# Supplementary material for: Methylome and transcriptome profiles in three yak tissues revealed that DNA methylation and the transcription factor ZGPAT co-regulate milk production
Source: BMC Genomics. 2020 Oct 20;21:731. doi: 10.1186/s12864-020-07151-3 (PMC7576800; doi:10.1186/s12864-020-07151-3)
Supplement: Supplementary file 1 — Additional file 1. [file 12864_2020_7151_MOESM1_ESM.xlsx]

## Sheet: Table S1
Supplymentary Table 1. Gene expresion of all samples
Yak_ID	M6_L_1	M6_B_1	M6_M_1	M6_L_2	M6_B_2	M6_M_2	M6_L_3	M6_B_3	M6_M_3	M30_L_1	M30_B_1	M30_M_1	M30_L_2	M30_B_2	M30_M_2	M30_L_3	M30_B_3	M30_M_3	M54_L_1	M54_B_1	M54_M_1	M54_L_2	M54_B_2	M54_M_2	M54_L_3	M54_B_3	M54_M_3	M90_L_1	M90_B_1	M90_M_1	M90_L_2	M90_B_2	M90_M_2	M90_L_3	M90_B_3	M90_M_3	Gene_ID	Gene symbol	Gene Ontology	InterPro	KEGG	Swiss-Prot	TrEMBL
BmuPB021473	28.74	24.38	55.44	36.83	30.53	84.78	35.47	34.02	82.5	33.21	36.62	67.55	28.86	30.12	36.97	47.81	45.26	71.7	45.22	62.33	86.76	32.09	34.31	42.66	24.58	35.23	35.04	37.93	81.21	71.3	52.89	89.27	101.68	33.29	48.37	62.39	515651	C17H22orf39	GO:0000785; chromatin; Cellular Component GO:0005634; nucleus; Cellular Component GO:0031492; nucleosomal DNA binding; Molecular Function	IPR000079; High mobility group nucleosome-binding domain-containing family IPR020478; AT hook-like	no KO assigned | (RefSeq) C17H22orf39; chromosome 17 open reading frame, human C22orf39	sp|Q3SZ70|CV039_BOVIN	tr|F1RK62|F1RK62_PIG
BmuPB016017	4.08	6.57	12.48	3.9	7.26	10.14	3.87	6.38	9.9	6.01	14.12	14.32	4.97	6.69	8.34	4.29	10.38	10.85	5.29	6.45	8.97	6.43	12.18	12.29	11.46	4.4	6.62	5.21	150.76	14.36	4.37	120.86	11.57	4.97	117.62	11.97	NA	NA	GO:0003700; sequence-specific DNA binding transcription factor activity; Molecular Function GO:0004930; G-protein coupled receptor activity; Molecular Function GO:0005515; protein binding; Molecular Function GO:0006355; regulation of transcription, DNA-dependent; Biological Process GO:0007186; G-protein coupled receptor signaling pathway; Biological Process GO:0016021; integral to membrane; Cellu…	IPR000418; Ets domain IPR000980; SH2 domain IPR022335; G protein-coupled receptor 153	K08555 mineralocorticoid receptor | (RefSeq) NR3C2; nuclear receptor subfamily 3 group C member 2	sp|P08235|MCR_HUMAN	tr|F1MKV9|F1MKV9_BOVIN
BmuPB006125	9.76	11.12	12.77	9.57	10.5	12.99	9.32	9.71	11.07	10.04	12.68	11.89	9.45	10.21	10.76	9.63	9.93	11.43	9.79	11.52	12.2	10.09	10.36	15.25	12.59	8.79	8.95	9.59	9.88	12.74	9.32	11.84	11.12	10.25	9.33	12.54	533499	MMS19	GO:0004980; melanocyte-stimulating hormone receptor activity; Molecular Function GO:0007186; G-protein coupled receptor signaling pathway; Biological Process GO:0016021; integral to membrane; Cellular Component	IPR000761; Melanocyte-stimulating hormone receptor IPR024687; RNAPII transcription regulator C-terminal	K15075 DNA repair/transcription protein MET18/MMS19 | (RefSeq) MMS19; MMS19 homolog, cytosolic iron-sulfur assembly component	sp|E1BP36|MMS19_BOVIN	tr|L8IA98|L8IA98_BOSMU
BmuPB009886	16.19	15.49	34.74	14.79	14.65	28.35	13.67	14.88	32.69	16.1	15.76	33.54	13.21	14.65	32.09	14.43	12.02	32.85	15.69	13.65	32.83	15.3	14.6	30.57	16.26	14.95	26.9	14.79	26.64	34.05	13.59	26.34	38.56	14.5	20.63	33.04	504701	SGTA	GO:0005096; GTPase activator activity; Molecular Function GO:0005515; protein binding; Molecular Function GO:0008083; growth factor activity; Molecular Function	IPR001440; Tetratricopeptide TPR-1 IPR003914; Rabaptin IPR013026; Tetratricopeptide repeat-containing domain IPR019734; Tetratricopeptide repeat	K16365 small glutamine-rich tetratricopeptide repeat-containing protein alpha | (RefSeq) SGTA; small glutamine rich tetratricopeptide repeat containing alpha	sp|Q32LM2|SGTA_BOVIN	tr|F1S8G6|F1S8G6_PIG
BmuPB004536	0.33	2.24	1.32	0.53	1.81	2.01	0.7	1.6	1.79	0.52	2.4	2.17	0.57	1.82	0.98	0.48	2.41	1.57	0.58	1.72	1.18	0.71	1.83	2.05	3.97	0.24	0.69	0.41	0.13	1.98	0.21	0.18	0.8	0.4	0.15	1.31	615936	AUTS2	GO:0003723; RNA binding; Molecular Function GO:0003964; RNA-directed DNA polymerase activity; Molecular Function GO:0004871; signal transducer activity; Molecular Function GO:0006278; RNA-dependent DNA replication; Biological Process GO:0007165; signal transduction; Biological Process	IPR000477; Reverse transcriptase IPR002211; Lymphocyte-specific protein	no KO assigned | (RefSeq) AUTS2; autism susceptibility candidate 2	sp|Q8WXX7|AUTS2_HUMAN	tr|E1BPK9|E1BPK9_BOVIN
BmuPB019610	5.98	8.19	5.09	6.27	8.68	5.12	7.17	8.94	4.92	7.99	9.13	3.94	6.76	9.75	2.94	7.39	9.98	4.14	7.24	9.35	3.89	7.34	10.13	5.13	8.41	7.19	4.31	7.68	6.71	2.96	6.47	7.8	4.56	7.44	8.47	4.38	518886	TBC1D32	GO:0015105; arsenite transmembrane transporter activity; Molecular Function GO:0015700; arsenite transport; Biological Process GO:0016021; integral to membrane; Cellular Component	IPR000802; Arsenite/antimonite efflux pump membrane protein, ArsB IPR005373; Uncharacterised protein family UPF0183	no KO assigned | (RefSeq) TBC1D32, C9H6orf170; TBC1 domain family member 32	sp|Q3URV1|BROMI_MOUSE	tr|G3N3U5|G3N3U5_BOVIN
BmuPB000338	7.97	7.82	7.06	6	7.42	6.58	8.03	7.99	9.18	5.63	5.42	4.8	7.03	6.79	5.06	5.68	7.88	7.38	5.24	5.6	6.03	6.05	6.38	5.74	6.73	7.78	6.84	5.56	4.2	4.07	7.38	5.15	6.05	8.44	6.58	6.57	NA	NA	GO:0005272; sodium channel activity; Molecular Function GO:0006814; sodium ion transport; Biological Process GO:0016020; membrane; Cellular Component	IPR001873; Na+ channel, amiloride-sensitive IPR022701; Glycosyltransferase family 1, N-terminal	no KO assigned | (RefSeq) GTDC1; glycosyltransferase like domain containing 1	sp|Q08DA7|GTDC1_BOVIN	tr|G1M382|G1M382_AILME
BmuPB016658	6.35	6.83	6.15	8.13	6.83	6.71	6.71	6.91	2.44	4.72	6.71	4.22	4.45	7.89	7.27	4.94	8.52	5.71	5.81	7.5	5.88	8.23	9.6	8.06	7.01	5.86	3.71	4.58	6.89	3.83	7.17	6.8	3.76	5.04	5.38	3.78	282233	FLT3LG	GO:0005125; cytokine activity; Molecular Function GO:0016020; membrane; Cellular Component GO:0030100; regulation of endocytosis; Biological Process	IPR003023; Amphiphysin, isoform 2 IPR004213; Flt3 ligand	K05454 fms-related tyrosine kinase 3 ligand | (RefSeq) FLT3LG; fms related tyrosine kinase 3 ligand	sp|P49772|FLT3L_MOUSE	tr|Q8WNW1|Q8WNW1_BOVIN
BmuPB010799	6.79	38.51	813.73	5.84	66.63	1190.57	5.78	64.54	870.03	7.46	12.55	1210.52	4.17	22.4	463.51	6.5	40.3	379.99	4.7	49.47	888.78	6.55	16.07	908.35	37.16	6.41	890.8	4.32	209.59	487.26	5.93	281.72	959.93	6.99	273.99	714.78	525042	GPD1	GO:0004367; glycerol-3-phosphate dehydrogenase [NAD+] activity; Molecular Function GO:0005737; cytoplasm; Cellular Component GO:0005975; carbohydrate metabolic process; Biological Process GO:0006072; glycerol-3-phosphate metabolic process; Biological Process GO:0009331; glycerol-3-phosphate dehydrogenase complex; Cellular Component GO:0016616; oxidoreductase activity, acting on the CH-OH group of…	IPR006109; Glycerol-3-phosphate dehydrogenase, NAD-dependent, C-terminal IPR006168; Glycerol-3-phosphate dehydrogenase, NAD-dependent IPR011128; Glycerol-3-phosphate dehydrogenase, NAD-dependent, N-terminal	K00006 glycerol-3-phosphate dehydrogenase (NAD+) [EC:1.1.1.8] | (RefSeq) GPD1; glycerol-3-phosphate dehydrogenase 1	sp|Q5EA88|GPDA_BOVIN	tr|L8IU90|L8IU90_BOSMU
BmuPB002300	7.1	7.78	8.1	7.04	8.42	9.37	6.69	7.55	9.07	6.74	8.51	7.04	7.38	6.19	7.31	6.59	6.05	7.24	6.36	6.6	6.91	6.86	6.09	8.47	7	6.96	8	6.35	3.56	7.12	6.94	6.09	8.9	6.41	5.43	8.01	506199	FOCAD	GO:0007186; G-protein coupled receptor signaling pathway; Biological Process GO:0016021; integral to membrane; Cellular Component	IPR001256; GPCR, family 3, metabotropic glutamate receptor 1 IPR021392; Protein of unknown function DUF3028 IPR022542; Domain of unknown function DUF3730	no KO assigned | (RefSeq) FOCAD; focadhesin	sp|Q5VW36|FOCAD_HUMAN	tr|L8IH21|L8IH21_BOSMU
BmuPB014070	0.76	2.22	0.32	0.73	2.74	0.3	0.66	2.3	0.41	0.92	2.47	0.32	0.96	2.94	1.01	0.96	2.47	0.74	0.65	1.74	1.03	1.08	2.83	0.85	2.12	0.87	0.91	0.92	0.79	0.51	0.96	2.29	0.74	0.84	1.16	0.68	NA	NA	GO:0005524; ATP binding; Molecular Function GO:0006813; potassium ion transport; Biological Process GO:0008281; sulfonylurea receptor activity; Molecular Function GO:0016020; membrane; Cellular Component	IPR000388; Sulphonylurea receptor	-	-	-
BmuPB020901	0.17	0.42	42.5	0.27	0.2	73	0.51	0.3	124.25	0.27	0.39	67.88	0.41	0.42	47.94	0.18	0.2	45.89	0.25	0.17	51.37	0.15	0.44	61.98	0.52	0.27	43.28	0.15	0.36	49.22	0.22	0.52	52.28	0.18	0.19	58.55	508325	SRPK3	GO:0004672; protein kinase activity; Molecular Function GO:0004713; protein tyrosine kinase activity; Molecular Function GO:0005524; ATP binding; Molecular Function GO:0006468; protein phosphorylation; Biological Process	IPR000719; Protein kinase domain IPR002290; Serine/threonine- / dual specificity protein kinase, catalytic domain IPR004058; Zeta tubulin IPR020635; Tyrosine-protein kinase, catalytic domain	K08832 serine/threonine-protein kinase SRPK3 [EC:2.7.11.1] | (RefSeq) SRPK3; SRSF protein kinase 3	sp|Q9Z0G2|SRPK3_MOUSE	tr|A4FV65|A4FV65_BOVIN
BmuPB014958	306.3	203.52	75.82	314.57	227.76	85.82	289.78	239.61	70.87	320.37	129.71	76.56	320.12	205.49	109.28	290.49	147	96.11	297.37	158.29	89.97	246.66	157.01	59.51	227.63	352.54	116.9	327.5	81.08	73.98	320.71	85.98	59.72	338.8	79.57	52.42	535277	TPM4	-	IPR000533; Tropomyosin	K10375 tropomyosin 4 | (RefSeq) TPM4; tropomyosin 4	sp|Q01173|TPM1_XENLA	tr|A6QR15|A6QR15_BOVIN
BmuPB002061	0.04	0.04	0.28	0.07	0	0.06	0	0	0	0.08	0.12	0.05	0	0.19	0.04	0	0	0.06	0.03	0.11	0.1	0	0	0.37	0	0.07	0	0	0	0.24	0.04	0	0.29	0.07	0.1	0.06	NA	NA	GO:0003779; actin binding; Molecular Function GO:0005516; calmodulin binding; Molecular Function GO:0006936; muscle contraction; Biological Process GO:0017022; myosin binding; Molecular Function	IPR006017; Caldesmon	no KO assigned | (RefSeq) uncharacterized LOC102274247	sp|Q6ZUB1|S31E1_HUMAN	tr|F1MH99|F1MH99_BOVIN
BmuPB013188	29.18	24.65	22.5	29.74	29.67	22.18	28	24.65	28.1	36.12	37.83	25.46	26.19	31.61	23.72	26.23	32.36	26.75	29.98	32.85	24.47	29.98	34.05	27.54	29.48	28.26	24.66	28.22	30.9	26.36	25.45	31.24	26.49	27.21	33.15	24.01	NA	NA	GO:0004674; protein serine/threonine kinase activity; Molecular Function GO:0006468; protein phosphorylation; Biological Process	IPR003547; Serine/threonine protein kinase, yersinia-type IPR021418; THO complex, subunitTHOC2, C-terminal IPR021726; THO complex, subunitTHOC2, N-terminal	K12879 THO complex subunit 2 | (RefSeq) THOC2; THO complex 2	sp|B2KI97|THOC2_RHIFE	tr|F1RU72|F1RU72_PIG
BmuPB005164	15.5	20.96	11.09	18.66	25.79	12.7	18.01	24.95	11.61	14.62	20.11	11.76	13.7	20.83	12.88	13.62	20.95	13.21	14.38	20.54	11.65	13.99	20.13	11.76	14.87	16.54	12.86	15.17	95.59	14.17	13.62	92.4	9.05	13.43	70.04	13.8	NA	NA	GO:0004946; bombesin receptor activity; Molecular Function GO:0005783; endoplasmic reticulum; Cellular Component GO:0015012; heparan sulfate proteoglycan biosynthetic process; Biological Process GO:0016021; integral to membrane; Cellular Component GO:0016758; transferase activity, transferring hexosyl groups; Molecular Function GO:0031227; intrinsic to endoplasmic reticulum membrane; Cellular Com…	IPR001642; Neuromedin B receptor IPR004263; Exostosin-like IPR015338; EXTL2, alpha-1,4-N-acetylhexosaminyltransferase IPR027670; Exostosin-1	K02366 glucuronyl/N-acetylglucosaminyl transferase EXT1 [EC:2.4.1.224 2.4.1.225] | (RefSeq) EXT1; exostosin glycosyltransferase 1	sp|A5D7I4|EXT1_BOVIN	tr|L8IIH3|L8IIH3_BOSMU
BmuPB015496	0.33	0.14	0	0	0.5	0	0.29	0.42	0	0.38	0.46	0.13	0.28	0.61	0.06	0.3	0.47	0.45	0.44	0.95	0.44	0.16	0.45	0.21	0.71	0.19	0.57	0.62	0	0.13	0.29	0	0.61	0.44	0.25	1.02	617563	TCF24	-	IPR020575; Heat shock protein Hsp90, N-terminal	no KO assigned | (RefSeq) TCF24; transcription factor 24	sp|Q7RTU0|TCF24_HUMAN	tr|G1RJ12|G1RJ12_NOMLE
BmuPB002334	0.09	0.07	0.03	0.16	0.09	0	0.13	0.05	0.02	0.1	0.01	0	0.03	0.01	0	0.01	0.03	0	0	0	0	0.06	0.08	0.02	0.01	0.03	0.06	0	0	0.02	0	0	0	0.01	0.03	0	517316	KLHL14	GO:0005515; protein binding; Molecular Function GO:0006813; potassium ion transport; Biological Process GO:0015467; G-protein activated inward rectifier potassium channel activity; Molecular Function GO:0016020; membrane; Cellular Component	IPR000210; BTB/POZ-like IPR003276; Potassium channel, inwardly rectifying, Kir3.3 IPR006652; Kelch repeat type 1 IPR011705; BTB/Kelch-associated IPR013069; BTB/POZ	K10451 kelch-like protein 14 | (RefSeq) KLHL14; kelch like family member 14	sp|Q69ZK5|KLH14_MOUSE	tr|E1BPK1|E1BPK1_BOVIN
BmuPB006105	0	0	0.02	0.02	0	0	0.02	0	0.07	0	0	0	0	0	0.09	0	0	0	0	0	0.03	0	0.02	0	0	0.04	0	0.08	0	0.03	0.04	0	0	0.02	0	0	539451	NKX2-3	GO:0000976; transcription regulatory region sequence-specific DNA binding; Molecular Function GO:0003700; sequence-specific DNA binding transcription factor activity; Molecular Function GO:0004966; galanin receptor activity; Molecular Function GO:0005515; protein binding; Molecular Function GO:0006355; regulation of transcription, DNA-dependent; Biological Process GO:0007186; G-protein coupled re…	IPR000047; Helix-turn-helix motif IPR001356; Homeobox domain IPR001452; Src homology-3 domain IPR003908; Galanin receptor 3 IPR013847; POU domain IPR020479; Homeodomain, metazoa	K09343 homeobox protein Nkx-2.3 | (RefSeq) NKX2-3; NK2 homeobox 3	sp|Q8TAU0|NKX23_HUMAN	tr|Q3ZC90|Q3ZC90_BOVIN
BmuPB016343	0	0	1.67	0	0	0.57	0	0.08	0.91	0	0.19	1.46	0	0	1.23	0.09	0	2.31	0	0	2.78	0	0	3.22	0.2	0.08	0.91	0	0	1.17	0	0	2.93	0	0	3.45	NA	NA	GO:0009279; cell outer membrane; Cellular Component	IPR002217; Lipoprotein LPP20 IPR007667; Hypoxia induced protein, domain	no KO assigned | (RefSeq) HIGD1A, HIGD1D; HIG1 hypoxia inducible domain family member 1A	sp|Q9JLR9|HIG1A_MOUSE	tr|E1BD79|E1BD79_BOVIN
BmuPB013044	1.43	1.13	0.24	0.84	0.99	0.08	2.03	1.83	0.45	2.01	1.9	0.53	1.35	1.08	0.11	1.07	1.01	0.29	1.25	1.05	0.41	1.84	0.99	0.21	1.24	2.21	0.49	2.37	6.63	0.6	1.31	4.65	0.19	1.55	7.65	0.31	526819	KLHDC9	GO:0003824; catalytic activity; Molecular Function GO:0004867; serine-type endopeptidase inhibitor activity; Molecular Function GO:0006807; nitrogen compound metabolic process; Biological Process GO:0008152; metabolic process; Biological Process	IPR002223; Proteinase inhibitor I2, Kunitz metazoa IPR005483; Carbamoyl-phosphate synthase large subunit, CPSase domain IPR005810; Succinyl-CoA ligase, alpha subunit	no KO assigned | (RefSeq) KLHDC9; kelch domain containing 9	sp|Q8NEP7|KLDC9_HUMAN	tr|E1BN42|E1BN42_BOVIN
BmuPB016169	2.39	0.48	0.05	3.92	0.51	0.2	4.81	0.34	0.04	4.29	0.73	0.29	6.41	0.48	0.41	4.93	0.51	0.13	4.38	1.27	0.03	6.51	1.21	0.27	0.38	3.66	0	5.36	0.81	0.08	4.53	0.15	0	4.98	0.55	0.07	619125	SEC14L6	GO:0004222; metalloendopeptidase activity; Molecular Function GO:0006508; proteolysis; Biological Process GO:0006810; transport; Biological Process GO:0016021; integral to membrane; Cellular Component	IPR001251; CRAL-TRIO domain IPR009038; GOLD IPR011074; CRAL/TRIO, N-terminal domain IPR018497; Peptidase M13, C-terminal domain	no KO assigned | (RefSeq) SEC14L6; putative SEC14-like protein 6	sp|B5MCN3|S14L6_HUMAN	tr|L8J2D6|L8J2D6_BOSMU
BmuPB003249	21.78	7.55	3.12	29.01	4.94	5.15	22.03	7.75	4.66	11.76	4.37	4.26	18.44	6.19	6.94	20.43	6.74	7.51	21.43	4.67	8.5	18.35	7.51	4.22	3.1	20.22	4.71	16.21	11.72	5.71	24.22	19.39	3.31	18.89	12.15	5.89	534491	GRAP	GO:0005515; protein binding; Molecular Function GO:0005737; cytoplasm; Cellular Component GO:0016175; superoxide-generating NADPH oxidase activity; Molecular Function	IPR000980; SH2 domain IPR001452; Src homology-3 domain IPR001655; Neutrophil cytosol factor 1 IPR011511; Variant SH3 domain	no KO assigned | (RefSeq) GRAP; GRB2-related adapter protein	sp|A6QLK6|GRAP_BOVIN	tr|L8J1I8|L8J1I8_BOSMU
BmuPB020393	0.06	0.13	0	0	0	0	0	0	0	0.07	0	0	0	0.27	0	0.4	0.08	0	0	0	0	0	0.15	0	0	0	0	0.31	0	0	0	0	0	0	0	0.1	NA	NA	GO:0004949; cannabinoid receptor activity; Molecular Function GO:0005515; protein binding; Molecular Function GO:0007186; G-protein coupled receptor signaling pathway; Biological Process GO:0016021; integral to membrane; Cellular Component	IPR001551; Cannabinoid receptor type 2 IPR003596; Immunoglobulin V-set, subgroup IPR003599; Immunoglobulin subtype IPR007110; Immunoglobulin-like domain IPR013106; Immunoglobulin V-set domain	no KO assigned | (RefSeq) T-cell receptor alpha chain V region 2B4	sp|P01739|TVA2_MOUSE	tr|L8HUX0|L8HUX0_BOSMU
BmuPB015695	0.01	0.01	0.09	0	0	0	0	0.06	0	0	0	0.02	0	0.02	0	0	0	0	0.01	0	0.04	0	0.03	0.02	0	0	0	0	0.1	0.08	0	0.11	0	0	0	0	NA	NA	GO:0005215; transporter activity; Molecular Function GO:0005886; plasma membrane; Cellular Component	IPR001958; Tetracycline resistance protein, TetA/multidrug resistance protein MdtG IPR026107; Hyaluronan synthase/nodulation protein C	K00752 hyaluronan synthase [EC:2.4.1.212] | (RefSeq) hyaluronan synthase 2-like	sp|O97711|HAS2_BOVIN	tr|L8IUA7|L8IUA7_BOSMU
BmuPB014117	0.67	0.18	0	0.06	0.5	0	0.37	0.48	0.11	0.34	0.39	0	0.24	0.52	0.07	0.07	1.13	0	0.05	0.06	0.24	0.61	0.5	0.09	0.21	0.12	0	0.06	0.2	0.08	0.12	0	0	0.28	0	0	NA	NA	GO:0000785; chromatin; Cellular Component GO:0005634; nucleus; Cellular Component GO:0031492; nucleosomal DNA binding; Molecular Function	IPR000079; High mobility group nucleosome-binding domain-containing family IPR020478; AT hook-like	K02937 large subunit ribosomal protein L7e | (RefSeq) RPL7; ribosomal protein L7	sp|Q58DT1|RL7_BOVIN	tr|Q6QAS9|Q6QAS9_PIG
BmuPB004661	0.91	0.1	0.04	0.82	0.13	0.45	0.95	0.66	0.06	0.82	0	0.18	1.38	0.02	0.25	0.69	0.06	0.15	0.99	0.12	0.3	0.52	0.06	0.02	0.47	0.47	0.34	1.04	0	0.11	1.43	0	0.08	0.68	0.04	0.05	NA	NA	GO:0004497; monooxygenase activity; Molecular Function GO:0005506; iron ion binding; Molecular Function GO:0009055; electron carrier activity; Molecular Function GO:0016705; oxidoreductase activity, acting on paired donors, with incorporation or reduction of molecular oxygen; Molecular Function GO:0016712; oxidoreductase activity, acting on paired donors, with incorporation or reduction of molecu…	IPR001128; Cytochrome P450 IPR002402; Cytochrome P450, E-class, group II IPR008072; Cytochrome P450, E-class, CYP3A	K07424 cytochrome P450 family 3 subfamily A [EC:1.14.14.1] | (RefSeq) cytochrome P450 3A24	sp|Q29496|CP3AO_SHEEP	tr|Q3T047|Q3T047_BOVIN
BmuPB010450	0	0	0.08	0.16	0	0	0	0	0	0	0	0	0	0.13	0	0	0	0	0	0	0	0	0	0	0	0	0	0	0	0	0	0	0	0	0	0.1	NA	NA	-	IPR020478; AT hook-like IPR023240; FAM175 family, BRISC complex, Abro1 subunit	-	-	-
BmuPB002252	13.1	14.57	15.5	13.23	16.91	16.89	13.67	16.33	17.14	19.48	21.01	26.67	14.98	21.56	21.81	15.21	23.08	18.41	15.19	18.76	27.89	14.86	22.42	26.97	19.74	14.6	22.02	13.71	17.62	25.22	13.56	18.75	17.89	14.99	20.99	20.95	NA	NA	GO:0000786; nucleosome; Cellular Component GO:0003677; DNA binding; Molecular Function GO:0005515; protein binding; Molecular Function GO:0006334; nucleosome assembly; Biological Process GO:0006807; nitrogen compound metabolic process; Biological Process	IPR001487; Bromodomain IPR005483; Carbamoyl-phosphate synthase large subunit, CPSase domain IPR005819; Histone H5	no KO assigned | (RefSeq) KIAA2026 ortholog	sp|Q5HYC2|K2026_HUMAN	tr|L8IU14|L8IU14_BOSMU
BmuPB020900	27.13	31.45	127.12	25.32	30.03	185.1	26.44	32.38	208.66	22.24	33.36	194.83	29.06	28.92	203.51	23.95	32.3	139.04	23.08	30.56	218.24	20.76	32.73	205.46	28.61	27.58	179.08	26.3	68.01	209.78	25.96	74.37	155.6	24.6	67.22	220.4	614145	IDH3G	GO:0000287; magnesium ion binding; Molecular Function GO:0005245; voltage-gated calcium channel activity; Molecular Function GO:0005891; voltage-gated calcium channel complex; Cellular Component GO:0016616; oxidoreductase activity, acting on the CH-OH group of donors, NAD or NADP as acceptor; Molecular Function GO:0051287; NAD binding; Molecular Function GO:0055114; oxidation-reduction process; B…	IPR001804; Isocitrate and isopropylmalate dehydrogenases family IPR005451; Voltage-dependent calcium channel, L-type, alpha-1C subunit IPR024084; Isopropylmalate dehydrogenase-like domain	K00030 isocitrate dehydrogenase (NAD+) [EC:1.1.1.41] | (RefSeq) IDH3G; isocitrate dehydrogenase 3 (NAD(+)) gamma	sp|Q58CP0|IDH3G_BOVIN	tr|Q58D96|Q58D96_BOVIN
BmuPB013263	2.34	2.06	0.48	2.68	1.83	2.73	1.74	1.63	1.26	1.82	1.12	1.09	2.65	1.23	1.02	1.6	1.03	3.83	2.02	0.96	1.46	1.69	2	1.88	1.78	1.74	0.82	1.87	0.85	1.12	1.87	0.86	0.18	1.77	0.92	0.81	615542	MAD2L1BP	GO:0004871; signal transducer activity; Molecular Function GO:0005634; nucleus; Cellular Component GO:0007096; regulation of exit from mitosis; Biological Process GO:0007165; signal transduction; Biological Process	IPR002211; Lymphocyte-specific protein IPR009511; Mad1/Cdc20-bound-Mad2 binding protein IPR013847; POU domain	no KO assigned | (RefSeq) MAD2L1BP; MAD2L1 binding protein	sp|Q15013|MD2BP_HUMAN	tr|L8IAP8|L8IAP8_BOSMU
BmuPB021960	0.43	0	0	0.99	1.01	0.09	0.43	0.1	0.09	0.48	0.23	0	0.05	0	0	0.4	0.46	0.08	0.22	0.28	0	0.24	0.06	0	0.12	0.57	0	1.66	0.18	0.07	0.05	0	0	0.44	0	0	NA	NA	GO:0004980; melanocyte-stimulating hormone receptor activity; Molecular Function GO:0005515; protein binding; Molecular Function GO:0007186; G-protein coupled receptor signaling pathway; Biological Process GO:0016021; integral to membrane; Cellular Component	IPR000761; Melanocyte-stimulating hormone receptor IPR003596; Immunoglobulin V-set, subgroup IPR003599; Immunoglobulin subtype IPR007110; Immunoglobulin-like domain IPR013106; Immunoglobulin V-set domain	no KO assigned | (RefSeq) TRAV12-1; T-cell receptor alpha chain V region 2B4	sp|P01739|TVA2_MOUSE	tr|G5E6H7|G5E6H7_BOVIN
BmuPB016890	0	0	0	0	0	0	0	0	0	0	0.09	0	0	0	0	0	0	0	0	0.02	0	0	0.05	0	0	0	0	0.11	0	0.06	0	0	0.03	0	0	0.04	NA	NA	GO:0004070; aspartate carbamoyltransferase activity; Molecular Function GO:0004190; aspartic-type endopeptidase activity; Molecular Function GO:0006207; 'de novo' pyrimidine nucleobase biosynthetic process; Biological Process GO:0006508; proteolysis; Biological Process	IPR001461; Peptidase A1 IPR002082; Aspartate carbamoyltransferase IPR012848; Propeptide, peptidase A1	K06002 pepsin A [EC:3.4.23.1] | (RefSeq) pregnancy-associated glycoprotein 1	sp|Q29432|PAG1_BOVIN	tr|M0QW24|M0QW24_BOVIN
BmuPB003668	0.13	0	0.02	0.05	0	0.02	0.21	0.07	0.02	0.11	0.12	0	0.35	0	0.06	0.25	0.06	0.07	0.16	0	0.02	0.17	0.03	0.04	0.01	0.06	0.2	0.13	43.22	0.08	0.05	41.57	0.08	0.22	46.67	0.16	515741	CAPN14	GO:0004198; calcium-dependent cysteine-type endopeptidase activity; Molecular Function GO:0005509; calcium ion binding; Molecular Function GO:0005622; intracellular; Cellular Component GO:0006508; proteolysis; Biological Process	IPR001300; Peptidase C2, calpain, catalytic domain IPR002048; EF-hand domain IPR022682; Peptidase C2, calpain, large subunit, domain III IPR022683; Peptidase C2, calpain, domain III IPR022684; Peptidase C2, calpain family	K13442 calpain-14 [EC:3.4.22.-] | (RefSeq) CAPN14, Calpain-14; calpain 14	sp|A8MX76|CAN14_HUMAN	tr|F1MB09|F1MB09_BOVIN
BmuPB013698	3.66	7.03	6.26	4.2	5.04	5.61	2.37	4.94	8.08	2.06	5.43	3.58	3.69	7.85	6.54	3.16	5.42	5.63	3.84	7.49	3.92	3.92	7.11	3.21	8.18	3.24	4.04	2.8	3.52	5.57	3.68	5.93	10.36	2.37	4.23	12.06	540757	TFAP4	GO:0004980; melanocyte-stimulating hormone receptor activity; Molecular Function GO:0007186; G-protein coupled receptor signaling pathway; Biological Process GO:0016021; integral to membrane; Cellular Component GO:0046983; protein dimerization activity; Molecular Function	IPR000761; Melanocyte-stimulating hormone receptor IPR011598; Myc-type, basic helix-loop-helix (bHLH) domain	K09108 transcription factor AP-4 | (RefSeq) TFAP4; transcription factor AP-4	sp|Q01664|TFAP4_HUMAN	tr|L8IA12|L8IA12_BOSMU
BmuPB015981	0	0	0	0	0	0	0	0	0	0	0	0	0	0	0	0	0	0	0	0	0	0	0.04	0	0	0	0	0.04	0	0.1	0	0	0	0.03	0	0	NA	NA	GO:0004930; G-protein coupled receptor activity; Molecular Function GO:0007186; G-protein coupled receptor signaling pathway; Biological Process GO:0016021; integral to membrane; Cellular Component	IPR000276; G protein-coupled receptor, rhodopsin-like IPR023266; Aquaporin 11	K04257 olfactory receptor | (RefSeq) OR52K2; olfactory receptor, family 52, subfamily K, member 2	sp|Q8NGK4|O52K1_HUMAN	tr|E1BAX8|E1BAX8_BOVIN
BmuPB021567	0	0.01	0.03	0	0	0.07	0.02	0.01	0	0.01	0	0	0.01	0	0	0	0.01	0	0	0	0	0	0.01	0.03	0	0.05	0	0	0	0	0.01	0	0.02	0	0	0.02	NA	NA	-	-	-	-	-
BmuPB004821	0.86	0.3	0.39	0.82	0.39	0.43	0.9	0.46	0.48	1.71	1.02	0.18	1.92	0.42	0.52	1.97	0.53	0.72	1.34	0.43	0.46	1.34	0.55	0.34	0.88	1.35	0.35	1.5	0.52	0.6	1.04	1.08	0.56	1.66	0.73	0.25	538340	MAP3K9	GO:0004672; protein kinase activity; Molecular Function GO:0004709; MAP kinase kinase kinase activity; Molecular Function GO:0004713; protein tyrosine kinase activity; Molecular Function GO:0005515; protein binding; Molecular Function GO:0005524; ATP binding; Molecular Function GO:0006468; protein phosphorylation; Biological Process GO:0006813; potassium ion transport; Biological Process GO:00152…	IPR000719; Protein kinase domain IPR001245; Serine-threonine/tyrosine-protein kinase catalytic domain IPR001452; Src homology-3 domain IPR002290; Serine/threonine- / dual specificity protein kinase, catalytic domain IPR003929; Potassium channel, calcium-activated, BK, alpha subunit IPR015785; Mitogen-activated protein (MAP) kinase kinase kinase 9/10/11-like IPR020635; Tyrosine-protein kinase, cat…	K04417 mitogen-activated protein kinase kinase kinase 9 [EC:2.7.11.25] | (RefSeq) MAP3K9; mitogen-activated protein kinase kinase kinase 9	sp|Q3U1V8|M3K9_MOUSE	tr|F1N3K4|F1N3K4_BOVIN
BmuPB005593	0.05	0.03	0	0	0.3	0.04	0.05	0.03	0	0.03	0.33	0	0	0.11	0.03	0	0.1	0	0.02	0.14	0	0.03	0.34	0	0	0	0.08	0	0	0	0	0	0.04	0	0	0	NA	NA	GO:0040008; regulation of growth; Biological Process	IPR001422; Neuromodulin (GAP-43)	no KO assigned | (RefSeq) netrin receptor UNC5D-like	sp|Q6UXZ4|UNC5D_HUMAN	tr|L5LQY7|L5LQY7_MYODS
BmuPB000165	0.08	0	0.63	0.15	0.1	0.8	0	0.16	0	0.18	0.09	0.11	0.73	0.7	0.87	0.17	0.1	0.26	0.34	0.68	0.98	0.09	0	0.24	0.56	0.16	0.86	0.16	0	0.11	0.25	0	0	0	0	0.14	NA	NA	GO:0004930; G-protein coupled receptor activity; Molecular Function GO:0005794; Golgi apparatus; Cellular Component GO:0006810; transport; Biological Process GO:0016020; membrane; Cellular Component	IPR003056; GPCR, family 2, CD97 antigen IPR018477; Bicaudal-D protein, microtubule-associated	K18739 protein bicaudal D | (RefSeq) protein bicaudal D homolog 1-like	sp|Q8BR07|BICD1_MOUSE	tr|M1EJY8|M1EJY8_MUSPF
BmuPB018785	0.58	0	0	0.13	0	0	2.55	0.07	0	0.04	0.08	0.03	0.09	0	0.02	0.11	0.02	0	0.44	0	0	0.54	0	0.03	0	0.24	0	1.94	0	0.02	0.35	0	0.03	0	0	0	517049	TMPRSS11A	GO:0004252; serine-type endopeptidase activity; Molecular Function GO:0004980; melanocyte-stimulating hormone receptor activity; Molecular Function GO:0006508; proteolysis; Biological Process GO:0007186; G-protein coupled receptor signaling pathway; Biological Process GO:0016021; integral to membrane; Cellular Component	IPR000082; SEA domain IPR000761; Melanocyte-stimulating hormone receptor IPR001254; Peptidase S1	K09750 transmembrane protease serine 11A [EC:3.4.21.-] | (RefSeq) TMPRSS11A; transmembrane protease, serine 11A	sp|Q6ZMR5|TM11A_HUMAN	tr|L8ITB2|L8ITB2_BOSMU
BmuPB018855	16.76	30.41	13.18	30.77	60.24	29.13	29.02	49.51	26.63	39.42	32.05	23.32	28.97	28.42	20	38.84	37.96	38.26	26.98	32.36	21.53	29.41	23.23	21.22	37.82	30.4	19.58	17.94	5.47	14.76	22.09	8.52	16.95	27.91	12.91	24.05	534182	FKBP9	GO:0003677; DNA binding; Molecular Function GO:0005509; calcium ion binding; Molecular Function GO:0006355; regulation of transcription, DNA-dependent; Biological Process GO:0006457; protein folding; Biological Process GO:0016020; membrane; Cellular Component	IPR001179; Peptidyl-prolyl cis-trans isomerase, FKBP-type, domain IPR002048; EF-hand domain IPR002229; Blood group Rhesus C/E/D polypeptide IPR006197; Peptidase S24, LexA-like IPR023566; Peptidyl-prolyl cis-trans isomerase, FKBP-type	K09575 FK506-binding protein 9/10 [EC:5.2.1.8] | (RefSeq) FKBP9, FKBP-9; FK506 binding protein 9	sp|Q2KJC8|FKBP9_BOVIN	tr|G3TNQ7|G3TNQ7_LOXAF
BmuPB018365	0.44	1.48	0.1	0.55	1.71	0.1	0.54	1.24	0.19	0.06	0.09	0.03	0.48	0.12	0.05	0.27	0.06	0.12	0.35	0.04	0.08	0.5	0.05	0.04	0.03	0.21	0.05	0.96	0	0.06	0.52	0.04	0.04	0.17	0	0.01	505886	IQGAP3	GO:0005096; GTPase activator activity; Molecular Function GO:0005099; Ras GTPase activator activity; Molecular Function GO:0005198; structural molecule activity; Molecular Function GO:0005515; protein binding; Molecular Function GO:0005622; intracellular; Cellular Component GO:0007155; cell adhesion; Biological Process GO:0007264; small GTPase mediated signal transduction; Biological Process GO:0…	IPR000048; IQ motif, EF-hand binding site IPR000593; RasGAP protein, C-terminal IPR001033; Alpha-catenin IPR001202; WW domain IPR001715; Calponin homology domain IPR001936; Ras GTPase-activating protein	K05767 Ras GTPase-activating-like protein IQGAP2/3 | (RefSeq) IQGAP3; IQ motif containing GTPase activating protein 3	sp|Q86VI3|IQGA3_HUMAN	tr|A6H7H0|A6H7H0_BOVIN
BmuPB016116	62.28	140.54	64.9	81.03	119.73	87.69	94.42	158.04	103.64	44.86	84.92	71.92	73.9	147.27	88.03	58.6	114.49	62.37	52.71	135.34	79.29	49.52	142.82	75.13	137.77	83.81	89.35	73.82	245.58	50.4	91.38	142.59	75.06	78.83	219.46	73.7	280858	MIF	GO:0005506; iron ion binding; Molecular Function GO:0009055; electron carrier activity; Molecular Function GO:0015979; photosynthesis; Biological Process GO:0020037; heme binding; Molecular Function GO:0031361; integral to thylakoid membrane; Cellular Component	IPR001398; Macrophage migration inhibitory factor IPR002325; Cytochrome f	K07253 phenylpyruvate tautomerase [EC:5.3.2.1] | (RefSeq) MIF; macrophage migration inhibitory factor (glycosylation-inhibiting factor)	sp|Q1ZZU7|MIF_SHEEP	tr|B2Z4E3|B2Z4E3_LAMPA
BmuPB010396	33.65	31.8	50.67	32.92	31.26	30.26	28.29	29.09	40.94	34.1	33.37	36.76	37.4	34.69	35.68	39.11	32.94	26.79	34.05	35.52	39.32	35.84	35.44	32.15	38.81	39.97	32.85	29.31	59.18	34.7	35.79	53.67	41.18	35.65	54.11	40.41	515208	RPP14	GO:0004540; ribonuclease activity; Molecular Function GO:0005198; structural molecule activity; Molecular Function GO:0008033; tRNA processing; Biological Process GO:0019028; viral capsid; Cellular Component	IPR001399; VP6 blue-tongue virus inner capsid protein IPR002759; Ribonuclease P/MRP protein subunit	K14529 ribonuclease P protein subunit RPP14 [EC:3.1.26.5] | (RefSeq) RPP14; ribonuclease P/MRP subunit p14	sp|Q5RB79|RPP14_PONAB	tr|A0JN93|A0JN93_BOVIN
BmuPB020048	9.65	9.4	6.32	6.29	5.95	6.58	8.14	8.36	7.33	5.92	6.41	7.3	8.14	6.03	6.88	6.61	6.11	8.76	8.44	6.7	7.05	7.47	5.49	7.64	5.89	7.77	5.97	8.9	24.28	6.98	8.88	27.89	7.22	6.97	28.32	7.83	505097	SMPD1	GO:0016787; hydrolase activity; Molecular Function GO:0019031; viral envelope; Cellular Component GO:0019064; viral entry into host cell via membrane fusion with the plasma membrane; Biological Process GO:0046789; host cell surface receptor binding; Molecular Function	IPR001364; Haemagglutinin, influenzavirus A/B IPR004843; Phosphoesterase domain IPR008139; Saposin B IPR020478; AT hook-like	K12350 sphingomyelin phosphodiesterase [EC:3.1.4.12] | (RefSeq) SMPD1; sphingomyelin phosphodiesterase 1	sp|Q0VD19|ASM_BOVIN	tr|L8HUV1|L8HUV1_BOSMU
BmuPB019770	0.72	4.93	0.37	0.44	6.79	0.51	0.53	4.1	0.17	1.36	10.24	0.61	1.05	1.6	0.4	0.82	3.64	0.3	1.57	2.09	0.54	1.94	3.23	0.5	2.37	0.94	0.75	0.96	24.58	0.16	0.49	40.5	0.77	1.04	21.74	0.16	NA	NA	GO:0005922; connexon complex; Cellular Component GO:0007154; cell communication; Biological Process	IPR002266; Gap junction alpha-8 protein (Cx50)	no KO assigned | (RefSeq) ZNF185; zinc finger protein 185 (LIM domain)	sp|O15231|ZN185_HUMAN	tr|L8IZP1|L8IZP1_BOSMU
BmuPB013448	0.57	1.41	0.28	0.9	2.48	0.39	0.9	2.98	0.31	0.79	6.31	0.3	0.64	4.26	0.28	0.93	3.85	0.66	0.39	1.89	0.19	1.29	3.64	0.35	5.53	0.36	0.4	0.78	0.54	0.18	2.44	0.12	0.46	1.05	0.94	0.36	535353	PLEKHG6	GO:0005089; Rho guanyl-nucleotide exchange factor activity; Molecular Function GO:0035023; regulation of Rho protein signal transduction; Biological Process GO:0045735; nutrient reservoir activity; Molecular Function	IPR000219; Dbl homology (DH) domain IPR001376; Gliadin, alpha/beta IPR015721; Rho GTP exchange factor	no KO assigned | (RefSeq) PLEKHG6; pleckstrin homology and RhoGEF domain containing G6	sp|Q3KR16|PKHG6_HUMAN	tr|L8HV92|L8HV92_BOSMU
BmuPB022109	1.45	1.1	0.21	1.61	0.81	0.52	0.92	1.94	0.15	1.57	3.43	1.59	1.86	2.56	1.09	2.07	1.52	1.01	1.4	2.2	1.95	2.21	1.89	1.88	0.87	2.71	0.82	2.04	0.76	0.7	2.42	0.89	0.09	2.38	1.35	0.73	NA	NA	GO:0005515; protein binding; Molecular Function	IPR003597; Immunoglobulin C1-set IPR004000; Actin-related protein IPR007110; Immunoglobulin-like domain	no KO assigned | (RefSeq) T-cell receptor gamma-2 chain C region-like	sp|P06335|TCC4_MOUSE	tr|E1BK46|E1BK46_BOVIN
BmuPB008025	13.36	4.76	12.51	13.18	3.12	12.74	15.2	3.52	12.1	20.28	4.07	11.54	14.38	4.2	8.78	15.87	6.01	9.22	17.15	5.59	9.72	18.44	4.26	9.62	6.5	15.09	10.78	12.08	24.59	10.84	12.54	31.56	15.57	14.01	27.35	13.75	521761	ADARB1	GO:0003723; RNA binding; Molecular Function GO:0004000; adenosine deaminase activity; Molecular Function GO:0005245; voltage-gated calcium channel activity; Molecular Function GO:0005891; voltage-gated calcium channel complex; Cellular Component GO:0006396; RNA processing; Biological Process GO:0070588; calcium ion transmembrane transport; Biological Process	IPR002466; Adenosine deaminase/editase IPR005423; Voltage-dependent calcium channel, gamma-4 subunit IPR014720; Double-stranded RNA-binding domain	K13194 double stranded RNA-specific editase B [EC:3.5.-.-] | (RefSeq) ADARB1; adenosine deaminase, RNA specific B1	sp|P51400|RED1_RAT	tr|F1N0T4|F1N0T4_BOVIN
BmuPB002876	54.78	47.36	34.97	56.67	51.67	34.68	57.91	49.7	35.14	49.67	42.35	33.68	53.17	43.05	34.55	47.86	39.68	36.13	48.86	40.22	33.12	52.29	37.11	32.16	43.99	54.22	37.22	57.41	40.46	27.74	56.44	43.44	36.51	53.11	35.78	35.6	NA	NA	GO:0005452; inorganic anion exchanger activity; Molecular Function GO:0005515; protein binding; Molecular Function GO:0006820; anion transport; Biological Process GO:0006886; intracellular protein transport; Biological Process GO:0016020; membrane; Cellular Component GO:0016192; vesicle-mediated transport; Biological Process GO:0030117; membrane coat; Cellular Component GO:0030131; clathrin adapt…	IPR000225; Armadillo IPR002553; Clathrin/coatomer adaptor, adaptin-like, N-terminal IPR003024; Sodium bicarbonate cotransporter IPR008152; Clathrin adaptor, alpha/beta/gamma-adaptin, appendage, Ig-like subdomain IPR015151; Beta-adaptin appendage, C-terminal subdomain IPR026739; AP complex subunit beta	K11825 AP-2 complex subunit beta-1 | (RefSeq) AP-1 complex subunit beta-1	sp|Q08DS7|AP1B1_BOVIN	tr|H9FQN3|H9FQN3_MACMU
BmuPB009117	0	0.4	0	0	1.46	0.07	0.13	0.86	0	0.15	0.57	0.06	0.09	1.18	0.05	0.14	0.93	0	0	0.92	0	0.15	1.61	0	0.36	0.34	0	0.31	0.29	0	0.04	0	0	0.04	0	0	NA	NA	GO:0004707; MAP kinase activity; Molecular Function GO:0005524; ATP binding; Molecular Function GO:0006468; protein phosphorylation; Biological Process	IPR008211; Laminin, N-terminal IPR008351; Mitogen-activated protein (MAP) kinase, JNK IPR020478; AT hook-like	K06247 laminin, gamma 3 | (RefSeq) LAMC3; laminin subunit gamma 3	sp|Q9Y6N6|LAMC3_HUMAN	tr|F1N0T1|F1N0T1_BOVIN
BmuPB011991	5.95	10.48	1.86	7.66	7.97	3.03	6.97	7.06	2.54	4	4.72	1.39	6.68	8.59	2.33	6.88	5.13	2.81	6.72	6.51	2.08	7.39	8.6	3.3	9.37	6.73	1.55	6.59	17.97	1.58	8.72	28.35	0.95	8.03	22.92	1.45	767865	CBX4	GO:0030100; regulation of endocytosis; Biological Process	IPR000953; Chromo domain/shadow IPR003023; Amphiphysin, isoform 2 IPR017984; Chromo domain subgroup IPR023780; Chromo domain	K11452 chromobox protein 4 | (RefSeq) CBX4; chromobox 4	sp|O00257|CBX4_HUMAN	tr|F1RZ78|F1RZ78_PIG
BmuPB018657	12.76	13.5	17.88	13.05	12.22	14.72	13.51	12.73	20.43	16.99	10.69	18.71	13.48	13.6	19.63	14.54	12.36	24.99	14.47	11.96	15.12	12.19	8.57	12.33	11.06	15.88	18.63	14.87	8.19	17.27	16.45	12.17	18.9	16.16	10.22	18.4	618588	RAB23	GO:0003924; GTPase activity; Molecular Function GO:0005525; GTP binding; Molecular Function GO:0005622; intracellular; Cellular Component GO:0006184; GTP catabolic process; Biological Process GO:0006886; intracellular protein transport; Biological Process GO:0006913; nucleocytoplasmic transport; Biological Process GO:0007165; signal transduction; Biological Process GO:0007264; small GTPase mediat…	IPR000533; Tropomyosin IPR001806; Small GTPase superfamily IPR002041; Ran GTPase IPR003578; Small GTPase superfamily, Rho type IPR003579; Small GTPase superfamily, Rab type IPR020849; Small GTPase superfamily, Ras type	K06234 Ras-related protein Rab-23 | (RefSeq) RAB23; RAB23, member RAS oncogene family	sp|P35288|RAB23_MOUSE	tr|L8IBD6|L8IBD6_BOSMU
BmuPB019370	14.51	8.1	17.8	10.7	8.71	14.15	9.98	8.13	11.94	11.52	10.94	10.67	10.61	9.51	11.85	11.29	8.96	13.18	11.79	8.34	9.54	12.78	10.66	13.41	13.43	9.31	11.45	13.02	10.9	17.72	11.18	8.94	10.53	10.25	9.95	11.05	537453	PATL1	-	IPR019167; Topoisomerase II-associated protein PAT1	K12617 DNA topoisomerase 2-associated protein PAT1 | (RefSeq) PATL1; PAT1 homolog 1, processing body mRNA decay factor	sp|Q3TC46|PATL1_MOUSE	tr|F1N1E7|F1N1E7_BOVIN
BmuPB003152	0.14	2	0.06	0.31	2.51	0.08	0.12	1.82	0.08	0	0.47	0.03	0	0.59	0.2	0	0.38	0.04	0.08	0.7	0.13	0.19	0.2	0	0.39	0.02	0	0.02	0	0	0	0	0	0	0	0	617714	EFNB3	GO:0005337; nucleoside transmembrane transporter activity; Molecular Function GO:0006810; transport; Biological Process GO:0016020; membrane; Cellular Component GO:0016021; integral to membrane; Cellular Component	IPR001799; Ephrin IPR002259; Equilibrative nucleoside transporter	K05463 ephrin-B | (RefSeq) EFNB3; ephrin B3	sp|O35393|EFNB3_MOUSE	tr|E1BA87|E1BA87_BOVIN
BmuPB013262	10.92	10.12	11.82	11.43	9.16	9.29	10.52	8.64	8.9	10.05	6.21	10.84	9.5	8.43	10.45	9.57	8.36	12.84	9.32	8.6	11.21	10.09	7.37	10.15	8	9.89	10.05	11.4	10.22	11.43	10.52	10.57	10.2	9.91	9.82	10.44	513606	POLH	GO:0003684; damaged DNA binding; Molecular Function GO:0003887; DNA-directed DNA polymerase activity; Molecular Function GO:0004999; vasoactive intestinal polypeptide receptor activity; Molecular Function GO:0006281; DNA repair; Biological Process GO:0007186; G-protein coupled receptor signaling pathway; Biological Process GO:0016020; membrane; Cellular Component	IPR001126; DNA-repair protein, UmuC-like IPR001571; GPCR, family 2, vasoactive intestinal peptide receptor IPR017961; DNA polymerase, Y-family, little finger domain IPR017963; DNA-repair protein, UmuC-like, N-terminal	K03509 DNA polymerase eta [EC:2.7.7.7] | (RefSeq) POLH; DNA polymerase eta	sp|Q9Y253|POLH_HUMAN	tr|L8IAM1|L8IAM1_BOSMU
BmuPB012670	0.07	0	0	0.06	0	0	0	0.02	0	0	0	0	0	0	0	0	0	0	0	0	0	0	0.04	0	0	0	0	0	0	0.04	0	0	0	0	0	0	280993	ALPI	GO:0005164; tumor necrosis factor receptor binding; Molecular Function GO:0006955; immune response; Biological Process GO:0008152; metabolic process; Biological Process GO:0016020; membrane; Cellular Component GO:0016791; phosphatase activity; Molecular Function	IPR001952; Alkaline phosphatase IPR002961; Tumour necrosis factor c/lymphotoxin-beta	K01077 alkaline phosphatase [EC:3.1.3.1] | (RefSeq) ALPI, IAP; alkaline phosphatase, intestinal	sp|P19111|PPBI_BOVIN	tr|F1N2M5|F1N2M5_BOVIN
BmuPB000550	3.71	1.59	2.73	3.26	0.89	2.83	2.84	1.31	2.2	5.15	0.96	2.69	3.96	0.94	2.48	3.56	1.45	2.44	4.4	0.85	2.73	4	1.4	2.08	1.63	3.51	1.86	2.54	0.9	2.78	3.33	0.48	1.89	2.93	1	2.37	525479	CCM2L	-	IPR026159; Malcavernin	no KO assigned | (RefSeq) CCM2L; CCM2 like scaffolding protein	sp|Q9NUG4|CCM2L_HUMAN	tr|E1BN45|E1BN45_BOVIN
BmuPB007276	1.18	8.63	2.79	5.37	5.53	2.65	1.86	7.18	2.75	1.83	31.68	2.8	1.04	1.9	9.29	1.78	3.62	7.41	1.56	3.49	3.96	1.27	5.23	2.89	2.1	2.8	6.29	2.68	0.15	1.81	1.54	0.11	4.23	1.17	1.42	3.63	511470	CYP1B1	GO:0005506; iron ion binding; Molecular Function GO:0009055; electron carrier activity; Molecular Function GO:0016705; oxidoreductase activity, acting on paired donors, with incorporation or reduction of molecular oxygen; Molecular Function GO:0020037; heme binding; Molecular Function GO:0055114; oxidation-reduction process; Biological Process	IPR001128; Cytochrome P450 IPR002401; Cytochrome P450, E-class, group I	K07410 cytochrome P450 family 1 subfamily B polypeptide 1 [EC:1.14.14.1] | (RefSeq) CYP1B1; cytochrome P450, family 1, subfamily B, polypeptide 1	sp|Q16678|CP1B1_HUMAN	tr|F1MNG1|F1MNG1_BOVIN
BmuPB010047	0	0	0	0	0.1	0	0	0.16	0	0	0	0	0	0	0	0.09	0	0	0	0	0	0	0	0	0	0.16	0	0	0	0	0	0.62	0	0.3	0	0	NA	NA	GO:0000785; chromatin; Cellular Component GO:0000786; nucleosome; Cellular Component GO:0003677; DNA binding; Molecular Function GO:0005634; nucleus; Cellular Component GO:0006334; nucleosome assembly; Biological Process GO:0031492; nucleosomal DNA binding; Molecular Function	IPR000079; High mobility group nucleosome-binding domain-containing family IPR005819; Histone H5 IPR020478; AT hook-like	no KO assigned | (RefSeq) uncharacterized LOC102277182	sp|P02316|HMGN1_BOVIN	tr|F1RYV4|F1RYV4_PIG
BmuPB001137	0.9	1.66	7.05	1.24	1.23	8.11	1.13	1.83	5.49	1.52	0.64	5.66	1.07	0.29	6.58	1.57	1.2	4.06	1.06	1.24	6.13	1.26	1.14	5.66	0.92	0.93	4.88	0.76	0.3	4	0.89	0.34	6.92	0.97	0.61	4.51	618195	LGI4	GO:0004930; G-protein coupled receptor activity; Molecular Function GO:0005515; protein binding; Molecular Function GO:0007165; signal transduction; Biological Process GO:0016020; membrane; Cellular Component GO:0016539; intein-mediated protein splicing; Biological Process	IPR000483; Cysteine-rich flanking region, C-terminal IPR001611; Leucine-rich repeat IPR003591; Leucine-rich repeat, typical subtype IPR005492; Leucine-rich glioma-inactivated , EPTP repeat IPR006142; Intein IPR008112; Relaxin receptor IPR009039; EAR	no KO assigned | (RefSeq) LGI4; leucine rich repeat LGI family member 4	sp|Q8N135|LGI4_HUMAN	tr|A6QLD0|A6QLD0_BOVIN
BmuPB010726	0.39	0.74	0.06	0.79	0.78	0.19	0.55	0.49	0.11	0.21	0.12	0.03	0.29	0.14	0.04	0.16	0.17	0.08	0.23	0.12	0.07	0.27	0.09	0.15	0.17	0.13	0.06	0.69	0.07	0.08	0.34	0.07	0.04	0.16	0.12	0.07	506740	ESPL1	GO:0004930; G-protein coupled receptor activity; Molecular Function GO:0005634; nucleus; Cellular Component GO:0006508; proteolysis; Biological Process GO:0007186; G-protein coupled receptor signaling pathway; Biological Process GO:0008233; peptidase activity; Molecular Function GO:0016021; integral to membrane; Cellular Component	IPR005314; Peptidase C50, separase IPR022335; G protein-coupled receptor 153	K02365 separase [EC:3.4.22.49] | (RefSeq) ESPL1, Separin; extra spindle pole bodies like 1, separase	sp|Q14674|ESPL1_HUMAN	tr|L8I992|L8I992_BOSMU
BmuPB014520	1.01	1.94	0.43	1.99	2.31	0.81	1.26	1.71	0.93	1.37	1.66	0.3	1.37	1.15	0.73	1.32	1.26	1.27	1.05	0.89	0.66	1.35	1.08	0.05	0.89	1.22	0.42	1.87	0.12	0.33	1.15	0.79	0.14	0.99	0.09	0.29	514239	TNFSF15	GO:0003723; RNA binding; Molecular Function GO:0003964; RNA-directed DNA polymerase activity; Molecular Function GO:0005164; tumor necrosis factor receptor binding; Molecular Function GO:0005578; proteinaceous extracellular matrix; Cellular Component GO:0006278; RNA-dependent DNA replication; Biological Process GO:0006955; immune response; Biological Process GO:0008237; metallopeptidase activity;…	IPR000477; Reverse transcriptase IPR006052; Tumour necrosis factor IPR013274; Peptidase M12B, ADAM-TS1	K05478 tumor necrosis factor ligand superfamily member 15 | (RefSeq) TNFSF15; tumor necrosis factor superfamily member 15	sp|O95150|TNF15_HUMAN	tr|L8IBF2|L8IBF2_BOSMU
BmuPB003681	24.13	27.94	25.87	22.98	27.29	25.07	23.2	28.83	28.6	21.91	35.77	21.41	21.4	28.06	35.31	22.36	26.58	29.42	21.8	26.89	23.51	18.01	30.41	23.15	30.48	23.86	38.4	21.49	28.77	24.38	23.05	20.15	31.91	23.3	27.25	24.95	538915	WDR43	GO:0005515; protein binding; Molecular Function	IPR001632; G-protein, beta subunit IPR001680; WD40 repeat IPR007148; Small-subunit processome, Utp12 IPR017986; WD40-repeat-containing domain IPR020472; G-protein beta WD-40 repeat	K14546 U3 small nucleolar RNA-associated protein 5 | (RefSeq) WDR43; WD repeat domain 43	sp|Q15061|WDR43_HUMAN	tr|L8I4I6|L8I4I6_BOSMU
BmuPB017610	0.51	0.11	0	0.21	0	0	0.23	0	0.79	0	0	0	0.06	0	0	0.06	0	0	0.05	0	0	0.06	0	0.17	0	0.17	0	0	0	0.15	0.12	0	0	0.05	0	0.56	NA	NA	GO:0005199; structural constituent of cell wall; Molecular Function	IPR003882; Pistil-specific extensin-like protein	no KO assigned | (RefSeq) uncharacterized LOC101176027	-	tr|L8I7U2|L8I7U2_BOSMU
BmuPB004356	0.69	0.12	0.02	0.36	0.13	0.03	1.98	0.13	0.01	0.24	0.14	0	1.08	0.04	0.04	0.49	0.12	0.02	1.28	0.08	0.02	0.88	0.16	0.02	0.13	0.5	0.01	1.82	0.04	0.11	0.85	0.03	0.05	0.57	0.03	0.01	NA	NA	GO:0000166; nucleotide binding; Molecular Function GO:0001539; ciliary or flagellar motility; Biological Process GO:0003677; DNA binding; Molecular Function GO:0003777; microtubule motor activity; Molecular Function GO:0005524; ATP binding; Molecular Function GO:0005858; axonemal dynein complex; Cellular Component GO:0006260; DNA replication; Biological Process GO:0007018; microtubule-based movem…	IPR001208; Mini-chromosome maintenance, DNA-dependent ATPase IPR003593; AAA+ ATPase domain IPR004273; Dynein heavy chain domain IPR011704; ATPase, dynein-related, AAA domain IPR013602; Dynein heavy chain, domain-2 IPR024317; Dynein heavy chain, P-loop containing D4 domain IPR024743; Dynein heavy chain, coiled coil stalk IPR026977; Dynein heavy chain 3, axonemal IPR026983; Dynein heavy chain	K10408 dynein heavy chain, axonemal | (RefSeq) dynein heavy chain 3, axonemal	sp|Q8TD57|DYH3_HUMAN	tr|F1MRU4|F1MRU4_BOVIN
BmuPB020792	0	0	0	0.05	0	0	0.05	0	0.19	0	0.06	0	0.05	0	0.06	0	0.13	0	0.09	0	0.07	0.06	0	0.08	0	0	0	0.11	0	0.07	0	0	0	0	0	0	NA	NA	-	IPR013286; Annexin, type VII	-	-	-
BmuPB020860	15.46	20.73	30.39	15.77	19.72	24.67	16.83	21.72	22.59	17.11	19.41	26.86	17.21	19.4	28.62	15.14	20.18	20.8	15.43	19.07	27.04	15.15	18.39	25.04	21.23	14.66	26.33	16.66	23.58	23.72	15.39	24.82	26.09	16.89	27.4	23.64	541142	LANCL2	-	IPR007822; Lanthionine synthetase C-like IPR020434; LanC-like protein	no KO assigned | (RefSeq) LANCL2; LanC like 2	sp|Q9NS86|LANC2_HUMAN	tr|L8I1I4|L8I1I4_BOSMU
BmuPB016681	16.9	17.88	18.74	14.7	14.13	16.46	17.74	14.24	15.01	13.4	15.61	17.56	15.36	12.99	18.12	14.28	11.92	16.57	12.83	13.43	16.75	13.74	9.13	13.78	12.13	16.51	16.38	14.62	9.08	14.66	13.76	6.5	17	12.37	7.87	12.16	NA	NA	GO:0000166; nucleotide binding; Molecular Function GO:0003678; DNA helicase activity; Molecular Function GO:0004252; serine-type endopeptidase activity; Molecular Function GO:0005524; ATP binding; Molecular Function GO:0006508; proteolysis; Biological Process GO:0017111; nucleoside-triphosphatase activity; Molecular Function GO:0043141; ATP-dependent 5'-3' DNA helicase activity; Molecular Function	IPR001940; Peptidase S1C IPR003593; AAA+ ATPase domain IPR010339; TIP49, C-terminal IPR027238; RuvB-like	K11338 RuvB-like protein 2 [EC:3.6.4.12] | (RefSeq) Ruvbl2; RuvB like AAA ATPase 2	sp|Q9Y230|RUVB2_HUMAN	tr|L5L554|L5L554_PTEAL
BmuPB018980	1.9	4.53	0.26	2.68	3.25	0.12	2.19	4.24	0.09	1.05	8.58	0.1	1.46	4.15	0.27	0.53	2.95	0.23	1.71	4.39	0.21	1.94	7.78	0.28	3.54	0.87	0.54	2.07	131.37	0.07	1.46	70.88	0.1	0.97	55.88	0.07	515340	ABO	GO:0005922; connexon complex; Cellular Component GO:0005975; carbohydrate metabolic process; Biological Process GO:0007154; cell communication; Biological Process GO:0016020; membrane; Cellular Component GO:0016758; transferase activity, transferring hexosyl groups; Molecular Function	IPR002266; Gap junction alpha-8 protein (Cx50) IPR005076; Glycosyl transferase, family 6	K00709 histo-blood group ABO system transferase [EC:2.4.1.40 2.4.1.37] | (RefSeq) ABO; ABO, alpha 1-3-N-acetylgalactosaminyltransferase and alpha 1-3-galactosyltransferase	sp|Q9ET32|BGAT1_RAT	tr|L8IG03|L8IG03_BOSMU
BmuPB000445	34.23	28.57	24.82	35.48	27.58	22.68	31.08	23.94	23.76	35.8	26.52	19.12	31.54	25	23.23	30.7	23.6	24.53	32.04	23.62	21.58	33.52	25.65	18.9	25.93	30.95	20.73	33.44	36.05	24.4	28.17	36.5	20.71	32.11	32.74	16.28	534799	TOP1	GO:0003677; DNA binding; Molecular Function GO:0003917; DNA topoisomerase type I activity; Molecular Function GO:0003918; DNA topoisomerase type II (ATP-hydrolyzing) activity; Molecular Function GO:0005694; chromosome; Cellular Component GO:0006265; DNA topological change; Biological Process	IPR008336; DNA topoisomerase I, DNA binding, eukaryotic-type IPR009149; BR22 IPR013499; DNA topoisomerase I, eukaryotic-type IPR013500; DNA topoisomerase I, catalytic core, eukaryotic-type IPR025834; Topoisomerase I C-terminal domain	K03163 DNA topoisomerase I [EC:5.99.1.2] | (RefSeq) TOP1; topoisomerase (DNA) I	sp|P11387|TOP1_HUMAN	tr|H2QKC9|H2QKC9_PANTR
BmuPB009643	0.09	0	0	0	0	0	0	0	0.08	0	0	0	0	0	0	0	0	0	0	0	0.06	0	0	0	0	0	0	0.04	0.14	0	0.04	0	0	0	0	0	NA	NA	GO:0007049; cell cycle; Biological Process	IPR000781; Enhancer of rudimentary IPR008378; Ubiquitous surface protein	no KO assigned | (RefSeq) SYNPO2L; synaptopodin 2 like	sp|Q8BWB1|SYP2L_MOUSE	tr|E1BDC7|E1BDC7_BOVIN
BmuPB020001	34.51	20.57	15.09	40.71	23.67	16.85	35.79	23.03	12.2	18.45	19.1	11.18	22.33	20.72	12.82	24.33	21.49	16.14	29.64	22.99	19.39	25.38	23.41	14.39	16.23	29.35	13.96	24.24	44.26	11.63	34.14	49.23	16.03	28.88	43.38	14.13	NA	NA	GO:0004674; protein serine/threonine kinase activity; Molecular Function GO:0005515; protein binding; Molecular Function GO:0005622; intracellular; Cellular Component GO:0006468; protein phosphorylation; Biological Process GO:0008270; zinc ion binding; Molecular Function	IPR000315; Zinc finger, B-box IPR001841; Zinc finger, RING-type IPR001870; B30.2/SPRY domain IPR003547; Serine/threonine protein kinase, yersinia-type IPR003877; SPla/RYanodine receptor SPRY IPR003879; Butyrophylin-like IPR018355; SPla/RYanodine receptor subgroup IPR020457; Zinc finger, B-box, chordata	K10648 tripartite motif-containing protein 5 [EC:2.3.2.27] | (RefSeq) uncharacterized LOC102267576	sp|Q1ACD8|TRIM5_PANPA	tr|L8IU38|L8IU38_BOSMU
BmuPB009762	24.29	17.24	33.31	21.86	19.04	29.58	24.9	15.34	29.08	19.52	26.37	21.11	22.9	18.29	28.09	21.69	18.91	21.03	23.71	23.55	21.8	21.63	20.75	24.25	18.63	22.1	23.95	23.22	20.28	26.53	24.31	19.57	33.19	25.38	24.78	28.03	505368	TMEM41A	GO:0005452; inorganic anion exchanger activity; Molecular Function GO:0006820; anion transport; Biological Process GO:0016020; membrane; Cellular Component	IPR003020; Bicarbonate transporter, eukaryotic IPR003024; Sodium bicarbonate cotransporter IPR015414; SNARE associated Golgi protein	no KO assigned | (RefSeq) TMEM41A; transmembrane protein 41A	sp|Q08D99|TM41A_BOVIN	tr|L8I3Z6|L8I3Z6_BOSMU
BmuPB001616	0.94	1.01	3.35	0.93	0.55	1.97	1.55	1.83	4.69	1.06	1.08	5.07	1.2	2.3	6.4	2.57	1.82	2.62	1.4	1.54	3.75	0.89	1.03	2.08	1.38	0.85	6.01	1.07	13.45	3.7	0.61	9.29	2.37	0.61	6.46	4.98	506584	NMB	GO:0007218; neuropeptide signaling pathway; Biological Process	IPR000874; Bombesin/neuromedin-B/ranatensin peptide family	K05223 neuromedin B | (RefSeq) NMB; neuromedin B	sp|Q2T9U8|NMB_BOVIN	tr|F1MPY2|F1MPY2_BOVIN
BmuPB017612	2.84	5.06	1.37	3.6	5.24	0.99	2.67	4.31	1.06	2.12	2.96	1.34	1.72	2.97	1.6	2.06	2.1	2.21	1.28	2.9	1.62	0.96	2.45	1.33	1.19	2.5	1.6	1.59	0.76	0.35	1.76	0.65	0.09	2.2	0.77	0.81	613842	PDCD1	GO:0005112; Notch binding; Molecular Function GO:0005515; protein binding; Molecular Function GO:0007219; Notch signaling pathway; Biological Process GO:0016491; oxidoreductase activity; Molecular Function GO:0046872; metal ion binding; Molecular Function GO:0055114; oxidation-reduction process; Biological Process	IPR003596; Immunoglobulin V-set, subgroup IPR003599; Immunoglobulin subtype IPR007110; Immunoglobulin-like domain IPR008335; Eukaryotic molybdopterin oxidoreductase IPR013106; Immunoglobulin V-set domain IPR020478; AT hook-like IPR026219; Jagged/Serrate protein	K06744 programmed cell death protein 1 | (RefSeq) PDCD1, PD-1; programmed cell death 1	sp|Q15116|PDCD1_HUMAN	tr|A4FV85|A4FV85_BOVIN
BmuPB014980	0.42	0.13	0	0.29	0.18	0.02	0.06	0.13	0	0.41	0.87	0.35	0.16	0.07	0.21	0.31	0.15	0.04	0.18	0.81	0.15	0.17	0.24	0.1	0.24	0.4	0.1	0.33	0.09	0.09	0.13	0	0	0.34	0	0.07	510803	PGLYRP2	GO:0005576; extracellular region; Cellular Component GO:0006955; immune response; Biological Process GO:0008009; chemokine activity; Molecular Function GO:0008270; zinc ion binding; Molecular Function GO:0008745; N-acetylmuramoyl-L-alanine amidase activity; Molecular Function GO:0009253; peptidoglycan catabolic process; Biological Process GO:0016020; membrane; Cellular Component	IPR002502; N-acetylmuramoyl-L-alanine amidase domain IPR006619; Peptidoglycan recognition protein family domain, metazoa/bacteria IPR008097; CX3C chemokine ligand 1 IPR015510; Peptidoglycan recognition protein	K01446 peptidoglycan recognition protein | (RefSeq) PGLYRP2; peptidoglycan recognition protein 2	sp|Q866Y3|PGRP2_PIG	tr|E1BH94|E1BH94_BOVIN
BmuPB000898	417.79	636.66	305.96	482.44	694.57	328.74	523.75	927.42	346.69	517.43	325.97	318.01	471.22	523.64	629.77	466	509.46	614.55	526.74	482.56	382.08	504.49	384.22	355.76	864.06	466.19	578.35	557.4	230.12	310.25	474.21	300.35	281.54	455.72	318.08	326.1	280955	VIM	GO:0005198; structural molecule activity; Molecular Function GO:0005245; voltage-gated calcium channel activity; Molecular Function GO:0005882; intermediate filament; Cellular Component GO:0005891; voltage-gated calcium channel complex; Cellular Component GO:0070588; calcium ion transmembrane transport; Biological Process	IPR001664; Intermediate filament protein IPR005446; Voltage-dependent calcium channel, L-type, alpha-1 subunit IPR006821; Intermediate filament head, DNA-binding domain IPR027699; Vimentin	K07606 vimentin | (RefSeq) VIM; vimentin	sp|P48616|VIME_BOVIN	tr|L8IRX0|L8IRX0_BOSMU
BmuPB019551	4.06	6.25	30.13	5.43	8.76	54.95	6.34	8.26	39.96	3.01	7.97	35.73	3.92	5.5	23.89	4.28	5.85	19.75	3.48	3.89	31.75	2.4	4.63	32.71	3.77	3.36	25.85	6.39	10.51	19.85	4.11	7.14	38.5	5.38	9.73	26.87	768025	KCNE2	GO:0005245; voltage-gated calcium channel activity; Molecular Function GO:0005249; voltage-gated potassium channel activity; Molecular Function GO:0005891; voltage-gated calcium channel complex; Cellular Component GO:0006811; ion transport; Biological Process GO:0006813; potassium ion transport; Biological Process GO:0016020; membrane; Cellular Component GO:0070588; calcium ion transmembrane tran…	IPR000369; Potassium channel, voltage-dependent, beta subunit, KCNE IPR005425; Potassium channel, voltage-dependent, beta subunit, KCNE2 IPR005446; Voltage-dependent calcium channel, L-type, alpha-1 subunit	K04896 potassium voltage-gated channel Isk-related subfamily E member 2 | (RefSeq) KCNE2; potassium voltage-gated channel subfamily E regulatory subunit 2	sp|Q9Y6J6|KCNE2_HUMAN	tr|Q2NKS7|Q2NKS7_BOVIN
BmuPB016766	0.21	12.11	0	0.08	6.65	0.07	0.17	8.56	0	0	6.65	0	0.3	3.53	0	0.05	2.16	0	0.07	5.06	0	0.14	7.16	0	3.34	0.37	0	0.17	0.85	0	0.09	0.8	0	0.16	1.72	0	282305	PGLYRP1	GO:0007186; G-protein coupled receptor signaling pathway; Biological Process GO:0007602; phototransduction; Biological Process GO:0008270; zinc ion binding; Molecular Function GO:0008745; N-acetylmuramoyl-L-alanine amidase activity; Molecular Function GO:0009253; peptidoglycan catabolic process; Biological Process GO:0016021; integral to membrane; Cellular Component	IPR001391; Opsin lateral eye type IPR002502; N-acetylmuramoyl-L-alanine amidase domain IPR006619; Peptidoglycan recognition protein family domain, metazoa/bacteria IPR015510; Peptidoglycan recognition protein	K01446 peptidoglycan recognition protein | (RefSeq) PGLYRP1; peptidoglycan recognition protein 1	sp|B5T255|PGRP1_BOSIN	tr|L8IR97|L8IR97_BOSMU
BmuPB021513	12.19	21.71	9.95	11.96	17.97	6.62	12.05	23.61	9.5	11.59	13.43	9.56	12.11	14.67	7.35	12.94	14.54	13.01	10.47	12.45	7.29	11.51	13.29	8.08	15.23	12.37	10.88	12.64	11.59	7.17	11.56	7.71	7.52	13.99	11.52	8.97	532528	GNL1	GO:0005525; GTP binding; Molecular Function	IPR006073; GTP binding domain	no KO assigned | (RefSeq) GNL1; G protein nucleolar 1 (putative)	sp|Q5RA07|GNL1_PONAB	tr|A5PJR9|A5PJR9_BOVIN
BmuPB000377	0.29	0.38	0.02	0.45	0.38	0.04	0.93	0.45	0	0.23	0.26	0	0.34	0.34	0.01	0.28	0.29	0	0.56	0.13	0	0.4	0.15	0.02	0.1	0.33	0.02	0.66	0	0.03	0.34	0	0.08	0.2	0	0.02	NA	NA	GO:0007155; cell adhesion; Biological Process	IPR003535; Intimin/invasin bacterial adhesion mediator protein	no KO assigned | (RefSeq) coiled-coil domain-containing protein 148	sp|Q8NFR7|CC148_HUMAN	tr|L8HLG2|L8HLG2_BOSMU
BmuPB003762	0.07	0.5	0.45	0	1.08	0.69	0	0.27	0.25	0.08	0.68	0.4	0	0.91	0.91	0	1.56	0.55	0.06	0.52	0.38	0.08	0.42	0	1.21	0	0.42	0	0	1.23	0	0	0.45	0.06	0	0.23	NA	NA	GO:0004941; beta2-adrenergic receptor activity; Molecular Function GO:0006940; regulation of smooth muscle contraction; Biological Process GO:0007189; adenylate cyclase-activating G-protein coupled receptor signaling pathway; Biological Process GO:0016021; integral to membrane; Cellular Component GO:0042312; regulation of vasodilation; Biological Process	IPR000332; Beta 2 adrenoceptor	no KO assigned | (RefSeq) uncharacterized LOC103561647	-	tr|L5KT93|L5KT93_PTEAL
BmuPB004355	9.67	13.25	21.45	8.03	12.6	19.02	9.29	11.02	14.53	5.4	10.97	18.45	7.11	10.83	12.14	5.46	10.4	11.53	7.05	8.21	16.21	8.3	11.82	12.6	11.06	10.8	18.18	12.43	10.72	12.26	7.9	14.94	17.94	10.73	12.81	28	508417	LYRM1	GO:0007218; neuropeptide signaling pathway; Biological Process	IPR000703; Proenkephalin A IPR008011; Complex 1 LYR protein	no KO assigned | (RefSeq) LYRM1; LYR motif containing 1	sp|O43325|LYRM1_HUMAN	tr|L8IJH0|L8IJH0_BOSMU
BmuPB001848	0	0	0	0.01	0	0	0	0	0	0.01	0	0	0	0.04	0	0	0.01	0	0	0	0	0	0.01	0.02	0.01	0	0.02	0	0	0.01	0	0	0	0.03	0	0.02	767821	FSCB	GO:0003697; single-stranded DNA binding; Molecular Function GO:0004519; endonuclease activity; Molecular Function GO:0005634; nucleus; Cellular Component GO:0006289; nucleotide-excision repair; Biological Process	IPR001044; XPG/Rad2 endonuclease, eukaryotes	no KO assigned | (RefSeq) FSCB; fibrous sheath CABYR binding protein	sp|Q2T9N0|FSCB_BOVIN	tr|F1MEI0|F1MEI0_BOVIN
BmuPB015985	0	0.02	0	0	0	0	0	0	0	0	0	0	0	0.03	0.03	0	0	0	0	0	0	0.03	0	0	0	0	0	0	0	0	0	0	0	0	0	0	NA	NA	GO:0004930; G-protein coupled receptor activity; Molecular Function GO:0004984; olfactory receptor activity; Molecular Function GO:0007186; G-protein coupled receptor signaling pathway; Biological Process GO:0016020; membrane; Cellular Component GO:0016021; integral to membrane; Cellular Component	IPR000276; G protein-coupled receptor, rhodopsin-like IPR000725; Olfactory receptor IPR001414; Ocular albinism protein, type 1 IPR017452; GPCR, rhodopsin-like, 7TM	K04257 olfactory receptor | (RefSeq) olfactory receptor 52I1-like	sp|Q8NGK6|O52I1_HUMAN	tr|F1MQQ3|F1MQQ3_BOVIN
BmuPB017879	18.14	11.63	9.08	13.17	8.59	6.4	14.95	11.52	6.4	8	4.92	9.64	11.82	6.35	16.59	9.85	5.76	12.35	10.12	5.16	6.08	9.75	7.72	5.01	6.03	10.43	13.26	13.23	35.66	5.36	10.39	37.31	6.4	10.2	40	5.89	515222	CRELD2	GO:0005509; calcium ion binding; Molecular Function GO:0005515; protein binding; Molecular Function	IPR000742; Epidermal growth factor-like domain IPR001881; EGF-like calcium-binding domain IPR006212; Furin-like repeat IPR021852; Domain of unknown function DUF3456	no KO assigned | (RefSeq) CRELD2; cysteine rich with EGF like domains 2	sp|Q2KIT5|CREL2_BOVIN	tr|F1RXR2|F1RXR2_PIG
BmuPB003852	10.04	7.32	5.36	10.83	8.22	6.15	13.55	7.51	7.02	11.32	8.26	7	10.23	8.72	6.91	10.91	8.9	6.92	11.95	7.3	6.1	11.92	9.68	7.55	7.75	10.1	6.92	11.77	11.13	6.92	11.34	9.77	6.06	12.24	11.13	5.58	520918	SLC35A3	GO:0000139; Golgi membrane; Cellular Component GO:0005351; sugar:hydrogen symporter activity; Molecular Function GO:0008643; carbohydrate transport; Biological Process GO:0016020; membrane; Cellular Component GO:0016021; integral to membrane; Cellular Component	IPR002229; Blood group Rhesus C/E/D polypeptide IPR007271; Nucleotide-sugar transporter	K15272 solute carrier family 35 (UDP-sugar transporter), member A1/2/3 | (RefSeq) SLC35A3; solute carrier family 35 member A3	sp|Q6YC49|S35A3_BOVIN	tr|L8HXF5|L8HXF5_BOSMU
BmuPB003727	4.7	0.33	0.05	4.1	0.33	5.57	2.49	0.1	3.09	6.2	0.09	1.28	5.09	0.26	1.08	6.03	0.15	2	3.75	0.04	0.57	5.58	0.07	1.74	0.28	3.83	1.46	2.88	0.07	0.85	4.02	0.38	0.26	4.75	0	1.98	519188	KCNK3	GO:0005252; open rectifier potassium channel activity; Molecular Function GO:0005267; potassium channel activity; Molecular Function GO:0016020; membrane; Cellular Component GO:0016021; integral to membrane; Cellular Component GO:0071805; potassium ion transmembrane transport; Biological Process	IPR003092; Two pore domain potassium channel, TASK family IPR003280; Two pore domain potassium channel IPR005406; Two pore domain potassium channel, TASK-1 IPR008073; Two pore domain potassium channel, TASK-5 IPR013099; Two pore domain potassium channel domain	K04914 potassium channel subfamily K member 3 | (RefSeq) KCNK3; potassium two pore domain channel subfamily K member 3	sp|O14649|KCNK3_HUMAN	tr|E5L8E3|E5L8E3_SHEEP
BmuPB020242	0	0.11	0.42	0	0.26	0.18	0	0.11	0.19	0.12	0.24	0.31	0	0.35	0.13	0	0.13	0	0.27	0.34	0.29	0.36	0.13	0.65	0	0.32	0.33	0.22	0.36	0.15	0	0	0.18	0.2	0.88	0.36	NA	NA	GO:0005215; transporter activity; Molecular Function GO:0006810; transport; Biological Process GO:0008289; lipid binding; Molecular Function	IPR000463; Cytosolic fatty-acid binding	K01527 nascent polypeptide-associated complex subunit beta | (RefSeq) transcription factor BTF3-like	sp|Q64152|BTF3_MOUSE	tr|F7IG86|F7IG86_CALJA
BmuPB014886	640.97	908.06	1509.87	680.26	823.95	1583.2	618.04	885	1364.23	479.38	791.35	1434	567.31	797.97	1198.67	616.44	737.81	962.91	556.57	668.77	1437.59	511.83	734.63	1420.68	666.45	676.79	760.6	557.3	839.54	1472.75	677.66	1180.62	1424.49	594.24	1056.97	1071.22	NA	NA	GO:0003735; structural constituent of ribosome; Molecular Function GO:0005515; protein binding; Molecular Function GO:0005840; ribosome; Cellular Component GO:0006412; translation; Biological Process	IPR000626; Ubiquitin domain IPR001975; Ribosomal protein L40e IPR008378; Ubiquitous surface protein IPR019955; Ubiquitin supergroup	K02927 large subunit ribosomal protein L40e | (RefSeq) uba52, cep52, hubcep52, rpl40; ubiquitin A-52 residue ribosomal protein fusion product 1	sp|P68205|RL40_OPHHA	tr|L9KW39|L9KW39_TUPCH
BmuPB001592	1.4	1.14	0.38	0.92	1.09	0.14	1.83	1	0.11	0.72	0.69	0.3	1.43	1.22	0.2	0.76	1.33	0.19	1.67	1.27	0.53	1.69	1.27	0.23	1.61	0.85	0.13	1.52	0.12	0.34	1.1	0	0.19	1.49	0	0.12	515609	WDR93	GO:0000786; nucleosome; Cellular Component GO:0003677; DNA binding; Molecular Function GO:0006334; nucleosome assembly; Biological Process GO:0016651; oxidoreductase activity, acting on NAD(P)H; Molecular Function GO:0022900; electron transport chain; Biological Process	IPR005819; Histone H5 IPR006885; NADH dehydrogenase ubiquinone Fe-S protein 4, mitochondrial IPR020472; G-protein beta WD-40 repeat	no KO assigned | (RefSeq) WDR93; WD repeat domain 93	sp|Q6P2C0|WDR93_HUMAN	tr|L8INV7|L8INV7_BOSMU
BmuPB018358	1.77	47.6	4.59	1.19	40.99	1.83	2.07	55.24	8.43	4.18	10.02	2.06	3.03	20.29	8.73	2.13	19.63	33.29	6.63	18.4	3.29	3.25	16.84	2.26	24.51	2.06	5.8	2.53	3.48	6.42	2.09	3.97	0.28	2.16	2.36	1.65	493998	CRABP2	GO:0005215; transporter activity; Molecular Function GO:0006810; transport; Biological Process GO:0008289; lipid binding; Molecular Function	IPR000463; Cytosolic fatty-acid binding IPR000566; Lipocalin/cytosolic fatty-acid binding domain	K17289 cellular retinoic acid-binding protein 2 | (RefSeq) CRABP2; cellular retinoic acid binding protein 2	sp|Q5PXY7|RABP2_BOVIN	tr|L8IFJ1|L8IFJ1_BOSMU
BmuPB015920	6.97	3.87	1.88	8.67	1.64	1.6	11.59	6.62	4.29	7.1	5.11	7.1	8.75	4.99	6.17	6.01	6.65	3.96	7.79	9.24	2.62	11.02	5.88	4.6	5.16	6.52	7.46	9.16	1.88	1.87	6.31	0.92	1.58	8.25	1.53	1.62	527762	KCNE3	GO:0005249; voltage-gated potassium channel activity; Molecular Function GO:0006811; ion transport; Biological Process GO:0016020; membrane; Cellular Component GO:0045735; nutrient reservoir activity; Molecular Function	IPR000369; Potassium channel, voltage-dependent, beta subunit, KCNE IPR001419; HMW glutenin	K04897 potassium voltage-gated channel Isk-related subfamily E member 3 | (RefSeq) KCNE3; potassium voltage-gated channel subfamily E regulatory subunit 3	sp|Q9Y6H6|KCNE3_HUMAN	tr|L8I3Z7|L8I3Z7_BOSMU
BmuPB003053	11.14	0	0	5.43	0.05	0.06	18.25	0.11	0	4.8	0.02	0	10.17	0	0.02	9.4	0.02	0.03	10.22	0.02	0	11.3	0.02	0.06	0	7.84	0	13.2	0	0.16	10.08	0.07	0	8.02	0.05	0.03	519068	TEKT1	GO:0000226; microtubule cytoskeleton organization; Biological Process GO:0004871; signal transducer activity; Molecular Function GO:0005874; microtubule; Cellular Component GO:0007165; signal transduction; Biological Process	IPR000435; Tektin IPR002211; Lymphocyte-specific protein	K18628 tektin-1 | (RefSeq) TEKT1, Tektin-1; tektin 1	sp|Q32KZ9|TEKT1_BOVIN	tr|L8HZ98|L8HZ98_BOSMU
BmuPB006997	71.43	20.53	33.04	85	18.75	39.44	91.17	16.56	41.18	132.18	16.47	45.24	76.64	15.06	32.11	81.88	18.72	46.45	93.36	17.83	50.41	100.04	17.75	49.58	17.15	85.42	33.22	74.82	29.18	35.98	58.63	20.14	23.7	73.5	22	30.7	535951	ITGA1	GO:0003677; DNA binding; Molecular Function GO:0004879; ligand-activated sequence-specific DNA binding RNA polymerase II transcription factor activity; Molecular Function GO:0005634; nucleus; Cellular Component GO:0006355; regulation of transcription, DNA-dependent; Biological Process GO:0016491; oxidoreductase activity; Molecular Function GO:0046872; metal ion binding; Molecular Function GO:0055…	IPR002035; von Willebrand factor, type A IPR003071; Orphan nuclear receptor, HMR type IPR008335; Eukaryotic molybdopterin oxidoreductase IPR013517; FG-GAP repeat IPR013519; Integrin alpha beta-propellor IPR013649; Integrin alpha-2	K06480 integrin alpha 1 | (RefSeq) ITGA1; integrin subunit alpha 1	sp|P56199|ITA1_HUMAN	tr|F1MMN6|F1MMN6_BOVIN
BmuPB001443	2.29	3.33	1.54	1.74	3.45	2.01	2.41	4.16	2.92	1.88	3.71	3.06	2.17	3.63	2	2.21	3.31	1.76	2.44	3.84	2.86	2.37	2.91	3.09	3.43	3	2.64	3.02	6.22	1.67	2.34	5.9	2.07	2.28	5.75	3.51	509209	ACSF3	GO:0003824; catalytic activity; Molecular Function GO:0008152; metabolic process; Biological Process	IPR000873; AMP-dependent synthetase/ligase IPR020459; AMP-binding IPR025110; AMP-binding enzyme C-terminal domain	K18660 malonyl-CoA/methylmalonyl-CoA synthetase [EC:6.2.1.-] | (RefSeq) ACSF3; acyl-CoA synthetase family member 3	sp|Q58DN7|ACSF3_BOVIN	tr|L8IR33|L8IR33_BOSMU
BmuPB000458	28.52	4.74	4.53	29.35	4.9	11.02	23.47	3.32	8.56	33.41	2.73	11.16	30.66	2.04	11.81	24.73	2.56	12.63	26.37	1.67	11.32	36.32	3.62	12.66	2.37	23.36	6.27	26.9	3.74	9.73	17.97	2.44	4.58	21.36	2.27	4.83	281528	TGM2	GO:0003810; protein-glutamine gamma-glutamyltransferase activity; Molecular Function GO:0009405; pathogenesis; Biological Process GO:0016791; phosphatase activity; Molecular Function GO:0018149; peptide cross-linking; Biological Process	IPR001102; Transglutaminase, N-terminal IPR002931; Transglutaminase-like IPR008108; Phosphatase IpgD/SopB IPR008958; Transglutaminase, C-terminal IPR023608; Protein-glutamine gamma-glutamyltransferase, eukaryota	K05625 transglutaminase 2 [EC:2.3.2.13] | (RefSeq) TGM2; transglutaminase 2	sp|P51176|TGM2_BOVIN	tr|L8IM46|L8IM46_BOSMU
BmuPB020426	0	0	0	0	0	0	0	0	0	0.02	0	0	0	0	0	0	0	0	0	0	0	0.02	0	0	0	0	0	0	0	0	0	0	0	0.02	0	0.03	NA	NA	GO:0004221; ubiquitin thiolesterase activity; Molecular Function GO:0005515; protein binding; Molecular Function GO:0005622; intracellular; Cellular Component GO:0006511; ubiquitin-dependent protein catabolic process; Biological Process GO:0008270; zinc ion binding; Molecular Function	IPR000315; Zinc finger, B-box IPR001578; Peptidase C12, ubiquitin carboxyl-terminal hydrolase 1 IPR001841; Zinc finger, RING-type IPR001870; B30.2/SPRY domain IPR002110; Ankyrin repeat IPR003877; SPla/RYanodine receptor SPRY IPR003879; Butyrophylin-like IPR018355; SPla/RYanodine receptor subgroup IPR020457; Zinc finger, B-box, chordata	K12019 tripartite motif-containing protein 43/48/49/64/77 | (RefSeq) tripartite motif-containing protein 64	sp|A6NGJ6|TRI64_HUMAN	tr|F1MVG5|F1MVG5_BOVIN
BmuPB013425	6.49	18.42	6.75	6.58	20.92	6.64	6.84	19.35	6.43	8.87	19.78	5.9	6.6	16.27	5.1	7.41	15.86	6.98	6.96	17.65	5.43	7.83	16.52	5.38	14.51	7.39	6.52	7.55	18.32	3.54	6.95	30.42	4.39	7.14	35.38	5.89	100848839	P3H3	GO:0005506; iron ion binding; Molecular Function GO:0005524; ATP binding; Molecular Function GO:0015197; peptide transporter activity; Molecular Function GO:0015833; peptide transport; Biological Process GO:0016020; membrane; Cellular Component GO:0016491; oxidoreductase activity; Molecular Function GO:0016705; oxidoreductase activity, acting on paired donors, with incorporation or reduction of m…	IPR005123; Oxoglutarate/iron-dependent dioxygenase IPR006620; Prolyl 4-hydroxylase, alpha subunit IPR013305; ABC transporter, ABCB2	no KO assigned | (RefSeq) P3H3, LEPREL2; prolyl 3-hydroxylase 3	sp|Q8IVL6|P3H3_HUMAN	tr|H2NG99|H2NG99_PONAB
BmuPB017925	5.17	3.41	4	4.74	2.37	3.4	4.47	2.08	5.09	3.7	2.47	4.49	4.82	3.77	4.41	4.98	3.03	4.68	4.05	2.96	3.6	3.76	2.41	3.29	2.63	4.11	4.57	6.08	13.11	3.62	5.83	8.63	3.98	5.36	9	5.92	505923	FICD	GO:0005031; tumor necrosis factor-activated receptor activity; Molecular Function GO:0005515; protein binding; Molecular Function GO:0016020; membrane; Cellular Component	IPR003812; Fido domain IPR013026; Tetratricopeptide repeat-containing domain IPR020411; Tumour necrosis factor receptor 1B	no KO assigned | (RefSeq) FICD; FIC domain containing	sp|Q9BVA6|FICD_HUMAN	tr|E1BIR0|E1BIR0_BOVIN
BmuPB012199	16.37	23.44	41.34	17.55	29.42	36.42	17.94	20.8	34	34.16	28.91	30.55	19.47	24.82	46.95	19.22	32.49	35.26	19.99	39.41	40.58	20.03	31.88	34.24	27.34	19.77	47.21	18.72	9.65	51.46	15.25	8.52	66.42	20.2	7.12	59.64	517422	REV3L	GO:0000166; nucleotide binding; Molecular Function GO:0003676; nucleic acid binding; Molecular Function GO:0003677; DNA binding; Molecular Function GO:0003887; DNA-directed DNA polymerase activity; Molecular Function GO:0006139; nucleobase-containing compound metabolic process; Biological Process GO:0006260; DNA replication; Biological Process	IPR000839; Porin, Oms28 type IPR006133; DNA-directed DNA polymerase, family B, exonuclease domain IPR006134; DNA-directed DNA polymerase, family B, multifunctional domain IPR006172; DNA-directed DNA polymerase, family B IPR025687; C4-type zinc-finger of DNA polymerase delta	K02350 DNA polymerase zeta [EC:2.7.7.7] | (RefSeq) REV3L; REV3 like, DNA directed polymerase zeta catalytic subunit	sp|O60673|DPOLZ_HUMAN	tr|E1BPY8|E1BPY8_BOVIN
BmuPB011507	8.73	11.47	14.11	8.39	12.65	13.24	9.55	11.04	13.86	11.73	12.77	13.45	8.99	12.95	12.48	9.86	14.27	14.18	9.39	13.62	13.06	9.14	13.74	13.03	13.65	9.82	14.76	7.83	8.04	13.76	9.62	10.09	13.41	9.1	8.74	14.29	NA	NA	GO:0003723; RNA binding; Molecular Function GO:0003964; RNA-directed DNA polymerase activity; Molecular Function GO:0004057; arginyltransferase activity; Molecular Function GO:0006278; RNA-dependent DNA replication; Biological Process GO:0006814; sodium ion transport; Biological Process GO:0006885; regulation of pH; Biological Process GO:0015385; sodium:hydrogen antiporter activity; Molecular Fun…	IPR000477; Reverse transcriptase IPR002090; Na+/H+ exchanger, isoform 6 (NHE6) IPR007472; Arginine-tRNA-protein transferase, C-terminal	K00685 arginyl-tRNA---protein transferase [EC:2.3.2.8] | (RefSeq) ATE1; arginyltransferase 1	sp|O95260|ATE1_HUMAN	tr|O97916|O97916_BOVIN
BmuPB020099	0.22	16.02	8.62	0.36	25.02	13.35	0.44	19.78	7.28	0.19	1.95	3.39	0.09	3.21	2.23	0.04	2.81	3.26	0.18	2.96	2.76	0.13	2.94	5.78	2.7	0.15	2.96	0.06	0.05	1.02	0.04	0.48	0.96	0.04	0.04	1.26	783774	NRK	GO:0004672; protein kinase activity; Molecular Function GO:0004707; MAP kinase activity; Molecular Function GO:0004713; protein tyrosine kinase activity; Molecular Function GO:0005083; small GTPase regulator activity; Molecular Function GO:0005524; ATP binding; Molecular Function GO:0006468; protein phosphorylation; Biological Process	IPR000719; Protein kinase domain IPR001180; Citron-like IPR001245; Serine-threonine/tyrosine-protein kinase catalytic domain IPR002290; Serine/threonine- / dual specificity protein kinase, catalytic domain IPR008351; Mitogen-activated protein (MAP) kinase, JNK IPR020635; Tyrosine-protein kinase, catalytic domain	K16313 Nik-related protein kinase [EC:2.7.11.1] | (RefSeq) NRK; Nik related kinase	sp|Q7Z2Y5|NRK_HUMAN	tr|L8IFF4|L8IFF4_BOSMU
BmuPB019416	0	0	0.08	0.06	0	0	0	0	0	0.07	0	0	0	0	0	0	0	0	0.05	0	0	0	0	0	0	0	0	0	0	0	0	0	0	0	0	0	NA	NA	GO:0003677; DNA binding; Molecular Function GO:0004879; ligand-activated sequence-specific DNA binding RNA polymerase II transcription factor activity; Molecular Function GO:0004930; G-protein coupled receptor activity; Molecular Function GO:0005634; nucleus; Cellular Component GO:0006355; regulation of transcription, DNA-dependent; Biological Process GO:0007186; G-protein coupled receptor signal…	IPR000276; G protein-coupled receptor, rhodopsin-like IPR003070; Orphan nuclear receptor IPR017452; GPCR, rhodopsin-like, 7TM	K04257 olfactory receptor | (RefSeq) olfactory receptor 1009	sp|Q96R08|OR5BC_HUMAN	tr|L8ITN0|L8ITN0_BOSMU
BmuPB003879	35.28	24.16	24.11	38.45	24.9	25.51	30.78	25.46	30.95	34.45	16.42	23.55	40.22	21.86	32.44	38.62	16.72	24.74	36.98	16.25	21.49	35.38	16.7	19.43	21.18	33.65	23.32	30.76	55.28	21.21	33.89	54.8	24.1	32.48	51.41	25.15	NA	NA	GO:0006457; protein folding; Biological Process	IPR001179; Peptidyl-prolyl cis-trans isomerase, FKBP-type, domain IPR020478; AT hook-like IPR023566; Peptidyl-prolyl cis-trans isomerase, FKBP-type	K09568 FK506-binding protein 1 [EC:5.2.1.8] | (RefSeq) peptidyl-prolyl cis-trans isomerase FKBP1A	sp|P18203|FKB1A_BOVIN	tr|L8IRS4|L8IRS4_BOSMU
BmuPB005459	91.79	81.33	79.42	78.54	67.51	53.28	94.46	74.92	68.75	97.09	76.08	63.97	81.12	75.44	65.49	82.65	68.76	63.66	78.74	66	54.12	93.94	84.58	58.8	65.69	82.28	57.14	77.39	69.93	62.2	94.71	63.41	75.89	77.01	45.31	61.75	539455	RNF141	GO:0005198; structural molecule activity; Molecular Function GO:0005515; protein binding; Molecular Function GO:0008270; zinc ion binding; Molecular Function GO:0019028; viral capsid; Cellular Component	IPR001301; Geminivirus AL1 replication-associated protein, CLV type IPR001841; Zinc finger, RING-type	no KO assigned | (RefSeq) RNF141; ring finger protein 141	sp|Q32L15|RN141_BOVIN	tr|L8II97|L8II97_BOSMU
BmuPB004020	0	0	0	0	0	0.16	0.06	0	0.17	0	0	0	0.02	0.03	0	0	0.02	0	0	0	0	0	0.02	0	0.02	0	0.05	0	0	0	0.02	0	0.03	0.03	0	0	503684	HMGCS2	GO:0004421; hydroxymethylglutaryl-CoA synthase activity; Molecular Function GO:0004499; N,N-dimethylaniline monooxygenase activity; Molecular Function GO:0008299; isoprenoid biosynthetic process; Biological Process GO:0055114; oxidation-reduction process; Biological Process	IPR002253; Flavin monooxygenase (FMO) 1 IPR013528; Hydroxymethylglutaryl-coenzyme A synthase, N-terminal IPR013746; Hydroxymethylglutaryl-coenzyme A synthase C-terminal	K01641 hydroxymethylglutaryl-CoA synthase [EC:2.3.3.10] | (RefSeq) HMGCS2; 3-hydroxy-3-methylglutaryl-CoA synthase 2	sp|Q2KIE6|HMCS2_BOVIN	tr|L8INN7|L8INN7_BOSMU
BmuPB011936	10.83	8.86	6.41	7.79	8.84	7.74	13.06	7.67	8.41	9.58	12.19	6.03	11.51	10.81	7.74	13.26	10.02	7.22	8.3	12.53	7.56	10.16	11.2	7.01	9.29	13.06	5.67	10.8	53.54	7.59	12.99	71.38	6.35	9.83	55.51	7.5	NA	NA	-	IPR023277; Aquaporin 8	K03331 L-xylulose reductase [EC:1.1.1.10] | (RefSeq) L-xylulose reductase	sp|Q1JP75|DCXR_BOVIN	tr|A5PJR3|A5PJR3_BOVIN
BmuPB011901	42.08	33.14	91.34	39.8	32.88	65.15	39.38	31.02	85.39	48.18	35.58	74.5	39.69	38.15	77.47	37.66	34.83	84.52	38.88	32	62.53	40.65	35.09	60.77	39.74	42.5	67.23	47.57	46.26	76.05	39.11	43.01	96.1	41.67	45.36	79.62	538204	PSMD12	GO:0004930; G-protein coupled receptor activity; Molecular Function GO:0005515; protein binding; Molecular Function GO:0007186; G-protein coupled receptor signaling pathway; Biological Process GO:0016021; integral to membrane; Cellular Component	IPR000717; Proteasome component (PCI) domain IPR022335; G protein-coupled receptor 153	K03035 26S proteasome regulatory subunit N5 | (RefSeq) PSMD12; proteasome 26S subunit, non-ATPase 12	sp|Q2KJ25|PSD12_BOVIN	tr|K7DD67|K7DD67_PANTR
BmuPB009953	6.87	20.96	12.04	5.62	17.19	10.67	6.19	16.7	8.66	11.49	16.6	12.95	7.92	14.46	9.2	7.15	18.85	12.84	6.8	19.33	10.95	8.89	16.98	11.91	21.58	6.84	9.87	5.28	4.07	10.58	4.97	3.97	11.63	4.68	3.33	13.72	537480	PTPRS	GO:0004725; protein tyrosine phosphatase activity; Molecular Function GO:0005249; voltage-gated potassium channel activity; Molecular Function GO:0005515; protein binding; Molecular Function GO:0006470; protein dephosphorylation; Biological Process GO:0006813; potassium ion transport; Biological Process GO:0008076; voltage-gated potassium channel complex; Cellular Component GO:0016311; dephosphor…	IPR000242; Protein-tyrosine phosphatase, receptor/non-receptor type IPR000387; Protein-tyrosine/Dual specificity phosphatase IPR003595; Protein-tyrosine phosphatase, catalytic IPR003598; Immunoglobulin subtype 2 IPR003599; Immunoglobulin subtype IPR003961; Fibronectin, type III IPR003971; Potassium channel, voltage dependent, Kv9 IPR007110; Immunoglobulin-like domain IPR013098; Immunoglobulin I-s…	K06778 receptor-type tyrosine-protein phosphatase S [EC:3.1.3.48] | (RefSeq) PTPRS; protein tyrosine phosphatase, receptor type S	sp|Q13332|PTPRS_HUMAN	tr|E1BIU8|E1BIU8_BOVIN
BmuPB005974	0.47	0.51	0.12	0.8	0.64	0.1	0.86	0.65	0.19	0.28	0.41	0.17	0.58	0.42	0.27	0.4	0.48	0.44	0.38	0.19	0.32	0.42	0.46	0.25	0.93	0.48	0.47	0.74	0.67	0.37	0.42	1.28	0.14	0.42	1.69	0.17	407179	LRP8	GO:0005509; calcium ion binding; Molecular Function GO:0005515; protein binding; Molecular Function	IPR000033; LDLR class B repeat IPR000742; Epidermal growth factor-like domain IPR001881; EGF-like calcium-binding domain IPR002172; Low-density lipoprotein (LDL) receptor class A repeat	K20052 low-density lipoprotein receptor-related protein 8 | (RefSeq) LRP8; LDL receptor related protein 8	sp|Q14114|LRP8_HUMAN	tr|F6VAX5|F6VAX5_HORSE
BmuPB008728	0.03	0.8	0.21	0.1	0.49	0.23	0.03	1.05	0	0.47	0.92	0.19	0.05	0.88	0.1	0.23	0.61	0	0.05	1.35	0.04	0.06	0.91	0.08	0.95	0.21	0.33	0.06	0.09	0.04	0	0.1	0	0.1	0.07	0.14	NA	NA	GO:0005179; hormone activity; Molecular Function GO:0005576; extracellular region; Cellular Component	IPR001400; Somatotropin hormone IPR001828; Extracellular ligand-binding receptor	K05206 glutamate receptor delta-1 subunit | (RefSeq) glutamate receptor ionotropic, delta-1-like	sp|Q62640|GRID1_RAT	tr|G3T1K1|G3T1K1_LOXAF
BmuPB005182	3.19	8.02	3.5	5.04	9.46	4.84	4.15	6.11	4.69	15.37	11.91	3.56	5.49	13.68	1.44	5.43	11.96	4.01	6.76	19.43	5.21	6.48	16.63	3.61	10.13	3.81	2.4	5.72	2.3	2.28	5.45	4.33	2.68	4.97	3.31	2.69	NA	NA	GO:0005515; protein binding; Molecular Function	IPR002909; IPT domain IPR011658; PA14 IPR013284; Beta-catenin IPR019316; G8 domain	no KO assigned | (RefSeq) PKHD1L1; polycystic kidney and hepatic disease 1 (autosomal recessive)-like 1	sp|Q86WI1|PKHL1_HUMAN	tr|L8I786|L8I786_BOSMU
BmuPB002169	7.5	16.99	4.86	11.21	11.95	8.43	8.11	12.05	6.81	3.44	8.68	3.53	6.31	4.69	3.91	4.42	5.39	5.32	3.62	9.02	5.61	4.29	6.04	5.11	6.32	5.41	4.26	12.97	26.85	2.34	7	51.69	2.53	6.01	145.77	4	533044	PSAT1	GO:0004222; metalloendopeptidase activity; Molecular Function GO:0006508; proteolysis; Biological Process GO:0006564; L-serine biosynthetic process; Biological Process GO:0008152; metabolic process; Biological Process	IPR000192; Aminotransferase, class V/Cysteine desulfurase IPR003248; Phosphoserine aminotransferase, subgroup IPR018497; Peptidase M13, C-terminal domain	K00831 phosphoserine aminotransferase [EC:2.6.1.52] | (RefSeq) PSAT1; phosphoserine aminotransferase 1	sp|Q9Y617|SERC_HUMAN	tr|L8IPU7|L8IPU7_BOSMU
BmuPB021962	0.06	0	0	0.42	0	0	0	0	0	0	0	0	0	0	0.08	0.07	0.08	0	0.05	0.07	0.26	0.07	0	0	0	0	0	0.06	0.21	0.09	0	0	0	0.12	0	0	NA	NA	GO:0005515; protein binding; Molecular Function GO:0005886; plasma membrane; Cellular Component GO:0006813; potassium ion transport; Biological Process GO:0015079; potassium ion transmembrane transporter activity; Molecular Function	IPR003596; Immunoglobulin V-set, subgroup IPR006036; Potassium uptake protein TrkA IPR007110; Immunoglobulin-like domain IPR013106; Immunoglobulin V-set domain	K10784 T cell receptor alpha chain V region | (RefSeq) T-cell receptor alpha chain V region CTL-F3	sp|P06322|TVA1_RABIT	tr|G3MXY9|G3MXY9_BOVIN
BmuPB016823	18.89	18.53	30.72	19.58	20.89	29.65	16.41	19.99	34.96	19.24	18.22	34.81	19.43	23.79	35.16	17.51	20.57	26.96	18.49	25.06	32.49	17.17	19.72	31.21	26.02	23.45	28.61	17.02	21.67	28.44	17.35	15.68	26.26	16.28	22.93	27.53	NA	NA	GO:0003676; nucleic acid binding; Molecular Function	IPR000533; Tropomyosin IPR001623; DnaJ domain IPR003034; SAP domain	K18732 SAP domain-containing ribonucleoprotein | (RefSeq) SARNP, CIP29; SAP domain containing ribonucleoprotein	sp|Q9D1J3|SARNP_MOUSE	tr|Q2TBX1|Q2TBX1_BOVIN
BmuPB010596	4.9	4.05	10.66	5.96	2.55	8.37	4.12	3.01	9.21	5	4.64	12.22	3.54	2.6	5.33	4.58	3.64	8.37	3.52	4.74	22.3	3.59	4.26	18.97	2.38	3.59	4.26	5.09	3.66	13.2	4.22	4.22	2.98	6.2	2.78	5.39	507234	TRAF5	GO:0005515; protein binding; Molecular Function GO:0007165; signal transduction; Biological Process GO:0008270; zinc ion binding; Molecular Function GO:0043123; positive regulation of I-kappaB kinase/NF-kappaB cascade; Biological Process GO:0046872; metal ion binding; Molecular Function	IPR000533; Tropomyosin IPR001293; Zinc finger, TRAF-type IPR001841; Zinc finger, RING-type IPR002083; MATH IPR018957; Zinc finger, C3HC4 RING-type IPR027130; TNF receptor-associated factor 5	K09849 TNF receptor-associated factor 5 | (RefSeq) TRAF5; TNF receptor associated factor 5	sp|O00463|TRAF5_HUMAN	tr|A7YWC7|A7YWC7_BOVIN
BmuPB014815	264.65	264.51	288.22	239.88	314.33	203.88	220.38	294.64	182.33	272.79	385.41	264.65	229.29	263.01	263.32	254.71	298.07	217.13	263.71	391.3	262.27	254.17	339.8	248.7	395.28	253	229.35	227.43	428.25	244.47	229.46	335.72	373.48	259.46	463.15	262.6	NA	NA	GO:0003676; nucleic acid binding; Molecular Function GO:0004222; metalloendopeptidase activity; Molecular Function GO:0006508; proteolysis; Biological Process	IPR000504; RNA recognition motif domain IPR012996; Zinc finger, CHHC-type IPR018497; Peptidase M13, C-terminal domain	K12898 heterogeneous nuclear ribonucleoprotein F/H | (RefSeq) HNRNPH1; heterogeneous nuclear ribonucleoprotein H1	sp|P31943|HNRH1_HUMAN	tr|L8I044|L8I044_BOSMU
BmuPB006814	37.21	23.82	28.24	43.06	30.84	32.71	37.06	26.58	27.4	35.57	30.6	24.22	37.81	28.67	32.99	35.45	28.15	16.07	35.71	30.46	28.73	37.43	33.35	26.87	28.15	40.74	31.2	41.82	37.09	20.18	34.46	35.04	29.65	31.65	29.19	21.9	NA	NA	GO:0007186; G-protein coupled receptor signaling pathway; Biological Process GO:0016021; integral to membrane; Cellular Component	IPR008361; Melanin-concentrating hormone receptor	no KO assigned | (RefSeq) torsin-1A-interacting protein 2, isoform IFRG15	sp|Q9H496|IFG15_HUMAN	tr|L8I6U7|L8I6U7_BOSMU
BmuPB003809	69.59	125.84	58.79	72.09	156.05	49.34	62.08	115.07	52.11	93.86	118.79	39.18	81.79	140.32	57.11	82.99	137.87	66.69	73.49	162.67	44.91	91.96	106.66	45.32	183.13	97.61	71.51	52.12	158.99	37.53	69.47	175.01	48.18	80.19	175.98	51.43	784894	TGFBR3	GO:0004950; chemokine receptor activity; Molecular Function GO:0006935; chemotaxis; Biological Process GO:0007186; G-protein coupled receptor signaling pathway; Biological Process GO:0016021; integral to membrane; Cellular Component	IPR001507; Zona pellucida domain IPR005393; XC chemokine receptor 1	K05843 transforming growth factor, beta receptor III | (RefSeq) TGFBR3; transforming growth factor beta receptor 3	sp|Q03167|TGBR3_HUMAN	tr|L8INI7|L8INI7_BOSMU
BmuPB007103	2.8	0.78	1.59	2.45	0.42	0.75	2.53	0.69	0.93	2	0.46	1.04	2.67	1.4	1.5	1.85	1.35	0.72	0.65	0.48	0.38	1.25	0.58	1.89	0.37	1.69	0.74	1.45	0.58	0.71	2.26	0.53	0.23	2.18	0.85	0.47	513316	KCNIP3	GO:0005509; calcium ion binding; Molecular Function	IPR001436; Alpha crystallin/Heat shock protein IPR002048; EF-hand domain IPR011992; EF-hand domain pair	no KO assigned | (RefSeq) KCNIP3; potassium voltage-gated channel interacting protein 3	sp|Q17QD9|CSEN_BOVIN	tr|G3W624|G3W624_SARHA
BmuPB019081	1.56	1.57	0.4	65.31	61.42	32.75	0.69	1.58	1.75	16.55	15.48	19.59	0.74	0.6	0.22	0.93	2	0.68	1.56	0.59	0.83	20.82	28.45	23.66	0.14	0.67	2.43	1.06	0.82	1.01	44.67	21.04	39.5	27.54	21.56	44.44	NA	NA	GO:0000786; nucleosome; Cellular Component GO:0003677; DNA binding; Molecular Function GO:0005634; nucleus; Cellular Component GO:0006334; nucleosome assembly; Biological Process	IPR002119; Histone H2A IPR007125; Histone core	K11251 histone H2A | (RefSeq) histone H2A type 2-A-like	sp|P0CC09|H2A2A_RAT	tr|L7N1A5|L7N1A5_MYOLU
BmuPB006295	5.03	4.32	4.15	5.16	4.2	4.32	5.16	3.28	4.2	6.41	5.32	4.47	5.9	4.7	4.38	5.97	4.48	6.07	5.6	4.37	3.78	6.55	5.16	3.94	6.25	4.44	3.87	5.65	4.99	4.83	3.99	4.95	3.8	4.78	4.8	4.49	100298629	MED16	GO:0005198; structural molecule activity; Molecular Function GO:0005515; protein binding; Molecular Function GO:0019028; viral capsid; Cellular Component	IPR001680; WD40 repeat IPR001803; Orbivirus inner capsid protein VP7 IPR017986; WD40-repeat-containing domain IPR021665; Mediator complex, subunit Med16	K15159 mediator of RNA polymerase II transcription subunit 16 | (RefSeq) MED16; mediator complex subunit 16	sp|Q9Y2X0|MED16_HUMAN	tr|L8HQE3|L8HQE3_BOSMU
BmuPB018093	0.02	0.34	0.02	0.33	0.56	0.42	0.21	0.88	0.09	0	0.07	0.02	0.32	0.64	0.04	0.09	1.74	0.03	0.06	1.57	0	0.23	2.98	0.03	0.57	0.13	0.03	0.09	0	0.05	0.02	0	0.03	0.09	0.05	0	281428	PROC	GO:0004252; serine-type endopeptidase activity; Molecular Function GO:0004867; serine-type endopeptidase inhibitor activity; Molecular Function GO:0005509; calcium ion binding; Molecular Function GO:0005515; protein binding; Molecular Function GO:0005576; extracellular region; Cellular Component GO:0006508; proteolysis; Biological Process	IPR000240; Serpin B9/maspin IPR000294; Gamma-carboxyglutamic acid-rich (GLA) domain IPR000742; Epidermal growth factor-like domain IPR001254; Peptidase S1 IPR001881; EGF-like calcium-binding domain	K01344 protein C (activated) [EC:3.4.21.69] | (RefSeq) PROC; protein C, inactivator of coagulation factors Va and VIIIa	sp|P00745|PROC_BOVIN	tr|M3YKH6|M3YKH6_MUSPF
BmuPB018282	7.4	6.53	1.01	7.55	5.2	1.5	6.34	5.02	1.37	2.37	0.98	1.05	4.46	1.05	1.51	4.13	1.46	1.88	4.39	0.88	1.81	3.27	1.2	1.72	1.16	3.81	2.25	5.45	1.03	0.68	5.05	0.79	1.02	3.78	1.43	0.62	506194	TACC3	-	IPR000533; Tropomyosin IPR007707; Transforming acidic coiled-coil IPR020478; AT hook-like	K14283 transforming acidic coiled-coil-containing protein 3 | (RefSeq) TACC3; transforming acidic coiled-coil containing protein 3	sp|Q9Y6A5|TACC3_HUMAN	tr|A6QL93|A6QL93_BOVIN
BmuPB020642	0.35	3.01	0	0.17	2.76	0.21	0.28	2.34	0.05	0.07	1.27	0.11	0.12	1.36	0.06	0.15	1.14	0.01	0.23	2.24	0.1	0.2	1.18	0.15	1.09	0.09	0.05	0.38	0.03	0.12	0.01	0.24	0.03	0.19	0.02	0.06	520189	LGR5	GO:0004930; G-protein coupled receptor activity; Molecular Function GO:0005515; protein binding; Molecular Function GO:0006812; cation transport; Biological Process GO:0007186; G-protein coupled receptor signaling pathway; Biological Process GO:0016021; integral to membrane; Cellular Component GO:0019829; cation-transporting ATPase activity; Molecular Function	IPR000276; G protein-coupled receptor, rhodopsin-like IPR000372; Leucine-rich repeat-containing N-terminal IPR001611; Leucine-rich repeat IPR001757; Cation-transporting P-type ATPase IPR003591; Leucine-rich repeat, typical subtype IPR017452; GPCR, rhodopsin-like, 7TM	K04308 leucine-rich repeat-containing G protein-coupled receptor 5 | (RefSeq) LGR5; leucine rich repeat containing G protein-coupled receptor 5	sp|O75473|LGR5_HUMAN	tr|L8IKH1|L8IKH1_BOSMU
BmuPB011456	3.76	2.06	0.22	5.04	3.06	0.47	3.05	2.15	0.25	1.79	0.36	0.12	1.66	0.29	0.05	1.39	0.37	0.25	1.6	0.15	0.14	2.37	0.44	0.38	0.45	0.96	0.07	3.78	0.07	0.32	1.61	0.08	0.04	1.35	0.06	0.07	513220	MKI67	GO:0000785; chromatin; Cellular Component GO:0003677; DNA binding; Molecular Function GO:0005515; protein binding; Molecular Function GO:0005634; nucleus; Cellular Component GO:0006355; regulation of transcription, DNA-dependent; Biological Process	IPR000116; High mobility group, HMG-I/HMG-Y IPR000253; Forkhead-associated (FHA) domain IPR012568; K167R IPR020478; AT hook-like	K17582 antigen KI-67 | (RefSeq) MKI67; marker of proliferation Ki-67	sp|P46013|KI67_HUMAN	tr|E1BPD7|E1BPD7_BOVIN
BmuPB015252	3.54	4.17	1.22	4.65	4.04	1.48	3.54	3.35	0.77	0.72	0.54	0.67	1.52	0.97	0.59	1.74	1.08	0.76	1.65	0.77	0.57	1.94	1.05	0.9	1.15	1.53	0.52	2.47	0.43	0.46	2.35	0.45	0.69	1.58	0.73	0.77	NA	NA	GO:0003777; microtubule motor activity; Molecular Function GO:0004960; thromboxane receptor activity; Molecular Function GO:0005524; ATP binding; Molecular Function GO:0005871; kinesin complex; Cellular Component GO:0007018; microtubule-based movement; Biological Process GO:0007186; G-protein coupled receptor signaling pathway; Biological Process GO:0008017; microtubule binding; Molecular Functio…	IPR001105; Thromboxane receptor IPR001752; Kinesin, motor domain IPR027640; Kinesin-like protein	K10405 kinesin family member C1 | (RefSeq) KIFC1; kinesin family member C1	sp|Q9BW19|KIFC1_HUMAN	tr|A7MBA1|A7MBA1_BOVIN
BmuPB002294	30.19	25.09	18.08	31.28	32.26	21.53	32.49	31.71	22.85	35.31	37.67	24.17	31.03	31.74	24.72	32.41	33.26	24.91	32.12	31.53	22.46	34.28	33.06	25.92	33.17	33.96	28.28	34.33	54.92	26.22	35.9	49.79	21.09	37.12	45.64	22.87	536760	DENND4C	GO:0006813; potassium ion transport; Biological Process GO:0015467; G-protein activated inward rectifier potassium channel activity; Molecular Function GO:0016020; membrane; Cellular Component	IPR001194; DENN domain IPR003274; Potassium channel, inwardly rectifying, Kir3.1 IPR005112; dDENN domain IPR005113; uDENN domain IPR023341; MABP domain	K20163 DENN domain-containing protein 4 | (RefSeq) DENND4C; DENN domain containing 4C	sp|A6H8H2|DEN4C_MOUSE	tr|F1N032|F1N032_BOVIN
BmuPB001891	6.65	2.32	2.03	5.91	2.14	2.85	4.65	2.4	2.21	7.9	1.71	3.08	7.31	2.65	2.18	7.01	2.01	3.3	7.13	1.77	2.79	9.35	3.65	4.13	2.64	6.01	2.67	7.16	0.84	2.6	6.37	0.99	1.47	5.89	1.25	1.91	539951	RIN3	GO:0005452; inorganic anion exchanger activity; Molecular Function GO:0005515; protein binding; Molecular Function GO:0006820; anion transport; Biological Process GO:0007165; signal transduction; Biological Process GO:0016020; membrane; Cellular Component	IPR000159; Ras-association IPR000980; SH2 domain IPR003024; Sodium bicarbonate cotransporter IPR003123; Vacuolar sorting protein 9 IPR013995; Vacuolar sorting protein 9, subgroup	no KO assigned | (RefSeq) RIN3; Ras and Rab interactor 3	sp|Q8TB24|RIN3_HUMAN	tr|L9JZ98|L9JZ98_TUPCH
BmuPB002056	0.16	0.25	0.48	0.09	0.26	0.25	0.03	0.18	0.11	0.03	1	0.17	0.15	0.2	0.15	0.13	0.84	0.1	0.05	0.19	0.21	0.31	0.04	0.09	0.18	0.18	0.19	0.19	0.2	0	0.09	0.23	0.25	0.11	0	0.36	NA	NA	GO:0003723; RNA binding; Molecular Function GO:0003735; structural constituent of ribosome; Molecular Function GO:0005622; intracellular; Cellular Component GO:0005840; ribosome; Cellular Component GO:0006412; translation; Biological Process	IPR000876; Ribosomal protein S4e IPR002942; RNA-binding S4 domain IPR013843; Ribosomal protein S4e, N-terminal IPR013845; Ribosomal protein S4e, central region	K02987 small subunit ribosomal protein S4e | (RefSeq) 40S ribosomal protein S4, X isoform	sp|P62703|RS4X_RAT	tr|G3N267|G3N267_BOVIN
BmuPB001134	75.83	16.51	11.97	48.3	14.94	16.98	41.11	47.8	12.41	29.06	10.85	9.75	35.2	16.51	31.72	46.38	16.72	22.33	50.02	15.34	19.16	52.17	18.1	15.79	21.74	34.15	26.97	54.29	5.26	12.65	51.62	5.46	9.81	42.55	6.16	9.39	505584	FXYD5	GO:0004995; tachykinin receptor activity; Molecular Function GO:0005216; ion channel activity; Molecular Function GO:0005886; plasma membrane; Cellular Component GO:0006811; ion transport; Biological Process GO:0007186; G-protein coupled receptor signaling pathway; Biological Process GO:0016020; membrane; Cellular Component GO:0016021; integral to membrane; Cellular Component	IPR000272; Ion-transport regulator, FXYD motif IPR000913; Neurokinin NK2 receptor	K13362 FXYD domain-containing ion transport regulator 5 | (RefSeq) FXYD5; FXYD domain containing ion transport regulator 5	sp|Q96DB9|FXYD5_HUMAN	tr|E1BN53|E1BN53_BOVIN
BmuPB000114	9.82	8.81	34.32	8.69	7.77	32.42	9.52	7.99	46.99	9.94	7.47	37.4	9.11	7.63	29.99	10.23	7.15	21.59	8.57	9.24	36.2	9.54	7.52	29.05	7.26	10.52	33.24	10.93	14.49	21.92	11.29	14.34	35.16	9.43	11.95	35.37	616561	PNKD	GO:0005742; mitochondrial outer membrane translocase complex; Cellular Component GO:0006605; protein targeting; Biological Process GO:0006886; intracellular protein transport; Biological Process GO:0016787; hydrolase activity; Molecular Function	IPR001279; Beta-lactamase-like IPR002056; Protein import receptor MAS20-related	no KO assigned | (RefSeq) PNKD; paroxysmal nonkinesigenic dyskinesia	sp|A7YY46|PNKD_BOVIN	tr|L8IZG9|L8IZG9_BOSMU
BmuPB018181	18.17	23.36	9.2	15.42	24.41	11.86	17.7	24.29	8.65	16.83	14.74	11.46	15.46	17.5	9.11	17.91	20.37	14.03	18.35	18.47	11.87	21.73	19.01	10.57	17.28	21.41	11.69	16.15	6.2	8.73	18.06	7.5	9.61	20.1	6.18	10.31	534413	EFNB1	GO:0005198; structural molecule activity; Molecular Function GO:0016020; membrane; Cellular Component GO:0019028; viral capsid; Cellular Component	IPR001399; VP6 blue-tongue virus inner capsid protein IPR001799; Ephrin	K05463 ephrin-B | (RefSeq) EFNB1; ephrin B1	sp|P98172|EFNB1_HUMAN	tr|L8IIV0|L8IIV0_BOSMU
BmuPB009901	1.34	1.77	5.97	1.06	1.93	4.06	1.34	1.24	1.91	1.64	6.34	5.35	0.66	1.3	1.78	1.23	2.24	1.61	0.56	4.18	2.58	1.07	2.85	4.84	2.5	0.71	2.72	0.67	0.6	6.61	1.66	0.91	5.06	1.33	0.97	3.9	NA	NA	-	IPR000533; Tropomyosin	no KO assigned | (RefSeq) small integral membrane protein 24-like	sp|O75264|CS077_HUMAN	tr|E1BI71|E1BI71_BOVIN
BmuPB014126	5.74	4.74	0.77	4.88	6.05	1.3	4.41	5.45	1.13	6.44	6.72	0.83	5.64	4.28	0.96	4.83	4.26	2.07	4.19	2.6	1.08	6.87	4.69	1.62	5.04	4.53	1.34	4.46	0.57	0.98	3.42	0.59	0.4	4.52	0.84	0.81	539452	SRGAP1	GO:0005515; protein binding; Molecular Function GO:0007165; signal transduction; Biological Process	IPR000108; Neutrophil cytosol factor 2 p67phox IPR000198; Rho GTPase-activating protein domain IPR001060; FCH domain IPR001452; Src homology-3 domain	K07526 SLIT-ROBO Rho GTPase activating protein | (RefSeq) SRGAP1; SLIT-ROBO Rho GTPase activating protein 1	sp|Q7Z6B7|SRGP1_HUMAN	tr|F1MFS4|F1MFS4_BOVIN
BmuPB020603	0.57	1.68	0.23	0.07	1.24	0.46	0.1	1.08	0	0.52	1.41	0.04	0.33	0.55	0.03	0.85	0.25	0.08	0.19	0.46	0.45	0.8	1.73	0	0.18	0.35	0.42	0.31	0.08	0.1	0.57	0.1	0.17	0.73	0.28	0.25	353107	HSD17B1	GO:0005886; plasma membrane; Cellular Component GO:0006813; potassium ion transport; Biological Process GO:0008152; metabolic process; Biological Process GO:0015079; potassium ion transmembrane transporter activity; Molecular Function GO:0016491; oxidoreductase activity; Molecular Function	IPR002198; Short-chain dehydrogenase/reductase SDR IPR006036; Potassium uptake protein TrkA	K00044 17beta-estradiol 17-dehydrogenase [EC:1.1.1.62] | (RefSeq) HSD17B1; hydroxysteroid 17-beta dehydrogenase 1	sp|P51657|DHB1_RAT	tr|L8ICH7|L8ICH7_BOSMU
BmuPB007294	21.6	47.38	13.67	20.2	49.24	17.64	18.93	48.81	15.77	18.69	24.56	15.13	19.88	57.18	12.62	23.05	49.78	12.41	18	60.59	16.19	21.43	46.11	12.92	28.7	23.76	16.49	15.78	19.2	13.89	21.47	10.88	10.13	21.89	15.38	14.14	NA	NA	GO:0006814; sodium ion transport; Biological Process GO:0007154; cell communication; Biological Process GO:0015655; alanine:sodium symporter activity; Molecular Function GO:0016020; membrane; Cellular Component GO:0016021; integral to membrane; Cellular Component GO:0032328; alanine transport; Biological Process GO:0055085; transmembrane transport; Biological Process	IPR001463; Sodium:alanine symporter IPR001623; DnaJ domain IPR003644; Na-Ca exchanger/integrin-beta4 IPR004837; Sodium/calcium exchanger membrane region	K05849 solute carrier family 8 (sodium/calcium exchanger) | (RefSeq) SLC8A1; solute carrier family 8 member A1	sp|P48765|NAC1_BOVIN	tr|L8IN71|L8IN71_BOSMU
BmuPB016546	6.32	6	46.95	4.91	7.65	37.47	4.2	6.79	68.74	4.05	4.53	44.53	4.12	4.99	52.7	4.57	4.1	47.15	3.98	3.66	41.13	5.69	5.56	38.7	3.24	3.68	58.12	3.85	1.65	53.61	3.07	3.01	44.08	3.29	1.51	40.63	286883	MAP2K6	GO:0003735; structural constituent of ribosome; Molecular Function GO:0004672; protein kinase activity; Molecular Function GO:0004713; protein tyrosine kinase activity; Molecular Function GO:0005524; ATP binding; Molecular Function GO:0005622; intracellular; Cellular Component GO:0005840; ribosome; Cellular Component GO:0006412; translation; Biological Process GO:0006468; protein phosphorylation;…	IPR000719; Protein kinase domain IPR000948; Ribosomal protein L7Ae, prokaryotes IPR002290; Serine/threonine- / dual specificity protein kinase, catalytic domain IPR020635; Tyrosine-protein kinase, catalytic domain	K04433 mitogen-activated protein kinase kinase 6 [EC:2.7.12.2] | (RefSeq) MAP2K6; mitogen-activated protein kinase kinase 6	sp|Q5E9X2|MP2K6_BOVIN	tr|L9KXK2|L9KXK2_TUPCH
BmuPB014692	28.59	13	15.75	32.22	13.01	14.72	31.91	11.92	25	34	15.15	15.09	30.62	13.2	15.22	35.86	14.46	25.11	31.21	13.8	12.3	30.09	15.06	12.5	15.18	34.05	16.12	39.97	17.49	21.3	32.6	17.04	18.25	35.99	12.64	17.5	508658	PTPN1	GO:0004725; protein tyrosine phosphatase activity; Molecular Function GO:0006470; protein dephosphorylation; Biological Process GO:0007186; G-protein coupled receptor signaling pathway; Biological Process GO:0016021; integral to membrane; Cellular Component GO:0016311; dephosphorylation; Biological Process GO:0016791; phosphatase activity; Molecular Function GO:0070915; lysophosphatidic acid rece…	IPR000242; Protein-tyrosine phosphatase, receptor/non-receptor type IPR000387; Protein-tyrosine/Dual specificity phosphatase IPR002277; Lysophosphatidic acid receptor EDG-2 IPR003595; Protein-tyrosine phosphatase, catalytic IPR012265; Protein-tyrosine phosphatase, non-receptor type-1/2	K05696 tyrosine-protein phosphatase non-receptor type 1 [EC:3.1.3.48] | (RefSeq) PTPN1; protein tyrosine phosphatase, non-receptor type 1	sp|P18031|PTN1_HUMAN	tr|A6QQN2|A6QQN2_BOVIN
BmuPB000126	22.85	38.61	38.26	15.05	35.23	58.34	14.74	29.94	52.73	28.52	7.74	32	21.33	6.97	18.39	20.69	8.45	51.17	7.15	4.22	23.68	6.5	8.42	33.27	4.96	19.54	17.83	13.35	57.95	27.42	22.45	27.45	25.19	29.27	12.8	44.73	282260	IGFBP2	GO:0001558; regulation of cell growth; Biological Process GO:0004867; serine-type endopeptidase inhibitor activity; Molecular Function GO:0005520; insulin-like growth factor binding; Molecular Function GO:0005576; extracellular region; Cellular Component	IPR000429; Proteinase inhibitor I14, hirudin IPR000716; Thyroglobulin type-1 IPR000867; Insulin-like growth factor-binding protein, IGFBP IPR009168; Insulin-like growth factor binding protein IPR012210; Insulin-like growth factor binding protein 2	no KO assigned | (RefSeq) IGFBP2; insulin like growth factor binding protein 2	sp|P13384|IBP2_BOVIN	tr|E3W6T5|E3W6T5_PIG
BmuPB001305	0.28	0	0	0.06	0.04	0.15	0	0.03	0	0	0.03	0.04	0.15	0	1.51	0	0	0	0.1	0	0.08	0.03	0.04	0.09	0	0.15	0.23	0.09	0	0.21	0.09	0	0.2	0	0	0.05	520403	CA7	GO:0005179; hormone activity; Molecular Function GO:0005576; extracellular region; Cellular Component	IPR001148; Alpha carbonic anhydrase IPR001941; Pro-opiomelanocortin/corticotropin, ACTH IPR018438; Carbonic anhydrase, CA-VII IPR023561; Carbonic anhydrase, alpha-class	K01672 carbonic anhydrase [EC:4.2.1.1] | (RefSeq) CA7; carbonic anhydrase 7	sp|P43166|CAH7_HUMAN	tr|E1BHA4|E1BHA4_BOVIN
BmuPB021753	0	0.03	0.13	0	0	0	0.03	0	0	0	0.05	0	0.03	0.03	0	0	0.09	0	0	0	0	0	0	0	0.03	0	0	0	0	0	0	0	0	0	0	0	NA	NA	GO:0004984; olfactory receptor activity; Molecular Function GO:0007186; G-protein coupled receptor signaling pathway; Biological Process GO:0016021; integral to membrane; Cellular Component GO:0019825; oxygen binding; Molecular Function GO:0020037; heme binding; Molecular Function	IPR000725; Olfactory receptor IPR001032; Leghaemoglobin IPR017452; GPCR, rhodopsin-like, 7TM	K04257 olfactory receptor | (RefSeq) putative olfactory receptor 2B8	sp|Q9GZK3|OR2B2_HUMAN	tr|L8I9M8|L8I9M8_BOSMU
BmuPB013439	63.25	75.2	3462.76	70.5	59.3	3030.71	70.45	76.35	3120.43	54.77	37.09	2471.94	56.42	43.04	1952.62	54.6	37.39	1531.18	61.83	45.94	1948.79	49.91	40.49	1674.6	42.82	57.03	2359.28	69.05	57.18	2250.02	65.01	54.58	4187.46	55.57	58.35	2734.57	786159	NCAPD2	GO:0006814; sodium ion transport; Biological Process GO:0006885; regulation of pH; Biological Process GO:0015385; sodium:hydrogen antiporter activity; Molecular Function GO:0016021; integral to membrane; Cellular Component GO:0016620; oxidoreductase activity, acting on the aldehyde or oxo group of donors, NAD or NADP as acceptor; Molecular Function GO:0055114; oxidation-reduction process; Biologi…	IPR001953; Na+/H+ exchanger, isoform 2 (NHE2) IPR020828; Glyceraldehyde 3-phosphate dehydrogenase, NAD(P) binding domain IPR020829; Glyceraldehyde 3-phosphate dehydrogenase, catalytic domain IPR020831; Glyceraldehyde/Erythrose phosphate dehydrogenase family IPR024324; Condensin complex, subunit 1, N-terminal	K06677 condensin complex subunit 1 | (RefSeq) NCAPD2; non-SMC condensin I complex subunit D2	sp|Q15021|CND1_HUMAN	tr|L8HU72|L8HU72_BOSMU
BmuPB000323	0.05	0.03	0.13	0.02	0.15	0.3	0.1	0.08	0	0.15	0.22	0.04	0.03	0.19	0	0.03	0	0	0.02	0.11	0.03	0	0.12	0.08	0	0.1	0.08	0	0	0.1	0.05	0	0	0	0.21	0.13	NA	NA	GO:0003676; nucleic acid binding; Molecular Function GO:0005198; structural molecule activity; Molecular Function GO:0019028; viral capsid; Cellular Component	IPR000504; RNA recognition motif domain IPR001399; VP6 blue-tongue virus inner capsid protein IPR021662; Nuclear factor hnRNPA1	K12741 heterogeneous nuclear ribonucleoprotein A1/A3 | (RefSeq) heterogeneous nuclear ribonucleoprotein A1	sp|P49312|ROA1_MOUSE	tr|L8IPQ7|L8IPQ7_BOSMU
BmuPB011292	0	0	0	0	0	0	0	0	0	0.02	0	0	0	0	0	0	0	0	0	0.02	0.03	0	0.09	0	0.02	0.02	0.03	0	0	0	0	0	0.06	0	0	0	618575	CCT8L2	GO:0004871; signal transducer activity; Molecular Function GO:0005524; ATP binding; Molecular Function GO:0007165; signal transduction; Biological Process GO:0044267; cellular protein metabolic process; Biological Process	IPR002211; Lymphocyte-specific protein IPR002423; Chaperonin Cpn60/TCP-1	no KO assigned | (RefSeq) CCT8L2; chaperonin containing TCP1 subunit 8 like 2	sp|Q96SF2|TCPQM_HUMAN	tr|L8HX04|L8HX04_BOSMU
BmuPB019105	1.5	0.44	0.45	1.63	1.47	1.36	1.82	1.13	1.92	0.75	0.36	2.97	0.93	0.71	1.54	0.75	0.46	2.95	1.25	0.96	1.88	0.8	0.81	0.68	0.55	0.65	0.9	1.22	0	2.26	0.72	0.16	2.03	2.04	0.22	1.85	529615	HORMAD1	GO:0005249; voltage-gated potassium channel activity; Molecular Function GO:0006813; potassium ion transport; Biological Process GO:0016021; integral to membrane; Cellular Component	IPR003511; DNA-binding HORMA IPR005401; Potassium channel, voltage-dependent, beta subunit, KCNAB2	no KO assigned | (RefSeq) HORMAD1; HORMA domain containing 1	sp|Q2KIY6|HORM1_BOVIN	tr|L8IN22|L8IN22_BOSMU
BmuPB019628	9.77	10.71	11.84	8.04	8.66	8.8	8.45	9.22	12.22	7.16	9.44	10.48	8.45	6.62	9.79	6.3	7.36	7.68	6.71	9.67	9.98	4.54	6.65	7.99	7.95	8.43	9.8	8.85	13.21	8.99	7.87	6.41	9.9	8.41	10.93	10.24	617428	ACAD9	GO:0003677; DNA binding; Molecular Function GO:0003707; steroid hormone receptor activity; Molecular Function GO:0003995; acyl-CoA dehydrogenase activity; Molecular Function GO:0005634; nucleus; Cellular Component GO:0006355; regulation of transcription, DNA-dependent; Biological Process GO:0016627; oxidoreductase activity, acting on the CH-CH group of donors; Molecular Function GO:0055114; oxida…	IPR001723; Steroid hormone receptor IPR006091; Acyl-CoA oxidase/dehydrogenase, central domain IPR006092; Acyl-CoA dehydrogenase, N-terminal IPR009075; Acyl-CoA dehydrogenase/oxidase C-terminal	K15980 acyl-CoA dehydrogenase family member 9 [EC:1.3.99.-] | (RefSeq) ACAD9; acyl-CoA dehydrogenase family member 9	sp|Q9H845|ACAD9_HUMAN	tr|L8HSR9|L8HSR9_BOSMU
BmuPB004929	0	5.19	0	0.41	4.15	0.31	0.25	4.05	0.33	0	3.12	0.09	0.06	2.36	0	0.27	0.39	0	0.16	1.45	0	0.07	1.33	0	1.01	0	0	0	0.83	0.08	0.26	0	0.1	0.23	0.17	0	NA	NA	GO:0005242; inward rectifier potassium channel activity; Molecular Function GO:0006813; potassium ion transport; Biological Process GO:0016020; membrane; Cellular Component	IPR003273; Potassium channel, inwardly rectifying, Kir2.3	no KO assigned | (RefSeq) chromosome unknown open reading frame, human C14orf37	sp|Q2TA21|CN037_BOVIN	tr|G1K1Z9|G1K1Z9_BOVIN
BmuPB016704	0.15	0.09	0.12	0	0.02	0.03	0.24	0.23	0	0.08	0.06	0.03	0.15	0	0	0.04	0.09	0	0.06	0	0	0.1	0	0	0.02	0	0	0.35	0	0.02	0.02	0	0	0	0	0.03	100851343	FAM83E	GO:0005164; tumor necrosis factor receptor binding; Molecular Function GO:0006955; immune response; Biological Process GO:0016020; membrane; Cellular Component	IPR002961; Tumour necrosis factor c/lymphotoxin-beta IPR012461; Protein of unknown function DUF1669	no KO assigned | (RefSeq) FAM83E; family with sequence similarity 83 member E	sp|Q80XS7|FA83E_MOUSE	tr|L8IJW7|L8IJW7_BOSMU
BmuPB014105	5.89	8.28	139.06	4.46	3.21	142.26	2.36	3.53	75.09	5.94	5.73	126.91	5.03	5.14	81.66	7.36	3.65	86.32	6.16	6.39	72.9	8.05	8.75	94.75	8.04	4.21	49.24	4.75	3.87	100.61	3.63	3.17	81.51	4.96	4.03	76.38	100137722	PTP4A3	GO:0004725; protein tyrosine phosphatase activity; Molecular Function GO:0006470; protein dephosphorylation; Biological Process GO:0016311; dephosphorylation; Biological Process GO:0016791; phosphatase activity; Molecular Function	IPR000242; Protein-tyrosine phosphatase, receptor/non-receptor type IPR000387; Protein-tyrosine/Dual specificity phosphatase	K18041 protein tyrosine phosphatase type IVA [EC:3.1.3.48] | (RefSeq) PTP4A3; protein tyrosine phosphatase type IVA, member 3	sp|A2VDT1|TP4A3_BOVIN	tr|G3SXR7|G3SXR7_LOXAF
BmuPB015656	5.48	2.18	1.39	3.49	1.14	1.52	5.32	0.99	1	2.85	1	1.88	3.61	1.11	2.08	3.94	1.39	1.19	4.89	1.07	2.01	5.12	0.87	1.31	1.49	3.41	1.58	6.82	1.42	3.54	4.59	0.16	0.92	4.58	0.42	1.13	512800	DZIP1L	GO:0005198; structural molecule activity; Molecular Function GO:0019028; viral capsid; Cellular Component GO:0046872; metal ion binding; Molecular Function	IPR001399; VP6 blue-tongue virus inner capsid protein IPR007087; Zinc finger, C2H2	K16470 zinc finger protein DZIP1 | (RefSeq) DZIP1L; DAZ interacting zinc finger protein 1 like	sp|Q8IYY4|DZI1L_HUMAN	tr|L8HS62|L8HS62_BOSMU
BmuPB008510	0	0	0	0.04	0	0	0	0.04	0.08	0.59	0.28	0	0	0.05	0	0.05	0	0	0.18	0	0	0.19	0.05	0	0	0.13	0	0	0	0	0	0	0	0.04	0	0.07	NA	NA	GO:0005198; structural molecule activity; Molecular Function GO:0019028; viral capsid; Cellular Component	IPR001399; VP6 blue-tongue virus inner capsid protein IPR009071; High mobility group box domain	K11296 high mobility group protein B3 | (RefSeq) HMGB3; high mobility group box 3	sp|O15347|HMGB3_HUMAN	tr|F7GX16|F7GX16_MACMU
BmuPB001032	0	0	0	0.13	0	0.09	0	0	0	0	0	0	0	0	0	0	0	0	0.02	0	0	0	0	0	0	0	0	0	0	0.04	0	0	0	0	0	0	NA	NA	GO:0005922; connexon complex; Cellular Component GO:0007154; cell communication; Biological Process GO:0030163; protein catabolic process; Biological Process	IPR002266; Gap junction alpha-8 protein (Cx50) IPR007397; F-box associated (FBA) domain	K10102 F-box protein 27 | (RefSeq) F-box only protein 27-like	sp|Q8NI29|FBX27_HUMAN	tr|L8IXL2|L8IXL2_BOSMU
BmuPB005931	0	0.07	0	0.04	0.03	0	0	0.02	0	0	0.05	0	0.05	0	0.03	0.1	0.17	0	0.06	0.05	0	0.05	0.08	0	0.05	0.13	0.03	0.07	0	0.12	0.09	0	0	0	0	0	528184	SKINT1	GO:0005515; protein binding; Molecular Function GO:0015232; heme transporter activity; Molecular Function GO:0015886; heme transport; Biological Process GO:0016020; membrane; Cellular Component GO:0017004; cytochrome complex assembly; Biological Process	IPR003569; Cytochrome c-type biogenesis protein CcbS IPR003596; Immunoglobulin V-set, subgroup IPR003599; Immunoglobulin subtype IPR007110; Immunoglobulin-like domain IPR013106; Immunoglobulin V-set domain IPR013162; CD80-like, immunoglobulin C2-set	no KO assigned | (RefSeq) SKINT1; selection and upkeep of intraepithelial T cells 1	sp|A7TZE6|SKIT1_MOUSE	tr|B2ZEZ4|B2ZEZ4_BOVIN
BmuPB007189	13.22	13.18	26.94	13.38	13.56	15.93	14.03	17.13	23.62	10.23	14.53	17.81	12.46	17.41	19.23	11.87	15.04	18.37	15.41	18.66	22.09	12.02	13.77	19.75	14.29	13.79	19.68	15.37	17.82	19.96	14.84	18.12	21.64	14.72	19.47	19.39	523039	HTRA2	GO:0005515; protein binding; Molecular Function GO:0006508; proteolysis; Biological Process GO:0008236; serine-type peptidase activity; Molecular Function	IPR001478; PDZ domain IPR008256; Peptidase S1B, glutamyl endopeptidase I	K08669 HtrA serine peptidase 2 [EC:3.4.21.108] | (RefSeq) HTRA2; HtrA serine peptidase 2	sp|A0JNK3|HTRA2_BOVIN	tr|M3Y9R8|M3Y9R8_MUSPF
BmuPB008351	1.51	0.08	0	1.67	0.03	0	2.21	0.11	0.05	0.31	0.39	0	0.52	0.15	0.03	1.22	0.14	0	1.28	0.15	0.07	0.95	0.66	0	0.06	0.57	0	1.06	0.55	0	2.77	0	0	1.22	0.3	0.05	538837	GPR141	GO:0004930; G-protein coupled receptor activity; Molecular Function GO:0007186; G-protein coupled receptor signaling pathway; Biological Process GO:0016020; membrane; Cellular Component GO:0016021; integral to membrane; Cellular Component	IPR000276; G protein-coupled receptor, rhodopsin-like IPR002229; Blood group Rhesus C/E/D polypeptide IPR017452; GPCR, rhodopsin-like, 7TM	no KO assigned | (RefSeq) GPR141; G protein-coupled receptor 141	sp|Q7Z602|GP141_HUMAN	tr|F1N2T9|F1N2T9_BOVIN
BmuPB002825	37.73	54.14	27.74	38.01	77.72	43.82	38.15	72.63	45.57	35.61	46.1	41.59	41.08	55.55	49.66	37.13	52.21	37.22	38.78	46.55	42.66	31.92	56.32	48.87	50.66	39.28	46.13	38.99	70.18	30.77	39.05	60.73	27.81	37.07	77.08	31.18	616080	RNFT1	GO:0005515; protein binding; Molecular Function GO:0008270; zinc ion binding; Molecular Function	IPR001841; Zinc finger, RING-type IPR023264; ABC transporter, acetoin utilisation, predicted permease Ytrc/YtrD	no KO assigned | (RefSeq) RNFT1; ring finger protein, transmembrane 1	sp|Q5M7Z0|RNFT1_HUMAN	tr|L8IQH9|L8IQH9_BOSMU
BmuPB004493	2.31	3.29	5.25	1.67	3.22	3.69	2.03	3.55	3.77	1.93	3.83	3.56	1.92	2.99	3.85	2.3	3.04	2.97	2.42	4.25	2.89	2.13	2.57	3.76	3.5	2.95	3.93	1.29	2.35	4.14	1.78	2.17	4.39	2.26	2.87	4.05	511877	PRSS53	GO:0004252; serine-type endopeptidase activity; Molecular Function GO:0005886; plasma membrane; Cellular Component GO:0006508; proteolysis; Biological Process GO:0006813; potassium ion transport; Biological Process GO:0015079; potassium ion transmembrane transporter activity; Molecular Function	IPR001254; Peptidase S1 IPR006036; Potassium uptake protein TrkA	no KO assigned | (RefSeq) PRSS53; protease, serine 53	sp|Q2L4Q9|PRS53_HUMAN	tr|L8J272|L8J272_BOSMU
BmuPB012027	12	7.76	15.41	10.19	5.52	10.84	9.73	6.76	10.69	8	7.52	15.22	11.33	9.11	13.2	10.8	8.3	12.92	10.5	9.21	15.07	7.48	8.61	11.82	8.89	12.74	11.85	8.35	9.43	12.38	10.39	9.2	10.23	10.63	10.7	8.83	508343	JMJD6	GO:0005515; protein binding; Molecular Function GO:0007218; neuropeptide signaling pathway; Biological Process	IPR000703; Proenkephalin A IPR003347; JmjC domain	K11323 histone arginine demethylase JMJD6 [EC:1.14.11.-] | (RefSeq) JMJD6; arginine demethylase and lysine hydroxylase	sp|Q58DS6|JMJD6_BOVIN	tr|L8HVR3|L8HVR3_BOSMU
BmuPB003624	3.73	2.97	1.94	3.72	3.84	1.22	4.11	2.84	1.99	3.68	4.45	2.2	4.54	3.97	1.64	3.62	4.08	1.74	4.13	3.24	1.94	4.64	3.16	2.42	2.61	3.95	1.78	4.36	1.58	1.81	5.38	2.23	1.89	3.61	1.22	1.99	527992	WDPCP	-	IPR001632; G-protein, beta subunit IPR024511; Protein of unknown function DUF3312	no KO assigned | (RefSeq) WDPCP; WD repeat containing planar cell polarity effector	sp|O95876|FRITZ_HUMAN	tr|L5KTW4|L5KTW4_PTEAL
BmuPB002197	194.62	20.93	15.98	185.45	26.05	15.6	173.23	24.76	16.34	213.5	21.29	20.54	212.45	16.44	13.78	214.34	18.92	17.62	208.59	23.85	16.78	212.51	18.79	20.7	15.24	227.32	19.45	140.33	40.99	18.78	176.37	55.42	39.5	176.29	55.58	22.49	NA	NA	-	IPR003066; Salmonella invasion protein InvJ IPR019316; G8 domain	no KO assigned | (RefSeq) TMEM2; transmembrane protein 2	sp|Q9UHN6|TMEM2_HUMAN	tr|L8J406|L8J406_BOSMU
BmuPB006456	4.71	5.85	2.94	4.56	5.66	2.37	5.21	6.84	2.66	4.64	6.35	3.09	4.83	7.37	3.07	5.17	7.25	3.55	5.26	8.2	4.33	5.38	7.84	3.28	7.86	5.41	3.56	4.76	1.01	2.6	5.38	1.41	2.95	6.11	1.83	3.72	529296	FCHSD1	GO:0004974; leukotriene receptor activity; Molecular Function GO:0005515; protein binding; Molecular Function GO:0007186; G-protein coupled receptor signaling pathway; Biological Process GO:0016021; integral to membrane; Cellular Component	IPR001060; FCH domain IPR001452; Src homology-3 domain IPR003983; Leukotriene B4 type 1 receptor	K20125 F-BAR and double SH3 domains protein | (RefSeq) FCHSD1; FCH and double SH3 domains 1	sp|Q86WN1|FCSD1_HUMAN	tr|F1N6Q6|F1N6Q6_BOVIN
BmuPB007872	0.04	0.13	0.06	0.08	0.16	0.07	0.04	0.09	0.08	0.05	0	0.06	0.13	0.29	0	0.19	0.22	0.07	0	0	0	0	0.16	0.07	0.05	0.17	0	0.09	0	0.12	0	0	0.22	0.12	0	0	NA	NA	GO:0003735; structural constituent of ribosome; Molecular Function GO:0004993; serotonin receptor activity; Molecular Function GO:0005622; intracellular; Cellular Component GO:0005840; ribosome; Cellular Component GO:0006412; translation; Biological Process GO:0007186; G-protein coupled receptor signaling pathway; Biological Process GO:0016021; integral to membrane; Cellular Component	IPR001976; Ribosomal protein S24e IPR002232; 5-Hydroxytryptamine 6 receptor	K02974 small subunit ribosomal protein S24e | (RefSeq) 40S ribosomal protein S24-like	sp|P02377|RS24_XENLA	tr|F7FV34|F7FV34_CALJA
BmuPB007149	3.66	2.11	0.85	2.44	2.73	0.54	1.67	2.16	0.39	6.61	4.17	0.62	2.85	3.31	0.39	2.59	2.04	0.69	3.42	4.05	1.47	6.22	5.34	1.15	1.78	3.66	0.5	2.87	2.91	0.6	2.8	2.48	0.18	2.03	0.3	0	NA	NA	GO:0005249; voltage-gated potassium channel activity; Molecular Function GO:0006813; potassium ion transport; Biological Process GO:0008076; voltage-gated potassium channel complex; Cellular Component	IPR004053; Potassium channel, voltage dependent, Kv1.6	-	-	-
BmuPB014618	0	0	0	0	0	0	0	0	0	0	0	0	0	0.03	0	0	0	0.05	0	0	0	0	0	0	0	0	0	0.03	0.42	0	0	0	0	0	0	0	100138069	TP53TG5	-	IPR004357; Type IV secretion system CagX conjugation protein	no KO assigned | (RefSeq) TP53TG5; TP53 target 5	sp|Q9Y2B4|T53G5_HUMAN	tr|L8INF1|L8INF1_BOSMU
BmuPB021410	5.3	7.2	3.75	5.56	7.46	2.8	6.47	7.54	3.28	6.52	6.03	2.97	5.82	6.51	3.41	5.39	5.36	4.16	5.74	6.55	2.78	6.78	7.41	3.28	6.64	5.59	2.02	5.38	1.95	2.77	5.63	3.8	2.09	5.58	6.55	1.86	100337282	TBC1D8B	GO:0005097; Rab GTPase activator activity; Molecular Function GO:0005509; calcium ion binding; Molecular Function GO:0032313; regulation of Rab GTPase activity; Biological Process	IPR000195; Rab-GTPase-TBC domain IPR002048; EF-hand domain IPR004182; GRAM domain IPR008354; Glucose-fructose oxidoreductase, bacterial	K19951 TBC1 domain family member 8/9 | (RefSeq) TBC1D8B; TBC1 domain family member 8B	sp|Q0IIM8|TBC8B_HUMAN	tr|K7GLS0|K7GLS0_PIG
BmuPB008457	3.29	0.51	0.08	1.14	0.34	0.01	3.33	0.35	0.02	0.7	0.93	0	2.68	0.61	0.02	2.18	0.54	0.16	2.78	0.49	0.05	2.26	0.4	0.03	0.64	1.55	0.16	3.48	0.03	0.14	1.7	0.14	0.03	1.98	0.02	0.08	NA	NA	GO:0035556; intracellular signal transduction; Biological Process	IPR000772; Ricin B lectin domain IPR003533; Doublecortin domain IPR020575; Heat shock protein Hsp90, N-terminal	no KO assigned | (RefSeq) DCDC5; doublecortin domain containing 5	sp|Q6ZRR9|DCDC5_HUMAN	tr|L8HML9|L8HML9_BOSMU
BmuPB001188	8.91	9.51	14.86	8.33	10.46	11.2	8.42	8.69	10.04	9.87	11.71	9.51	8.76	11.37	13.65	8.4	11.08	11.15	9.61	10.36	9.28	8.84	11.23	9.53	11.83	9.28	12.46	8.6	10.67	12.01	8.49	11.85	12.49	8.58	12.16	9.91	540613	ZNF507	GO:0006821; chloride transport; Biological Process GO:0016021; integral to membrane; Cellular Component GO:0016934; extracellular-glycine-gated chloride channel activity; Molecular Function GO:0045211; postsynaptic membrane; Cellular Component GO:0046872; metal ion binding; Molecular Function	IPR007087; Zinc finger, C2H2 IPR008060; Glycine receptor beta IPR015880; Zinc finger, C2H2-like	no KO assigned | (RefSeq) ZNF507; zinc finger protein 507	sp|Q8TCN5|ZN507_HUMAN	tr|L8IFE0|L8IFE0_BOSMU
BmuPB004413	7.72	4.58	2.18	7.36	3.32	2.15	5.93	2.69	1.18	5.79	4.53	2.38	5.85	2.58	1.93	7.01	5.69	5.76	7.1	6.84	4.49	5.67	4.46	5.55	2.47	5.43	2.83	7.83	1.48	3.89	7.13	1.08	0.98	7.62	0.94	2.49	514735	LAT	GO:0006814; sodium ion transport; Biological Process GO:0006885; regulation of pH; Biological Process GO:0015385; sodium:hydrogen antiporter activity; Molecular Function GO:0016021; integral to membrane; Cellular Component GO:0055085; transmembrane transport; Biological Process	IPR004709; Na+/H+ exchanger	K07362 linker for activation of T cells | (RefSeq) LAT; linker for activation of T-cells	sp|O43561|LAT_HUMAN	tr|L8IP10|L8IP10_BOSMU
BmuPB017937	0.11	0.37	48.8	0.13	0.36	38.32	0.1	0.22	24.58	0.14	0.49	39.82	0.12	0.6	44.69	0.03	0.53	27.1	0.09	0.63	43.34	0.1	0.4	39.61	0.57	0.08	50.54	0.05	0.15	51.34	0.06	0.31	85.76	0.09	0.15	37.42	515338	ACACB	GO:0000785; chromatin; Cellular Component GO:0003677; DNA binding; Molecular Function GO:0003824; catalytic activity; Molecular Function GO:0003989; acetyl-CoA carboxylase activity; Molecular Function GO:0004075; biotin carboxylase activity; Molecular Function GO:0005524; ATP binding; Molecular Function GO:0005634; nucleus; Cellular Component GO:0006355; regulation of transcription, DNA-dependent…	IPR000022; Carboxyl transferase IPR000089; Biotin/lipoyl attachment IPR000116; High mobility group, HMG-I/HMG-Y IPR005479; Carbamoyl-phosphate synthetase large subunit-like, ATP-binding domain IPR005481; Carbamoyl-phosphate synthase, large subunit, N-terminal IPR005482; Biotin carboxylase, C-terminal IPR011761; ATP-grasp fold IPR011762; Acetyl-coenzyme A carboxyltransferase, N-terminal IPR011763;…	K01946 acetyl-CoA carboxylase / biotin carboxylase 2 [EC:6.4.1.2 6.3.4.14] | (RefSeq) ACACB; acetyl-CoA carboxylase beta	sp|O00763|ACACB_HUMAN	tr|F1MSC3|F1MSC3_BOVIN
BmuPB000900	3.24	3.1	1.59	3.66	3.58	2.24	3.64	3.32	1.84	3.53	2.75	1.55	3.45	2.99	1.74	3.48	2.76	2.31	3.79	2.48	1.94	3.46	2.63	1.96	2.98	2.89	1.82	3.36	1.81	1.76	2.97	2.27	1.32	3.34	1.97	1.7	523202	CUBN	GO:0003677; DNA binding; Molecular Function GO:0005198; structural molecule activity; Molecular Function GO:0005509; calcium ion binding; Molecular Function GO:0005515; protein binding; Molecular Function GO:0006355; regulation of transcription, DNA-dependent; Biological Process GO:0009296; flagellum assembly; Biological Process GO:0009424; bacterial-type flagellum hook; Cellular Component	IPR000742; Epidermal growth factor-like domain IPR000859; CUB domain IPR001611; Leucine-rich repeat IPR001881; EGF-like calcium-binding domain IPR002371; Flagellar hook-associated protein, FlgK IPR003591; Leucine-rich repeat, typical subtype IPR006197; Peptidase S24, LexA-like IPR025875; Leucine rich repeat 4	K14616 cubilin | (RefSeq) CUBN; cubilin	sp|Q9TU53|CUBN_CANFA	tr|F1PK03|F1PK03_CANFA
BmuPB016290	4.83	8.84	6.98	4.44	10.17	6.17	5.82	11.1	9.59	5.74	13.43	6.86	4.66	11.17	6.54	5.01	11.34	6.38	5.19	8.09	5.69	5.44	9.2	5.97	7.72	5.32	6.81	5.4	1.68	4.01	4.3	2.21	8.29	5.1	2.73	7.27	615452	TBC1D19	GO:0005097; Rab GTPase activator activity; Molecular Function GO:0016020; membrane; Cellular Component GO:0032313; regulation of Rab GTPase activity; Biological Process	IPR000195; Rab-GTPase-TBC domain IPR002229; Blood group Rhesus C/E/D polypeptide	no KO assigned | (RefSeq) TBC1D19; TBC1 domain family member 19	sp|Q8N5T2|TBC19_HUMAN	tr|Q08DJ1|Q08DJ1_BOVIN
BmuPB013793	54.19	16.1	16.74	49.97	11.62	24.61	37.67	11.42	20.28	37.31	10.33	35.69	52.15	15.75	17.82	53.52	15.66	25.85	40.09	13.91	33.56	47.03	13.37	20.8	10.58	67.26	23.85	37.29	45.03	17.17	59.61	55.06	10.53	58.03	69.33	17.02	615464	TMEM204	GO:0006816; calcium ion transport; Biological Process GO:0016020; membrane; Cellular Component GO:0016021; integral to membrane; Cellular Component	IPR008368; Voltage-dependent calcium channel, gamma subunit IPR010761; Clc protein-like	no KO assigned | (RefSeq) TMEM204, CLP24; transmembrane protein 204	sp|Q0IIE5|TM204_BOVIN	tr|M5FHU3|M5FHU3_BOVIN
BmuPB006689	10.99	15.43	11.66	8.43	11.62	8.99	9.78	14.12	11.13	9.52	11.43	9.26	11.16	12.82	9.3	10.3	12	10.2	10.05	12.22	8.05	10.19	11.53	9.06	13.22	10.84	12.31	10.41	19.15	8.87	10.45	17.65	12.78	9.39	15.69	10.48	527591	SLC35E2	GO:0004930; G-protein coupled receptor activity; Molecular Function GO:0016020; membrane; Cellular Component	IPR000620; Drug/metabolite transporter IPR003051; GPCR, family 2, corticotropin releasing factor receptor IPR004853; Triose-phosphate transporter domain	K15284 solute carrier family 35, member E2 | (RefSeq) SLC35E2, SLC35E2B; solute carrier family 35, member E2	sp|Q8C811|S35E2_MOUSE	tr|L8IZG2|L8IZG2_BOSMU
BmuPB003759	19.31	18.05	54.33	17.37	16.24	44.18	19.14	17.06	50.61	21.55	20.05	55.08	21.65	21.07	42.14	21.77	20.29	40.91	19.23	17.71	36.06	16.77	21.87	42.62	18.66	19.32	51.29	17.68	23.47	52.67	21.06	23.06	73.42	19.23	23.07	52.2	613578	UBXN2A	GO:0003677; DNA binding; Molecular Function GO:0003700; sequence-specific DNA binding transcription factor activity; Molecular Function GO:0005515; protein binding; Molecular Function GO:0005634; nucleus; Cellular Component GO:0006355; regulation of transcription, DNA-dependent; Biological Process	IPR001012; UBX IPR001630; cAMP response element binding (CREB) protein IPR012989; SEP domain	no KO assigned | (RefSeq) UBXN2A, UBXD4; UBX domain protein 2A	sp|P68543|UBX2A_HUMAN	tr|L8IIL1|L8IIL1_BOSMU
BmuPB014572	10.46	11.39	9.83	10.01	12.93	10.73	10.59	11.58	10.24	10.27	10.82	10.36	8.63	9.32	8.94	10.33	11.9	10.63	10.55	11.26	9.63	11.08	9.92	12.85	11.04	10.44	9.89	11.4	14.13	8.53	10.22	18.01	10.86	7.7	11.14	5.97	513788	RMDN1	GO:0003723; RNA binding; Molecular Function GO:0005634; nucleus; Cellular Component GO:0005737; cytoplasm; Cellular Component GO:0006396; RNA processing; Biological Process	IPR008111; RNA-binding motif protein 8	no KO assigned | (RefSeq) RMDN1; regulator of microtubule dynamics 1	sp|Q32KL4|RMD1_BOVIN	tr|L8J344|L8J344_BOSMU
BmuPB000968	8.3	7.32	6.83	7.82	6.5	7.15	7.02	6.13	4.85	8.28	7.35	5.7	7.37	6.66	4.54	7.98	6.89	7.96	7.49	7.23	3.76	7.39	6.45	5.66	8.53	8.75	5.72	6.5	9.99	6.63	6.6	10.12	4.45	6.65	8.7	5.45	505592	CCDC97	-	IPR018613; Protein of unknown function DUF2052, coiled-coil	no KO assigned | (RefSeq) CCDC97; coiled-coil domain containing 97	sp|Q96F63|CCD97_HUMAN	tr|A3KMW0|A3KMW0_BOVIN
BmuPB014747	0.59	0	0.08	0	0	0.39	7.75	0	0	0.07	0	0	2.41	0	0.14	0.06	0	0	0.1	0	0	0.52	0	0	0	0.35	0	4.5	0	0	1.32	0	0	0.05	0	0	505170	CYTL1	GO:0006814; sodium ion transport; Biological Process GO:0006885; regulation of pH; Biological Process GO:0015385; sodium:hydrogen antiporter activity; Molecular Function GO:0016021; integral to membrane; Cellular Component	IPR001953; Na+/H+ exchanger, isoform 2 (NHE2)	no KO assigned | (RefSeq) CYTL1; cytokine like 1	sp|Q9NRR1|CYTL1_HUMAN	tr|L8IQ55|L8IQ55_BOSMU
BmuPB013282	4.01	6.32	3.26	3.17	10.04	3.63	4.5	6.79	3.26	5.48	10.99	3.53	4.08	10.63	3.63	2.94	9.96	1.9	3.27	9.42	3.95	4.29	9.6	4.43	10.51	3.43	2.79	3.05	0.97	5.47	2.11	1.11	4.14	3.48	2.38	3.47	618133	SUPT3H	GO:0006366; transcription from RNA polymerase II promoter; Biological Process GO:0016068; type I hypersensitivity; Biological Process	IPR002411; Cereal allergen/alpha-amylase inhibitor, rice-type IPR003195; Transcription initiation factor IID, 18kDa subunit	K11313 transcription initiation protein SPT3 | (RefSeq) SUPT3H; SPT3 homolog, SAGA and STAGA complex component	sp|O75486|SUPT3_HUMAN	tr|H0WNQ0|H0WNQ0_OTOGA
BmuPB004527	7.36	21.1	12.84	8.61	25.27	12.11	9.35	25.15	10.29	13.01	22.87	10.19	10.57	30.37	13.79	8.76	31.13	12.3	7.44	24.9	10.93	5.28	26.64	10.18	27.02	8.34	21.31	8	10.66	11.45	8.88	12.3	13.03	9.14	13.28	12.6	513004	TPST1	GO:0003697; single-stranded DNA binding; Molecular Function GO:0005524; ATP binding; Molecular Function GO:0006281; DNA repair; Biological Process GO:0006478; peptidyl-tyrosine sulfation; Biological Process GO:0008476; protein-tyrosine sulfotransferase activity; Molecular Function GO:0009432; SOS response; Biological Process	IPR013765; DNA recombination and repair protein RecA IPR026634; Protein-tyrosine sulfotransferase	K01021 protein-tyrosine sulfotransferase [EC:2.8.2.20] | (RefSeq) TPST1; tyrosylprotein sulfotransferase 1	sp|O60507|TPST1_HUMAN	tr|Q08DH2|Q08DH2_BOVIN
BmuPB007429	0	0.29	0.37	0	0	0	0.25	3.49	6.43	0	0	0.13	0.28	0.51	12.1	0.27	0	2.43	0.19	0.27	1.65	0.21	0.04	1.92	0	0	0.05	0.35	0.1	2.01	0.13	0.36	3.97	0.06	0.08	1.2	NA	NA	GO:0001916; positive regulation of T cell mediated cytotoxicity; Biological Process GO:0002474; antigen processing and presentation of peptide antigen via MHC class I; Biological Process GO:0006955; immune response; Biological Process GO:0019882; antigen processing and presentation; Biological Process GO:0042605; peptide antigen binding; Molecular Function GO:0042612; MHC class I protein complex;…	IPR001039; MHC class I alpha chain, alpha1 alpha2 domains IPR027648; MHC class I alpha chain	K07986 UL16 binding protein | (RefSeq) NKG2D ligand 1	sp|Q9BZM6|N2DL1_HUMAN	tr|L8HWE3|L8HWE3_BOSMU
BmuPB016449	0.07	0	0	0.07	0.09	0.12	0	0.14	0.39	0.08	0	0	0	0.16	0	0	0	0	0	0	0.2	0	0.18	0	0	0	0.11	0.07	0.98	0	0	0	0	0	0.2	0	NA	NA	GO:0000786; nucleosome; Cellular Component GO:0003677; DNA binding; Molecular Function GO:0005634; nucleus; Cellular Component GO:0006334; nucleosome assembly; Biological Process GO:0006352; DNA-dependent transcription, initiation; Biological Process	IPR001951; Histone H4 IPR004823; TATA box binding protein associated factor (TAF) IPR007125; Histone core	K11254 histone H4 | (RefSeq) histone H4-like	sp|Q28DR4|H4_XENTR	tr|D2I086|D2I086_AILME
BmuPB005699	17.43	4.08	1.96	14.08	3.42	2.59	11.41	3.38	1.71	9.54	4.71	3.61	10.66	3.87	3.33	11.03	3.44	4.16	12.59	4.09	3.69	12.96	4.43	5.89	3.03	8.52	2.66	12.11	3.74	2.51	12.38	4	0.97	11.55	2.16	1.33	507329	INPP5D	GO:0005515; protein binding; Molecular Function GO:0046856; phosphatidylinositol dephosphorylation; Biological Process	IPR000300; Inositol polyphosphate-related phosphatase IPR000980; SH2 domain IPR005135; Endonuclease/exonuclease/phosphatase	K03084 phosphatidylinositol-3,4,5-trisphosphate 5-phosphatase 1 [EC:3.1.3.86] | (RefSeq) INPP5D; inositol polyphosphate-5-phosphatase D	sp|Q92835|SHIP1_HUMAN	tr|A7MBK3|A7MBK3_BOVIN
BmuPB012508	14.73	8.31	3.86	14.76	8.37	5.33	14.69	6.92	5	12.94	8.48	4.16	17.83	8.5	4.08	16.66	8.32	5.46	15.28	7.23	5.65	14.05	7.88	5.16	8.27	16.48	3.61	18.11	3.32	4.39	16.77	2.83	2.72	15.06	2.17	2.76	616724	NIPAL3	GO:0015095; magnesium ion transmembrane transporter activity; Molecular Function GO:0015693; magnesium ion transport; Biological Process GO:0016020; membrane; Cellular Component	IPR002229; Blood group Rhesus C/E/D polypeptide IPR008521; Magnesium transporter NIPA	no KO assigned | (RefSeq) NIPAL3; NIPA like domain containing 3	sp|Q5RD30|NPAL3_PONAB	tr|L8I8R3|L8I8R3_BOSMU
BmuPB020595	11.42	11.47	20.51	9.1	9.7	14.45	11.78	11.06	17.94	6.79	10.57	11.22	9.17	10.08	13.25	9.77	12.12	11.6	10.71	13.25	15.56	9.39	9.47	12.24	8.96	11.33	15.75	9.46	12.79	11.99	12.73	12.25	21.41	10.66	10.94	24.26	515225	GHDC	GO:0004601; peroxidase activity; Molecular Function GO:0006979; response to oxidative stress; Biological Process GO:0020037; heme binding; Molecular Function GO:0055114; oxidation-reduction process; Biological Process	IPR001621; Fungal ligninase IPR004993; GH3 auxin-responsive promoter	no KO assigned | (RefSeq) GHDC; GH3 domain containing	sp|Q8N2G8|GHDC_HUMAN	tr|L8IEG7|L8IEG7_BOSMU
BmuPB000838	12.87	12.13	3.75	15.45	15.55	4.69	14.56	13.08	4.08	14.92	28.65	4.93	13.98	17.78	4.14	12.5	17.55	5.95	14.68	19.61	6.14	13.42	18.11	4.94	17.44	13.79	5.55	14.66	11.56	4.6	11.64	8.93	3.92	13.19	7.54	4.2	537459	RIN2	GO:0005158; insulin receptor binding; Molecular Function GO:0005515; protein binding; Molecular Function GO:0007165; signal transduction; Biological Process	IPR000159; Ras-association IPR000839; Porin, Oms28 type IPR000980; SH2 domain IPR002404; Insulin receptor substrate-1, PTB IPR003123; Vacuolar sorting protein 9 IPR013995; Vacuolar sorting protein 9, subgroup	no KO assigned | (RefSeq) RIN2; Ras and Rab interactor 2	sp|Q8WYP3|RIN2_HUMAN	tr|A6QNW1|A6QNW1_BOVIN
BmuPB001859	7.5	11.29	6.66	8.29	10.18	6.11	11.57	13.87	4.9	8.8	10.58	4.3	8.31	8.98	4.61	9.96	9.71	5.52	8.88	11.24	4.44	9.13	10.08	4.45	9.79	8.35	4.85	9.49	19.6	5.11	10.7	18.93	6.52	9.24	24.08	7.81	512668	ZSCAN29	GO:0003700; sequence-specific DNA binding transcription factor activity; Molecular Function GO:0005634; nucleus; Cellular Component GO:0006351; transcription, DNA-dependent; Biological Process GO:0006355; regulation of transcription, DNA-dependent; Biological Process	IPR003066; Salmonella invasion protein InvJ IPR003309; Transcription regulator SCAN IPR027769; Zinc finger protein 690 IPR027775; C2H2- zinc finger protein family	K09230 SCAN domain-containing zinc finger protein | (RefSeq) ZSCAN29; zinc finger and SCAN domain containing 29	sp|Q8IWY8|ZSC29_HUMAN	tr|L8IPX9|L8IPX9_BOSMU
BmuPB009617	3.38	4.24	1.08	2.78	2.69	1.18	2.58	2.41	0.65	3.83	3.74	0.98	3.48	4.41	1.04	3.98	3.35	1.71	3.82	4.49	1.44	3.27	5.12	1.48	3.47	3.53	1.06	4.17	13.95	0.97	4.35	15.74	0.87	3.23	14.83	1.17	515328	CCDC125	GO:0005506; iron ion binding; Molecular Function GO:0009055; electron carrier activity; Molecular Function GO:0016705; oxidoreductase activity, acting on paired donors, with incorporation or reduction of molecular oxygen; Molecular Function GO:0020037; heme binding; Molecular Function GO:0055114; oxidation-reduction process; Biological Process	IPR001128; Cytochrome P450	no KO assigned | (RefSeq) CCDC125; coiled-coil domain containing 125	sp|Q86Z20|CC125_HUMAN	tr|L8J0P5|L8J0P5_BOSMU
BmuPB009718	0.22	0.11	0.03	0.29	0.13	0.26	0.09	0.11	0.04	0.08	0.36	0.22	0.09	0.05	0.39	0.12	0.11	0.21	0.19	0.28	0.09	0.25	0.24	0.17	0.1	0.15	0.2	0.11	0	0.87	0.18	0.08	0.22	0.25	0.06	0.04	NA	NA	GO:0004497; monooxygenase activity; Molecular Function GO:0019825; oxygen binding; Molecular Function GO:0020037; heme binding; Molecular Function GO:0055114; oxidation-reduction process; Biological Process	IPR020469; Cytochrome P450, CYP2 family	-	-	-
BmuPB004099	0.74	0.74	3.25	0.9	0.5	4.27	0.51	0.44	4.84	0.49	2.21	1.81	0.91	1.26	2.34	0.54	0.66	5.5	0.9	0.6	1.66	0.6	1.21	2.58	0.96	0.93	2.6	1.48	0.2	4.67	0.76	0.37	4.97	1.16	0.17	4.19	613605	KCNQ5	GO:0005216; ion channel activity; Molecular Function GO:0005249; voltage-gated potassium channel activity; Molecular Function GO:0006811; ion transport; Biological Process GO:0006813; potassium ion transport; Biological Process GO:0008076; voltage-gated potassium channel complex; Cellular Component GO:0016020; membrane; Cellular Component GO:0055085; transmembrane transport; Biological Process	IPR003091; Voltage-dependent potassium channel IPR003937; Potassium channel, voltage dependent, KCNQ IPR005821; Ion transport domain IPR005827; Potassium channel, voltage dependent, KCNQ1 IPR013821; Potassium channel, voltage dependent, KCNQ, C-terminal	K04930 potassium voltage-gated channel KQT-like subfamily member 5 | (RefSeq) KCNQ5; potassium voltage-gated channel subfamily Q member 5	sp|Q9NR82|KCNQ5_HUMAN	tr|F1MPK2|F1MPK2_BOVIN
BmuPB011082	2.65	1.42	0.65	2.75	0.89	0.44	2.49	1.99	0.3	0.77	1.1	0.61	1.95	1.43	1.6	2.53	1.22	0.68	2.94	1.52	1.1	3.06	2.09	2.19	0.81	3.05	1.12	2.67	0.8	0.65	6.13	0.55	0	5.39	1.1	1.8	NA	NA	GO:0004995; tachykinin receptor activity; Molecular Function GO:0005515; protein binding; Molecular Function GO:0005886; plasma membrane; Cellular Component GO:0007186; G-protein coupled receptor signaling pathway; Biological Process GO:0016021; integral to membrane; Cellular Component	IPR000913; Neurokinin NK2 receptor IPR003597; Immunoglobulin C1-set IPR007110; Immunoglobulin-like domain IPR013106; Immunoglobulin V-set domain	no KO assigned | (RefSeq) T-cell receptor gamma-2 chain C region-like	sp|P06335|TCC4_MOUSE	tr|F1MSY8|F1MSY8_BOVIN
BmuPB015428	0	2.71	0.08	0.72	6.38	0	0.66	2.87	0	1.8	5	0	0.09	1.81	0	0.1	0	0.05	0.44	0.13	0	0.14	0.3	0	0.5	0	0	0.13	0	0	0.54	0	0.05	0.17	0	0	282113	UPK1B	GO:0015232; heme transporter activity; Molecular Function GO:0015886; heme transport; Biological Process GO:0016020; membrane; Cellular Component GO:0016021; integral to membrane; Cellular Component GO:0017004; cytochrome complex assembly; Biological Process	IPR003569; Cytochrome c-type biogenesis protein CcbS IPR018499; Tetraspanin/Peripherin	K17347 uroplakin-1 | (RefSeq) UPK1B; uroplakin 1B	sp|P38573|UPK1B_BOVIN	tr|L8HZJ2|L8HZJ2_BOSMU
BmuPB002007	0	0	0	0	0	0.07	0	0.04	0	0	0	0	0	0	0.1	0	0	0	0	0	0	0	0	0.18	0	0.04	0.06	0	0	0	0	0	0	0	0	0.14	101903942	RD3L	GO:0004175; endopeptidase activity; Molecular Function GO:0006508; proteolysis; Biological Process GO:0009279; cell outer membrane; Cellular Component	IPR000036; Peptidase A26, omptin	no KO assigned | (RefSeq) RD3L; retinal degeneration 3-like	sp|P0DJH9|RD3L_HUMAN	tr|G3N146|G3N146_BOVIN
BmuPB007225	2.94	3.72	4.43	3.23	3.59	2.9	4.07	3.8	3.82	7.93	4.73	5.95	6.86	3.54	5.06	5.6	4.03	6.47	4.28	4.01	4.08	5.04	4.06	3.84	4.26	4.92	4.37	4.81	8.65	4.29	5.24	15.27	3.82	6.01	14.05	4.61	535992	RAB11FIP5	GO:0005515; protein binding; Molecular Function GO:0006814; sodium ion transport; Biological Process GO:0006885; regulation of pH; Biological Process GO:0015385; sodium:hydrogen antiporter activity; Molecular Function GO:0016021; integral to membrane; Cellular Component GO:0016491; oxidoreductase activity; Molecular Function GO:0046872; metal ion binding; Molecular Function GO:0055114; oxidation-…	IPR000008; C2 calcium-dependent membrane targeting IPR001953; Na+/H+ exchanger, isoform 2 (NHE2) IPR008335; Eukaryotic molybdopterin oxidoreductase IPR018029; C2 membrane targeting protein IPR019018; Rab-binding domain FIP-RBD	K12484 Rab11 family-interacting protein 1/2/5 | (RefSeq) RAB11FIP5; RAB11 family interacting protein 5	sp|Q9BXF6|RFIP5_HUMAN	tr|E1BNE5|E1BNE5_BOVIN
BmuPB010844	20.98	38.49	79.81	17.86	31.81	96.37	16.27	34.39	112.86	22.85	34.97	94.92	18.21	37.66	85.74	20.15	40.57	69.22	17.16	24.1	89.5	20.16	39.12	113.81	21.75	22.92	88.68	17.61	28.86	72.65	19.53	29.23	79.47	24.91	36.58	86.21	540298	COQ3	GO:0006744; ubiquinone biosynthetic process; Biological Process GO:0008425; 2-polyprenyl-6-methoxy-1,4-benzoquinone methyltransferase activity; Molecular Function GO:0009405; pathogenesis; Biological Process	IPR005427; Salmonella/Shigella invasin protein C IPR010233; Ubiquinone biosynthesis O-methyltransferase	K00591 polyprenyldihydroxybenzoate methyltransferase / 3-demethylubiquinol 3-O-methyltransferase [EC:2.1.1.114 2.1.1.64] | (RefSeq) COQ3; coenzyme Q3, methyltransferase	sp|Q3T131|COQ3_BOVIN	tr|L8I7B7|L8I7B7_BOSMU
BmuPB013499	2.19	3.53	0.41	1.3	8.5	1.86	3.39	6.31	1.23	2.13	4.27	0.61	1.72	9.47	0.62	2.33	4.6	2.03	2.51	4.1	0.39	1.86	4.35	1.32	5.02	2.22	0.78	1.44	2.47	0.67	1.97	1.11	0.62	2.03	2.07	0.34	508008	WNT5B	GO:0005102; receptor binding; Molecular Function GO:0005576; extracellular region; Cellular Component GO:0007275; multicellular organismal development; Biological Process GO:0008152; metabolic process; Biological Process GO:0016055; Wnt receptor signaling pathway; Biological Process GO:0016491; oxidoreductase activity; Molecular Function	IPR002198; Short-chain dehydrogenase/reductase SDR IPR005817; Wnt IPR026537; Wnt-5b protein	K00444 wingless-type MMTV integration site family, member 5 | (RefSeq) WNT5B; Wnt family member 5B	sp|Q5NVK2|WNT5B_PONAB	tr|F1MP15|F1MP15_BOVIN
BmuPB020431	7.68	2.24	0.55	8.59	2.92	1.39	5.71	2.96	0.89	5.01	2.06	0.76	8.3	2.15	0.87	9.17	2.04	1	7.31	1.62	1.21	8.62	1.66	0.96	1.39	10.55	1.15	6.94	0.94	0.76	12.24	0.87	0.74	8.24	1.71	0.69	536439	NAALAD2	GO:0004980; melanocyte-stimulating hormone receptor activity; Molecular Function GO:0006508; proteolysis; Biological Process GO:0007186; G-protein coupled receptor signaling pathway; Biological Process GO:0008233; peptidase activity; Molecular Function GO:0016021; integral to membrane; Cellular Component	IPR000761; Melanocyte-stimulating hormone receptor IPR003137; Protease-associated domain, PA IPR007365; Transferrin receptor-like, dimerisation domain IPR007484; Peptidase M28	K01301 N-acetylated-alpha-linked acidic dipeptidase [EC:3.4.17.21] | (RefSeq) NAALAD2; N-acetylated alpha-linked acidic dipeptidase 2	sp|Q9Y3Q0|NALD2_HUMAN	tr|F1MGS8|F1MGS8_BOVIN
BmuPB014384	10.37	13.91	13.24	12.64	11.25	16.63	10.85	15.15	15.62	11.29	13.52	12.05	11.14	13.73	16.35	10.81	13.74	13.62	11.76	11.73	12.02	11.08	15.39	13.89	13.32	11.92	14.49	10.65	12.66	13.47	12.95	17.05	12.77	9.95	15.57	13.04	NA	NA	GO:0005249; voltage-gated potassium channel activity; Molecular Function GO:0006813; potassium ion transport; Biological Process GO:0008076; voltage-gated potassium channel complex; Cellular Component	IPR004053; Potassium channel, voltage dependent, Kv1.6	no KO assigned | (RefSeq) chromosome unknown open reading frame, human C1orf131	sp|Q8NDD1|CA131_HUMAN	tr|L8IW74|L8IW74_BOSMU
BmuPB002902	17.02	15.24	23.63	20.18	15.01	21.35	17.58	16.69	19.34	16.57	17.48	16.45	19.74	18.62	18.27	20.52	20.77	17	17.22	18.79	14.9	16.36	19.14	17.59	16.5	20.02	19.73	20	17.82	19.02	19.45	20.91	21.73	20.22	18.91	20.69	NA	NA	-	IPR000533; Tropomyosin	no KO assigned | (RefSeq) chromosome unknown open reading frame, human C17orf75	sp|Q9HAS0|NJMU_HUMAN	tr|G1R1X4|G1R1X4_NOMLE
BmuPB014219	16.2	14.56	22.22	14.52	13.92	23.26	12.45	14.93	20.39	9.14	11.93	17.02	11.16	13.87	21.01	11.23	13.08	17.92	9.34	13.88	15.6	10.45	12.98	20.59	12.01	12.91	17.01	12.91	15.56	16.19	12.53	18.77	16.54	12.24	21.03	19.13	787259	PYM1	GO:0005515; protein binding; Molecular Function	IPR015362; Exon junction complex, Pym	K14294 partner of Y14 and mago | (RefSeq) PYM1, WIBG; PYM homolog 1, exon junction complex associated factor	sp|A6QPH1|WIBG_BOVIN	tr|L8HXK2|L8HXK2_BOSMU
BmuPB017280	0.11	0.76	0.18	0.01	0.04	3.76	0.05	0.78	0.36	0.02	0.13	0.33	0.04	1.56	0.16	0.14	0.43	0.05	0.01	0.14	0.17	0.01	0.03	0.04	0.52	0.37	1.05	0.01	19.58	0.02	0.21	10.27	0.18	0.32	32.83	0.17	522039	FGA	GO:0004930; G-protein coupled receptor activity; Molecular Function GO:0005102; receptor binding; Molecular Function GO:0005577; fibrinogen complex; Cellular Component GO:0007165; signal transduction; Biological Process GO:0016020; membrane; Cellular Component GO:0030168; platelet activation; Biological Process GO:0030674; protein binding, bridging; Molecular Function GO:0051258; protein polymeri…	IPR002181; Fibrinogen, alpha/beta/gamma chain, C-terminal globular domain IPR003051; GPCR, family 2, corticotropin releasing factor receptor IPR012290; Fibrinogen, alpha/beta/gamma chain, coiled coil domain IPR021996; Fibrinogen alpha C domain	K03903 fibrinogen alpha chain | (RefSeq) FGA; fibrinogen alpha chain	sp|P02672|FIBA_BOVIN	tr|L8I798|L8I798_BOSMU
BmuPB012204	6.96	7.94	4.76	5.48	9.95	5.86	6.98	9.65	6.98	6.79	15.59	4.28	6.44	10.85	4.75	5.72	10.22	6.11	6.67	12.81	5.25	5.81	13.21	5.25	10.29	6.19	4.87	7.65	6.77	7.16	7.9	9.38	6.58	7.83	6.93	7.11	512715	TUBE1	GO:0000242; pericentriolar material; Cellular Component GO:0003924; GTPase activity; Molecular Function GO:0005525; GTP binding; Molecular Function GO:0005874; microtubule; Cellular Component GO:0006184; GTP catabolic process; Biological Process GO:0007017; microtubule-based process; Biological Process GO:0043234; protein complex; Cellular Component GO:0051258; protein polymerization; Biological …	IPR000217; Tubulin IPR003008; Tubulin/FtsZ, GTPase domain IPR004057; Epsilon tubulin IPR018316; Tubulin/FtsZ, 2-layer sandwich domain	K10391 tubulin epsilon | (RefSeq) TUBE1; tubulin epsilon 1	sp|Q9UJT0|TBE_HUMAN	tr|L8IYV0|L8IYV0_BOSMU
BmuPB012252	3.49	6.67	7.92	9.32	3.38	5.87	10	3.88	5.6	2.81	0.12	3.64	4.38	1.78	3.84	3.47	3.61	5.61	7.43	1.39	7.95	4.94	1.56	3.68	1.97	4.95	5.7	3.48	0.36	2.31	4.32	1.66	9.49	2.43	1.18	9.03	NA	NA	GO:0004222; metalloendopeptidase activity; Molecular Function GO:0006508; proteolysis; Biological Process	IPR018497; Peptidase M13, C-terminal domain	no KO assigned | (RefSeq) Augurin; chromosome unknown open reading frame, human C2orf40	sp|Q32KM8|AUGN_BOVIN	tr|L8IVR5|L8IVR5_BOSMU
BmuPB014766	1.8	2.04	1.39	2.1	2.34	2.09	1.77	2.01	1.36	1.52	1.99	1.31	1.37	1.78	1.3	1.53	2.06	0.76	1.78	1.57	1.66	1.13	2.02	1.23	1.69	2.22	1.34	2.56	11.15	0.88	1.51	6.22	1.61	1.59	6.62	0.54	NA	NA	GO:0005149; interleukin-1 receptor binding; Molecular Function GO:0005576; extracellular region; Cellular Component GO:0006954; inflammatory response; Biological Process GO:0006955; immune response; Biological Process	IPR003295; Interleukin-1, alpha IL1A IPR019154; Arb2 domain	no KO assigned | (RefSeq) FAM172BP; putative protein FAM172B	sp|A6NC97|F172B_HUMAN	tr|L8IZ44|L8IZ44_BOSMU
BmuPB005063	100.79	82.17	30.4	99.34	99.84	57.13	100.97	112.38	78.3	90.49	98.46	108.43	108.33	96.73	42.39	134.56	110.11	49.09	89.26	111.59	50.16	83.67	86.81	46.31	85.79	191.65	74.13	81.34	35.48	37.46	91.07	37.77	43.08	133.38	53.21	53.1	541123	ARRDC3	GO:0004950; chemokine receptor activity; Molecular Function GO:0006935; chemotaxis; Biological Process GO:0007186; G-protein coupled receptor signaling pathway; Biological Process GO:0016021; integral to membrane; Cellular Component	IPR005393; XC chemokine receptor 1 IPR011021; Arrestin-like, N-terminal IPR011022; Arrestin C-terminal-like domain	no KO assigned | (RefSeq) ARRDC3; arrestin domain containing 3	sp|Q0VCA2|ARRD3_BOVIN	tr|L8HXL1|L8HXL1_BOSMU
BmuPB012782	2.4	0.05	0	1.79	0.35	0.08	4.46	0.15	0	1.63	0.11	0.07	3.41	0.48	0.06	1.06	0.43	0	3.54	0.16	0	2.15	0.18	0	0.17	1.12	0	5.24	0.16	0.34	2.28	0	0	1.78	0	0	NA	NA	-	IPR003066; Salmonella invasion protein InvJ	-	-	-
BmuPB007943	0.09	0.02	0	0.07	0.26	0.06	0.02	0.04	0	0.02	0	0.03	0	0	0	0.04	0.05	0.03	0.03	0.04	0	0.02	0.02	0.03	0	0.02	0	0.04	0.06	0	0.02	0	0.03	0.12	0	0.06	NA	NA	GO:0007186; G-protein coupled receptor signaling pathway; Biological Process GO:0016021; integral to membrane; Cellular Component	IPR001234; GPCR, family 3, metabotropic glutamate receptor 3	no KO assigned | (RefSeq) C4H7orf72; chromosome 4 open reading frame, human C7orf72	sp|A4D263|CG072_HUMAN	tr|L8IBB0|L8IBB0_BOSMU
BmuPB010761	0	0	0.02	0	0	0.03	0	0.03	0.03	0.02	0.04	0	0	0.02	0.04	0	0	0	0	0.02	0	0	0.02	0	0	0	0.03	0	0	0.02	0	0.25	0	0	0	0	535232	KRT86	GO:0005198; structural molecule activity; Molecular Function GO:0005882; intermediate filament; Cellular Component GO:0045095; keratin filament; Cellular Component	IPR000533; Tropomyosin IPR001664; Intermediate filament protein IPR003054; Keratin, type II	K07605 type II keratin, basic | (RefSeq) KRT86; keratin 86	sp|Q148H4|KRT81_BOVIN	tr|E1B898|E1B898_BOVIN
BmuPB018561	34.92	15.36	18.6	26.87	13.59	20.22	23.18	14.08	13.39	29.1	9.24	9.82	30.55	17.23	21.57	28.86	16.56	19.32	18.62	11.29	12.54	16.71	6.76	10.59	19.11	37.19	23.95	32.82	9.24	18.45	29.15	5.03	12.91	33.68	7.95	16.77	506812	CPT1A	GO:0005245; voltage-gated calcium channel activity; Molecular Function GO:0005891; voltage-gated calcium channel complex; Cellular Component GO:0016746; transferase activity, transferring acyl groups; Molecular Function GO:0070588; calcium ion transmembrane transport; Biological Process	IPR000542; Acyltransferase ChoActase/COT/CPT IPR005446; Voltage-dependent calcium channel, L-type, alpha-1 subunit	K08765 carnitine O-palmitoyltransferase 1, liver isoform [EC:2.3.1.21] | (RefSeq) CPT1A; carnitine palmitoyltransferase 1A	sp|P50416|CPT1A_HUMAN	tr|E1BKY3|E1BKY3_BOVIN
BmuPB010816	0	1.94	0	0.04	0.88	0	0.14	0.45	0.04	0	0.03	0.23	0.02	0	0	0	0.06	0	0	0	0.12	0.08	0	0	0	0	0.07	0.02	0	0.13	0	0	0	0	0	0.04	515215	DNAJC22	GO:0004980; melanocyte-stimulating hormone receptor activity; Molecular Function GO:0007186; G-protein coupled receptor signaling pathway; Biological Process GO:0016021; integral to membrane; Cellular Component	IPR000761; Melanocyte-stimulating hormone receptor IPR001623; DnaJ domain IPR007829; TM2	K19370 DnaJ homolog subfamily C member 22 | (RefSeq) DNAJC22; DnaJ heat shock protein family (Hsp40) member C22	sp|Q17QW0|DJC22_BOVIN	tr|L8IK90|L8IK90_BOSMU
BmuPB016826	7.6	7.08	4.01	6.64	6.54	4.47	7.27	6.17	5.27	6.42	7.24	3.35	6.61	8.06	4.63	7.7	6.61	5.56	7.99	6.79	4.58	6.33	6.38	5.09	7.05	6.52	4.82	6.24	1.42	2.81	6.63	1.91	2.55	6.22	1.84	2.96	524111	ZNF227	GO:0003676; nucleic acid binding; Molecular Function GO:0005249; voltage-gated potassium channel activity; Molecular Function GO:0005622; intracellular; Cellular Component GO:0006355; regulation of transcription, DNA-dependent; Biological Process GO:0006813; potassium ion transport; Biological Process GO:0016021; integral to membrane; Cellular Component GO:0046872; metal ion binding; Molecular Fu…	IPR001909; Krueppel-associated box IPR005402; Potassium channel, voltage-dependent, beta subunit, KCNAB3 IPR007087; Zinc finger, C2H2 IPR015880; Zinc finger, C2H2-like	K09228 KRAB domain-containing zinc finger protein | (RefSeq) ZNF227; zinc finger protein 227	sp|A0JNB1|ZN227_BOVIN	tr|L8IJK4|L8IJK4_BOSMU
BmuPB015660	25.49	18.26	16.44	24.85	20.43	14.33	22.29	19.9	18.26	27.31	20.44	14.83	25.88	21.05	19.38	24.03	20.01	20.61	23.45	20.26	22.17	24.46	19.57	19.86	20.67	25.72	20.88	26.98	13.91	14.49	26.14	13.03	16.25	25.72	15.44	13.2	536154	NCK1	GO:0005515; protein binding; Molecular Function	IPR000980; SH2 domain IPR001452; Src homology-3 domain IPR003961; Fibronectin, type III IPR015373; Interferon alpha/beta receptor, beta chain	K07365 NCK adaptor protein 1 | (RefSeq) NCK1; NCK adaptor protein 1	sp|P16333|NCK1_HUMAN	tr|L8IX76|L8IX76_BOSMU
BmuPB021011	0.78	0.14	0	0.66	0.42	0	0.72	0.49	0	0.96	1.92	0	0.78	0.08	0	1.67	0.96	0	0.18	0.89	0	0.79	0.75	0	0.73	0.28	0.21	0.28	0.94	0	0.29	1.86	0	0.85	0.19	0.12	NA	NA	GO:0008017; microtubule binding; Molecular Function	IPR002955; Microtubule-associated protein Tau	no KO assigned | (RefSeq) uncharacterized LOC106701587	-	-
BmuPB009976	0	0.34	0.16	0.14	0.54	0	0.03	0.6	0	0.1	0.1	0.09	0.21	0.07	0.04	0.2	0.46	0.05	0.28	0.19	0	0.03	0.22	0	0.11	0.03	0	0.03	0	0	0.03	0	0	0.23	0	0	518021	ACER1	GO:0004993; serotonin receptor activity; Molecular Function GO:0006672; ceramide metabolic process; Biological Process GO:0007186; G-protein coupled receptor signaling pathway; Biological Process GO:0016021; integral to membrane; Cellular Component GO:0016811; hydrolase activity, acting on carbon-nitrogen (but not peptide) bonds, in linear amides; Molecular Function	IPR002232; 5-Hydroxytryptamine 6 receptor IPR008901; Ceramidase	K01441 alkaline ceramidase [EC:3.5.1.23] | (RefSeq) ACER1; alkaline ceramidase 1	sp|Q8TDN7|ACER1_HUMAN	tr|L8I7C4|L8I7C4_BOSMU
BmuPB022244	1.94	1.1	0	4.13	1.07	0.4	4.99	3.54	0.21	4.65	2.48	0.34	5.82	2.99	0	2.45	1.64	0.85	2.38	2.03	0.32	5.49	1.43	0	0.63	4.66	0.54	17.63	0.8	0	8.55	0.91	0.19	3.33	0.65	0.2	NA	NA	GO:0005515; protein binding; Molecular Function GO:0005525; GTP binding; Molecular Function GO:0005737; cytoplasm; Cellular Component GO:0016491; oxidoreductase activity; Molecular Function GO:0046872; metal ion binding; Molecular Function GO:0055114; oxidation-reduction process; Biological Process	IPR000158; Cell division protein FtsZ IPR003596; Immunoglobulin V-set, subgroup IPR003599; Immunoglobulin subtype IPR007110; Immunoglobulin-like domain IPR008335; Eukaryotic molybdopterin oxidoreductase IPR013106; Immunoglobulin V-set domain	no KO assigned | (RefSeq) uncharacterized LOC102270178	sp|P06316|LV107_HUMAN	tr|G5E5V1|G5E5V1_BOVIN
BmuPB013412	18.27	8.09	21.2	13.72	7.25	41.58	13.18	7.49	21.65	15.87	6.05	38.96	18.93	7.07	29.51	16.7	8.59	25.06	12.96	6	33.85	15.15	6.93	27.96	7.87	14.55	23.5	22.07	30.61	39.41	18.37	22.69	20.69	17.94	22.07	18.93	515361	LPCAT3	GO:0015232; heme transporter activity; Molecular Function GO:0015886; heme transport; Biological Process GO:0016020; membrane; Cellular Component GO:0017004; cytochrome complex assembly; Biological Process	IPR003569; Cytochrome c-type biogenesis protein CcbS IPR004299; Membrane bound O-acyl transferase, MBOAT	K13515 lysophospholipid acyltransferase 5 [EC:2.3.1.23 2.3.1.-] | (RefSeq) LPCAT3; lysophosphatidylcholine acyltransferase 3	sp|Q3SZL3|MBOA5_BOVIN	tr|L8HVD2|L8HVD2_BOSMU
BmuPB014308	5.39	5.39	26.53	4.78	5.84	14.76	3.45	5.88	32.25	6.76	4.94	26.05	5.84	5.65	26.19	5.83	4.93	34.87	4.3	3.51	24.03	4.28	4.25	22.42	5.57	7.28	20	4.49	14.46	25.8	4.43	17.08	27.84	4.49	15.47	24.96	506466	LARGE1	GO:0007155; cell adhesion; Biological Process GO:0016757; transferase activity, transferring glycosyl groups; Molecular Function	IPR002495; Glycosyl transferase, family 8 IPR006129; Adhesin B	K09668 glycosyltransferase-like protein LARGE [EC:2.4.2.- 2.4.1.-] | (RefSeq) LARGE1, LARGE; LARGE xylosyl- and glucuronyltransferase 1	sp|O95461|LARGE_HUMAN	tr|M3YLT6|M3YLT6_MUSPF
BmuPB011553	1.09	3.01	1.09	0.9	3.32	1.56	0.96	2.97	0.58	0.64	2.2	1.14	0.92	3.18	0.64	0.97	3.87	1.24	0.76	3.09	0.91	0.92	3.45	2.04	3.28	0.94	0.78	0.72	0.58	0.78	0.95	0.51	0.31	1.19	0.68	0.19	782758	SYN2	GO:0000785; chromatin; Cellular Component GO:0003677; DNA binding; Molecular Function GO:0005634; nucleus; Cellular Component GO:0006355; regulation of transcription, DNA-dependent; Biological Process GO:0007269; neurotransmitter secretion; Biological Process GO:0008021; synaptic vesicle; Cellular Component	IPR000116; High mobility group, HMG-I/HMG-Y IPR020897; Synapsin, pre-ATP-grasp domain IPR020898; Synapsin, ATP-binding domain	K19941 synapsin | (RefSeq) SYN2; synapsin II	sp|Q92777|SYN2_HUMAN	tr|L8I7N4|L8I7N4_BOSMU
BmuPB002051	7.07	38.6	113.47	10.65	93.53	109.3	7.59	136.15	100.94	7.02	17.85	378.84	4.05	42.8	206.81	7.67	45.87	109.56	16.11	74.85	423.44	7.94	26.84	256.28	66.04	6.54	151.96	6.76	3107.42	130.24	10.67	3366.21	61.51	9.24	2851.09	88.57	280843	LPL	GO:0003824; catalytic activity; Molecular Function GO:0004465; lipoprotein lipase activity; Molecular Function GO:0004867; serine-type endopeptidase inhibitor activity; Molecular Function GO:0005515; protein binding; Molecular Function GO:0006629; lipid metabolic process; Biological Process	IPR000240; Serpin B9/maspin IPR000734; Lipase IPR001024; PLAT/LH2 domain IPR002330; Lipoprotein lipase IPR013818; Lipase, N-terminal IPR016082; Ribosomal protein L30, ferredoxin-like fold domain	K01059 lipoprotein lipase [EC:3.1.1.34] | (RefSeq) LPL; lipoprotein lipase	sp|P11151|LIPL_BOVIN	tr|L8I8U2|L8I8U2_BOSMU
BmuPB003768	5.26	5.33	2.34	5.04	5.64	1.31	6.36	5.53	2.72	6.74	3.3	1.23	4.82	3.68	1.51	6.84	4.79	2.47	4.86	3.94	1.57	5.71	3.93	1.37	5.47	6.2	2.14	6	6.02	1.11	6.03	4.98	1.17	7.29	5.04	1.28	534992	LDAH	GO:0004601; peroxidase activity; Molecular Function GO:0006979; response to oxidative stress; Biological Process GO:0020037; heme binding; Molecular Function GO:0055114; oxidation-reduction process; Biological Process	IPR000073; Alpha/beta hydrolase fold-1 IPR002016; Haem peroxidase, plant/fungal/bacterial IPR019363; Protein of unknown function DUF2305	no KO assigned | (RefSeq) LDAH; lipid droplet associated hydrolase	sp|Q9H6V9|CB043_HUMAN	tr|E1BNE1|E1BNE1_BOVIN
BmuPB016616	0	0	0	0	0.05	0	0.04	0	0	0	0	0	0	0	0.1	0	0	0	0	0.04	0	0	0	0	0	0	0	0	0	0	0	0.15	0	0	0	0	NA	NA	GO:0004980; melanocyte-stimulating hormone receptor activity; Molecular Function GO:0007186; G-protein coupled receptor signaling pathway; Biological Process GO:0016021; integral to membrane; Cellular Component	IPR000761; Melanocyte-stimulating hormone receptor	no KO assigned | (RefSeq) chromosome unknown open reading frame, human C19orf81	sp|C9J6K1|CS081_HUMAN	tr|M3XRK6|M3XRK6_MUSPF
BmuPB014835	0.23	0.13	0.19	0.09	0.85	0.19	0.19	0.26	0.03	0.13	0.41	0.16	0.19	0.59	0.07	0.08	0.35	0.03	0.19	0.76	0.58	0.11	0.13	0.17	0.46	0.15	0	0.11	0.06	0.26	0.17	1.14	0.12	0.03	0.2	0	538745	GJC2	GO:0005922; connexon complex; Cellular Component GO:0007154; cell communication; Biological Process	IPR000500; Connexin IPR013092; Connexin, N-terminal IPR019570; Gap junction protein, cysteine-rich domain	K07619 gap junction protein, alpha 12 | (RefSeq) GJC2; gap junction protein gamma 2	sp|Q29RK8|CXG2_BOVIN	tr|F1MZ81|F1MZ81_BOVIN
BmuPB007966	3.38	8.73	11.61	4.2	9.56	5.83	4.2	8.15	8.69	4.33	5.51	15.82	3.01	5.31	9.87	4.22	8.43	6.01	4.75	8.02	18.42	4.2	7.08	13.04	7.64	3.73	17.17	3.69	5.74	8.74	6.33	11	15.28	4.68	6.3	7.91	514615	COLQ	GO:0000287; magnesium ion binding; Molecular Function GO:0003824; catalytic activity; Molecular Function GO:0005249; voltage-gated potassium channel activity; Molecular Function GO:0005351; sugar:hydrogen symporter activity; Molecular Function GO:0006813; potassium ion transport; Biological Process GO:0008076; voltage-gated potassium channel complex; Cellular Component GO:0009401; phosphoenolpyru…	IPR004053; Potassium channel, voltage dependent, Kv1.6 IPR005698; Phosphotransferase system, phosphocarrier HPr protein IPR008160; Collagen triple helix repeat IPR011766; Thiamine pyrophosphate enzyme, C-terminal TPP-binding IPR012000; Thiamine pyrophosphate enzyme, central domain IPR012001; Thiamine pyrophosphate enzyme, N-terminal TPP-binding domain	K12261 2-hydroxyacyl-CoA lyase 1 [EC:4.1.-.-] | (RefSeq) COLQ, HACL1; 2-hydroxyacyl-CoA lyase 1	sp|Q9UJ83|HACL1_HUMAN	tr|F6U546|F6U546_CALJA
BmuPB013471	0	0.02	0	0	0.12	0	0	0.02	0	0.02	0	0.03	0	0.02	0.02	0.02	0.03	0	0	0	0	0	0.12	0	0.02	0	0	0	0	0	0	0	0.07	0.08	0	0	615834	PRMT8	GO:0004890; GABA-A receptor activity; Molecular Function GO:0005737; cytoplasm; Cellular Component GO:0006479; protein methylation; Biological Process GO:0006821; chloride transport; Biological Process GO:0007214; gamma-aminobutyric acid signaling pathway; Biological Process GO:0008168; methyltransferase activity; Molecular Function GO:0008276; protein methyltransferase activity; Molecular Functi…	IPR005434; Gamma-aminobutyric-acid A receptor, alpha 4 subunit IPR010456; Ribosomal L11 methyltransferase, PrmA IPR025799; Protein arginine N-methyltransferase	K11439 type I protein arginine methyltransferase [EC:2.1.1.319] | (RefSeq) PRMT8; protein arginine methyltransferase 8	sp|Q9NR22|ANM8_HUMAN	tr|H2Q581|H2Q581_PANTR
BmuPB000034	6.43	0.05	0.01	5.53	0	0.01	5.41	0.03	0.03	8.86	0.02	0.01	7.28	0.03	0.03	11.08	0.04	0.04	4.55	0.01	0.03	5.73	0.03	0.01	0.01	7.44	0.08	3.17	0.02	0.04	9.39	0.09	0.03	8.06	0	0.02	540759	SPHKAP	GO:0006520; cellular amino acid metabolic process; Biological Process	IPR006034; Asparaginase/glutaminase IPR008382; SPHK1-interactor/A-kinase anchor 110kDa IPR018292; A-kinase anchor 110kDa, C-terminal	no KO assigned | (RefSeq) SPHKAP; SPHK1 interactor, AKAP domain containing	sp|Q2M3C7|SPKAP_HUMAN	tr|L8IWN7|L8IWN7_BOSMU
BmuPB003513	328.25	46.61	17.7	255.83	39.61	15.76	299.49	42.71	13.41	402.26	55.57	16.25	420.81	61.46	11.55	492.12	48.34	16.43	295.5	39.6	15.53	325.22	51.57	14.09	64.09	486.11	16.39	235.9	174.5	15.54	388.02	148.21	18.22	393.48	131.34	17.54	535293	EPHX1	GO:0004930; G-protein coupled receptor activity; Molecular Function GO:0016020; membrane; Cellular Component	IPR000073; Alpha/beta hydrolase fold-1 IPR003051; GPCR, family 2, corticotropin releasing factor receptor IPR010497; Epoxide hydrolase, N-terminal	K01253 microsomal epoxide hydrolase [EC:3.3.2.9] | (RefSeq) EPHX1; epoxide hydrolase 1	sp|P79381|HYEP_PIG	tr|L8I5I0|L8I5I0_BOSMU
BmuPB008020	3.02	0.7	0.74	2.03	0.75	0.1	1.55	0.34	0.43	1.42	0.42	0.2	1.92	1.52	0.24	2.46	0.89	0.64	2.29	0.6	0.08	3.16	0.29	0.12	1.04	1.74	0.18	1.69	0	0.39	2.8	0	4.17	1.74	0.28	0.88	613725	PCBP3	GO:0003723; RNA binding; Molecular Function	IPR004087; K Homology domain IPR004088; K Homology domain, type 1	K21444 poly(rC)-binding protein 3/4 | (RefSeq) PCBP3; poly(rC) binding protein 3	sp|P57722|PCBP3_MOUSE	tr|L8HV28|L8HV28_BOSMU
BmuPB021824	0.84	0.31	0.2	0.67	0.67	0	0.05	0	0	0.06	0	0	0.36	0.45	0	0.5	0.38	0	0.44	0.11	0	0.35	0.25	0	0.06	0.15	0	0.31	0	0.07	0.42	0	0	0.19	0	0	NA	NA	GO:0005337; nucleoside transmembrane transporter activity; Molecular Function GO:0005515; protein binding; Molecular Function GO:0006810; transport; Biological Process GO:0016021; integral to membrane; Cellular Component	IPR002259; Equilibrative nucleoside transporter IPR003596; Immunoglobulin V-set, subgroup IPR003599; Immunoglobulin subtype IPR007110; Immunoglobulin-like domain IPR013106; Immunoglobulin V-set domain	no KO assigned | (RefSeq) uncharacterized LOC100335575	sp|P01739|TVA2_MOUSE	tr|L8HRL6|L8HRL6_BOSMU
BmuPB006218	0.03	0	0	0.03	0	0.59	0.03	0	0	0	0	0	0	0	0.04	0	0	0	0	0	0	0	0	0	0	0.03	0.2	0	0	0.04	0	0	0	0.03	0	0	NA	NA	GO:0005164; tumor necrosis factor receptor binding; Molecular Function GO:0006955; immune response; Biological Process GO:0016020; membrane; Cellular Component GO:0030246; carbohydrate binding; Molecular Function	IPR001304; C-type lectin IPR002961; Tumour necrosis factor c/lymphotoxin-beta IPR008160; Collagen triple helix repeat IPR020478; AT hook-like	K03991 mannose-binding lectin | (RefSeq) mannose-binding protein C	sp|O02659|MBL2_BOVIN	tr|L8IVP2|L8IVP2_BOSMU
BmuPB012734	0.03	0.15	0.32	0.16	0.2	1.75	0.21	0.07	1.61	0.09	0.05	0.7	0.1	0.01	0.65	0.05	0.01	1.54	0.15	0.2	1.11	0.28	0.02	0.88	0.09	0.12	0.69	0.09	0.01	0.38	0.05	0	0.21	0.06	0	0.46	100850256	FNDC1	GO:0003677; DNA binding; Molecular Function GO:0004879; ligand-activated sequence-specific DNA binding RNA polymerase II transcription factor activity; Molecular Function GO:0005515; protein binding; Molecular Function GO:0005634; nucleus; Cellular Component GO:0006355; regulation of transcription, DNA-dependent; Biological Process	IPR003071; Orphan nuclear receptor, HMR type IPR003961; Fibronectin, type III	no KO assigned | (RefSeq) FNDC1; fibronectin type III domain containing 1	sp|Q4ZHG4|FNDC1_HUMAN	tr|F6SW70|F6SW70_CALJA
BmuPB001958	5.73	10.2	8.36	5.31	9.85	7.5	5.31	12.08	5.31	5.29	9.1	8.31	6.25	12.01	6	5.86	7.27	5.87	5.01	9.43	6.79	4.73	12.14	5.8	9.96	6.82	7.75	6.48	54.51	4.76	6.02	54.01	5.3	6.36	66.56	5.96	507686	SLC25A29	GO:0006810; transport; Biological Process GO:0015288; porin activity; Molecular Function GO:0016020; membrane; Cellular Component	IPR002299; Porin, Neisseria sp. type IPR018108; Mitochondrial substrate/solute carrier	K15109 solute carrier family 25 (mitochondrial carnitine/acylcarnitine transporter), member 20/29 | (RefSeq) SLC25A29; solute carrier family 25 member 29	sp|Q08DK7|MCATL_BOVIN	tr|L8IQN3|L8IQN3_BOSMU
BmuPB017244	0.09	0	0.06	0.04	0	0	0	0	0.33	0	0	0	0	0	0	0.05	0	0	0.08	0.05	0	0	0	0	0.22	0	0	0.05	0	0	0	0	0	0	0	0	NA	NA	GO:0006814; sodium ion transport; Biological Process GO:0006885; regulation of pH; Biological Process GO:0015385; sodium:hydrogen antiporter activity; Molecular Function GO:0016021; integral to membrane; Cellular Component	IPR001953; Na+/H+ exchanger, isoform 2 (NHE2)	K14211 elastin | (RefSeq) ELN; elastin	-	tr|L8I4F5|L8I4F5_BOSMU
BmuPB021757	10.51	9.12	4.96	7.68	6.42	4.83	10.38	7.3	4.56	8.19	6.21	3.39	10.69	7.94	5.88	10.39	9.69	2.82	10.01	8.8	6.09	5.34	6.24	4.66	5.9	11.69	2.98	11.83	18.31	6.31	10.44	29.34	3.21	9.54	22.81	3.3	NA	NA	-	IPR000839; Porin, Oms28 type	no KO assigned | (RefSeq) FAM177A1; family with sequence similarity 177 member A1	sp|A6QLZ5|F177A_BOVIN	tr|L8IS71|L8IS71_BOSMU
BmuPB007053	22.66	7.47	1.36	22.64	5.65	2.04	25.21	10.59	3.15	37.94	24.88	13.07	28.16	10.11	3.73	43.59	13.44	7.68	24.41	15.28	9.61	18.79	9.92	5.05	4.74	29.88	5.68	50.24	5.39	7.68	28.93	4.11	1.89	34.2	6.23	5.33	521554	IL7R	GO:0005515; protein binding; Molecular Function GO:0006935; chemotaxis; Biological Process GO:0006954; inflammatory response; Biological Process GO:0006955; immune response; Biological Process GO:0007186; G-protein coupled receptor signaling pathway; Biological Process GO:0016021; integral to membrane; Cellular Component GO:0016493; C-C chemokine receptor activity; Molecular Function	IPR001718; CC chemokine receptor 7 IPR003961; Fibronectin, type III	K05072 interleukin 7 receptor | (RefSeq) IL7R; interleukin 7 receptor	sp|A0MSX9|IL7RA_HORSE	tr|E1BPM3|E1BPM3_BOVIN
BmuPB011937	7.11	12.97	8.3	6.31	12	7.05	6.6	10.53	5.07	7.45	16.46	5.48	7.46	11.78	5.36	9.14	11.26	3.97	6.36	12.52	5.58	6.76	10.58	5.72	9.66	6.9	4.21	7.78	14.71	5.21	5.89	15.09	6.15	6.84	13.37	6.79	619066	RAC3	GO:0003924; GTPase activity; Molecular Function GO:0005525; GTP binding; Molecular Function GO:0005622; intracellular; Cellular Component GO:0006184; GTP catabolic process; Biological Process GO:0007165; signal transduction; Biological Process GO:0007264; small GTPase mediated signal transduction; Biological Process GO:0015031; protein transport; Biological Process GO:0015343; siderophore transme…	IPR001806; Small GTPase superfamily IPR003538; Gram-negative bacterial TonB protein IPR003578; Small GTPase superfamily, Rho type IPR003579; Small GTPase superfamily, Rab type IPR020849; Small GTPase superfamily, Ras type	K07861 Ras-related C3 botulinum toxin substrate 3 | (RefSeq) RAC3; ras-related C3 botulinum toxin substrate 3 (rho family, small GTP binding protein Rac3)	sp|P60764|RAC3_MOUSE	tr|G7PTB6|G7PTB6_MACFA
BmuPB012112	3.76	4.57	7.75	3.47	5.39	5.14	3.44	3.83	9.64	2.51	5.6	6.05	3.38	5.67	5.08	3.79	3.98	4.72	3.35	3.85	6.72	3.91	4.38	6.44	3.56	3.76	5.19	3.62	20.12	4.87	5.06	15.38	6.9	3.47	15.94	5.36	522059	RAVER2	GO:0003676; nucleic acid binding; Molecular Function GO:0006886; intracellular protein transport; Biological Process	IPR000504; RNA recognition motif domain IPR000632; Yeast Mrs6p protein	no KO assigned | (RefSeq) RAVER2; ribonucleoprotein, PTB binding 2	sp|Q9HCJ3|RAVR2_HUMAN	tr|L5K4E7|L5K4E7_PTEAL
BmuPB011828	6.74	7.48	10.02	4.59	7.37	10.95	6.01	6.15	12.02	6.44	8.41	13.84	6.4	8.05	11.17	6.2	8.01	9.2	5.47	7.38	9.63	5.53	9.11	15.79	7.87	4.89	8.17	6.26	9.06	9.26	6	9.74	10.83	6.23	8.14	9.39	515848	ACBD4	GO:0000062; fatty-acyl-CoA binding; Molecular Function GO:0003677; DNA binding; Molecular Function GO:0004879; ligand-activated sequence-specific DNA binding RNA polymerase II transcription factor activity; Molecular Function GO:0005634; nucleus; Cellular Component GO:0006355; regulation of transcription, DNA-dependent; Biological Process	IPR000582; Acyl-CoA-binding protein, ACBP IPR003079; Nuclear receptor ROR	no KO assigned | (RefSeq) ACBD4; acyl-CoA binding domain containing 4	sp|Q2KHT9|ACBD4_BOVIN	tr|F7AT10|F7AT10_HORSE
BmuPB002842	9.18	8.38	8.17	8.96	8.09	7.4	9.36	8.02	7.12	9.84	9.01	7.31	8.9	9.96	9.54	8.87	9.61	8.09	9.15	10.99	8	8.55	10.34	7.94	10.98	10.12	8.99	9.05	15.31	9.52	9.46	14.6	10.13	9.62	14.6	7.4	539076	GGNBP2	GO:0003697; single-stranded DNA binding; Molecular Function GO:0004519; endonuclease activity; Molecular Function GO:0005634; nucleus; Cellular Component GO:0006289; nucleotide-excision repair; Biological Process	IPR001044; XPG/Rad2 endonuclease, eukaryotes IPR026073; Gametogenetin-binding protein 2	no KO assigned | (RefSeq) GGNBP2; gametogenetin binding protein 2	sp|Q9H3C7|GGNB2_HUMAN	tr|G1PM89|G1PM89_MYOLU
BmuPB006491	0.06	0.01	0.04	0.05	0	0.03	0.18	0.01	0	0.02	0.01	0	0.05	0.08	0.01	0	0.01	0	0.01	0.02	0.01	0.02	0.02	0	0.01	0.02	0.02	0.16	0.02	0.06	0.06	0.02	0.02	0.02	0	0.02	526637	SPINK5	GO:0003700; sequence-specific DNA binding transcription factor activity; Molecular Function GO:0005249; voltage-gated potassium channel activity; Molecular Function GO:0005515; protein binding; Molecular Function GO:0005634; nucleus; Cellular Component GO:0006355; regulation of transcription, DNA-dependent; Biological Process GO:0006813; potassium ion transport; Biological Process GO:0008270; zin…	IPR001628; Zinc finger, nuclear hormone receptor-type IPR002350; Kazal domain IPR005401; Potassium channel, voltage-dependent, beta subunit, KCNAB2	no KO assigned | (RefSeq) SPINK5; serine peptidase inhibitor, Kazal type 5	sp|Q9NQ38|ISK5_HUMAN	tr|A6QQG1|A6QQG1_BOVIN
BmuPB008258	44.94	7.98	2.51	53.44	5.87	4.34	32.07	12.64	2.22	6.6	4.94	2.41	43.43	6.4	4.77	37.56	4.88	4.09	34.6	4.71	5.78	35.23	9.15	4.72	4.93	43.68	5.68	30.67	3.36	3.03	45.9	0.92	3.22	30.19	1.09	2.97	617034	CD83	GO:0005515; protein binding; Molecular Function GO:0016020; membrane; Cellular Component GO:0016337; cell-cell adhesion; Biological Process	IPR003599; Immunoglobulin subtype IPR003987; Intercellular adhesion molecule/vascular cell adhesion molecule, N-terminal IPR007110; Immunoglobulin-like domain IPR013106; Immunoglobulin V-set domain	K06510 CD83 antigen | (RefSeq) CD83; CD83 molecule	sp|Q01151|CD83_HUMAN	tr|L8I3W3|L8I3W3_BOSMU
BmuPB020179	4.94	4.15	6.49	4.15	4.83	5.77	3.16	4.19	5.92	3.14	3.92	5.82	3.87	4.52	5.86	4.1	3.46	4.93	4	5.22	4.99	3.72	4.12	5.33	3.68	4.36	5.55	4.43	7.1	4.51	4.83	3.86	8.06	5.49	6.39	6.48	789631	FIZ1	GO:0005524; ATP binding; Molecular Function GO:0005737; cytoplasm; Cellular Component GO:0008152; metabolic process; Biological Process GO:0016301; kinase activity; Molecular Function GO:0016773; phosphotransferase activity, alcohol group as acceptor; Molecular Function GO:0046872; metal ion binding; Molecular Function	IPR006206; Mevalonate/galactokinase IPR007087; Zinc finger, C2H2 IPR015880; Zinc finger, C2H2-like	no KO assigned | (RefSeq) FIZ1; FLT3 interacting zinc finger 1	sp|Q9WTJ4|FIZ1_MOUSE	tr|L5KC80|L5KC80_PTEAL
BmuPB008030	171.56	90.62	50.99	189.55	88.26	59.2	203.01	114.93	67.36	158.71	79.97	58.46	219.59	91.22	57.96	217.57	83.79	67.16	186.22	101.65	63.17	173.4	79.72	51.29	83.98	248.97	68.64	183.12	210.34	40.18	200.49	171.33	38.73	212.24	192.31	51.74	617245	PTTG1IP	GO:0004960; thromboxane receptor activity; Molecular Function GO:0007186; G-protein coupled receptor signaling pathway; Biological Process GO:0016021; integral to membrane; Cellular Component	IPR001105; Thromboxane receptor IPR003659; Plexin/semaphorin/integrin	no KO assigned | (RefSeq) PTTG1IP; pituitary tumor-transforming 1 interacting protein	sp|Q5NVI6|PTTG_PONAB	tr|L8IG34|L8IG34_BOSMU
BmuPB004891	0.05	0.06	0.02	0.06	0.03	0.03	0.12	0.1	0	0.11	0.04	0.04	0.01	0.03	0.01	0.01	0.02	0.01	0.07	0.01	0.01	0.03	0.04	0.01	0.01	0	0.02	0.14	0.01	0.04	0.04	0.01	0	0.07	0.02	0	540677	SYT16	GO:0005515; protein binding; Molecular Function GO:0007155; cell adhesion; Biological Process GO:0019058; viral infectious cycle; Biological Process GO:0019062; viral attachment to host cell; Biological Process	IPR000008; C2 calcium-dependent membrane targeting IPR000931; Adenovirus fibre protein IPR018029; C2 membrane targeting protein IPR020477; C2 domain IPR020478; AT hook-like	K19328 synaptotagmin-14/16 | (RefSeq) SYT16; synaptotagmin 16	sp|Q17RD7|SYT16_HUMAN	tr|F1MTH9|F1MTH9_BOVIN
BmuPB005268	6.61	13.4	9.69	6.52	10.95	5.05	7.58	12	5.63	7.49	11.97	7.94	7.9	12.96	7.01	6.46	14.49	6.68	7.11	9.83	8.57	7.95	10.35	8.38	20.47	6.94	7.13	6.72	6.26	6.84	7.41	6.84	9.99	7.03	7.02	6.82	539570	SIK2	GO:0004672; protein kinase activity; Molecular Function GO:0004713; protein tyrosine kinase activity; Molecular Function GO:0005524; ATP binding; Molecular Function GO:0006468; protein phosphorylation; Biological Process GO:0007155; cell adhesion; Biological Process GO:0019058; viral infectious cycle; Biological Process GO:0019062; viral attachment to host cell; Biological Process	IPR000719; Protein kinase domain IPR000931; Adenovirus fibre protein IPR001245; Serine-threonine/tyrosine-protein kinase catalytic domain IPR002290; Serine/threonine- / dual specificity protein kinase, catalytic domain IPR015940; Ubiquitin-associated/translation elongation factor EF1B, N-terminal, eukaryote IPR020635; Tyrosine-protein kinase, catalytic domain	K16311 serine/threonine-protein kinase SIK2 [EC:2.7.11.1] | (RefSeq) SIK2, SNF1LK2; salt inducible kinase 2	sp|Q9H0K1|SIK2_HUMAN	tr|F1MKW8|F1MKW8_BOVIN
BmuPB002655	2.43	1.93	0.05	0.68	0.82	0.19	4.83	1.02	0	0.2	0.67	0.03	1.23	0.37	0	0.39	0.52	0.06	0.62	0.1	0.1	0.19	0.14	0.03	0.29	0.57	0	1.55	0.13	0	0.96	0	0.12	0.3	0.1	0	521939	CCNA1	GO:0005634; nucleus; Cellular Component	IPR004367; Cyclin, C-terminal domain IPR006671; Cyclin, N-terminal IPR013763; Cyclin-like	K06627 cyclin A | (RefSeq) CCNA1; cyclin A1	sp|Q6AY13|CCNA1_RAT	tr|L8HVR9|L8HVR9_BOSMU
BmuPB016761	0	0	0.1	0.04	0	0	0	0	0	0	0.04	0	0	0	0	0	0	0	0	0	0	0	0	0	0	0	0	0	0	0	0	0	0	0.04	0	0	NA	NA	-	IPR022320; Tumour necrosis factor receptor 17 IPR024155; PNMA-like protein 1/2	no KO assigned | (RefSeq) PNMAL2; paraneoplastic Ma antigen family like 2	sp|Q9ULN7|PNML2_HUMAN	tr|G3MZY4|G3MZY4_BOVIN
BmuPB016824	3.64	6.36	4.85	3.66	7.69	4.97	4.59	7.44	7.08	4.93	12.74	5.93	3.73	8.15	5.06	3.81	8.34	4.91	3.79	8.49	5.81	3.87	10.67	6.19	8.83	5.02	5.85	4.32	10.1	5.84	3.92	9.76	6.73	4.54	11.39	6.82	NA	NA	GO:0004601; peroxidase activity; Molecular Function GO:0006979; response to oxidative stress; Biological Process GO:0020037; heme binding; Molecular Function GO:0046872; metal ion binding; Molecular Function GO:0055114; oxidation-reduction process; Biological Process	IPR001621; Fungal ligninase IPR007087; Zinc finger, C2H2 IPR015880; Zinc finger, C2H2-like	K09228 KRAB domain-containing zinc finger protein | (RefSeq) ZFP112; zinc finger protein 112	sp|Q9UJU3|ZN112_HUMAN	tr|F1MDI6|F1MDI6_BOVIN
BmuPB010598	0.01	0.07	0.02	0	0.13	0.01	0.01	0.2	0	0.02	0.06	0.05	0.01	0.07	0.12	0.02	0.07	0.01	0.02	0.01	0.01	0	0.06	0	0.17	0.01	0.01	0	0	0	0.01	0.16	0	0.03	0	0	281881	KCNH1	GO:0000155; phosphorelay sensor kinase activity; Molecular Function GO:0000160; phosphorelay signal transduction system; Biological Process GO:0004871; signal transducer activity; Molecular Function GO:0005216; ion channel activity; Molecular Function GO:0005452; inorganic anion exchanger activity; Molecular Function GO:0006811; ion transport; Biological Process GO:0006820; anion transport; Biolo…	IPR000014; PAS domain IPR000595; Cyclic nucleotide-binding domain IPR000700; PAS-associated, C-terminal IPR001610; PAC motif IPR003024; Sodium bicarbonate cotransporter IPR005821; Ion transport domain	K04904 potassium voltage-gated channel Eag-related subfamily H member 1 | (RefSeq) KCNH1; potassium voltage-gated channel subfamily H member 1	sp|O18965|KCNH1_BOVIN	tr|L8J2H7|L8J2H7_BOSMU
BmuPB000307	0.06	0.09	0.03	0.03	0.09	0.04	0.09	0.02	0	0.26	0.14	0	0.05	0.01	0.01	0.14	0.01	0.06	0.12	0.14	0.02	0.35	0.23	0	0.1	0	0.09	0.07	0	0.07	0.07	0	0.02	0.03	0.1	0.02	NA	NA	GO:0005452; inorganic anion exchanger activity; Molecular Function GO:0006820; anion transport; Biological Process GO:0016020; membrane; Cellular Component	IPR003020; Bicarbonate transporter, eukaryotic IPR003024; Sodium bicarbonate cotransporter	-	-	-
BmuPB009529	0	0	2.67	0	0	3.52	0	0	2.73	0	0	1.35	0	0	1.58	0	0	3.37	0	0	1.78	0	0	1.54	0	0.07	0.44	0	0	3.8	0	0	8	0	0	3.93	NA	NA	GO:0005887; integral to plasma membrane; Cellular Component GO:0007186; G-protein coupled receptor signaling pathway; Biological Process GO:0016907; G-protein coupled acetylcholine receptor activity; Molecular Function GO:0040012; regulation of locomotion; Biological Process GO:0046541; saliva secretion; Biological Process GO:0050890; cognition; Biological Process	IPR002228; Muscarinic acetylcholine receptor M1	no KO assigned | (RefSeq) cytosolic carboxypeptidase 4-like	-	-
BmuPB014725	12.64	17.85	47.17	13.94	20.89	23.62	15.04	19.67	29.64	18.4	27.48	28.7	16.03	20.75	40.24	15.69	21.15	34.28	17.53	19.26	24.84	19.48	21.95	35.25	24.65	16.62	30.26	16.68	14.67	46.77	13.51	20.48	38.44	16.97	16.39	36.59	538880	CPEB2	GO:0003676; nucleic acid binding; Molecular Function	IPR000504; RNA recognition motif domain	K02602 cytoplasmic polyadenylation element-binding protein | (RefSeq) CPEB2; cytoplasmic polyadenylation element binding protein 2	sp|Q7Z5Q1|CPEB2_HUMAN	tr|H9F597|H9F597_MACMU
BmuPB013033	8.44	0.33	0	3.13	0	4.23	3.74	0	1.98	2.83	0	0.68	4.17	0	0	1.98	0.3	0	0.88	0	0	0.72	0	0	0	3.62	0.12	0.65	0	0	1.07	0	0	2.38	0	0	505394	APOA2	GO:0003677; DNA binding; Molecular Function GO:0004527; exonuclease activity; Molecular Function GO:0005576; extracellular region; Cellular Component GO:0006869; lipid transport; Biological Process GO:0008289; lipid binding; Molecular Function GO:0042157; lipoprotein metabolic process; Biological Process	IPR001616; Alphaherpesvirus alkaline exonuclease IPR006801; Apolipoprotein A-II (ApoA-II)	K08758 apolipoprotein A-II | (RefSeq) APOA2; apolipoprotein A2	sp|P81644|APOA2_BOVIN	tr|L8HTX7|L8HTX7_BOSMU
BmuPB002922	36.71	28.87	32.32	29.96	28.23	23.03	39.26	35.86	26.17	26.92	28.99	24.68	33.24	36.53	28.51	37.81	34.49	22.88	36.4	40.8	28.89	30.29	28.94	24.77	33.78	43.04	27.83	34.81	78.91	24.56	41.55	76.81	31.38	42.35	88.23	24.45	445364	IFT20	GO:0004993; serotonin receptor activity; Molecular Function GO:0007186; G-protein coupled receptor signaling pathway; Biological Process GO:0016021; integral to membrane; Cellular Component	IPR002232; 5-Hydroxytryptamine 6 receptor	K16473 intraflagellar transport protein 20 | (RefSeq) IFT20; intraflagellar transport 20	sp|Q58CS6|IFT20_BOVIN	tr|L8HY17|L8HY17_BOSMU
BmuPB004736	22.74	22.76	9.1	27.96	18.06	7.77	28.01	22.98	8.94	10.11	18.38	7.51	20.24	18.23	12.2	21.14	17.19	17.1	25.02	19.79	12.94	20.71	21.71	10.76	17.87	20.71	14.63	19.34	23.26	6.94	27.44	12.9	5.5	20.38	34.78	10.18	516209	LFNG	GO:0004930; G-protein coupled receptor activity; Molecular Function GO:0005351; sugar:hydrogen symporter activity; Molecular Function GO:0007186; G-protein coupled receptor signaling pathway; Biological Process GO:0009401; phosphoenolpyruvate-dependent sugar phosphotransferase system; Biological Process GO:0016020; membrane; Cellular Component GO:0016021; integral to membrane; Cellular Component …	IPR003378; Fringe-like IPR005698; Phosphotransferase system, phosphocarrier HPr protein IPR020478; AT hook-like IPR022335; G protein-coupled receptor 153	K05948 fringe [EC:2.4.1.222] | (RefSeq) LFNG; LFNG O-fucosylpeptide 3-beta-N-acetylglucosaminyltransferase	sp|Q2KJ92|LFNG_BOVIN	tr|F1RI57|F1RI57_PIG
BmuPB013665	12.39	12.52	29.19	12.74	10.12	7.74	12.16	7.5	4.31	5.67	7.06	10.64	10.67	5.63	10.86	10.09	5.02	4.82	12.14	12.91	10.48	9.79	7.65	6.11	4.2	10.23	18.27	9.71	1.45	18.61	13.32	3.3	77.8	10.06	1.75	49.39	280969	ABAT	GO:0003867; 4-aminobutyrate transaminase activity; Molecular Function GO:0004993; serotonin receptor activity; Molecular Function GO:0006939; smooth muscle contraction; Biological Process GO:0007186; G-protein coupled receptor signaling pathway; Biological Process GO:0007268; synaptic transmission; Biological Process GO:0007623; circadian rhythm; Biological Process GO:0008483; transaminase activi…	IPR001069; 5-Hydroxytryptamine 7 receptor IPR004631; 4-aminobutyrate aminotransferase, eukaryotic IPR005814; Aminotransferase class-III	K13524 4-aminobutyrate aminotransferase / (S)-3-amino-2-methylpropionate transaminase [EC:2.6.1.19 2.6.1.22] | (RefSeq) ABAT; 4-aminobutyrate aminotransferase	sp|P80147|GABT_PIG	tr|F1MFB7|F1MFB7_BOVIN
BmuPB021706	11.73	4.36	2.38	13.81	2.24	4.5	7.9	4.22	2.41	5.25	7.9	7.26	6.94	5.07	4.82	8.02	4.59	10.19	4.77	5.38	8.85	6.71	4.86	7.07	1.58	10.16	11.19	12.19	2.4	4.31	6.78	0.76	3.38	11.03	3.58	4.41	281058	CD69	GO:0016068; type I hypersensitivity; Biological Process GO:0030246; carbohydrate binding; Molecular Function	IPR001304; C-type lectin IPR002411; Cereal allergen/alpha-amylase inhibitor, rice-type	K06502 CD69 antigen | (RefSeq) CD69; CD69 molecule	sp|Q07108|CD69_HUMAN	tr|Q95MQ1|Q95MQ1_BOVIN
BmuPB018280	22.61	15.53	10.77	21.08	12.8	13.37	19.54	14.65	13.21	17.98	14.38	14.86	16.21	10.92	9.84	19.45	11.38	12.78	17.03	11.84	15.32	17.41	12.04	9.47	11.08	17.21	10.63	20.57	18.71	11.77	22.32	18.65	11.7	21.23	17.13	14.68	444868	SLBP	GO:0003729; mRNA binding; Molecular Function GO:0005506; iron ion binding; Molecular Function GO:0009055; electron carrier activity; Molecular Function GO:0016705; oxidoreductase activity, acting on paired donors, with incorporation or reduction of molecular oxygen; Molecular Function GO:0020037; heme binding; Molecular Function GO:0055114; oxidation-reduction process; Biological Process	IPR001128; Cytochrome P450 IPR026502; Histone RNA stem-loop-binding protein SLBP1/SLBP2	K18710 histone RNA hairpin-binding protein | (RefSeq) SLBP; stem-loop binding protein	sp|Q14493|SLBP_HUMAN	tr|F1MQ42|F1MQ42_BOVIN
BmuPB008065	6.94	2.78	5.3	7.44	3.02	7.7	5.09	2.47	5.89	12.87	3.03	12.47	5.36	2.69	5.8	8.24	3.57	10.53	6	2.64	8.4	9.87	2.62	11.52	2.79	7.32	7.27	4.05	3.25	8.4	8.56	3.27	9.6	6.55	1.05	9.53	511665	PDE9A	GO:0003824; catalytic activity; Molecular Function GO:0004114; 3',5'-cyclic-nucleotide phosphodiesterase activity; Molecular Function GO:0004871; signal transducer activity; Molecular Function GO:0007165; signal transduction; Biological Process	IPR002073; 3'5'-cyclic nucleotide phosphodiesterase, catalytic domain IPR002211; Lymphocyte-specific protein IPR003607; HD/PDEase domain	K13761 high affinity cGMP-specific 3',5'-cyclic phosphodiesterase 9 [EC:3.1.4.35] | (RefSeq) PDE9A; phosphodiesterase 9A	sp|O70628|PDE9A_MOUSE	tr|F1MH30|F1MH30_BOVIN
BmuPB000054	26.87	21.7	48.85	25.13	20.68	45.07	25.46	21.47	48.91	15.53	16.82	32.31	21.81	20.48	45.06	20.39	19.58	36.75	19.36	19.87	34.24	16.57	17.28	37.76	16.72	21.02	44.45	22.18	31.75	35.11	25.22	29.38	49.74	23.14	29.21	46.17	532389	MRPL44	GO:0004871; signal transducer activity; Molecular Function GO:0007165; signal transduction; Biological Process	IPR002211; Lymphocyte-specific protein	K17425 large subunit ribosomal protein L44 [EC:3.1.26.-] | (RefSeq) MRPL44; mitochondrial ribosomal protein L44	sp|Q2KIS2|RM44_BOVIN	tr|L8IGQ4|L8IGQ4_BOSMU
BmuPB019775	37.64	26.97	54.77	34.51	27.04	47.6	39.11	27.96	167.51	25.41	25.31	71.54	38.62	34.05	62.26	40.84	31.05	112.2	36.68	30.1	63.44	31.99	25.27	46.58	28.24	37.48	67.82	40.48	43.24	83.52	49.85	38.09	66.58	36.66	33.44	81.69	615950	SMS	GO:0003677; DNA binding; Molecular Function GO:0003824; catalytic activity; Molecular Function GO:0004887; thyroid hormone receptor activity; Molecular Function GO:0005634; nucleus; Cellular Component GO:0006355; regulation of transcription, DNA-dependent; Biological Process GO:0006597; spermine biosynthetic process; Biological Process GO:0016768; spermine synthase activity; Molecular Function	IPR001045; Spermidine/spermine synthases family IPR001728; Thyroid hormone receptor IPR015576; Spermine synthase	K00802 spermine synthase [EC:2.5.1.22] | (RefSeq) SMS; spermine synthase	sp|Q3SZA5|SPSY_BOVIN	tr|L8IIR7|L8IIR7_BOSMU
BmuPB019101	2.82	5.01	5.24	2.96	5.28	4.9	3.29	3.84	5.05	4.4	6.54	5.19	2.45	4.38	4.5	3.31	6.27	5.48	3.44	8.78	5.1	3.36	5.5	7.73	9.38	2.65	4.62	2.94	0.45	3.47	2.45	1.06	3.09	2.6	0.92	2.5	507654	ADAMTSL4	GO:0000785; chromatin; Cellular Component GO:0003677; DNA binding; Molecular Function GO:0004222; metalloendopeptidase activity; Molecular Function GO:0005634; nucleus; Cellular Component GO:0006355; regulation of transcription, DNA-dependent; Biological Process GO:0008233; peptidase activity; Molecular Function GO:0031012; extracellular matrix; Cellular Component	IPR000116; High mobility group, HMG-I/HMG-Y IPR000884; Thrombospondin, type 1 repeat IPR010294; ADAM-TS Spacer 1 IPR010909; PLAC	no KO assigned | (RefSeq) ADAMTSL4; ADAMTS like 4	sp|Q6UY14|ATL4_HUMAN	tr|A6QLD8|A6QLD8_BOVIN
BmuPB016306	2.14	3.74	4.71	1	6.02	3.23	1.91	5.71	5.49	2.45	2.67	3.69	1.34	5.27	3.97	2.19	5.87	8.66	2.36	4.5	5.84	1.41	3.56	5.22	4.45	2.15	10.6	2.6	1.91	1.3	1.46	3.63	2.99	3.09	6.12	4.74	520448	KCNMB4	GO:0000786; nucleosome; Cellular Component GO:0003677; DNA binding; Molecular Function GO:0006334; nucleosome assembly; Biological Process GO:0006813; potassium ion transport; Biological Process GO:0015269; calcium-activated potassium channel activity; Molecular Function GO:0016020; membrane; Cellular Component	IPR003930; Potassium channel, calcium-activated, BK, beta subunit IPR005819; Histone H5	K04941 potassium large conductance calcium-activated channel subfamily M beta member 4 | (RefSeq) KCNMB4; potassium calcium-activated channel subfamily M regulatory beta subunit 4	sp|Q86W47|KCMB4_HUMAN	tr|M0QSR9|M0QSR9_BOSMU
BmuPB019030	0	0.22	0.03	0	0	0	0.02	0	0.04	0	0.05	0.03	0	0	0	0	0	0	0.02	0	0	0	0	0	0	0	0	0	0	0.09	0	0	0.04	0	0	0.04	528048	ACTL8	-	IPR004000; Actin-related protein IPR023274; Aquaporin 1	no KO assigned | (RefSeq) ACTL8; actin like 8	sp|Q9H568|ACTL8_HUMAN	tr|L8HZB3|L8HZB3_BOSMU
BmuPB016887	0	0.02	0	0	0.08	0	0	0	0	0	0.02	0	0	0	0.03	0	0	0.03	0.02	0	0	0	0.03	0	0	0	0	0	0.07	0	0	0	0	0.02	0	0	518205	MGC157405	GO:0004190; aspartic-type endopeptidase activity; Molecular Function GO:0006508; proteolysis; Biological Process	IPR001461; Peptidase A1 IPR012848; Propeptide, peptidase A1	K06002 pepsin A [EC:3.4.23.1] | (RefSeq) MGC157405; pregnancy-associated glycoprotein	sp|Q29432|PAG1_BOVIN	tr|A4IFS5|A4IFS5_BOVIN
BmuPB022193	1083.88	473.76	364.92	560.54	202.05	330.03	69.52	37.53	29.4	79.94	87.85	76.55	245.36	156.67	132.26	434.55	241.04	242.33	702.83	363.66	628.39	422.45	306.62	324.15	280.34	808.76	485.57	1305.07	376.1	486.58	791.91	160.76	181.09	76.59	38.18	31.89	NA	NA	GO:0001916; positive regulation of T cell mediated cytotoxicity; Biological Process GO:0002474; antigen processing and presentation of peptide antigen via MHC class I; Biological Process GO:0005515; protein binding; Molecular Function GO:0006955; immune response; Biological Process GO:0019882; antigen processing and presentation; Biological Process GO:0042605; peptide antigen binding; Molecular F…	IPR001039; MHC class I alpha chain, alpha1 alpha2 domains IPR003597; Immunoglobulin C1-set IPR007110; Immunoglobulin-like domain IPR027648; MHC class I alpha chain	K06751 major histocompatibility complex, class I | (RefSeq) JSP.1, BoLA; MHC Class I JSP.1	sp|P13753|HA1B_BOVIN	tr|H6V5F9|H6V5F9_BOVIN
BmuPB017633	13.4	13.93	45.71	25.08	19.62	114.9	27.36	20.24	144.87	25.37	23.91	145.66	23.84	18.53	120.05	12.9	6.2	40.8	24.57	13.49	131.81	22.06	20	137.58	22.2	35.65	138.2	37.12	34.14	117.93	23.63	50.66	118.44	38.95	60.2	227.54	NA	NA	GO:0000275; mitochondrial proton-transporting ATP synthase complex, catalytic core F(1); Cellular Component GO:0004022; alcohol dehydrogenase (NAD) activity; Molecular Function GO:0008152; metabolic process; Biological Process GO:0015986; ATP synthesis coupled proton transport; Biological Process GO:0046933; proton-transporting ATP synthase activity, rotational mechanism; Molecular Function GO:00…	IPR002426; Alcohol dehydrogenase, Ceratitis-type IPR006721; ATPase, F1 complex, epsilon subunit, mitochondrial	K02135 F-type H+-transporting ATPase subunit epsilon | (RefSeq) ATP5E; ATP synthase, H+ transporting, mitochondrial F1 complex, epsilon subunit	sp|P05632|ATP5E_BOVIN	tr|K7EW29|K7EW29_PONAB
BmuPB004444	18.31	17.64	16.54	15.55	15.42	17.73	15.87	16.15	15.97	16.79	12.99	15.4	15.92	14.15	15.51	16	14.17	18.69	16.45	15.14	15.77	17.08	13.29	14.92	15.5	16.05	14.25	14.13	18.63	13.97	17.63	16.03	14.57	17.24	16.97	15.79	533897	TAOK2	GO:0004672; protein kinase activity; Molecular Function GO:0004713; protein tyrosine kinase activity; Molecular Function GO:0005452; inorganic anion exchanger activity; Molecular Function GO:0005524; ATP binding; Molecular Function GO:0006468; protein phosphorylation; Biological Process GO:0006820; anion transport; Biological Process GO:0016020; membrane; Cellular Component	IPR000719; Protein kinase domain IPR001245; Serine-threonine/tyrosine-protein kinase catalytic domain IPR002290; Serine/threonine- / dual specificity protein kinase, catalytic domain IPR002978; Anion exchange protein 2 IPR020635; Tyrosine-protein kinase, catalytic domain	K04429 thousand and one amino acid protein kinase [EC:2.7.11.1] | (RefSeq) TAOK2; TAO kinase 2	sp|Q9UL54|TAOK2_HUMAN	tr|L8INY7|L8INY7_BOSMU
BmuPB003227	5.83	4.26	3.33	4.43	3.88	3.37	4.2	4.13	3.88	5.44	3.21	3.87	6.64	3.65	5.9	6.52	3.72	4.79	3.68	3.42	3.09	4.69	2.82	4.37	5.33	5.71	6.96	5.32	4.66	3.2	5.05	4.65	2.6	5.89	6.02	2.8	100848152	TRIM16	GO:0005515; protein binding; Molecular Function GO:0005622; intracellular; Cellular Component GO:0008270; zinc ion binding; Molecular Function GO:0009306; protein secretion; Biological Process GO:0016020; membrane; Cellular Component	IPR000315; Zinc finger, B-box IPR001870; B30.2/SPRY domain IPR003877; SPla/RYanodine receptor SPRY IPR003879; Butyrophylin-like IPR005837; Flagellar transport protein FliP IPR006574; SPRY-associated IPR018355; SPla/RYanodine receptor subgroup IPR020457; Zinc finger, B-box, chordata	K12006 tripartite motif-containing protein 16 | (RefSeq) TRIM16; tripartite motif containing 16	sp|Q99PP9|TRI16_MOUSE	tr|M3X597|M3X597_FELCA
BmuPB021549	11.5	14.28	8.22	12.56	18.98	8.27	10.81	13.97	7.15	14.16	14.91	7.89	10.63	15.93	7.42	10.55	14.09	7.01	12.39	16.09	7.66	12.17	15.22	7.88	15.16	13.57	8.2	8.46	3.76	8.38	9.43	3.37	5.41	9.03	3.68	4.96	NA	NA	GO:0003676; nucleic acid binding; Molecular Function GO:0004308; exo-alpha-sialidase activity; Molecular Function GO:0005622; intracellular; Cellular Component GO:0006355; regulation of transcription, DNA-dependent; Biological Process GO:0009405; pathogenesis; Biological Process GO:0046872; metal ion binding; Molecular Function	IPR001909; Krueppel-associated box IPR007087; Zinc finger, C2H2 IPR008377; Trypanosome sialidase IPR015880; Zinc finger, C2H2-like	K09228 KRAB domain-containing zinc finger protein | (RefSeq) ZNF814; zinc finger protein 345	sp|B7Z6K7|ZN814_HUMAN	tr|D2I534|D2I534_AILME
BmuPB001268	2.99	0.06	0.06	1.05	0.05	0.05	4.51	0.03	0.08	0.59	0	0	3.28	0.11	0.06	1.49	0.03	0	2.87	0.09	0.03	2.43	0.03	0.02	0.03	1.75	0	4.88	0	0.15	2.24	0	0.11	1.33	0	0.07	527504	TSNAXIP1	GO:0004674; protein serine/threonine kinase activity; Molecular Function GO:0006468; protein phosphorylation; Biological Process	IPR003547; Serine/threonine protein kinase, yersinia-type	no KO assigned | (RefSeq) TSNAXIP1; translin associated factor X interacting protein 1	sp|Q2TAA8|TXIP1_HUMAN	tr|L8IHR6|L8IHR6_BOSMU
BmuPB000654	22.15	19.84	11.04	19.17	16.2	11.05	21.43	19.47	11.36	14.53	15.96	10.88	18.85	18.47	13.23	18.89	19.01	13.31	19.41	18.53	11.34	17.22	17.99	11.22	16.76	17.46	13.66	17.7	13.3	9.2	21.12	12.46	10.34	21.08	10.78	13.73	767947	OGFR	GO:0000785; chromatin; Cellular Component GO:0003677; DNA binding; Molecular Function GO:0004872; receptor activity; Molecular Function GO:0005634; nucleus; Cellular Component GO:0006355; regulation of transcription, DNA-dependent; Biological Process GO:0016020; membrane; Cellular Component	IPR000116; High mobility group, HMG-I/HMG-Y IPR006757; Opioid growth factor receptor (OGFr) conserved domain	no KO assigned | (RefSeq) OGFR; opioid growth factor receptor	sp|Q9NZT2|OGFR_HUMAN	tr|Q2HJD3|Q2HJD3_BOVIN
BmuPB017699	0.06	0	0	0.06	0	0	0	0.06	0	0	0	0	0	0	0	0	0	0	0	0.06	0.08	0	0.07	0.09	0	0	0	0	0.2	0.08	0	0	0	0	0	0	NA	NA	GO:0000774; adenyl-nucleotide exchange factor activity; Molecular Function GO:0006457; protein folding; Biological Process GO:0042803; protein homodimerization activity; Molecular Function GO:0051087; chaperone binding; Molecular Function	IPR000533; Tropomyosin IPR000740; GrpE nucleotide exchange factor	K03687 molecular chaperone GrpE | (RefSeq) GrpE-like 2, mitochondrial-like	sp|Q0P5N5|GRPE2_BOVIN	tr|Q0G846|Q0G846_BOVIN
BmuPB000220	7.02	10.58	6.2	6.93	10.27	8.07	7.21	8.95	6.47	7.37	11.58	6.15	5.92	12.61	7.46	7.98	9.73	8.77	8.04	11.72	6.11	6.62	8.9	7.09	10.95	7.2	5.71	7.99	6.61	5.97	8.81	9.66	9.6	7.7	6.54	7.08	613694	KCTD18	GO:0007155; cell adhesion; Biological Process GO:0019058; viral infectious cycle; Biological Process GO:0019062; viral attachment to host cell; Biological Process GO:0051260; protein homooligomerization; Biological Process	IPR000931; Adenovirus fibre protein IPR003131; Potassium channel tetramerisation-type BTB domain	no KO assigned | (RefSeq) KCTD18; potassium channel tetramerization domain containing 18	sp|Q29RJ0|KCD18_BOVIN	tr|L8IMX6|L8IMX6_BOSMU
BmuPB006231	4.41	3.93	1.2	1.05	0.57	0.2	0	0.12	0.36	0.69	2.11	2.11	1.57	2.83	1.82	0.65	1.55	1.91	1.67	3.45	3.74	0.99	1.01	1.69	2.52	5.22	1.28	1.3	0.67	1.53	0.21	0	0.98	0.49	0	0.27	100335800	TARP	GO:0005922; connexon complex; Cellular Component GO:0007154; cell communication; Biological Process	IPR002266; Gap junction alpha-8 protein (Cx50)	no KO assigned | (RefSeq) TARP, TCR, TRGC1, TRGJ1-2; TCR gamma alternate reading frame protein	sp|P03986|TRGC2_HUMAN	tr|F1MHA3|F1MHA3_BOVIN
BmuPB010827	10.96	14.74	22.31	11.31	13.62	20.97	13.27	14.07	30.27	10.04	11.53	25.09	10.43	10.19	23.42	11.08	9.44	19.38	11.61	11.63	23.25	9.09	13.35	28.52	12.08	9.59	22.93	12.59	21.1	22.92	11.47	13.51	20.64	12.77	15.67	22.64	282324	PRKAG1	GO:0004499; N,N-dimethylaniline monooxygenase activity; Molecular Function GO:0030554; adenyl nucleotide binding; Molecular Function GO:0055114; oxidation-reduction process; Biological Process	IPR000644; CBS domain IPR002253; Flavin monooxygenase (FMO) 1	K07200 5'-AMP-activated protein kinase, regulatory gamma subunit | (RefSeq) PRKAG1; protein kinase AMP-activated non-catalytic subunit gamma 1	sp|Q09138|AAKG1_PIG	tr|F6SF90|F6SF90_MACMU
BmuPB001485	0	0.07	0	0	0.04	0.23	0.07	0.17	0.12	0	0	0.15	0	0.04	0.25	0	0	0.11	0.09	0.04	0.1	0.2	0.25	0	0	0.14	0.05	0.18	0.12	0.1	0.11	0.13	0.17	0	0.1	0.06	NA	NA	GO:0000785; chromatin; Cellular Component GO:0003677; DNA binding; Molecular Function GO:0005634; nucleus; Cellular Component GO:0006355; regulation of transcription, DNA-dependent; Biological Process	IPR000116; High mobility group, HMG-I/HMG-Y IPR008251; Chromo shadow domain	K11585 chromobox protein 1 | (RefSeq) chromobox protein homolog 1-like	sp|P83917|CBX1_MOUSE	tr|G1TUI3|G1TUI3_RABIT
BmuPB000502	26.8	24.6	12.37	26.67	19.82	12.48	28.88	21.93	14.63	18.53	18.26	10.45	26.1	20.15	16.98	23.28	17.13	18.02	24.72	21.74	14.82	23.07	18.95	10.49	16.07	24.14	15.56	32.6	40.5	13.41	31.96	44.96	11.76	26.04	45.71	14.28	513253	EDEM2	GO:0004571; mannosyl-oligosaccharide 1,2-alpha-mannosidase activity; Molecular Function GO:0005245; voltage-gated calcium channel activity; Molecular Function GO:0005509; calcium ion binding; Molecular Function GO:0005891; voltage-gated calcium channel complex; Cellular Component GO:0016020; membrane; Cellular Component GO:0070588; calcium ion transmembrane transport; Biological Process	IPR001382; Glycoside hydrolase, family 47 IPR005446; Voltage-dependent calcium channel, L-type, alpha-1 subunit	K10085 ER degradation enhancer, mannosidase alpha-like 2 | (RefSeq) EDEM2; ER degradation enhancing alpha-mannosidase like protein 2	sp|Q9BV94|EDEM2_HUMAN	tr|A7MBJ3|A7MBJ3_BOVIN
BmuPB005201	8.17	7.28	13.63	8.07	7.31	11.06	7.81	8.14	18.58	9.45	10.71	18.42	8.88	7.62	18.54	8.14	7.58	17.92	8.93	8.76	16.82	8.46	7.62	16.18	9.37	9.1	14.01	8.52	4.16	15.51	6.89	3.89	17.25	7.51	6.94	14.97	519993	LRP12	GO:0005515; protein binding; Molecular Function GO:0007155; cell adhesion; Biological Process GO:0019058; viral infectious cycle; Biological Process GO:0019062; viral attachment to host cell; Biological Process	IPR000859; CUB domain IPR000931; Adenovirus fibre protein IPR002172; Low-density lipoprotein (LDL) receptor class A repeat	K20050 low-density lipoprotein receptor-related protein 3/10/12 | (RefSeq) LRP12; LDL receptor related protein 12	sp|Q5R662|LRP12_PONAB	tr|L8INP5|L8INP5_BOSMU
BmuPB004991	23.44	13.95	8.52	21.76	16.42	14.95	26.62	19.87	14.46	16.57	14.65	9.71	20.46	13.26	11.81	17.48	14.96	11.19	22.35	12.23	11.82	16.18	13.77	10.19	12.09	27.42	11.74	20.47	20.37	5.66	27.86	24.92	12.76	21.06	25.97	10.68	NA	NA	GO:0005524; ATP binding; Molecular Function GO:0007186; G-protein coupled receptor signaling pathway; Biological Process GO:0016021; integral to membrane; Cellular Component	IPR001068; Adenosine A1 receptor IPR006204; GHMP kinase N-terminal domain IPR019539; Galactokinase galactose-binding domain	K18674 N-acetylgalactosamine kinase [EC:2.7.1.157] | (RefSeq) GALK2; galactokinase 2	sp|Q01415|GALK2_HUMAN	tr|G1L3S2|G1L3S2_AILME
BmuPB006516	0	0.03	0	0	0	0	0	0	0	0.03	0	0	0	0	0	0	0	0	0	0	0	0	0	0	0.04	0.03	0	0.03	0	0	0	0	0	0	0	0	511830	CDX1	GO:0000976; transcription regulatory region sequence-specific DNA binding; Molecular Function GO:0003677; DNA binding; Molecular Function GO:0003700; sequence-specific DNA binding transcription factor activity; Molecular Function GO:0004879; ligand-activated sequence-specific DNA binding RNA polymerase II transcription factor activity; Molecular Function GO:0005634; nucleus; Cellular Component GO…	IPR000047; Helix-turn-helix motif IPR001356; Homeobox domain IPR003073; Orphan nuclear receptor, NURR type IPR006820; Caudal-like activation domain IPR013847; POU domain IPR020479; Homeodomain, metazoa	K09312 homeobox protein CDX | (RefSeq) CDX1; caudal type homeobox 1	sp|P47902|CDX1_HUMAN	tr|A6QLL3|A6QLL3_BOVIN
BmuPB002181	9.43	13.7	6.49	9.23	13.14	8.15	10.98	15.59	7.08	9.64	13.14	7.1	14.02	12.7	5.83	13.12	15.91	4.98	11.95	13.26	6.43	10.75	12.71	8.41	16.24	11.69	7.21	14.23	25.42	5.17	7.93	28.49	7.55	13.65	25.61	5.61	510456	NMRK1	GO:0005576; extracellular region; Cellular Component	IPR002964; Adhesive plaque protein	K10524 nicotinamide/nicotinate riboside kinase [EC:2.7.1.22 2.7.1.173] | (RefSeq) NMRK1, C8H9orf95; nicotinamide riboside kinase 1	sp|Q9NWW6|NRK1_HUMAN	tr|F1N5H1|F1N5H1_BOVIN
BmuPB007910	388.3	289.59	424.04	444.82	291.74	473.05	493.36	332	502.26	404.56	128.35	429.57	421.11	277.38	394.2	526.88	257.15	503.16	482.81	214	433.39	370.69	180.4	363.31	210.9	586.79	436.19	376.89	193.03	366	509.95	152.33	348.89	441.47	175.41	328.54	511812	GNG11	GO:0004871; signal transducer activity; Molecular Function GO:0005615; extracellular space; Cellular Component GO:0005834; heterotrimeric G-protein complex; Cellular Component GO:0007186; G-protein coupled receptor signaling pathway; Biological Process GO:0016055; Wnt receptor signaling pathway; Biological Process	IPR001770; G-protein, gamma subunit IPR003064; Norrie disease protein IPR015898; G-protein gamma-like domain	K04546 guanine nucleotide-binding protein G(I)/G(S)/G(O) subunit gamma-11 | (RefSeq) GNG11; G protein subunit gamma 11	sp|Q5E9F0|GBG11_BOVIN	tr|K9J4E7|K9J4E7_DESRO
BmuPB000155	17.49	13.47	12.48	17.23	14.95	13.1	16.64	13.72	11.83	16.49	17.24	11.06	17.59	15.95	12.66	16.45	17.73	11.96	18.16	16.94	10.03	18.22	16.84	12.63	17.65	17.52	11.49	15.95	19.82	11.95	16.81	19.14	12.14	16.49	21.4	10.5	790873	PIKFYVE	GO:0004946; bombesin receptor activity; Molecular Function GO:0005524; ATP binding; Molecular Function GO:0016021; integral to membrane; Cellular Component GO:0016307; phosphatidylinositol phosphate kinase activity; Molecular Function GO:0031989; bombesin receptor signaling pathway; Biological Process GO:0035556; intracellular signal transduction; Biological Process GO:0044267; cellular protein m…	IPR000306; FYVE zinc finger IPR000591; DEP domain IPR001642; Neuromedin B receptor IPR002423; Chaperonin Cpn60/TCP-1 IPR002498; Phosphatidylinositol-4-phosphate 5-kinase, core IPR016034; Phosphatidylinositol-4-phosphate 5-kinase, core, subgroup IPR017455; Zinc finger, FYVE-related	K00921 1-phosphatidylinositol-3-phosphate 5-kinase [EC:2.7.1.150] | (RefSeq) PIKFYVE; phosphoinositide kinase, FYVE-type zinc finger containing	sp|Q9Y2I7|FYV1_HUMAN	tr|F1N2K7|F1N2K7_BOVIN
BmuPB007505	0.2	0.5	1.48	0.18	1.12	1.03	0.61	0.76	1.97	0.42	1.33	1.65	1.22	1.61	0.74	0.05	0.96	0.27	0.34	0.39	1	0.19	1.21	1.6	0.66	0.07	0.64	0.8	0	0.57	0.33	0.28	1.05	0.12	0.07	0.54	515209	PLPPR1	GO:0003677; DNA binding; Molecular Function GO:0003824; catalytic activity; Molecular Function GO:0004942; anaphylatoxin receptor activity; Molecular Function GO:0006355; regulation of transcription, DNA-dependent; Biological Process GO:0006935; chemotaxis; Biological Process GO:0016020; membrane; Cellular Component GO:0016021; integral to membrane; Cellular Component GO:0016539; intein-mediated …	IPR000326; Phosphatidic acid phosphatase type 2/haloperoxidase IPR002234; Anaphylatoxin chemotactic receptor family IPR006142; Intein IPR006197; Peptidase S24, LexA-like	K19581 lipid phosphate phosphatase-related protein type 1/2/5 | (RefSeq) PLPPR1; phospholipid phosphatase related 1	sp|Q8TBJ4|LPPR1_HUMAN	tr|L8I2H3|L8I2H3_BOSMU
BmuPB011421	3.78	6.02	4.19	4.74	6.44	9.1	3.71	5.19	5.13	6.4	11.01	6.36	4.82	7.71	4.29	4.29	7.85	6.3	4.68	9.29	4.7	7.55	8.35	7.56	8.11	4.37	3.43	3.51	1.82	7.62	3.2	1.32	3.21	3.15	1.88	3.5	516019	SEMA6A	GO:0004930; G-protein coupled receptor activity; Molecular Function GO:0005515; protein binding; Molecular Function GO:0007186; G-protein coupled receptor signaling pathway; Biological Process GO:0016020; membrane; Cellular Component GO:0016021; integral to membrane; Cellular Component	IPR001627; Sema domain IPR002165; Plexin IPR022335; G protein-coupled receptor 153 IPR027231; Semaphorin	K06842 semaphorin 6 | (RefSeq) SEMA6A; semaphorin 6A	sp|Q9H2E6|SEM6A_HUMAN	tr|L8IT47|L8IT47_BOSMU
BmuPB018408	46.56	51.89	32.26	46.71	37.47	40.1	44.68	40.21	53.25	33.18	43.79	39.15	47.05	68.73	47.46	50.49	62.1	41.86	45.24	90.18	47.47	39.58	62.59	31.79	61.06	59.58	31.84	31.31	63.5	32.46	54.62	48.25	22.49	46.71	51.2	39.48	507319	EFNA1	GO:0016020; membrane; Cellular Component	IPR001799; Ephrin	K05462 ephrin-A | (RefSeq) EFNA1; ephrin A1	sp|Q3ZC64|EFNA1_BOVIN	tr|L8ICR7|L8ICR7_BOSMU
BmuPB001243	45.53	54.26	0.65	44.59	73.47	1.3	44.3	59.71	0.4	62.57	122.91	0.43	58.84	99.52	0.49	54.57	80.64	0.45	48.06	85.19	0.7	52.02	117.01	0.6	117.72	53.71	0.91	55.71	41.54	2.3	47	49.24	0.49	44.25	42.22	0.32	282637	CDH1	GO:0005509; calcium ion binding; Molecular Function GO:0007156; homophilic cell adhesion; Biological Process GO:0016020; membrane; Cellular Component	IPR000233; Cadherin, cytoplasmic domain IPR002126; Cadherin IPR009124; Cadherin/Desmocollin IPR014868; Cadherin prodomain	K05689 cadherin 1, type 1, E-cadherin | (RefSeq) CDH1, Cadherin-1; cadherin 1	sp|Q6R8F2|CADH1_BOVIN	tr|L8IKZ0|L8IKZ0_BOSMU
BmuPB008430	18.71	13.32	6.43	12.91	9.63	1.35	16.69	102.83	2.46	11.94	9.49	3.36	26.61	7.71	5.44	16.36	10.38	8.42	9.87	19.09	4.75	24.84	4.06	4.32	10.34	22.1	17.72	89.59	4.17	3.77	57.44	8.45	3.48	30.33	6.58	13.15	509600	GPNMB	GO:0004995; tachykinin receptor activity; Molecular Function GO:0005886; plasma membrane; Cellular Component GO:0007186; G-protein coupled receptor signaling pathway; Biological Process GO:0016021; integral to membrane; Cellular Component	IPR000601; PKD domain IPR000913; Neurokinin NK2 receptor IPR022409; PKD/Chitinase domain	K20732 transmembrane glycoprotein NMB | (RefSeq) GPNMB; glycoprotein nmb	sp|Q14956|GPNMB_HUMAN	tr|F6PRW9|F6PRW9_BOVIN
BmuPB010062	5.44	4.99	7.77	6.05	4.86	10.95	5.19	4	7.68	15.8	7.61	11.13	6.56	5.8	8.04	6.74	6.53	10.44	7.83	8.14	9.87	11.22	8.15	10.94	8.49	6.03	6.47	4.91	1.98	9.45	5.39	2.79	5.66	5.44	2.58	6.3	508023	DOCK6	GO:0005085; guanyl-nucleotide exchange factor activity; Molecular Function GO:0005249; voltage-gated potassium channel activity; Molecular Function GO:0006813; potassium ion transport; Biological Process GO:0007264; small GTPase mediated signal transduction; Biological Process GO:0008076; voltage-gated potassium channel complex; Cellular Component	IPR003091; Voltage-dependent potassium channel IPR010703; Dedicator of cytokinesis C-terminal IPR021816; Dedicator of cytokinesis C/D, N-terminal IPR026791; Dedicator of cytokinesis IPR026798; Dedicator of cytokinesis C IPR027007; DHR-1 domain IPR027357; DHR-2 domain	no KO assigned | (RefSeq) DOCK6; dedicator of cytokinesis 6	sp|Q96HP0|DOCK6_HUMAN	tr|E1BK77|E1BK77_BOVIN
BmuPB001881	41.42	32.93	43.99	42.15	34.61	29.1	41.38	31.54	27.12	50.98	50.98	38.91	40.38	38.95	31.88	41.14	39.79	33	40.5	37.82	28.6	42.92	43.56	33.22	40.67	38.31	36.56	40.67	53.12	45.23	32.77	49.07	35.65	39.28	49.19	25.26	407220	PPP4R3A	GO:0003677; DNA binding; Molecular Function GO:0006355; regulation of transcription, DNA-dependent; Biological Process	IPR000839; Porin, Oms28 type IPR006197; Peptidase S24, LexA-like IPR006887; Domain of unknown function DUF625	K17491 protein phosphatase 4 regulatory subunit 3 | (RefSeq) PPP4R3A, SMEK1; protein phosphatase 4 regulatory subunit 3A	sp|Q6IN85|P4R3A_HUMAN	tr|L8IPZ3|L8IPZ3_BOSMU
BmuPB005937	0.07	0	0	0.06	0	0	0.07	0	0	0	0	0	0	0	0	0	0	0	0	0	0.09	0	0	0	0.08	0	0	0	0	0	0	0	0	0.12	0	0	NA	NA	-	IPR008376; Synembryn	-	-	-
BmuPB006755	0	0	0	0	0	0	0	0	0.03	0.02	0.06	0	0	0	0	0	0	0	0	0	0	0	0.02	0	0	0.02	0	0	0	0.03	0	0	0	0	0	0	NA	NA	GO:0003677; DNA binding; Molecular Function GO:0006355; regulation of transcription, DNA-dependent; Biological Process GO:0016020; membrane; Cellular Component	IPR002229; Blood group Rhesus C/E/D polypeptide IPR006197; Peptidase S24, LexA-like IPR026292; PRAME family/Leucine-rich repeat-containing protein 14	no KO assigned | (RefSeq) PRAME family member 8	sp|A6NMC2|PRA24_HUMAN	tr|L8IZ66|L8IZ66_BOSMU
BmuPB015918	9.21	7.96	5.45	9.86	8.4	4.94	8.49	8.03	5.04	7.08	10.51	4.76	7.35	9.16	5.03	9.22	8.66	6.21	8.27	8.79	3.54	8.8	8.62	4.09	8.82	7.97	6.1	9.36	10.82	5.71	8.02	10.01	4.6	7.87	6.97	4.73	537616	POLD3	GO:0005634; nucleus; Cellular Component GO:0006260; DNA replication; Biological Process	IPR000839; Porin, Oms28 type IPR019038; DNA polymerase subunit Cdc27	K03504 DNA polymerase delta subunit 3 | (RefSeq) POLD3; DNA polymerase delta 3, accessory subunit	sp|P84798|DPOD3_BOVIN	tr|L8I5W9|L8I5W9_BOSMU
BmuPB012617	20.44	24.66	21.52	19.45	19.65	22.69	18.79	23.4	27.65	18.64	19.84	22.12	19.13	21.11	22.24	20.49	21.36	23.52	20.4	25.28	24.97	18.6	20.27	22.78	19.49	24.14	22.87	23.29	31.1	19	24.85	25.95	24.94	23.57	22.73	26.83	506928	PEF1	GO:0005509; calcium ion binding; Molecular Function	IPR002048; EF-hand domain IPR011992; EF-hand domain pair	no KO assigned | (RefSeq) PEF1, Peflin; penta-EF-hand domain containing 1	sp|Q9UBV8|PEF1_HUMAN	tr|L8HXR6|L8HXR6_BOSMU
BmuPB020541	0.53	2.29	0.33	0.47	2.39	0.19	0.41	2.6	0.13	0.4	3.18	0.36	0.28	2	0.07	0.51	2.04	0.06	0.85	2.8	0.14	0.54	1.45	0.21	1.98	0.38	0.19	0.3	6.34	0.11	0.25	7.93	0.22	0.25	5.69	0.12	NA	NA	GO:0003676; nucleic acid binding; Molecular Function GO:0005576; extracellular region; Cellular Component GO:0005622; intracellular; Cellular Component GO:0006355; regulation of transcription, DNA-dependent; Biological Process GO:0009405; pathogenesis; Biological Process GO:0046872; metal ion binding; Molecular Function	IPR001909; Krueppel-associated box IPR003842; Vacuolating cytotoxin IPR007087; Zinc finger, C2H2 IPR015880; Zinc finger, C2H2-like	K09228 KRAB domain-containing zinc finger protein | (RefSeq) zinc finger protein 665-like	sp|Q96IR2|ZN845_HUMAN	tr|L8I2L8|L8I2L8_BOSMU
BmuPB013516	21.38	17.19	16.75	17.95	14.76	16.36	19.28	14.8	13.58	35.2	10.26	22.19	19.47	22.92	17.4	25.35	18	29.66	29.34	13.52	22.79	27.77	18.25	20.2	18.74	19.89	14.11	19.88	25.49	20.8	21.49	43.41	12.26	21.28	35.25	12.31	511099	CDC42EP1	GO:0004995; tachykinin receptor activity; Molecular Function GO:0005515; protein binding; Molecular Function GO:0005886; plasma membrane; Cellular Component GO:0007186; G-protein coupled receptor signaling pathway; Biological Process GO:0016021; integral to membrane; Cellular Component	IPR000095; PAK-box/P21-Rho-binding IPR000913; Neurokinin NK2 receptor	no KO assigned | (RefSeq) CDC42EP1; CDC42 effector protein 1	sp|Q17QW1|BORG5_BOVIN	tr|L8INT5|L8INT5_BOSMU
BmuPB001383	31.74	18.65	25.22	28.96	20.97	16.95	33.83	16.69	17.72	33.41	28.74	19.32	32.74	28.2	20.28	33.8	28.34	21.26	34.7	28.44	20.16	33.97	26.3	19.95	24.5	34.94	20.15	36.81	31.04	23.28	34.39	32.93	28.28	31.75	25.35	25.82	533294	RBL2	GO:0005634; nucleus; Cellular Component GO:0007218; neuropeptide signaling pathway; Biological Process GO:0051726; regulation of cell cycle; Biological Process	IPR000703; Proenkephalin A IPR002719; Retinoblastoma-associated protein, B-box IPR002720; Retinoblastoma-associated protein, A-box IPR013763; Cyclin-like IPR024599; Domain of unknown function DUF3452, retinoblastoma-associated	K16332 retinoblastoma-like protein 2 | (RefSeq) RBL2; RB transcriptional corepressor like 2	sp|Q08999|RBL2_HUMAN	tr|A5D7M0|A5D7M0_BOVIN
BmuPB008187	0.45	0.37	0.58	0.02	0.25	0.25	0	0.08	0.04	0.17	0.02	0	0.09	0.05	0.1	0.11	0.43	0.17	0.11	0.05	0.09	0.05	0.05	0.03	0.05	0.02	0.1	0.45	0.21	0.84	0.13	0	0.21	0.02	0.06	0.04	NA	NA	GO:0004867; serine-type endopeptidase inhibitor activity; Molecular Function GO:0007200; phospholipase C-activating G-protein coupled receptor signaling pathway; Biological Process GO:0016021; integral to membrane; Cellular Component GO:0045028; G-protein coupled purinergic nucleotide receptor activity; Molecular Function	IPR000215; Serpin family IPR000371; P2Y3 purinoceptor IPR023796; Serpin domain	K13963 serpin B | (RefSeq) serpin peptidase inhibitor, clade B (ovalbumin), member 6-like	sp|O02739|SPB6_BOVIN	tr|F1N0T3|F1N0T3_BOVIN
BmuPB014451	21.65	13.98	16.93	21.24	13.92	18.31	18.54	11.94	15.09	18.44	15.63	13.69	14.02	12.6	9.19	18.53	15.29	16.59	19.58	16.3	13.56	20.88	15.17	15.59	15.64	17.93	12.21	20.01	18.15	17.83	21.4	16.68	17.28	19.1	13.64	12.98	537211	TRAPPC11	GO:0004674; protein serine/threonine kinase activity; Molecular Function GO:0006468; protein phosphorylation; Biological Process	IPR003547; Serine/threonine protein kinase, yersinia-type IPR012880; Domain of unknown function DUF1683, C-terminal IPR021773; Foie gras liver health family 1	K20308 trafficking protein particle complex subunit 11 | (RefSeq) TRAPPC11; trafficking protein particle complex 11	sp|A6QLC7|TPC11_BOVIN	tr|L8I4E4|L8I4E4_BOSMU
BmuPB020154	7.49	7.81	12.77	6.61	5.77	9.07	6.59	6.47	8.15	6.39	8.23	10.69	5.78	8.04	9.6	7.53	7.5	9.64	7.07	9.63	11.05	7.26	7.49	8.16	8.46	6.92	8.73	7.52	13.79	11.29	7.8	14.81	9.82	7.9	12.81	10.83	512431	PPP1R12C	GO:0001505; regulation of neurotransmitter levels; Biological Process GO:0004969; histamine receptor activity; Molecular Function GO:0005515; protein binding; Molecular Function GO:0007186; G-protein coupled receptor signaling pathway; Biological Process GO:0016021; integral to membrane; Cellular Component	IPR002110; Ankyrin repeat IPR003980; Histamine H3 receptor IPR020683; Ankyrin repeat-containing domain	K17457 protein phosphatase 1 regulatory subunit 12C | (RefSeq) PPP1R12C; protein phosphatase 1 regulatory subunit 12C	sp|Q9BZL4|PP12C_HUMAN	tr|K7CGA7|K7CGA7_PANTR
BmuPB017339	19.68	3.53	3.16	17.6	5.3	5.78	10.57	3.11	2.53	15.82	1.45	1.5	17.32	1.67	1.99	15.17	2.48	2.22	9.92	1.37	1.64	12.7	1.33	1.23	1.6	13.2	3.01	17.08	0.71	1.84	13.06	0.6	4.43	15.81	0.07	1.77	508763	TFPI	GO:0004867; serine-type endopeptidase inhibitor activity; Molecular Function GO:0004909; interleukin-1, Type I, activating receptor activity; Molecular Function	IPR002223; Proteinase inhibitor I2, Kunitz metazoa IPR004076; Interleukin-1 receptor IL1R	K03909 tissue factor pathway inhibitor | (RefSeq) TFPI; tissue factor pathway inhibitor	sp|Q28864|TFPI1_MACMU	tr|L8IWN6|L8IWN6_BOSMU
BmuPB015491	0.02	2.06	0.1	0.03	2.32	0	0.02	5.23	0.33	0.02	0.14	0.08	0	0.44	0.42	0	0.23	0.06	0	0.58	0	0	0.18	0.11	1.15	0.02	0.14	0	0	0.03	0.08	0	0	0.02	0.3	0.34	100337371	CPA6	GO:0004180; carboxypeptidase activity; Molecular Function GO:0004181; metallocarboxypeptidase activity; Molecular Function GO:0006508; proteolysis; Biological Process GO:0007186; G-protein coupled receptor signaling pathway; Biological Process GO:0008270; zinc ion binding; Molecular Function GO:0016021; integral to membrane; Cellular Component	IPR000834; Peptidase M14, carboxypeptidase A IPR003146; Proteinase inhibitor, carboxypeptidase propeptide IPR009126; Cholecystokinin receptor	K08782 carboxypeptidase A6 [EC:3.4.17.1] | (RefSeq) CPA6; carboxypeptidase A6	sp|Q8N4T0|CBPA6_HUMAN	tr|K7GM46|K7GM46_PIG
BmuPB017921	30.51	43.89	100.7	31.46	36.33	101.69	38.31	40.19	127.7	27.47	32.27	103.29	33.2	39.43	115.81	30.41	33.23	70	26.37	33.44	99.33	26.65	33.09	103.11	24.53	32.32	100.86	32.37	36.62	94.65	34.17	41.53	106.99	32.23	45.03	124.3	618777	SAMM50	GO:0004601; peroxidase activity; Molecular Function GO:0006979; response to oxidative stress; Biological Process GO:0019867; outer membrane; Cellular Component GO:0020037; heme binding; Molecular Function GO:0055114; oxidation-reduction process; Biological Process	IPR000184; Bacterial surface antigen (D15) IPR001621; Fungal ligninase	K07277 outer membrane protein insertion porin family | (RefSeq) SAMM50; SAMM50 sorting and assembly machinery component	sp|Q2HJ55|SAM50_BOVIN	tr|M3W7J9|M3W7J9_FELCA
BmuPB021912	0.02	0.04	0.03	0.02	0	0	0	0.04	0	0.02	0.02	0	0.08	0	0.05	0	0.02	0	0.02	0	0	0.09	0.02	0	0	0.13	0	0	0	0	0.04	0	0	0	0	0.23	NA	NA	GO:0006807; nitrogen compound metabolic process; Biological Process GO:0007218; neuropeptide signaling pathway; Biological Process GO:0016021; integral to membrane; Cellular Component GO:0030273; melanin-concentrating hormone receptor activity; Molecular Function	IPR004047; Melanin-concentrating hormone 1 receptor IPR005483; Carbamoyl-phosphate synthase large subunit, CPSase domain	no KO assigned | (RefSeq) CCDC3; coiled-coil domain containing 3	sp|Q9BQI4|CCDC3_HUMAN	tr|G3MZ55|G3MZ55_BOVIN
BmuPB002392	0	0.02	0.09	0.02	0.02	0	0.11	0	0	0	0	0	0	0	0	0.07	0	0	0	0	0	0	0.04	0	0	0.02	0	0.02	0.12	0.12	0.02	0	0	0	0	0	516801	CLUL1	GO:0004871; signal transducer activity; Molecular Function GO:0007165; signal transduction; Biological Process GO:0008219; cell death; Biological Process	IPR000753; Clusterin-like IPR002211; Lymphocyte-specific protein IPR016014; Clusterin, N-terminal IPR016015; Clusterin, C-terminal	no KO assigned | (RefSeq) CLUL1; clusterin like 1	sp|Q3ZRW9|CLUL1_BOVIN	tr|L8ICC2|L8ICC2_BOSMU
BmuPB003247	17.8	18.35	14.45	11.07	13.1	9.98	15.36	14.86	16.94	7.29	14.32	13.08	16.48	16.79	16.4	14.96	10.12	10.41	16.8	13.31	10.84	13.53	13.34	7.62	12.45	12.46	12.94	15.12	32.02	13.86	18.1	29.44	17.62	12.4	24.67	9.95	505335	B9D1	GO:0004499; N,N-dimethylaniline monooxygenase activity; Molecular Function GO:0055114; oxidation-reduction process; Biological Process	IPR002253; Flavin monooxygenase (FMO) 1 IPR010796; B9 domain	K16744 B9 domain-containing protein 1 | (RefSeq) B9D1; B9 domain containing 1	sp|Q9UPM9|B9D1_HUMAN	tr|L8J4L8|L8J4L8_BOSMU
BmuPB013628	0.1	0	0	0.19	0	0	0	0.1	0	1.14	0.44	0	0.4	0.22	0	0.43	0	0	0.08	0.53	0	0.11	0.12	0	0.7	0	0	0.2	1.33	0.14	0	0	0	0.19	0	0	NA	NA	GO:0005576; extracellular region; Cellular Component GO:0006955; immune response; Biological Process GO:0008009; chemokine activity; Molecular Function GO:0016020; membrane; Cellular Component	IPR008097; CX3C chemokine ligand 1	-	-	-
BmuPB005661	6.98	3.03	0.42	5.87	1.86	0.56	4.07	2.26	0.57	4.19	3.81	1.04	5.93	3.19	0.64	7.57	2.52	1.05	5.97	3.24	0.41	5.59	3.65	1.02	3.31	5.54	0.57	8.81	9.07	1.15	4.21	13.38	0.47	5.74	10.29	0.3	506242	SH2D4A	GO:0005515; protein binding; Molecular Function GO:0045735; nutrient reservoir activity; Molecular Function	IPR000980; SH2 domain IPR001376; Gliadin, alpha/beta	K17577 SH2 domain-containing protein 4A | (RefSeq) SH2D4A; SH2 domain containing 4A	sp|Q9H788|SH24A_HUMAN	tr|L8HQG7|L8HQG7_BOSMU
BmuPB019366	5.11	10.56	7.78	7	7.01	5.4	6.39	8.58	4.96	5.78	9.58	8	6.18	10.31	4	6.81	8.81	8.88	6.93	9.91	7.32	5.52	10.21	8.77	9.56	6.75	6	7.47	64.66	5.23	6.95	103.34	3.02	8.95	124.73	4.74	513275	STX3	GO:0005515; protein binding; Molecular Function GO:0006836; neurotransmitter transport; Biological Process GO:0016020; membrane; Cellular Component GO:0016192; vesicle-mediated transport; Biological Process	IPR000533; Tropomyosin IPR000727; Target SNARE coiled-coil domain IPR006011; Syntaxin, N-terminal domain IPR015708; Syntaxin-3 IPR020478; AT hook-like	K08486 syntaxin 1B/2/3 | (RefSeq) STX3; syntaxin 3	sp|Q08849|STX3_RAT	tr|L5KQK4|L5KQK4_PTEAL
BmuPB021715	6.04	6.82	41.73	5.86	3.82	68.83	6.64	3.61	62.54	7.19	5.44	56.09	6.07	5.22	27.09	4.59	5.07	74.78	6.75	5.24	46.67	10.82	4.76	52.19	7.11	4.43	16.98	10.83	6.26	49.61	4.61	6.39	29.9	4.18	3.44	25.83	540340	SYNPO2	-	IPR004058; Zeta tubulin	no KO assigned | (RefSeq) SYNPO2; synaptopodin 2	sp|Q9UMS6|SYNP2_HUMAN	tr|A4IFK4|A4IFK4_BOVIN
BmuPB000221	25.39	40	58.37	25.21	39.53	37.71	28.12	35.71	41.43	28.31	39.68	42.56	29.36	42.24	44.34	26.64	38.9	45.69	26.88	30.95	43.14	22.17	31.73	43.32	33.81	28.78	38.43	24.28	13.66	34.32	21.12	13.34	53.82	23.41	6.59	44.01	539299	SPATS2L	GO:0000786; nucleosome; Cellular Component GO:0003677; DNA binding; Molecular Function GO:0006334; nucleosome assembly; Biological Process	IPR005819; Histone H5 IPR009816; Protein of unknown function DUF1387	no KO assigned | (RefSeq) SPATS2L; spermatogenesis associated serine rich 2 like	sp|Q9NUQ6|SPS2L_HUMAN	tr|L8IK39|L8IK39_BOSMU
BmuPB000547	4.44	2.9	3.27	4.73	2.81	3.55	2.86	2.36	2.82	4.33	5.23	3.16	3.91	2.59	2.19	4.03	2.45	2.75	3.09	3.18	3	5.29	3.68	3.51	3.3	4.03	2.53	4.21	1.57	3.79	4.71	1.48	3.78	3.55	2.42	2.58	522566	PLAGL2	GO:0000981; sequence-specific DNA binding RNA polymerase II transcription factor activity; Molecular Function GO:0003700; sequence-specific DNA binding transcription factor activity; Molecular Function GO:0005634; nucleus; Cellular Component GO:0006351; transcription, DNA-dependent; Biological Process GO:0006366; transcription from RNA polymerase II promoter; Biological Process GO:0030100; regula…	IPR003023; Amphiphysin, isoform 2 IPR007087; Zinc finger, C2H2 IPR015880; Zinc finger, C2H2-like IPR027765; Zinc finger protein PLAGL2 IPR027775; C2H2- zinc finger protein family	K19486 zinc finger protein PLAGL2 | (RefSeq) PLAGL2; PLAG1 like zinc finger 2	sp|Q9UPG8|PLAL2_HUMAN	tr|F1MFV9|F1MFV9_BOVIN
BmuPB020288	39.96	34.61	38.7	45.74	34.54	36.95	42.48	34.95	79.18	34.82	27.23	42.92	43.13	26.63	37.68	32.81	24.09	48.87	32.88	25.33	40.49	34.54	22.38	49.25	25.67	37.75	44.21	41.62	62.24	44.36	37.27	48.35	44.8	33.17	44.85	57.87	613674	VMA21	-	IPR019013; Vacuolar ATPase assembly integral membrane protein VMA21-like domain	no KO assigned | (RefSeq) VMA21; VMA21 vacuolar H+-ATPase homolog (S. cerevisiae)	sp|A2VDK9|VMA21_BOVIN	tr|J9NW84|J9NW84_CANFA
BmuPB007087	0.02	0	0.03	0	0.07	0.16	0	0	0.03	0	0	0.03	0	0	0.14	0	0	0	0.02	0	0	0	0	0	0	0	0	0	0	0	0	0	0	0.02	0	0	NA	NA	GO:0000786; nucleosome; Cellular Component GO:0003677; DNA binding; Molecular Function GO:0006334; nucleosome assembly; Biological Process	IPR005819; Histone H5 IPR020984; Cell cycle regulatory protein, Spy1	K08694 speedy | (RefSeq) uncharacterized LOC102277568	sp|A6NJR5|SPDL3_HUMAN	tr|L8ITK1|L8ITK1_BOSMU
BmuPB008112	0	0.01	0.04	0	0.03	0	0.01	0	0.05	0.03	0.06	0	0.03	0.05	0.02	0.25	0	0.11	0.01	0.19	0.02	0.08	0.2	0.02	0.11	0.03	0	0.11	0.14	0	0.01	0	0	0	0.15	0.09	511034	TMEM108	GO:0030100; regulation of endocytosis; Biological Process	IPR003023; Amphiphysin, isoform 2	no KO assigned | (RefSeq) TMEM108; transmembrane protein 108	sp|A6QLF8|TM108_BOVIN	tr|L8HX57|L8HX57_BOSMU
BmuPB004763	0.22	0.05	0	0.33	0	0.27	0.52	0	0	0.18	0.03	0.08	0.62	0	0.03	0.99	0.03	0.13	0.21	0.06	0.04	0.48	0	0	0.13	0.21	0.08	0.16	0.09	0.07	0.97	0	0	0.38	0	0.27	NA	NA	GO:0005198; structural molecule activity; Molecular Function GO:0005923; tight junction; Cellular Component	IPR003548; Claudin-1	-	-	-
BmuPB003729	0.37	0	0	0.19	0	0	0.57	0	0	0.05	0.04	0	0.48	0	0	0.56	0	0	0.74	0	0	0.49	0	0.06	0	0.28	0	0.08	0	0	0.82	0	0	0.22	0	0	NA	NA	GO:0003677; DNA binding; Molecular Function GO:0003918; DNA topoisomerase type II (ATP-hydrolyzing) activity; Molecular Function GO:0005524; ATP binding; Molecular Function GO:0005694; chromosome; Cellular Component GO:0006265; DNA topological change; Biological Process	IPR005737; DNA topoisomerase IV, subunit B, Gram-negative IPR018902; Uncharacterised protein family UPF0573/UPF0605	no KO assigned | (RefSeq) chromosome unknown open reading frame, human C2orf70	sp|Q3SZR5|CB070_BOVIN	tr|L8IJA5|L8IJA5_BOSMU
BmuPB021750	0	0	0.08	0	0.29	0.59	0.12	0	0	0	0	0	0.18	0.58	0	0	0.22	0	0	0	0	0.07	0	0	0	0.29	0	0.12	3.79	0.08	0	0.23	0	0.17	1.78	0	NA	NA	GO:0005515; protein binding; Molecular Function GO:0016068; type I hypersensitivity; Biological Process	IPR001778; Pollen allergen Poa pIX/Phl pVI IPR001810; F-box domain	K10299 F-box protein 16 | (RefSeq) FBXO16; F-box protein 16	sp|Q8IX29|FBX16_HUMAN	tr|L8IQ96|L8IQ96_BOSMU
BmuPB020738	0.02	0	0.03	0.02	0	0	0	0.02	0	0	0	0	0	0.02	0.02	0	0	0	0	0	0.05	0	0.02	0.06	0.02	0	0	0	0	0.14	0	0	0.06	0	0.05	0	NA	NA	GO:0003676; nucleic acid binding; Molecular Function GO:0005515; protein binding; Molecular Function GO:0005622; intracellular; Cellular Component GO:0006355; regulation of transcription, DNA-dependent; Biological Process GO:0007186; G-protein coupled receptor signaling pathway; Biological Process GO:0016021; integral to membrane; Cellular Component GO:0016492; G-protein coupled neurotensin recep…	IPR000980; SH2 domain IPR001909; Krueppel-associated box IPR003985; Neurotensin type 1 receptor IPR007087; Zinc finger, C2H2 IPR015880; Zinc finger, C2H2-like	K09229 KRAB and SCAN domains-containing zinc finger protein | (RefSeq) zinc finger imprinted 2-like	sp|Q9NZV7|ZIM2_HUMAN	tr|L8HVY7|L8HVY7_BOSMU
BmuPB012732	64.2	48.5	177.78	68.79	51.03	220.46	63.5	60.47	218.45	48.16	95.46	280.49	54.7	93.58	448.61	47.2	74.67	186.88	57.24	73.47	347.78	49.99	97.61	305.88	60.56	56.01	353.74	91.37	89.92	245.27	68.78	101.65	243.13	57.5	66.74	297.09	281496	SOD2	GO:0004784; superoxide dismutase activity; Molecular Function GO:0006801; superoxide metabolic process; Biological Process GO:0016068; type I hypersensitivity; Biological Process GO:0046872; metal ion binding; Molecular Function GO:0055114; oxidation-reduction process; Biological Process	IPR001189; Manganese/iron superoxide dismutase IPR002411; Cereal allergen/alpha-amylase inhibitor, rice-type IPR019831; Manganese/iron superoxide dismutase, N-terminal IPR019832; Manganese/iron superoxide dismutase, C-terminal	K04564 superoxide dismutase, Fe-Mn family [EC:1.15.1.1] | (RefSeq) SOD2; superoxide dismutase 2	sp|P41976|SODM_BOVIN	tr|L8I988|L8I988_BOSMU
BmuPB002765	10	7.08	6.75	11.06	6.7	10.68	11.07	7.86	8.15	9.35	5.44	11.51	6.63	5.36	9.41	9.33	5.13	16.49	8.46	4.4	4.53	8.65	4.77	7.18	4.03	7.88	5.77	7.22	3.27	6.74	10.05	3.29	6.57	9.46	2.35	6.19	NA	NA	-	IPR002913; START domain IPR023254; Aquaporin 6	no KO assigned | (RefSeq) phosphatidylcholine transfer protein	sp|P02720|PPCT_BOVIN	tr|E1BLG3|E1BLG3_BOVIN
BmuPB003725	2.42	4.44	0.23	2.98	2.84	0.38	2.54	2.35	0.21	0.73	0.32	0.41	1.92	0	0.35	0.5	0.29	0	0.88	0.55	0.31	0.58	0.49	0.7	0.74	0.69	0.35	1.94	0.19	0.08	0.66	1.1	0.38	0.54	0.16	0.19	NA	NA	GO:0000786; nucleosome; Cellular Component GO:0003677; DNA binding; Molecular Function GO:0006334; nucleosome assembly; Biological Process GO:0030100; regulation of endocytosis; Biological Process	IPR000164; Histone H3 IPR003023; Amphiphysin, isoform 2 IPR007125; Histone core IPR020478; AT hook-like	K11495 histone H3-like centromeric protein A | (RefSeq) CENPA; centromere protein A	sp|P49449|CENPA_BOVIN	tr|F1MLV4|F1MLV4_BOVIN
BmuPB020402	8.88	9.64	9.84	10.11	14.53	14.04	9.48	12.06	15.8	12.68	14.51	10.48	8.51	11.45	10.12	8.28	11.36	9.19	8.67	8.68	11.17	10.92	11.52	11.65	9.6	10.21	13.73	10.5	7.23	8.8	8.99	7.16	12.08	8.93	9.79	10.21	518857	ERCC8	GO:0004993; serotonin receptor activity; Molecular Function GO:0005515; protein binding; Molecular Function GO:0005887; integral to plasma membrane; Cellular Component GO:0007186; G-protein coupled receptor signaling pathway; Biological Process GO:0007626; locomotory behavior; Biological Process GO:0007631; feeding behavior; Biological Process	IPR000377; 5-Hydroxytryptamine 2C receptor IPR001680; WD40 repeat IPR017986; WD40-repeat-containing domain IPR020472; G-protein beta WD-40 repeat	K10570 DNA excision repair protein ERCC-8 | (RefSeq) ERCC8; ERCC excision repair 8, CSA ubiquitin ligase complex subunit	sp|Q5BIM8|ERCC8_BOVIN	tr|G3TA38|G3TA38_LOXAF
BmuPB016164	0.44	0.3	4.28	0.62	0.22	1.37	0.91	0.59	4.79	0.45	0.5	5.44	0.81	0.75	7.88	0.54	0.31	3.45	0.78	0.34	4.95	0.82	0.41	4.26	0.64	0.81	3.06	1.37	0.84	5.44	1.06	0.17	4.78	1.21	0.19	6.64	523783	SLC35E4	GO:0001505; regulation of neurotransmitter levels; Biological Process GO:0004969; histamine receptor activity; Molecular Function GO:0007186; G-protein coupled receptor signaling pathway; Biological Process GO:0016020; membrane; Cellular Component GO:0016021; integral to membrane; Cellular Component	IPR000620; Drug/metabolite transporter IPR003980; Histamine H3 receptor IPR004853; Triose-phosphate transporter domain	K15286 solute carrier family 35, member E4 | (RefSeq) SLC35E4; solute carrier family 35 member E4	sp|Q6ICL7|S35E4_HUMAN	tr|E1BQ38|E1BQ38_BOVIN
BmuPB008685	3.59	5.8	7.41	4.27	3.29	10.85	2.69	5.82	12.72	2.76	3.42	11.17	3.26	4.61	8.88	4.09	4.3	10.19	3.06	4.51	10.43	4.05	4.22	9.82	2.5	2.94	9.13	4.13	2.78	7.13	3.31	5.78	6.87	3.39	4.67	9.81	514949	COMTD1	GO:0005922; connexon complex; Cellular Component GO:0007154; cell communication; Biological Process GO:0008171; O-methyltransferase activity; Molecular Function	IPR002266; Gap junction alpha-8 protein (Cx50) IPR002935; O-methyltransferase, family 3	no KO assigned | (RefSeq) COMTD1; catechol-O-methyltransferase domain containing 1	sp|Q86VU5|CMTD1_HUMAN	tr|L8HSU7|L8HSU7_BOSMU
BmuPB013922	41.58	34.59	51.3	37.99	32.06	42.13	38.97	32.38	40.07	39.94	36.4	37.71	37.51	33.25	40.94	36.29	33.83	50.16	34.72	33.49	32.68	35.81	35.97	36.75	39.33	38.22	31.63	36.79	150.44	37.75	35.25	127.81	36.45	36.69	146.13	30.89	281504	SRPRA	GO:0000166; nucleotide binding; Molecular Function GO:0003924; GTPase activity; Molecular Function GO:0005047; signal recognition particle binding; Molecular Function GO:0005525; GTP binding; Molecular Function GO:0005785; signal recognition particle receptor complex; Cellular Component GO:0006184; GTP catabolic process; Biological Process GO:0006614; SRP-dependent cotranslational protein targeti…	IPR000897; Signal recognition particle, SRP54 subunit, GTPase domain IPR003593; AAA+ ATPase domain IPR007222; Signal recognition particle receptor, alpha subunit, N-terminal IPR013822; Signal recognition particle, SRP54 subunit, helical bundle IPR023249; FAM153	K13431 signal recognition particle receptor subunit alpha | (RefSeq) SRPRA, SRPR; SRP receptor alpha subunit	sp|Q3MHE8|SRPR_BOVIN	tr|L8IUL4|L8IUL4_BOSMU
BmuPB003534	1.14	0.94	2.81	0.71	0.62	1.06	0.53	0.28	3.06	6.1	8.38	14.31	1.17	1.05	1.92	0.95	0.7	1.4	1.7	1.15	1.57	1.03	0.96	2.05	0.84	1.15	2.07	1.22	0.8	2.03	1.82	0.15	2.68	1.12	1.85	2.69	NA	NA	GO:0004190; aspartic-type endopeptidase activity; Molecular Function GO:0006508; proteolysis; Biological Process	IPR009120; Peptidase A1, beta-site APP cleaving enzyme 1, BACE 1	K03064 26S proteasome regulatory subunit T4 | (RefSeq) 26S protease regulatory subunit 10B-like	sp|P62335|PRS10_SPETR	tr|L9L2R8|L9L2R8_TUPCH
BmuPB000559	26.81	23.65	20.72	31.26	21.49	22.75	28.73	18.58	19.29	25.56	11.01	29.01	24.47	18.33	26.06	24.01	15.03	30.79	32.83	15.91	25.73	26.27	16.72	17.75	17.25	28.29	26.62	22.32	29.37	23.68	26.77	31.86	16.93	26.16	31.26	20.84	512534	HM13	GO:0003677; DNA binding; Molecular Function GO:0003924; GTPase activity; Molecular Function GO:0004129; cytochrome-c oxidase activity; Molecular Function GO:0004190; aspartic-type endopeptidase activity; Molecular Function GO:0005524; ATP binding; Molecular Function GO:0005525; GTP binding; Molecular Function GO:0006184; GTP catabolic process; Biological Process GO:0006260; DNA replication; Biolo…	IPR001208; Mini-chromosome maintenance, DNA-dependent ATPase IPR001806; Small GTPase superfamily IPR003579; Small GTPase superfamily, Rab type IPR004203; Cytochrome c oxidase subunit IV family IPR006639; Presenilin/signal peptide peptidase IPR007369; Peptidase A22B, signal peptide peptidase IPR011598; Myc-type, basic helix-loop-helix (bHLH) domain IPR020849; Small GTPase superfamily, Ras type IPR…	K09595 minor histocompatibility antigen H13 [EC:3.4.23.-] | (RefSeq) HM13; histocompatibility minor 13	sp|Q8TCT9|HM13_HUMAN	tr|G1P9C7|G1P9C7_MYOLU
BmuPB011929	4.26	1.8	110.07	4.19	0.92	92.52	4.02	2.73	36.76	4.11	2.21	74.44	3.65	0.99	40.7	4.49	0.98	22.99	5.68	2.11	59.01	4.75	1.54	45.46	0.87	4.37	96.29	5.4	0.47	49.93	4.55	1.59	33.6	3.3	0.62	28.42	510085	SLC16A3	GO:0005337; nucleoside transmembrane transporter activity; Molecular Function GO:0006810; transport; Biological Process GO:0016021; integral to membrane; Cellular Component GO:0055085; transmembrane transport; Biological Process	IPR002259; Equilibrative nucleoside transporter IPR011701; Major facilitator superfamily IPR020846; Major facilitator superfamily domain	K08180 MFS transporter, MCP family, solute carrier family 16 (monocarboxylic acid transporters), member 3 | (RefSeq) SLC16A3, MCT4; solute carrier family 16 member 3	sp|O35910|MOT4_RAT	tr|F1MXZ2|F1MXZ2_BOVIN
BmuPB002624	0.04	0	0.03	0.21	0	0.2	0.41	0.04	0.43	0.05	0.02	0.2	0.4	0	0.02	0.11	0.05	0.03	0.09	0.09	0.03	0.18	0	0.06	0	0.06	0.03	0.18	0	0	0	0	0.03	0.28	0	0.13	513955	SERPINE3	GO:0004867; serine-type endopeptidase inhibitor activity; Molecular Function GO:0004994; somatostatin receptor activity; Molecular Function GO:0007186; G-protein coupled receptor signaling pathway; Biological Process GO:0016021; integral to membrane; Cellular Component GO:0016539; intein-mediated protein splicing; Biological Process	IPR000215; Serpin family IPR001184; Somatostatin receptor 5 IPR006142; Intein IPR023796; Serpin domain	no KO assigned | (RefSeq) SERPINE3; serpin family E member 3	sp|A6QQ92|SERP3_BOVIN	tr|L8HS44|L8HS44_BOSMU
BmuPB019582	0.03	0.44	0.6	0.05	0.75	0.27	0.04	0.79	0.39	0.08	0.17	1.15	0.07	0.36	0.11	0.07	0.78	0.22	0	0.66	0.63	0.02	0.22	0.18	1.64	0.03	0.5	0.01	0	1.77	0.01	0	1.68	0.27	0.47	2.89	530936	SLITRK4	GO:0005515; protein binding; Molecular Function	IPR000483; Cysteine-rich flanking region, C-terminal IPR001487; Bromodomain IPR001611; Leucine-rich repeat IPR003591; Leucine-rich repeat, typical subtype	no KO assigned | (RefSeq) SLITRK4; SLIT and NTRK like family member 4	sp|Q8IW52|SLIK4_HUMAN	tr|L8HVK0|L8HVK0_BOSMU
BmuPB001853	40.93	51.11	51.07	43.35	57.35	55.72	45.22	56.52	54.48	57.5	72.6	43.91	43.3	62.6	49.43	46.3	69.22	48.63	50.37	77.1	51.12	48.96	66	53.54	72.5	46.96	55.65	39.29	50.48	53.43	39.52	39.41	60.05	51.27	51.09	53.57	505547	PRPF39	GO:0004966; galanin receptor activity; Molecular Function GO:0005622; intracellular; Cellular Component GO:0006396; RNA processing; Biological Process GO:0007186; G-protein coupled receptor signaling pathway; Biological Process GO:0007194; negative regulation of adenylate cyclase activity; Biological Process GO:0007204; elevation of cytosolic calcium ion concentration; Biological Process GO:00160…	IPR003107; RNA-processing protein, HAT helix IPR003906; Galanin receptor 1	K13217 pre-mRNA-processing factor 39 | (RefSeq) PRPF39; pre-mRNA processing factor 39	sp|Q86UA1|PRP39_HUMAN	tr|L8IRE6|L8IRE6_BOSMU
BmuPB003646	64.16	1.95	1.91	66.1	1.81	3.08	33.38	3.77	1.79	17.35	0.9	0.72	31.95	1.25	2.55	31.95	1.43	2.48	33.71	1.85	1.15	33.71	1.98	1.66	2.27	33.64	2.23	39.01	0.61	0.78	69.77	0.7	0.15	44.07	1.12	0.89	518658	PLEK	GO:0005515; protein binding; Molecular Function GO:0005543; phospholipid binding; Molecular Function GO:0035556; intracellular signal transduction; Biological Process	IPR000591; DEP domain IPR001849; Pleckstrin homology domain	K19993 pleckstrin | (RefSeq) PLEK; pleckstrin	sp|P08567|PLEK_HUMAN	tr|F1MRZ8|F1MRZ8_BOVIN
BmuPB017761	0.06	0.77	0.17	0.25	0.71	0.19	0.23	0.86	0.09	0.29	0.8	0.09	0.07	0.8	0.25	0.08	0.91	0.15	0.24	1.23	0.6	0.23	1.13	0.3	0.7	0.24	0.33	0.28	0.06	0.07	0.2	0.43	0.27	0.13	0.19	0.07	524446	PDE11A	GO:0003824; catalytic activity; Molecular Function GO:0004114; 3',5'-cyclic-nucleotide phosphodiesterase activity; Molecular Function GO:0005515; protein binding; Molecular Function GO:0006807; nitrogen compound metabolic process; Biological Process GO:0007165; signal transduction; Biological Process GO:0008081; phosphoric diester hydrolase activity; Molecular Function	IPR002073; 3'5'-cyclic nucleotide phosphodiesterase, catalytic domain IPR003018; GAF domain IPR003607; HD/PDEase domain IPR005483; Carbamoyl-phosphate synthase large subunit, CPSase domain IPR023088; 3'5'-cyclic nucleotide phosphodiesterase	K13298 dual 3',5'-cyclic-AMP and -GMP phosphodiesterase 11 [EC:3.1.4.17 3.1.4.35] | (RefSeq) PDE11A; phosphodiesterase 11A	sp|Q9HCR9|PDE11_HUMAN	tr|E1BPD8|E1BPD8_BOVIN
BmuPB007249	46.66	48.64	77.58	39.87	40.43	77.92	51.64	45.69	94.2	35.89	42.06	86.4	42.7	48.27	80.15	38.95	47.93	67.11	46.45	46.63	79.33	32.97	39.88	60.77	38.76	43.84	56.83	40.32	71.02	81.25	48.81	60.65	91.01	31.21	59.76	41.47	513162	DPY30	GO:0004829; threonine-tRNA ligase activity; Molecular Function GO:0005524; ATP binding; Molecular Function GO:0005737; cytoplasm; Cellular Component GO:0006435; threonyl-tRNA aminoacylation; Biological Process	IPR002320; Threonine-tRNA ligase, class IIa IPR007858; Dpy-30 motif	K14965 protein dpy-30 | (RefSeq) DPY30; dpy-30, histone methyltransferase complex regulatory subunit	sp|Q2NKU6|DPY30_BOVIN	tr|L8IP41|L8IP41_BOSMU
BmuPB007000	21.52	9.44	2	18.13	8.69	1.57	27.59	15.36	0.38	15.29	27.18	4.84	22.74	23.25	3.02	20.62	28.43	5.66	23.14	17.61	4.44	23.44	31.72	4.93	16.68	17.96	4.3	30.63	2.13	3.1	25.97	1.8	1.19	23.56	1.16	4.04	785366	EMB	GO:0005215; transporter activity; Molecular Function GO:0005515; protein binding; Molecular Function GO:0006811; ion transport; Biological Process GO:0016020; membrane; Cellular Component	IPR002445; Na/K/Cl co-transporter 2 IPR003599; Immunoglobulin subtype IPR007110; Immunoglobulin-like domain IPR013098; Immunoglobulin I-set IPR027114; Embigin	no KO assigned | (RefSeq) EMB; embigin	sp|Q6PCB8|EMB_HUMAN	tr|L8IP47|L8IP47_BOSMU
BmuPB003859	20.09	21.11	45.36	20.24	20.82	36.98	21.9	22.59	43.59	24.08	19.3	39.75	23.47	22.79	35.63	23.34	21.78	30.13	22.09	24.38	40.11	18.47	21.37	32.89	18.89	24.29	38.92	22.28	24.31	43.52	24.3	32.01	57.65	22.97	30.51	43.33	510469	RTCA	GO:0001505; regulation of neurotransmitter levels; Biological Process GO:0004969; histamine receptor activity; Molecular Function GO:0006396; RNA processing; Biological Process GO:0007186; G-protein coupled receptor signaling pathway; Biological Process GO:0016021; integral to membrane; Cellular Component	IPR000228; RNA 3'-terminal phosphate cyclase IPR003980; Histamine H3 receptor IPR013791; RNA 3'-terminal phosphate cyclase, insert domain IPR023797; RNA 3'-terminal phosphate cyclase domain	K01974 RNA 3'-terminal phosphate cyclase (ATP) [EC:6.5.1.4] | (RefSeq) RTCA, RTCD1; RNA 3'-terminal phosphate cyclase	sp|Q2HJ88|RTCA_BOVIN	tr|E2RQG6|E2RQG6_CANFA
BmuPB004452	16.95	19.25	38.75	12.14	16.1	29.31	16.09	15.73	36.02	11.08	11.01	39.79	15.25	14.69	38.23	13.76	12.68	29.59	13.74	14.01	37.33	11.73	14.33	29.5	10.86	14.28	31.57	14.23	24.36	51.93	15.62	19.78	43.48	14.83	22.75	49.99	513650	PAGR1	-	IPR000533; Tropomyosin	K14973 PAXIP1-associated protein 1 | (RefSeq) PAGR1; PAXIP1 associated glutamate rich protein 1	sp|Q1LZ80|PAGR1_BOVIN	tr|L8J1B4|L8J1B4_BOSMU
BmuPB012686	0.09	0	0.06	0.06	0	0.04	0.18	0	0	0.05	0.02	0.03	0.09	0.02	0.03	0.14	0.03	0	0.04	0	0	0.15	0.13	0	0	0.02	0	0.02	0	0	0.02	0	0	0.02	0	0	NA	NA	GO:0005922; connexon complex; Cellular Component GO:0007154; cell communication; Biological Process	IPR002266; Gap junction alpha-8 protein (Cx50)	-	-	-
BmuPB003737	97.75	82.25	188.25	92.18	71.64	216.18	90.65	82.6	217.34	76.01	62.78	195.15	88.6	76.71	195.36	85.76	66.37	184.93	84.56	66.27	184.49	75.54	69.67	197.59	75.92	87.43	179.25	88.09	102.25	217.02	86.48	105.15	215.41	83.64	117.72	228.2	783373	RAB10	GO:0003677; DNA binding; Molecular Function GO:0003924; GTPase activity; Molecular Function GO:0005524; ATP binding; Molecular Function GO:0005525; GTP binding; Molecular Function GO:0005622; intracellular; Cellular Component GO:0006184; GTP catabolic process; Biological Process GO:0006260; DNA replication; Biological Process GO:0006886; intracellular protein transport; Biological Process GO:0006…	IPR001208; Mini-chromosome maintenance, DNA-dependent ATPase IPR001806; Small GTPase superfamily IPR002041; Ran GTPase IPR003578; Small GTPase superfamily, Rho type IPR003579; Small GTPase superfamily, Rab type IPR020849; Small GTPase superfamily, Ras type IPR024156; Small GTPase superfamily, ARF type	K07903 Ras-related protein Rab-10 | (RefSeq) RAB10; RAB10, member RAS oncogene family	sp|P61027|RAB10_MOUSE	tr|M3X579|M3X579_FELCA
BmuPB017259	41.73	23.54	22.53	40.71	21.82	19.01	42.44	25.3	22.29	41.39	33.56	20.79	43.35	28.87	23.04	35.55	27.76	24.9	40.88	27.12	19.51	43.38	30.36	25.31	33.12	41.3	21.81	44.32	94.11	29.08	43.78	71.97	20.16	43.34	100.93	21.35	511904	TGOLN2	GO:0004339; glucan 1,4-alpha-glucosidase activity; Molecular Function GO:0005802; trans-Golgi network; Cellular Component GO:0005976; polysaccharide metabolic process; Biological Process	IPR000165; Glucoamylase IPR026084; Trans-Golgi network integral membrane protein TGN38	no KO assigned | (RefSeq) TGOLN2; trans-golgi network protein 2	sp|O43493|TGON2_HUMAN	tr|L8ITE3|L8ITE3_BOSMU
BmuPB013414	113.24	185.62	255.22	63.54	130.71	250.98	77.07	149.23	232.08	46.82	120.61	151.34	79.27	122.21	153.47	63.57	118.11	185.88	61.22	113.74	178.59	48.62	87.23	145.15	70.9	84.82	173.71	82.3	214.11	147.48	88.03	142.21	203.28	81.06	122.42	213.06	515363	PHB2	GO:0016020; membrane; Cellular Component	IPR000163; Prohibitin IPR000533; Tropomyosin IPR001107; Band 7 protein	K17081 prohibitin 2 | (RefSeq) PHB2; prohibitin 2	sp|Q2HJ97|PHB2_BOVIN	tr|F6XXH8|F6XXH8_HORSE
BmuPB004956	0	0.03	0	0	0	0	0	0	0	0	0	0	0	0	0	0	0	0	0	0	0	0	0	0	0	0	0	0	0	0	0	0.13	0	0	0	0	NA	NA	GO:0003676; nucleic acid binding; Molecular Function GO:0003700; sequence-specific DNA binding transcription factor activity; Molecular Function GO:0004386; helicase activity; Molecular Function GO:0005524; ATP binding; Molecular Function GO:0005634; nucleus; Cellular Component GO:0006355; regulation of transcription, DNA-dependent; Biological Process GO:0007218; neuropeptide signaling pathway; B…	IPR001650; Helicase, C-terminal IPR001699; Transcription factor, T-box IPR004047; Melanin-concentrating hormone 1 receptor	K10877 DNA repair and recombination protein RAD54B [EC:3.6.4.-] | (RefSeq) RAD54B; RAD54 homolog B (S. cerevisiae)	sp|Q9Y620|RA54B_HUMAN	tr|L8IN23|L8IN23_BOSMU
BmuPB016848	19.84	16.07	18.6	15.4	11.59	24.95	15.93	13.01	26.85	14.76	10.41	27.19	19.45	12.16	24.71	16.03	11.06	21.8	16.31	9.76	28.8	16.08	11.18	23.64	9.61	13.38	20.9	20.66	17.72	30.09	16.21	19.82	23.74	11.91	15.11	26.11	509150	ETHE1	GO:0003677; DNA binding; Molecular Function GO:0006355; regulation of transcription, DNA-dependent; Biological Process GO:0016020; membrane; Cellular Component GO:0016787; hydrolase activity; Molecular Function	IPR001279; Beta-lactamase-like IPR002229; Blood group Rhesus C/E/D polypeptide IPR006197; Peptidase S24, LexA-like	K17725 sulfur dioxygenase [EC:1.13.11.18] | (RefSeq) ETHE1; ETHE1, persulfide dioxygenase	sp|Q3T094|ETHE1_BOVIN	tr|L8IFK5|L8IFK5_BOSMU
BmuPB003905	0	0	2.11	0.02	0	0.12	0	0	1.83	0	0	1.45	0	0	0.04	0	0	0	0.02	0	0.14	0	0.02	0.11	0	0	0	0	0	1.24	0	0	0.03	0.02	0.05	1.05	540581	GPR61	GO:0004930; G-protein coupled receptor activity; Molecular Function GO:0005249; voltage-gated potassium channel activity; Molecular Function GO:0006813; potassium ion transport; Biological Process GO:0007186; G-protein coupled receptor signaling pathway; Biological Process GO:0008076; voltage-gated potassium channel complex; Cellular Component GO:0016021; integral to membrane; Cellular Component	IPR000276; G protein-coupled receptor, rhodopsin-like IPR004052; Potassium channel, voltage dependent, Kv1.5 IPR017452; GPCR, rhodopsin-like, 7TM	K08414 G protein-coupled receptor 61 | (RefSeq) GPR61; G protein-coupled receptor 61	sp|Q9BZJ8|GPR61_HUMAN	tr|L8IWL3|L8IWL3_BOSMU
BmuPB006978	23.59	24.96	40.61	21.62	26.22	34.31	23.72	24.52	35	25.02	29.75	40.36	22.96	24.37	35.99	23.02	22.54	31.03	24.53	26.9	36.24	20.62	25.2	38.28	24.6	26.07	37.94	21.37	34.57	33.44	21.89	33.52	49.85	24.63	35.71	43.36	512470	DHX29	GO:0003676; nucleic acid binding; Molecular Function GO:0004386; helicase activity; Molecular Function GO:0005524; ATP binding; Molecular Function GO:0008026; ATP-dependent helicase activity; Molecular Function	IPR001650; Helicase, C-terminal IPR007502; Helicase-associated domain IPR008378; Ubiquitous surface protein IPR011545; DNA/RNA helicase, DEAD/DEAH box type, N-terminal IPR011709; Domain of unknown function DUF1605 IPR014001; Helicase, superfamily 1/2, ATP-binding domain	K18995 ATP-dependent RNA helicase DHX29 [EC:3.6.4.13] | (RefSeq) DHX29; DExH-box helicase 29	sp|Q7Z478|DHX29_HUMAN	tr|L8J1B5|L8J1B5_BOSMU
BmuPB014911	8.55	3.38	3.35	9.67	2.26	2.18	6.82	2.51	1.94	5.54	4.04	3.56	6.73	3.36	2.51	7.05	4.08	4.31	6.64	3.55	4.51	7.91	4.19	5.46	2.03	5.07	3.39	8.41	1.82	2.98	6.67	1.02	2.26	7.56	1.64	2.35	538276	JAK3	GO:0004672; protein kinase activity; Molecular Function GO:0004713; protein tyrosine kinase activity; Molecular Function GO:0005515; protein binding; Molecular Function GO:0005524; ATP binding; Molecular Function GO:0005856; cytoskeleton; Cellular Component GO:0006468; protein phosphorylation; Biological Process	IPR000299; FERM domain IPR000719; Protein kinase domain IPR000980; SH2 domain IPR001245; Serine-threonine/tyrosine-protein kinase catalytic domain IPR001487; Bromodomain IPR002290; Serine/threonine- / dual specificity protein kinase, catalytic domain IPR019749; Band 4.1 domain IPR020635; Tyrosine-protein kinase, catalytic domain IPR023236; FAM105A	K11218 Janus kinase 3 [EC:2.7.10.2] | (RefSeq) JAK3; Janus kinase 3	sp|P52333|JAK3_HUMAN	tr|E1BEL4|E1BEL4_BOVIN
BmuPB013001	0.25	4.4	10.11	0.39	4.52	32.35	0.71	6.2	12.08	0.24	0.15	27.59	0.19	1.47	5.92	0.77	2	3.83	0.93	2.07	14.73	0.86	0.56	16.41	4.83	0.67	8.06	0.79	0.41	8.71	0.81	0.26	5.35	0.45	0.09	5.88	509500	RXRG	GO:0003700; sequence-specific DNA binding transcription factor activity; Molecular Function GO:0003707; steroid hormone receptor activity; Molecular Function GO:0005634; nucleus; Cellular Component GO:0006355; regulation of transcription, DNA-dependent; Biological Process GO:0006508; proteolysis; Biological Process GO:0008236; serine-type peptidase activity; Molecular Function GO:0008270; zinc io…	IPR000223; Peptidase S26A, signal peptidase I IPR000536; Nuclear hormone receptor, ligand-binding, core IPR001628; Zinc finger, nuclear hormone receptor-type IPR021780; Nuclear/hormone receptor activator site AF-1	K08526 retinoid X receptor gamma | (RefSeq) RXRG; retinoid X receptor gamma	sp|Q0VC20|RXRG_BOVIN	tr|H2R383|H2R383_PANTR
BmuPB012385	35.78	66.12	39.05	42.62	78.23	34.75	39.09	69.92	36.13	37.2	52.79	38.23	32.3	71.3	36.41	34.74	73.09	40.93	34.86	55.32	32.57	33.73	59.15	39.75	61.81	29.24	36.75	40.22	26.53	37.86	28.47	26.59	27.43	28.56	38.16	41.13	535746	2019-09-11	GO:0005198; structural molecule activity; Molecular Function GO:0005525; GTP binding; Molecular Function GO:0007049; cell cycle; Biological Process GO:0019028; viral capsid; Cellular Component	IPR000038; Cell division protein GTP binding IPR001399; VP6 blue-tongue virus inner capsid protein	K16939 septin 6/8/11 | (RefSeq) SEPT11; septin 11	sp|Q9NVA2|SEP11_HUMAN	tr|F1RYS5|F1RYS5_PIG
BmuPB003825	24.84	30.14	20.56	26.14	38.87	19.84	28.86	37.78	22.4	46.08	36.26	25.42	28.11	33.89	19.37	29.53	32.87	20.71	28.55	31.07	30.29	27.79	32.06	25.99	35.87	34.64	20.16	23.4	91.71	23.96	22.33	80.71	14.48	29.04	74.83	22.06	616665	FNBP1L	GO:0005515; protein binding; Molecular Function	IPR001060; FCH domain IPR001452; Src homology-3 domain IPR001623; DnaJ domain IPR009149; BR22	K20121 formin-binding protein 1 | (RefSeq) FNBP1L; formin binding protein 1 like	sp|Q2HWF0|FBP1L_RAT	tr|F7B2D8|F7B2D8_HORSE
BmuPB001745	15.85	14.41	36.38	15.45	14.24	29.05	18.34	16.97	39.04	13.59	14.27	34.45	17.05	13.49	31.76	17.13	12.73	28.78	16.29	13.84	32.27	16.24	12.12	29.41	13.52	18.81	38.44	17.58	23.81	33.17	18.31	20.6	37.6	17.72	20.7	44.18	511289	UBL7	GO:0001505; regulation of neurotransmitter levels; Biological Process GO:0004969; histamine receptor activity; Molecular Function GO:0005515; protein binding; Molecular Function GO:0007186; G-protein coupled receptor signaling pathway; Biological Process GO:0016021; integral to membrane; Cellular Component GO:0016491; oxidoreductase activity; Molecular Function GO:0046872; metal ion binding; Mole…	IPR000449; Ubiquitin-associated domain/translation elongation factor EF-Ts, N-terminal IPR000626; Ubiquitin domain IPR003980; Histamine H3 receptor IPR008335; Eukaryotic molybdopterin oxidoreductase IPR015496; Ubiquilin IPR015940; Ubiquitin-associated/translation elongation factor EF1B, N-terminal, eukaryote IPR019955; Ubiquitin supergroup	no KO assigned | (RefSeq) UBL7; ubiquitin like 7	sp|Q2KIS3|UBL7_BOVIN	tr|Q5EA29|Q5EA29_BOVIN
BmuPB003927	0.06	0	0.03	0.26	0	0	0.22	0	0.04	0.05	0.02	0	0.13	0	0	0.02	0	0	0.05	0.02	0	0.09	0.03	0	0	0.33	0	0.36	0.07	0.03	0.02	0	0.07	0.04	0	0.07	NA	NA	GO:0004190; aspartic-type endopeptidase activity; Molecular Function GO:0006508; proteolysis; Biological Process GO:0009986; cell surface; Cellular Component	IPR001461; Peptidase A1 IPR003067; Plasmodium circumsporozoite protein IPR012848; Propeptide, peptidase A1	K01378 chymosin [EC:3.4.23.4] | (RefSeq) chymosin	sp|P00794|CHYM_BOVIN	tr|L8IT38|L8IT38_BOSMU
BmuPB021262	0.02	0.02	0	0.02	0.03	0.02	0.06	0.16	0.04	0	0	0	0.08	0.01	0.05	0.05	0.2	0.03	0	0	0	0.02	0.14	0.06	0	0.04	0.02	0.01	0.14	0.01	0.01	0	0.07	0.09	0.23	0.04	NA	NA	GO:0004942; anaphylatoxin receptor activity; Molecular Function GO:0006935; chemotaxis; Biological Process GO:0008158; hedgehog receptor activity; Molecular Function GO:0016020; membrane; Cellular Component GO:0016021; integral to membrane; Cellular Component GO:0016539; intein-mediated protein splicing; Biological Process	IPR000731; Sterol-sensing domain IPR002234; Anaphylatoxin chemotactic receptor family IPR003392; Patched IPR006142; Intein	no KO assigned | (RefSeq) patched domain-containing protein 3-like	sp|Q0EEE2|PTHD3_MOUSE	tr|L8HRF5|L8HRF5_BOSMU
BmuPB016593	0	0	0.03	0	0	0.04	0	0	0	0.03	0	0	0	0	0.03	0	0.03	0	0.02	0	0	0.03	0	0	0	0.02	0.04	0	0	0.2	0	0	0	0.02	0	0	NA	NA	GO:0004930; G-protein coupled receptor activity; Molecular Function GO:0005515; protein binding; Molecular Function GO:0016020; membrane; Cellular Component	IPR003051; GPCR, family 2, corticotropin releasing factor receptor IPR003598; Immunoglobulin subtype 2 IPR007110; Immunoglobulin-like domain	K06499 carcinoembryonic antigen-related cell adhesion molecule | (RefSeq) CEACAM18; carcinoembryonic antigen related cell adhesion molecule 18	sp|Q9D871|CEA18_MOUSE	tr|L8IH60|L8IH60_BOSMU
BmuPB007864	0	0	0.04	0	0	0	0	0	0	0	0	0	0	0	0.03	0	0	0	0	0	0	0	0	0	0	0	0	0	0	0	0	0	0.05	0	0	0.1	NA	NA	GO:0004930; G-protein coupled receptor activity; Molecular Function GO:0007186; G-protein coupled receptor signaling pathway; Biological Process GO:0016020; membrane; Cellular Component GO:0016021; integral to membrane; Cellular Component GO:0050909; sensory perception of taste; Biological Process	IPR002229; Blood group Rhesus C/E/D polypeptide IPR007960; Mammalian taste receptor	K08474 taste receptor type 2 | (RefSeq) taste receptor type 2 member 7-like	sp|Q8MJU6|TA2R1_CHLAE	tr|L8HUK2|L8HUK2_BOSMU
BmuPB011626	3.32	3.72	2.9	3.55	4.19	2.09	3.01	3.26	2.16	3.95	4.97	1.9	3.17	3.23	1.82	3.33	4.41	3.24	3.08	3.95	1.77	3.98	4.38	2.8	5.27	2.43	1.69	4	2.5	2.56	3.18	1.96	2.17	3.05	2.36	1.91	528487	PTPN23	GO:0004674; protein serine/threonine kinase activity; Molecular Function GO:0004725; protein tyrosine phosphatase activity; Molecular Function GO:0005515; protein binding; Molecular Function GO:0006468; protein phosphorylation; Biological Process GO:0006470; protein dephosphorylation; Biological Process GO:0016311; dephosphorylation; Biological Process GO:0016791; phosphatase activity; Molecular …	IPR000242; Protein-tyrosine phosphatase, receptor/non-receptor type IPR000387; Protein-tyrosine/Dual specificity phosphatase IPR003547; Serine/threonine protein kinase, yersinia-type IPR003595; Protein-tyrosine phosphatase, catalytic IPR004328; BRO1 domain IPR025304; ALIX V-shaped domain	K18040 tyrosine-protein phosphatase non-receptor type 23 [EC:3.1.3.48] | (RefSeq) PTPN23; protein tyrosine phosphatase, non-receptor type 23	sp|Q9H3S7|PTN23_HUMAN	tr|L8HQJ0|L8HQJ0_BOSMU
BmuPB015432	0.57	0.45	0.78	0.41	0.36	0.69	0.78	0.37	0.45	0.53	0.56	0.73	0.65	0.63	1.14	0.63	0.23	0.52	0.14	0.54	0.47	0.42	0.42	0.35	0.49	0.46	0.67	0.35	0.47	1.02	0.67	0.71	0.45	0.11	0.13	0.16	NA	NA	GO:0005515; protein binding; Molecular Function	IPR002110; Ankyrin repeat IPR003066; Salmonella invasion protein InvJ IPR025204; Centromere subunit L	K11504 centromere protein L | (RefSeq) CENPL; centromere protein L	sp|Q5EA18|CENPL_BOVIN	tr|L8IX16|L8IX16_BOSMU
BmuPB006636	2.5	3.01	3.39	3.09	4.16	3.17	2.82	2.99	4.54	2.57	2.46	3.78	2.05	3.17	3.64	2.26	2.94	3.69	2.1	3.46	2.72	2.52	2.96	2.29	3.94	2.09	2.78	1.83	2.67	4.59	2.61	2.45	3.79	3.01	2.53	3.68	540889	PHF13	GO:0005000; vasopressin receptor activity; Molecular Function GO:0005515; protein binding; Molecular Function GO:0007186; G-protein coupled receptor signaling pathway; Biological Process GO:0008270; zinc ion binding; Molecular Function GO:0016021; integral to membrane; Cellular Component	IPR000628; Vasopressin V1B receptor IPR001965; Zinc finger, PHD-type IPR019787; Zinc finger, PHD-finger	no KO assigned | (RefSeq) PHF13; PHD finger protein 13	sp|Q86YI8|PHF13_HUMAN	tr|F1MJH9|F1MJH9_BOVIN
BmuPB015778	27.38	12.96	20.02	29.34	15.88	20.14	28.84	17	17.18	32.47	15.12	20.03	29.15	12.68	14	30.42	15.44	16.66	32.33	13.54	16.11	29.15	13.2	14.08	12.57	30.26	13.82	21.46	17.2	14.85	27.09	22.36	17.48	30.81	18.1	18.18	507041	PRKCE	GO:0003677; DNA binding; Molecular Function GO:0004672; protein kinase activity; Molecular Function GO:0004674; protein serine/threonine kinase activity; Molecular Function GO:0004713; protein tyrosine kinase activity; Molecular Function GO:0005524; ATP binding; Molecular Function GO:0006355; regulation of transcription, DNA-dependent; Biological Process GO:0006468; protein phosphorylation; Biolo…	IPR000719; Protein kinase domain IPR000961; AGC-kinase, C-terminal IPR001245; Serine-threonine/tyrosine-protein kinase catalytic domain IPR001256; GPCR, family 3, metabotropic glutamate receptor 1 IPR002219; Protein kinase C-like, phorbol ester/diacylglycerol binding IPR002290; Serine/threonine- / dual specificity protein kinase, catalytic domain IPR006197; Peptidase S24, LexA-like IPR017892; Pro…	K18050 novel protein kinase C epsilon type [EC:2.7.11.13] | (RefSeq) PRKCE; protein kinase C epsilon	sp|Q02156|KPCE_HUMAN	tr|F1MDC9|F1MDC9_BOVIN
BmuPB014744	16.89	12.61	31.35	15.21	12.29	24.58	15.07	12.1	26.12	13.65	11.42	22.41	16.28	14.24	17.26	15.2	16	20.24	16.41	17.37	22.8	14.41	15.16	21.26	14.75	15.56	17.75	18.5	28.18	25.62	14.87	18.05	30.29	14.82	19.54	23.48	614135	STX18	-	IPR009149; BR22 IPR019529; SNARE-complex protein Syntaxin-18 N-terminal	K08492 syntaxin 18 | (RefSeq) STX18; syntaxin 18	sp|Q9P2W9|STX18_HUMAN	tr|L8IPB3|L8IPB3_BOSMU
BmuPB011565	0	0	0	0	0.03	0.04	0	0	0	0	0.03	0	0	0	0.03	0	0.03	0	0	0	0	0	0	0	0.03	0	0.04	0	0	0	0	0	0.04	0	0	0	509933	RHO	GO:0004930; G-protein coupled receptor activity; Molecular Function GO:0007186; G-protein coupled receptor signaling pathway; Biological Process GO:0007601; visual perception; Biological Process GO:0007602; phototransduction; Biological Process GO:0016021; integral to membrane; Cellular Component	IPR000276; G protein-coupled receptor, rhodopsin-like IPR001521; Opsin, blue sensitive IPR001760; Opsin IPR017452; GPCR, rhodopsin-like, 7TM IPR019477; Rhodopsin, N-terminal	K04250 rhodopsin | (RefSeq) RHO; rhodopsin	sp|P02699|OPSD_BOVIN	tr|L8I7L1|L8I7L1_BOSMU
BmuPB001097	23.88	10.08	4.84	16.58	7.58	4.01	12.33	7.08	3.04	12.11	11.46	8.45	17.52	9.2	5.78	24.84	13.84	18.85	18.44	11.76	12.67	15.13	9.99	14.68	2.93	23.47	8.56	26.17	16.81	7.43	20.23	4.21	3.12	27.19	6.57	6.25	767892	HCST	GO:0004601; peroxidase activity; Molecular Function GO:0006979; response to oxidative stress; Biological Process GO:0020037; heme binding; Molecular Function GO:0055114; oxidation-reduction process; Biological Process	IPR002016; Haem peroxidase, plant/fungal/bacterial IPR009861; DAP10 membrane	K07988 hematopoietic cell signal transducer | (RefSeq) HCST, DAP10; hematopoietic cell signal transducer	sp|Q1XF11|HCST_BOVIN	tr|F6RC81|F6RC81_HORSE
BmuPB021974	0	0	0	0	0.05	0	0	0	0	0	0	0	0	0.02	0.03	0	0	0	0	0	0.11	0	0	0	0	0	0.03	0	0	0.03	0	0	0	0.04	0	0	337913	PAG19	GO:0003697; single-stranded DNA binding; Molecular Function GO:0004190; aspartic-type endopeptidase activity; Molecular Function GO:0004519; endonuclease activity; Molecular Function GO:0005634; nucleus; Cellular Component GO:0006289; nucleotide-excision repair; Biological Process GO:0006508; proteolysis; Biological Process	IPR001044; XPG/Rad2 endonuclease, eukaryotes IPR001461; Peptidase A1 IPR012848; Propeptide, peptidase A1	K06002 pepsin A [EC:3.4.23.1] | (RefSeq) PAG19; pregnancy-associated glycoprotein 19	sp|Q29432|PAG1_BOVIN	tr|F1N7M7|F1N7M7_BOVIN
BmuPB001769	16.72	8.76	4.68	19.66	4.54	6.86	17.51	7.52	7.04	16.83	2.63	3.38	20.65	6.87	7.42	20.73	2.79	5.94	17.58	4.27	5.33	22.12	3.74	3.23	5.89	25.16	7.25	13.81	14.65	4.35	23.15	17.42	3.42	24.87	26.65	3.51	NA	NA	GO:0001539; ciliary or flagellar motility; Biological Process GO:0003774; motor activity; Molecular Function GO:0006935; chemotaxis; Biological Process GO:0009288; bacterial-type flagellum; Cellular Component GO:0016020; membrane; Cellular Component GO:0016021; integral to membrane; Cellular Component GO:0016192; vesicle-mediated transport; Biological Process	IPR001388; Synaptobrevin IPR018006; Flagellar FliJ, proteobacteria	K08519 syntaxin-binding protein 6 | (RefSeq) STXBP6; syntaxin binding protein 6	sp|Q8R3T5|STXB6_MOUSE	tr|F1MYL3|F1MYL3_BOVIN
BmuPB009336	55.48	50.05	90.4	54.94	54.95	72.1	56.84	46.81	73.23	68.07	71.47	71.71	68.88	80.6	83.54	56.5	70.73	63.1	59.08	66.23	67.48	58.1	71.54	66.27	67.43	68.17	79.94	57.84	65.11	79.35	64.95	56.05	107.61	65.86	60.57	91.08	511650	AGGF1	GO:0003676; nucleic acid binding; Molecular Function GO:0005515; protein binding; Molecular Function	IPR000253; Forkhead-associated (FHA) domain IPR000467; G-patch domain IPR000533; Tropomyosin	no KO assigned | (RefSeq) AGGF1; angiogenic factor with G-patch and FHA domains 1	sp|Q7TN31|AGGF1_MOUSE	tr|Q0VD47|Q0VD47_BOVIN
BmuPB016930	2.23	2.62	1.68	1.78	2.3	1.67	2.55	2.69	0.82	2.53	3.47	1.28	2.71	1.9	1.02	1.78	2.54	1.53	2.69	2.19	1.87	2.09	2.62	1.18	4.21	2.57	0.46	2.78	1.83	0.87	2.28	1.33	1.07	2.26	1.01	1.54	281465	ROM1	GO:0005031; tumor necrosis factor-activated receptor activity; Molecular Function GO:0016020; membrane; Cellular Component GO:0016021; integral to membrane; Cellular Component	IPR018499; Tetraspanin/Peripherin IPR020411; Tumour necrosis factor receptor 1B	K17344 rod outer segment membrane protein 1 | (RefSeq) ROM1; retinal outer segment membrane protein 1	sp|P52205|ROM1_BOVIN	tr|L8I2B9|L8I2B9_BOSMU
BmuPB014942	1.01	0.01	0	0.06	0.01	0.03	2.4	0	0.01	0.04	0.02	0.02	0.71	0.02	0.01	0.18	0	0	0.81	0	0.04	0.99	0.01	0.02	0.01	0.25	0.02	1.93	0.02	0.01	0.33	0	0.05	0.06	0	0.03	537999	NWD1	GO:0003677; DNA binding; Molecular Function GO:0005515; protein binding; Molecular Function GO:0006281; DNA repair; Biological Process GO:0016539; intein-mediated protein splicing; Biological Process	IPR001680; WD40 repeat IPR002008; DNA polymerase, family X, beta-like IPR006142; Intein IPR017986; WD40-repeat-containing domain IPR020472; G-protein beta WD-40 repeat	no KO assigned | (RefSeq) NWD1; NACHT and WD repeat domain containing 1	sp|Q149M9|NWD1_HUMAN	tr|A7MB85|A7MB85_BOVIN
BmuPB003973	5.03	6.57	4.42	5.48	5.22	5.51	5.55	5.16	5.53	3.47	3.84	4.42	4.54	4.52	3.94	4.53	4.79	4.15	4.76	5.51	4.84	3.68	4.5	5.67	5.55	4.17	4.48	5.35	4.07	4.55	5.23	4.79	4.74	4.39	5.07	4.43	512078	AP4B1	GO:0006886; intracellular protein transport; Biological Process GO:0016020; membrane; Cellular Component GO:0016192; vesicle-mediated transport; Biological Process GO:0030117; membrane coat; Cellular Component GO:0030131; clathrin adaptor complex; Cellular Component	IPR002229; Blood group Rhesus C/E/D polypeptide IPR002553; Clathrin/coatomer adaptor, adaptin-like, N-terminal IPR015151; Beta-adaptin appendage, C-terminal subdomain IPR026739; AP complex subunit beta	K12401 AP-4 complex subunit beta-1 | (RefSeq) AP4B1; adaptor related protein complex 4 beta 1 subunit	sp|Q9Y6B7|AP4B1_HUMAN	tr|L8J5I1|L8J5I1_BOSMU
BmuPB008614	114.65	131.29	84.8	117.2	145.72	80.2	120.59	147.8	67.23	116.85	142.82	71.49	120.69	139.47	83.24	105.95	137.19	79.5	105.35	126.34	65.55	101.51	138.04	78.89	139.69	125.3	78.55	115.87	143.41	77.07	111.59	134.57	70.54	109.59	124.63	63.81	510574	VPS26A	GO:0007034; vacuolar transport; Biological Process GO:0007155; cell adhesion; Biological Process GO:0030904; retromer complex; Cellular Component	IPR003535; Intimin/invasin bacterial adhesion mediator protein IPR005377; Vacuolar protein sorting-associated protein 26	K18466 vacuolar protein sorting-associated protein 26 | (RefSeq) VPS26A; VPS26, retromer complex component A	sp|Q0VD53|VP26A_BOVIN	tr|G1U351|G1U351_RABIT
BmuPB020134	17.07	21.63	19.27	14.71	16.76	17.91	12.76	17.53	12.17	22.41	34.15	13.76	15.04	20.09	11.87	19.3	27.69	15.76	16.82	23.9	11.83	23.86	29.43	22.84	38.52	15.73	10.63	14.99	19.36	16.72	15.18	18.65	19.32	18.67	16.45	12.34	526370	LENG8	-	IPR005062; SAC3/GANP/Nin1/mts3/eIF-3 p25	no KO assigned | (RefSeq) LENG8; leukocyte receptor cluster member 8	sp|Q8CBY3|LENG8_MOUSE	tr|A7E2Y7|A7E2Y7_BOVIN
BmuPB003086	0.01	0	0.02	0.07	0	0.04	0	0	0.02	0	0	0.02	0	0.01	0	0	0	0	0	0	0	0	0	0	0	0	0	0.01	0	0.05	0	0	0	0.01	0	0	504977	GP1BA	GO:0005515; protein binding; Molecular Function GO:0005922; connexon complex; Cellular Component GO:0007154; cell communication; Biological Process	IPR000483; Cysteine-rich flanking region, C-terminal IPR001611; Leucine-rich repeat IPR002266; Gap junction alpha-8 protein (Cx50) IPR003591; Leucine-rich repeat, typical subtype IPR025875; Leucine rich repeat 4	K06261 platelet glycoprotein Ib alpha chain | (RefSeq) GP1BA; glycoprotein Ib platelet alpha subunit	sp|O35930|GP1BA_MOUSE	tr|E1BB32|E1BB32_BOVIN
BmuPB018737	0.66	0.39	0.76	1.44	0.94	1.17	1.14	0.93	1.51	1.29	0.28	1.7	0.49	0.32	1.67	0.32	0.25	0.88	0.28	0.45	1.92	0.22	0.17	2.23	0.31	0.94	1.25	0.65	0.13	0.51	0.86	0.1	0.37	0.67	0.43	1.18	504256	CLGN	GO:0005509; calcium ion binding; Molecular Function GO:0005783; endoplasmic reticulum; Cellular Component GO:0006457; protein folding; Biological Process GO:0051082; unfolded protein binding; Molecular Function	IPR000533; Tropomyosin IPR001580; Calreticulin/calnexin	K09551 calmegin | (RefSeq) CLGN; calmegin	sp|Q3SYT6|CLGN_BOVIN	tr|L8IJ42|L8IJ42_BOSMU
BmuPB020231	4.08	5.15	4	3.54	5.05	3.67	4.35	4.96	3.63	4.15	6.53	3.45	4.24	5.82	3.53	3.8	4.99	3.4	4.41	5.58	3.21	4.49	4.94	3.74	5.04	3.83	3.37	4.94	4.7	3.87	3.87	4.68	4.68	4.13	4.8	5.03	507819	SPG11	GO:0001607; neuromedin U receptor activity; Molecular Function GO:0007186; G-protein coupled receptor signaling pathway; Biological Process GO:0016021; integral to membrane; Cellular Component	IPR005392; Neuromedin U receptor, type 2	K19026 spatacsin | (RefSeq) SPG11; spastic paraplegia 11 (autosomal recessive)	sp|Q96JI7|SPTCS_HUMAN	tr|F1MEB4|F1MEB4_BOVIN
BmuPB001801	29.06	27.43	32.69	34	31.46	29.64	35.83	26.17	30.15	33.89	40.82	23.35	34.26	35.55	25.95	33.64	38.73	24.69	33.65	33.09	24.35	30.08	36.73	23.55	34.03	38.24	26.52	35.52	34.22	24.6	31.59	34.59	37.21	34.45	28.22	32.8	520143	EAPP	GO:0000785; chromatin; Cellular Component GO:0003677; DNA binding; Molecular Function GO:0005634; nucleus; Cellular Component GO:0006355; regulation of transcription, DNA-dependent; Biological Process	IPR000116; High mobility group, HMG-I/HMG-Y IPR019370; E2F-associated phosphoprotein	no KO assigned | (RefSeq) EAPP; E2F associated phosphoprotein	sp|Q56P03|EAPP_HUMAN	tr|Q0P5M4|Q0P5M4_BOVIN
BmuPB019545	34	32.42	60.73	35.02	35.56	51.9	38.34	34.36	64.41	33.95	42.88	50.29	37.6	44.78	50.15	39.79	44.21	43.86	47.31	53.46	59.44	35.64	44.31	54.13	38.96	44.48	58.07	39.12	37.97	47.69	45.06	33.61	92.98	42.27	42.97	68.65	506426	CRYZL1	GO:0005886; plasma membrane; Cellular Component GO:0006813; potassium ion transport; Biological Process GO:0008270; zinc ion binding; Molecular Function GO:0015079; potassium ion transmembrane transporter activity; Molecular Function GO:0016491; oxidoreductase activity; Molecular Function GO:0016747; transferase activity, transferring acyl groups other than amino-acyl groups; Molecular Function G…	IPR002085; Alcohol dehydrogenase superfamily, zinc-type IPR006036; Potassium uptake protein TrkA IPR013149; Alcohol dehydrogenase, C-terminal IPR013154; Alcohol dehydrogenase GroES-like IPR020843; Polyketide synthase, enoylreductase	no KO assigned | (RefSeq) CRYZL1; crystallin zeta like 1	sp|Q59A28|QORL1_BOVIN	tr|L8ISD8|L8ISD8_BOSMU
BmuPB009475	0.33	0.3	0.2	0.31	0.42	0.16	0.27	0.36	0.28	0.45	0.61	0.14	0.36	0.49	0.12	0.35	0.34	0.14	0.35	0.39	0.12	0.48	0.78	0.3	0.77	0.24	0.18	0.32	0.42	0.28	0.18	0.63	0.17	0.26	0.57	0.06	539758	ZFHX2	GO:0000976; transcription regulatory region sequence-specific DNA binding; Molecular Function GO:0001505; regulation of neurotransmitter levels; Biological Process GO:0003676; nucleic acid binding; Molecular Function GO:0003700; sequence-specific DNA binding transcription factor activity; Molecular Function GO:0004969; histamine receptor activity; Molecular Function GO:0006355; regulation of tran…	IPR000047; Helix-turn-helix motif IPR001356; Homeobox domain IPR003604; Zinc finger, U1-type IPR003980; Histamine H3 receptor IPR007087; Zinc finger, C2H2 IPR013847; POU domain IPR015880; Zinc finger, C2H2-like IPR027028; Zinc finger homeobox protein 2	K09379 zinc finger homeobox protein 2 | (RefSeq) ZFHX2; zinc finger homeobox 2	sp|Q9C0A1|ZFHX2_HUMAN	tr|L8HQC4|L8HQC4_BOSMU
BmuPB008520	7.12	14.87	9.21	8.36	14.18	10.48	8.29	12.13	9.83	7.15	12.13	8.34	8.67	10.85	9.16	8.04	11.21	11.12	7.08	10.11	8.59	8.15	9.94	9.5	9.01	5.93	9.65	5.43	6.18	6.64	8.02	7.93	12.01	6.7	6.61	9.93	281151	EXT2	GO:0005267; potassium channel activity; Molecular Function GO:0006024; glycosaminoglycan biosynthetic process; Biological Process GO:0015012; heparan sulfate proteoglycan biosynthetic process; Biological Process GO:0016021; integral to membrane; Cellular Component GO:0071805; potassium ion transmembrane transport; Biological Process	IPR004263; Exostosin-like IPR005410; Two pore domain potassium channel, THIK IPR027673; Exostosin-2	K02367 glucuronyl/N-acetylglucosaminyl transferase EXT2 [EC:2.4.1.224 2.4.1.225] | (RefSeq) EXT2; exostosin glycosyltransferase 2	sp|O77783|EXT2_BOVIN	tr|L8HZ42|L8HZ42_BOSMU
BmuPB014419	5.96	6.09	11.21	5.88	6.84	11.24	4.93	6.11	11.92	4.66	6.1	17.22	6.29	4.81	17.96	6.01	5.7	12.51	5.78	6.71	17.27	5.97	5.2	16.81	8.47	7.37	15.63	4.75	7.37	14.41	5.29	5.25	16.52	6.83	8.92	15.41	280869	MTR	GO:0005622; intracellular; Cellular Component GO:0008270; zinc ion binding; Molecular Function GO:0008705; methionine synthase activity; Molecular Function GO:0008898; homocysteine S-methyltransferase activity; Molecular Function GO:0009086; methionine biosynthetic process; Biological Process GO:0031419; cobalamin binding; Molecular Function GO:0042558; pteridine-containing compound metabolic pro…	IPR000489; Pterin-binding IPR000839; Porin, Oms28 type IPR003726; Homocysteine S-methyltransferase IPR003759; Cobalamin (vitamin B12)-binding module, cap domain IPR004223; Vitamin B12-dependent methionine synthase, activation domain IPR006158; Cobalamin (vitamin B12)-binding domain IPR011822; 5-methyltetrahydrofolate--homocysteine methyltransferase	K00548 5-methyltetrahydrofolate--homocysteine methyltransferase [EC:2.1.1.13] | (RefSeq) MTR; 5-methyltetrahydrofolate-homocysteine methyltransferase	sp|Q4JIJ3|METH_BOVIN	tr|F1N0S3|F1N0S3_BOVIN
BmuPB013379	10	11.96	12.02	11.18	15.77	9.84	8.12	12.73	14.67	8.48	15.65	21.39	8.19	14.53	16.09	8.08	13.31	18.21	8.52	15.23	14.47	9.74	13.07	10.08	13.79	8.62	21.68	10.1	4.64	26.98	9.31	6.21	40.32	9.17	3.17	40.19	783538	ARID5B	GO:0003677; DNA binding; Molecular Function GO:0003700; sequence-specific DNA binding transcription factor activity; Molecular Function GO:0005622; intracellular; Cellular Component GO:0005634; nucleus; Cellular Component GO:0006355; regulation of transcription, DNA-dependent; Biological Process	IPR001606; ARID/BRIGHT DNA-binding domain IPR002418; Transcription regulator Myc	no KO assigned | (RefSeq) ARID5B; AT-rich interaction domain 5B	sp|E1BLP6|ARI5B_BOVIN	tr|G5E585|G5E585_BOVIN
BmuPB006306	10.46	6.26	4.67	9.23	5.35	5.04	8.18	4.98	4.09	8.29	6.45	4.17	6.83	6.05	14.68	7.44	7.05	5.96	7.84	5.87	4.23	8.4	7.21	4.61	7.16	7	9.36	8.21	7.83	4.55	7.58	7.65	5.07	7.21	7.37	5.27	512682	SBNO2	GO:0006355; regulation of transcription, DNA-dependent; Biological Process GO:0016021; integral to membrane; Cellular Component GO:0016539; intein-mediated protein splicing; Biological Process	IPR000723; G protein-coupled receptor 3/6/12 orphan IPR006142; Intein IPR026741; Protein strawberry notch-like IPR026937; Strawberry notch, helicase C domain	no KO assigned | (RefSeq) SBNO2; strawberry notch homolog 2	sp|A0JND4|SBNO2_BOVIN	tr|L8IW59|L8IW59_BOSMU
BmuPB016053	5.47	2.74	1.85	5.27	2.35	1.79	5.78	2.79	1.8	8.34	4.57	1.87	7.36	4.37	2.36	6.8	3.49	2.03	7.28	3.71	3.3	6.1	3.31	2.75	3.7	7.68	1.98	7.61	1.59	2.42	6.15	1.36	2.5	8.28	2.29	1.75	NA	NA	GO:0005509; calcium ion binding; Molecular Function	IPR000533; Tropomyosin IPR002048; EF-hand domain IPR011992; EF-hand domain pair	K16477 ninein-like protein | (RefSeq) NINL; ninein like	sp|Q6ZQ12|NINL_MOUSE	tr|G5E648|G5E648_BOVIN
BmuPB013205	0.16	0.24	0	0.18	0.12	0.16	0.16	0.06	0	0.11	0.06	0.39	0.02	0	0.05	0.04	0	0	0.08	0.12	0.08	0.02	0.07	0.18	0	0.08	0.03	0	0	0.08	0.06	0	0.03	0.02	0	0.07	NA	NA	GO:0009405; pathogenesis; Biological Process GO:0016791; phosphatase activity; Molecular Function	IPR008108; Phosphatase IpgD/SopB	-	-	-
BmuPB018447	42.82	59.82	64.33	34.86	47.2	79.04	35.97	54.82	135.66	41.87	25.35	76.47	41.92	45.4	105.04	39.13	38.92	183	35.01	42.04	75.23	34.91	42.05	52.84	66.68	38.4	84.38	39.4	10.09	83.31	37.27	10.01	88.77	41.04	8.42	90.13	505679	S100A16	GO:0005509; calcium ion binding; Molecular Function	IPR002048; EF-hand domain IPR011992; EF-hand domain pair IPR013281; Apoptosis regulator, Mcl-1	no KO assigned | (RefSeq) S100A16; S100 calcium binding protein A16	sp|Q0VCM0|S10AG_BOVIN	tr|L8HRD7|L8HRD7_BOSMU
BmuPB000123	0.15	0	0	0	0	0	0.15	0	0	0	0.47	0	0	0	0.34	0	0	0	0	0	0	0	0.17	0	0	0	0	0	0	0.2	0.15	0	0	0.13	0	0	281537	TNP1	GO:0000786; nucleosome; Cellular Component GO:0003677; DNA binding; Molecular Function GO:0005149; interleukin-1 receptor binding; Molecular Function GO:0005576; extracellular region; Cellular Component GO:0005634; nucleus; Cellular Component GO:0006954; inflammatory response; Biological Process GO:0006955; immune response; Biological Process GO:0007283; spermatogenesis; Biological Process	IPR001319; Nuclear transition protein 1 IPR003295; Interleukin-1, alpha IL1A	no KO assigned | (RefSeq) TNP1; transition protein 1	sp|P17305|STP1_BOVIN	tr|F7VJM9|F7VJM9_BOVIN
BmuPB019638	62.85	90.63	96.95	71.71	81.3	117.07	71.67	77.13	91.67	33.71	49.95	46.4	61.75	82.03	58.01	61.35	75.84	71.3	50.22	56.75	46.15	59.3	66.74	52.64	59.29	61.65	65.97	54.17	61.95	47.47	69.1	83.84	68.75	60.49	45.59	94.88	NA	NA	GO:0000786; nucleosome; Cellular Component GO:0001505; regulation of neurotransmitter levels; Biological Process GO:0003677; DNA binding; Molecular Function GO:0004969; histamine receptor activity; Molecular Function GO:0005634; nucleus; Cellular Component GO:0006334; nucleosome assembly; Biological Process GO:0007186; G-protein coupled receptor signaling pathway; Biological Process GO:0016021; i…	IPR003980; Histamine H3 receptor IPR005818; Linker histone H1/H5, domain H15 IPR020478; AT hook-like	K11275 histone H1/5 | (RefSeq) uncharacterized LOC102272053	sp|Q92522|H1X_HUMAN	tr|L8HU37|L8HU37_BOSMU
BmuPB004936	0	0	0	0.03	0	0.05	0	0.03	0	0.03	0	0	0	0	0.03	0	0	0	0	0	0.04	0	0	0	0	0	0	0	0	0	0	0	0	0	0	0	NA	NA	GO:0003924; GTPase activity; Molecular Function GO:0005525; GTP binding; Molecular Function GO:0005874; microtubule; Cellular Component GO:0006184; GTP catabolic process; Biological Process GO:0006935; chemotaxis; Biological Process GO:0006954; inflammatory response; Biological Process GO:0006955; immune response; Biological Process GO:0007017; microtubule-based process; Biological Process GO:000…	IPR000217; Tubulin IPR001718; CC chemokine receptor 7 IPR003008; Tubulin/FtsZ, GTPase domain IPR018316; Tubulin/FtsZ, 2-layer sandwich domain	no KO assigned | (RefSeq) tubulin alpha-1A chain-like	sp|P06605|TBA3_DROME	tr|F7HNA9|F7HNA9_MACMU
BmuPB007746	74.37	86.95	100.95	68.98	74.35	99.09	99.01	106.19	140.78	48.86	71.95	104.32	77.95	105.55	91.02	65.33	89.51	69.64	61.53	89.27	112.28	60.36	88.15	112.45	49.45	79.01	98.11	70.56	83.11	81.93	64.58	85.98	122.45	79.83	93.45	135.63	539496	MED21	GO:0005179; hormone activity; Molecular Function GO:0005576; extracellular region; Cellular Component	IPR021384; Mediator complex, subunit Med21 IPR022421; Relaxin	K15152 mediator of RNA polymerase II transcription subunit 21 | (RefSeq) MED21; mediator complex subunit 21	sp|Q2TBU8|MED21_BOVIN	tr|L8I4T8|L8I4T8_BOSMU
BmuPB013561	41.48	33.75	65.32	42.93	32.43	44.75	44.09	44.03	66.71	31.02	27.03	48.58	42.86	38.92	40.98	37.7	33.34	44.37	38.02	41.29	45.88	30.83	30.57	38.68	26.66	44.22	58.72	46.64	119.49	40.53	38.8	91.67	53.48	41.58	103.42	46.88	509108	RPS19BP1	-	IPR023262; Active regulator of SIRT1	no KO assigned | (RefSeq) RPS19BP1, AROS, S19BP; ribosomal protein S19 binding protein 1	sp|A6H7J2|AROS_BOVIN	tr|K9IWF4|K9IWF4_DESRO
BmuPB020574	0	0	0	0	0.09	0	0.08	0	0	0	0.5	0.11	0	0	0	0	0	0	0.07	0	0.1	0	0	0	0.09	0	0	0	0	0	0	0	0.25	0	0	0	280800	GAST	GO:0000785; chromatin; Cellular Component GO:0005179; hormone activity; Molecular Function GO:0005576; extracellular region; Cellular Component GO:0005634; nucleus; Cellular Component GO:0031492; nucleosomal DNA binding; Molecular Function	IPR000079; High mobility group nucleosome-binding domain-containing family IPR001651; Gastrin/cholecystokinin peptide hormone	K13768 gastrin | (RefSeq) GAST; gastrin	sp|P01352|GAST_BOVIN	tr|L8IBT7|L8IBT7_BOSMU
BmuPB019426	19.76	18.54	14.35	32.6	18.63	21.61	21.04	23.15	23.02	15.28	16.84	24.03	17.99	27.48	15.89	19.18	27.92	18.76	16.86	26	17.05	15.72	22.58	15.64	20.29	19.53	17.22	19.01	11.18	9.44	22.8	18.9	16.88	18.51	17.06	21.05	509471	UBE2L6	GO:0004993; serotonin receptor activity; Molecular Function GO:0005887; integral to plasma membrane; Cellular Component GO:0007186; G-protein coupled receptor signaling pathway; Biological Process GO:0007626; locomotory behavior; Biological Process GO:0007631; feeding behavior; Biological Process GO:0016881; acid-amino acid ligase activity; Molecular Function	IPR000377; 5-Hydroxytryptamine 2C receptor IPR000608; Ubiquitin-conjugating enzyme, E2	K04553 ubiquitin-conjugating enzyme E2 L6 [EC:2.3.2.23] | (RefSeq) UBE2L6, UbcM8; ubiquitin conjugating enzyme E2 L6	sp|A5PJC4|UB2L6_BOVIN	tr|L8IUM1|L8IUM1_BOSMU
BmuPB014711	0.09	0.46	0.41	0.08	0.02	1.53	0.23	0.59	3.25	0.06	0	0.47	0.04	0	0.94	0.02	0	0.94	0.1	0	0.57	0.16	0	1.18	0.77	0.14	1.43	0.04	0	0.5	0.05	0	0.31	0.06	0	0.96	539114	CBLN4	GO:0003700; sequence-specific DNA binding transcription factor activity; Molecular Function GO:0005634; nucleus; Cellular Component GO:0006355; regulation of transcription, DNA-dependent; Biological Process GO:0007186; G-protein coupled receptor signaling pathway; Biological Process GO:0008188; neuropeptide receptor activity; Molecular Function GO:0016021; integral to membrane; Cellular Component	IPR001073; Complement C1q protein IPR001699; Transcription factor, T-box IPR005396; Neuropeptide FF receptor, type 1	no KO assigned | (RefSeq) CBLN4; cerebellin 4 precursor	sp|Q9NTU7|CBLN4_HUMAN	tr|L8IX85|L8IX85_BOSMU
BmuPB006368	0.81	0.44	0	0.47	0.13	0	0.81	0.04	0	0	0.71	0.15	0.07	0	0.04	0.23	0.09	0.06	0.37	0.27	0.49	0.2	0.48	0.05	0.04	0.07	0	0.22	0	0	0.26	0.14	0	0.24	0	0.06	524523	TIFAB	GO:0005515; protein binding; Molecular Function GO:0007186; G-protein coupled receptor signaling pathway; Biological Process GO:0016021; integral to membrane; Cellular Component	IPR000253; Forkhead-associated (FHA) domain IPR009126; Cholecystokinin receptor	no KO assigned | (RefSeq) TIFAB; TIFA inhibitor	sp|Q6ZNK6|TIFAB_HUMAN	tr|L8IUL2|L8IUL2_BOSMU
BmuPB011050	42.71	41.18	83.23	40.14	45.78	121.55	39.43	46.23	121.19	43.74	45.66	115.79	43.41	47.64	89.73	45.69	47.89	85.31	38.16	42.5	106.44	40.53	45.44	111.94	49.96	44.47	103.34	45.24	35.77	92.24	42.03	29.71	100.02	46.76	29.43	120.8	532713	CAMK2D	GO:0004672; protein kinase activity; Molecular Function GO:0004683; calmodulin-dependent protein kinase activity; Molecular Function GO:0004713; protein tyrosine kinase activity; Molecular Function GO:0005198; structural molecule activity; Molecular Function GO:0005516; calmodulin binding; Molecular Function GO:0005524; ATP binding; Molecular Function GO:0006468; protein phosphorylation; Biologic…	IPR000719; Protein kinase domain IPR001033; Alpha-catenin IPR001245; Serine-threonine/tyrosine-protein kinase catalytic domain IPR002290; Serine/threonine- / dual specificity protein kinase, catalytic domain IPR013543; Calcium/calmodulin-dependent protein kinase II, association-domain IPR020635; Tyrosine-protein kinase, catalytic domain IPR020636; Calcium/calmodulin-dependent/calcium-dependent pr…	K04515 calcium/calmodulin-dependent protein kinase (CaM kinase) II [EC:2.7.11.17] | (RefSeq) CAMK2D; calcium/calmodulin dependent protein kinase II delta	sp|P15791|KCC2D_RAT	tr|F7H6F9|F7H6F9_CALJA
BmuPB000569	0	0.09	0	0.61	0	0	0.09	0	0	0	0	0	0	0	0	0.1	0	0	0	0	0	0	0	0	0	0.18	0	0	0	0	0	0	0	0	0.25	0	100913175	DEFB132	-	-	no KO assigned | (RefSeq) DEFB132; defensin beta 132	sp|A4H265|DB132_MACFA	tr|G8CY09|G8CY09_BOVIN
BmuPB006973	0.08	0.07	0.19	0.03	0.13	0.2	0.03	0	0.1	0	0	0.02	0.09	0.05	0.16	0.1	0.03	0.02	0	0.05	0.11	0	0.01	0	0.09	0.06	0.43	0.11	0	0.03	0.02	0	0.04	0.18	0	0.09	522636	IL31RA	GO:0004995; tachykinin receptor activity; Molecular Function GO:0005515; protein binding; Molecular Function GO:0005886; plasma membrane; Cellular Component GO:0007186; G-protein coupled receptor signaling pathway; Biological Process GO:0016021; integral to membrane; Cellular Component	IPR000913; Neurokinin NK2 receptor IPR003961; Fibronectin, type III	no KO assigned | (RefSeq) IL31RA; interleukin 31 receptor A	sp|Q8NI17|IL31R_HUMAN	tr|F1MSV1|F1MSV1_BOVIN
BmuPB008423	0	0.12	0.2	0	0.32	0.19	0.08	0.15	0.07	0.09	0.25	0.05	0.08	0.25	0.32	0	0.19	0	0.03	0.08	0.26	0	0.14	0.06	0.04	0	0.23	0.27	0	0.52	0	0	0.31	0	0.1	0.25	NA	NA	GO:0005524; ATP binding; Molecular Function GO:0005886; plasma membrane; Cellular Component GO:0006813; potassium ion transport; Biological Process GO:0015079; potassium ion transmembrane transporter activity; Molecular Function GO:0016887; ATPase activity; Molecular Function	IPR003439; ABC transporter-like IPR006036; Potassium uptake protein TrkA	K05658 ATP-binding cassette, subfamily B (MDR/TAP), member 1 [EC:3.6.3.44] | (RefSeq) multidrug resistance protein 2-like	sp|P21449|MDR2_CRIGR	tr|F1MJU4|F1MJU4_BOVIN
BmuPB017354	9.43	12.83	22.42	12.16	19.95	30.83	12.07	16.65	36.42	7.92	17.7	24.15	10	15.94	27.09	9.42	15.93	22.38	8.9	15.8	30.35	9.97	17.01	32.84	15.82	10.82	25.47	11.34	17.52	22.69	10.59	17.37	26.16	10.52	22.39	31.57	535883	HIBCH	GO:0003677; DNA binding; Molecular Function GO:0005922; connexon complex; Cellular Component GO:0006355; regulation of transcription, DNA-dependent; Biological Process GO:0007154; cell communication; Biological Process	IPR002266; Gap junction alpha-8 protein (Cx50) IPR006197; Peptidase S24, LexA-like	K05605 3-hydroxyisobutyryl-CoA hydrolase [EC:3.1.2.4] | (RefSeq) HIBCH; 3-hydroxyisobutyryl-CoA hydrolase	sp|Q2HJ73|HIBCH_BOVIN	tr|F1MPK4|F1MPK4_BOVIN
BmuPB004824	0.01	0.13	0.05	0.14	0.1	0.43	0.13	0.07	0.06	0.14	0.23	0.25	0.02	0.08	0.13	0.17	0.16	0.36	0.39	0.2	0.4	0.23	0.04	0.21	0.12	0.07	0.23	0.11	0.04	0.4	0.22	0	0.79	0.13	0.03	0.22	519654	ADAM20	GO:0004222; metalloendopeptidase activity; Molecular Function GO:0005515; protein binding; Molecular Function GO:0006508; proteolysis; Biological Process GO:0008061; chitin binding; Molecular Function GO:0008270; zinc ion binding; Molecular Function	IPR000742; Epidermal growth factor-like domain IPR001002; Chitin-binding, type 1 IPR001590; Peptidase M12B, ADAM/reprolysin IPR001762; Blood coagulation inhibitor, Disintegrin IPR002870; Peptidase M12B, propeptide IPR006586; ADAM, cysteine-rich IPR018497; Peptidase M13, C-terminal domain	K08609 disintegrin and metalloproteinase domain-containing protein 20 [EC:3.4.24.-] | (RefSeq) ADAM20; disintegrin and metalloproteinase domain-containing protein 20	sp|O43506|ADA20_HUMAN	tr|L8J2M0|L8J2M0_BOSMU
BmuPB013065	0.25	0.63	0.12	0.32	1.05	0.1	0.16	0.81	0.05	0.28	1.39	0.33	0.23	0.91	0.04	0.13	0.81	0.1	0.17	0.57	0.1	0.47	1.18	0.21	0.56	0.08	0.05	0.08	0.05	0.08	0.03	0.23	0.03	0.2	0	0	520544	VANGL2	GO:0004674; protein serine/threonine kinase activity; Molecular Function GO:0006468; protein phosphorylation; Biological Process GO:0007275; multicellular organismal development; Biological Process GO:0016021; integral to membrane; Cellular Component	IPR003547; Serine/threonine protein kinase, yersinia-type IPR009539; Strabismus	K04510 vang-like | (RefSeq) VANGL2; VANGL planar cell polarity protein 2	sp|P84889|VANG2_RAT	tr|H0XIR5|H0XIR5_OTOGA
BmuPB002352	0	0	0	0	0	0	0	0	0	0	0	0.13	0	0	0.11	0	0	0	0	0	0	0.1	0	0	0	0	0	0	0	0	0	0	0	0.08	0.49	0	NA	NA	-	-	-	-	-
BmuPB002936	14.27	9.42	8.69	14	10.67	8.11	13.43	9.88	6.95	14.74	10.73	7.98	12.71	9.3	6.83	13.62	9.96	8.61	14.9	9.92	8.15	14	9.53	9.13	11.74	13.7	8.61	15.17	12.05	7.82	14.79	13.47	8.29	14.75	11.8	9.01	NA	NA	GO:0001505; regulation of neurotransmitter levels; Biological Process GO:0004969; histamine receptor activity; Molecular Function GO:0007186; G-protein coupled receptor signaling pathway; Biological Process GO:0016021; integral to membrane; Cellular Component	IPR003980; Histamine H3 receptor IPR019439; FMP27, N-terminal IPR019441; FMP27, GFWDK domain IPR019443; FMP27, C-terminal	no KO assigned | (RefSeq) KIAA0100 ortholog	sp|Q14667|K0100_HUMAN	tr|H2QCI4|H2QCI4_PANTR
BmuPB018523	13.99	14.51	15.83	15.98	12.13	16.81	10.66	15.54	22.51	10.28	13.86	13.38	11.96	12.7	25.7	10.25	10.31	15.61	12.48	10.48	15.14	12.2	10.79	13.99	13.57	11.89	20.13	11.46	13.69	15.76	14.79	10.73	21.35	13.18	11.73	21.15	512375	TWISTNB	GO:0000785; chromatin; Cellular Component GO:0003677; DNA binding; Molecular Function GO:0003899; DNA-directed RNA polymerase activity; Molecular Function GO:0005634; nucleus; Cellular Component GO:0006351; transcription, DNA-dependent; Biological Process GO:0006355; regulation of transcription, DNA-dependent; Biological Process	IPR000116; High mobility group, HMG-I/HMG-Y IPR005576; RNA polymerase Rpb7, N-terminal	K03004 DNA-directed RNA polymerase I subunit RPA43 | (RefSeq) TWISTNB; TWIST neighbor	sp|Q3B726|RPA43_HUMAN	tr|L8IEQ3|L8IEQ3_BOSMU
BmuPB014577	0.97	1.46	2.38	0.94	1.44	4.45	0.74	1.43	3.94	0.45	0.24	1.91	0.89	0.33	1.7	0.95	0.49	3.31	0.89	0.63	4.11	0.87	0.22	5.53	1.38	1.19	4.3	0.59	0.06	2.5	1.5	0	0.61	0.71	0.05	2.1	NA	NA	GO:0005737; cytoplasm; Cellular Component GO:0016175; superoxide-generating NADPH oxidase activity; Molecular Function	IPR001655; Neutrophil cytosol factor 1	-	-	-
BmuPB015389	30.58	21.74	78.55	25.91	19.59	53.98	28.34	20.53	81.55	32.38	24.18	92.04	27.46	20.51	70.78	27.28	20.08	106.03	26.06	21.35	69.51	26.66	20.16	68.3	23.82	30.11	82.11	28.3	31.84	89.1	27.78	26.48	104.84	29.16	31.07	87.33	539679	KPNA1	GO:0005515; protein binding; Molecular Function GO:0005634; nucleus; Cellular Component GO:0005737; cytoplasm; Cellular Component GO:0006606; protein import into nucleus; Biological Process GO:0008565; protein transporter activity; Molecular Function	IPR000225; Armadillo IPR002652; Importin-alpha, importin-beta-binding domain	K15042 importin subunit alpha-1 | (RefSeq) KPNA1; karyopherin subunit alpha 1	sp|A2VE08|IMA1_BOVIN	tr|L8IN95|L8IN95_BOSMU
BmuPB009616	18.27	18.43	21.51	20.18	16.59	15.64	19.6	18.68	23.44	16.22	19.29	15.46	19.57	19.52	23.29	19.97	17.7	20.08	19.65	21.38	16.33	18.38	20.37	13.67	17.88	20.82	26.52	20.18	18.3	23.92	18.49	18.8	27.13	18.94	20.94	26.74	515462	CDK7	GO:0004672; protein kinase activity; Molecular Function GO:0004713; protein tyrosine kinase activity; Molecular Function GO:0005249; voltage-gated potassium channel activity; Molecular Function GO:0005524; ATP binding; Molecular Function GO:0006468; protein phosphorylation; Biological Process GO:0006813; potassium ion transport; Biological Process GO:0008076; voltage-gated potassium channel compl…	IPR000719; Protein kinase domain IPR002290; Serine/threonine- / dual specificity protein kinase, catalytic domain IPR004056; Potassium channel, voltage dependent, Kv4.3 IPR020635; Tyrosine-protein kinase, catalytic domain	K02202 cyclin-dependent kinase 7 [EC:2.7.11.22 2.7.11.23] | (RefSeq) CDK7; cyclin dependent kinase 7	sp|P50613|CDK7_HUMAN	tr|Q08DX5|Q08DX5_BOVIN
BmuPB018352	1.86	1.06	0.2	2.55	0.71	0.51	1.41	0.51	0.27	1.61	0.88	0.74	1.51	0.73	0.48	2.06	1.01	1.37	2.1	0.98	1.4	2.5	0.94	1.13	0.58	1.77	1.05	2.01	0.19	0.5	2.14	0.15	0.22	1.99	0.26	0.55	530059	SH2D2A	GO:0005515; protein binding; Molecular Function GO:0005578; proteinaceous extracellular matrix; Cellular Component GO:0008237; metallopeptidase activity; Molecular Function GO:0008270; zinc ion binding; Molecular Function	IPR000980; SH2 domain IPR013274; Peptidase M12B, ADAM-TS1 IPR020478; AT hook-like	K08273 SH2 domain protein 2A | (RefSeq) SH2D2A; SH2 domain containing 2A	sp|Q9NP31|SH22A_HUMAN	tr|L8IFJ6|L8IFJ6_BOSMU
BmuPB018051	29.76	28.4	18.96	31.08	30.47	20.6	33.16	31.29	19.87	31.25	33.5	23.95	31.09	31.89	24.07	28.22	31.59	21.18	31.48	32.93	20.66	29.64	32.61	23.29	31.19	33.38	18.55	34.22	63.34	22.51	29.06	67.49	19.03	34.81	60.18	18.97	767932	AZI2	-	IPR000533; Tropomyosin IPR024581; Tbk1/Ikki binding domain	K12651 5-azacytidine-induced protein 2 | (RefSeq) AZI2; 5-azacytidine induced 2	sp|Q3SYW5|AZI2_BOVIN	tr|L8J117|L8J117_BOSMU
BmuPB004576	12.96	13.26	4.99	12.18	11.34	7.25	11.62	12.23	6.38	22.65	26.12	7.28	16.72	15	5.86	18.84	16.08	6.93	15.5	20.95	7.31	16.51	20.32	6.83	16.79	17.02	5.19	19.18	33.9	9.71	20.1	35.58	6.37	17.18	28.43	7.81	540447	RHBDD2	GO:0004190; aspartic-type endopeptidase activity; Molecular Function GO:0004252; serine-type endopeptidase activity; Molecular Function GO:0016021; integral to membrane; Cellular Component GO:0035556; intracellular signal transduction; Biological Process	IPR001108; Peptidase A22A, presenilin IPR006019; Phosphotyrosine interaction (PID/PI) IPR022764; Peptidase S54, rhomboid domain	K09652 rhomboid domain-containing protein 2 | (RefSeq) RHBDD2; rhomboid domain containing 2	sp|Q6NTF9|RHBD2_HUMAN	tr|G3N1D6|G3N1D6_BOVIN
BmuPB005323	3.85	6.48	8.11	3.92	5.48	7.11	3.5	4.45	5.05	5.01	8.51	7.2	4.15	7.2	5.55	4.11	6.99	5.51	4.98	7.01	6.54	4.93	7.21	5.97	8.02	4.24	3.89	4.32	6.8	7.16	3.88	7.74	8.29	3.68	7.82	6.17	616238	RNF214	-	IPR000533; Tropomyosin	no KO assigned | (RefSeq) RNF214; ring finger protein 214	sp|Q8ND24|RN214_HUMAN	tr|L8IJV7|L8IJV7_BOSMU
BmuPB007503	5.8	18.11	4.79	6.28	13.86	4.67	6.54	10.69	2.89	4.87	15.35	5.16	5.84	21.51	4.04	6.01	15.27	3.82	7.24	24.26	8.91	4.78	7.47	5.53	11.94	7.08	4.06	3.79	3.84	5.78	4.94	2.56	8.17	5.84	2.89	5.25	NA	NA	GO:0005515; protein binding; Molecular Function	IPR000742; Epidermal growth factor-like domain IPR002350; Kazal domain	no KO assigned | (RefSeq) myb/SANT-like DNA-binding domain-containing protein 3	sp|Q8IYR6|TEFF1_HUMAN	tr|K7DCF5|K7DCF5_PANTR
BmuPB000461	0.35	2.12	0.64	0.53	1.53	1.4	0.22	2.03	1.37	0.63	0.54	0.57	0.22	0.68	0.86	0.14	0.55	0.9	0.33	0.8	0.6	0.27	0.7	0.97	0.21	0.16	0.53	0.37	0.31	0.7	0.3	0.14	0.39	0.31	0.05	0.49	527903	VSTM2L	GO:0003697; single-stranded DNA binding; Molecular Function GO:0004519; endonuclease activity; Molecular Function GO:0005044; scavenger receptor activity; Molecular Function GO:0005515; protein binding; Molecular Function GO:0005634; nucleus; Cellular Component GO:0006289; nucleotide-excision repair; Biological Process GO:0016020; membrane; Cellular Component	IPR001044; XPG/Rad2 endonuclease, eukaryotes IPR001190; SRCR domain IPR003599; Immunoglobulin subtype IPR007110; Immunoglobulin-like domain IPR013106; Immunoglobulin V-set domain IPR027115; V-set and transmembrane domain-containing protein 2-like protein	no KO assigned | (RefSeq) VSTM2L; V-set and transmembrane domain containing 2 like	sp|Q96N03|VTM2L_HUMAN	tr|M3Z236|M3Z236_MUSPF
BmuPB008257	1.08	0.07	0	0.42	0.08	0	1.12	0.06	0	0.04	0.35	0	0.75	0.53	0	0.87	1.45	0	1.09	0.17	0	0.58	0.15	0	0.6	0.8	0.05	0.62	0	0.09	0.53	0	0	0.78	0.09	0	518996	RNF182	GO:0005515; protein binding; Molecular Function GO:0006808; regulation of nitrogen utilization; Biological Process GO:0008270; zinc ion binding; Molecular Function GO:0030234; enzyme regulator activity; Molecular Function	IPR001841; Zinc finger, RING-type IPR002187; Nitrogen regulatory protein PII	K11983 E3 ubiquitin-protein ligase RNF182 [EC:2.3.2.27] | (RefSeq) RNF182; ring finger protein 182	sp|Q8N6D2|RN182_HUMAN	tr|Q08DS1|Q08DS1_BOVIN
BmuPB015067	12.2	27.42	16.92	9.98	35.04	15.13	13.19	34.1	20.41	11.4	25.96	13.66	11.57	23.93	8.21	10.63	30.17	8.79	11.5	33.4	19.7	8.82	26.04	14.38	16.74	10.25	10.32	12.73	68.54	12.2	12.92	97.04	16.7	10.35	83.18	14.21	514271	TMEM106C	GO:0005506; iron ion binding; Molecular Function GO:0005833; hemoglobin complex; Cellular Component GO:0015671; oxygen transport; Biological Process GO:0019825; oxygen binding; Molecular Function GO:0020037; heme binding; Molecular Function	IPR002339; Haemoglobin, pi IPR009790; Protein of unknown function DUF1356, TMEM106	no KO assigned | (RefSeq) TMEM106C; transmembrane protein 106C	sp|Q3T144|T106C_BOVIN	tr|L8I1Z7|L8I1Z7_BOSMU
BmuPB006887	0.23	0	1.01	0	0	0.18	0	0	0	0	0	0	0	0	0.07	0	0	0	0	0	0	0	0	0	0	0	0	0	0	0.15	0	0	0.18	0	0	0.09	NA	NA	GO:0005922; connexon complex; Cellular Component GO:0007154; cell communication; Biological Process	IPR002266; Gap junction alpha-8 protein (Cx50)	-	-	-
BmuPB007826	79.89	26.62	24.11	65.55	21.51	21.57	72.76	26.82	30	61.02	35.01	27.09	77.16	47.72	21.53	82	35.7	37.38	64.74	39.6	23.45	58.44	35.17	21.92	34.13	81.12	24.72	66.11	37.09	25.94	101.31	41.54	28.25	89.9	35.82	29.57	537195	CREBL2	GO:0003700; sequence-specific DNA binding transcription factor activity; Molecular Function GO:0004941; beta2-adrenergic receptor activity; Molecular Function GO:0006355; regulation of transcription, DNA-dependent; Biological Process GO:0006940; regulation of smooth muscle contraction; Biological Process GO:0007189; adenylate cyclase-activating G-protein coupled receptor signaling pathway; Biolog…	IPR000332; Beta 2 adrenoceptor IPR004827; Basic-leucine zipper domain	no KO assigned | (RefSeq) CREBL2; cAMP responsive element binding protein like 2	sp|Q0VD32|CRBL2_BOVIN	tr|G1NZG9|G1NZG9_MYOLU
BmuPB017787	32.95	34.47	68.1	32.41	37.23	59.08	39.5	37.7	84.39	26.83	35.7	58.17	31.52	41.42	79.03	33.48	41.43	51.39	32.71	42.89	59.26	30.48	37.84	59.6	34.46	43.02	72.77	32.13	53.32	65.86	39.69	45.99	107.13	36.74	39.82	101.42	534057	CIR1	-	IPR009149; BR22 IPR019339; CBF1-interacting co-repressor CIR, N-terminal domain IPR020478; AT hook-like	K06066 CBF1 interacting corepressor | (RefSeq) CIR1; corepressor interacting with RBPJ, 1	sp|Q5ZI03|CIR1_CHICK	tr|L8HUN5|L8HUN5_BOSMU
BmuPB016390	0.08	1.1	0.08	0.3	0.54	0.11	0.21	0.08	0	0.13	0.05	0	0.13	0.3	0.31	0.28	0.28	0	0.04	0.1	0	0.27	0.14	0.1	0.08	0.18	0	0.1	0.05	0.09	0.03	0.06	0.03	0.18	0	0.27	534518	CPVL	GO:0004185; serine-type carboxypeptidase activity; Molecular Function GO:0006508; proteolysis; Biological Process	IPR001563; Peptidase S10, serine carboxypeptidase IPR016062; TM1410 hypothetical-related protein, conserved	K09645 vitellogenic carboxypeptidase-like protein [EC:3.4.16.-] | (RefSeq) CPVL; carboxypeptidase, vitellogenic like	sp|Q9H3G5|CPVL_HUMAN	tr|L8IWB7|L8IWB7_BOSMU
BmuPB021166	0	0	0.02	0.04	1.57	0	0.02	0.03	0.06	0.02	0	0	0	0.78	0.02	0.02	0	0	0.03	0.07	0.02	0.02	0.55	0.02	2.64	0.02	0	0.06	0	0.07	0	0	0.03	0.06	0.04	0.03	NA	NA	GO:0000785; chromatin; Cellular Component GO:0003677; DNA binding; Molecular Function GO:0005634; nucleus; Cellular Component GO:0006355; regulation of transcription, DNA-dependent; Biological Process	IPR000116; High mobility group, HMG-I/HMG-Y	no KO assigned | (RefSeq) chromosome unknown open reading frame, human C6orf10	sp|Q5SRN2|CF010_HUMAN	tr|F1N530|F1N530_BOVIN
BmuPB021250	16.82	20.63	76.58	12.63	13.87	67.65	16.75	20.74	115.1	10.09	13.62	75.96	16.47	18.06	94.89	14.07	15.5	62.35	14.37	17.67	87.28	13.19	17.05	62.06	23.4	16.85	75.8	15.67	20.71	61.67	14.03	18.7	84.16	13.56	27.85	88.78	509797	TIMM17A	GO:0004980; melanocyte-stimulating hormone receptor activity; Molecular Function GO:0007186; G-protein coupled receptor signaling pathway; Biological Process GO:0016021; integral to membrane; Cellular Component	IPR000761; Melanocyte-stimulating hormone receptor IPR003397; Mitochondrial inner membrane translocase subunit Tim17/Tim22/Tim23/peroxisomal protein PMP24	K17795 mitochondrial import inner membrane translocase subunit TIM17 | (RefSeq) TIMM17A; translocase of inner mitochondrial membrane 17 homolog A (yeast)	sp|Q99595|TI17A_HUMAN	tr|G3N1S8|G3N1S8_BOVIN
BmuPB014544	0	0	0.03	0	0	0.81	0	0.09	0	0	0	0.4	0	0.05	0	0	0.12	0	0.02	0	0.03	0.05	0.06	0.17	0	0	0	0.02	0.15	0.47	0	0	0.08	0	0	0.12	100139500	DCDC2C	GO:0007218; neuropeptide signaling pathway; Biological Process GO:0016021; integral to membrane; Cellular Component GO:0030273; melanin-concentrating hormone receptor activity; Molecular Function GO:0035556; intracellular signal transduction; Biological Process	IPR003533; Doublecortin domain IPR004047; Melanin-concentrating hormone 1 receptor	no KO assigned | (RefSeq) DCDC2C; doublecortin domain containing 2C	sp|A8MYV0|DCD2C_HUMAN	tr|F1MDQ3|F1MDQ3_BOVIN
BmuPB002906	10.7	11.1	32.16	7.62	10.98	34.54	10.61	11.66	37.3	8.41	10.82	31.04	7.7	12.23	38.35	8.52	10.85	26.48	10.71	9.08	31.39	6.88	11.02	41.01	6.89	9.41	37.11	8.79	10.28	31.02	9.45	10.1	42.85	9.45	11.22	30.94	534204	TEFM	GO:0005515; protein binding; Molecular Function	IPR000980; SH2 domain IPR023264; ABC transporter, acetoin utilisation, predicted permease Ytrc/YtrD	K17658 transcription elongation factor, mitochondrial | (RefSeq) TEFM, C19H17orf42; transcription elongation factor, mitochondrial	sp|A6QPR9|TEFM_BOVIN	tr|F1MDZ0|F1MDZ0_BOVIN
BmuPB004769	0.03	1.26	1.51	0.29	1.22	0.34	0	0.84	0.18	0.04	0.45	1.17	0	0.41	0.04	0	0.13	0.05	0.03	0.18	0.05	0.08	0.04	0.31	0.48	0	0.47	0.14	0	0.33	0.04	0	1	0.06	0.93	0.11	NA	NA	GO:0005164; tumor necrosis factor receptor binding; Molecular Function GO:0006955; immune response; Biological Process GO:0016020; membrane; Cellular Component	IPR002961; Tumour necrosis factor c/lymphotoxin-beta IPR020478; AT hook-like	-	-	-
BmuPB009892	2.83	2.18	2.6	3.23	1.19	2.3	2.23	1.38	2.44	4.68	1.47	4.63	3.86	1.21	3.52	3.67	0.91	3.41	2.79	1.13	5.24	3.73	1.58	5.7	1.18	3.25	2.17	3.51	0.83	4.97	2.92	0.86	3.84	3.98	1.03	3.44	533595	TLE2	GO:0005515; protein binding; Molecular Function GO:0009289; pilus; Cellular Component GO:0009405; pathogenesis; Biological Process	IPR001680; WD40 repeat IPR005430; P pili tip fibrillum PapF protein IPR005617; Groucho/TLE, N-terminal Q-rich domain IPR017986; WD40-repeat-containing domain IPR020472; G-protein beta WD-40 repeat	no KO assigned | (RefSeq) TLE2; transducin like enhancer of split 2	sp|Q04725|TLE2_HUMAN	tr|I3LFK9|I3LFK9_PIG
BmuPB019673	0.04	0.08	0.1	0	0.05	0	0.35	0	0.07	0	0.08	0	0.57	0	0.09	0	0.19	0	0	0	0.05	0.21	0.05	0	0.04	0.07	0	13.59	0.13	0.05	0.62	0	0	0	0.1	0	NA	NA	GO:0004965; G-protein coupled GABA receptor activity; Molecular Function GO:0007186; G-protein coupled receptor signaling pathway; Biological Process GO:0016021; integral to membrane; Cellular Component	IPR000566; Lipocalin/cytosolic fatty-acid binding domain IPR002455; GPCR, family 3, gamma-aminobutyric acid receptor, type B	no KO assigned | (RefSeq) odorant-binding protein-like	sp|P81245|OBP_PIG	tr|G5E5W2|G5E5W2_BOVIN
BmuPB010215	11.85	14.48	10.79	13.64	15.71	9.89	13.82	14.37	10.14	10.46	13.22	8.41	11.99	11.8	8.33	12.73	12.64	11.36	11.47	12.98	8.27	11.21	11.29	10.87	13.47	13.33	9.97	10.97	8.68	9.84	13.92	11.18	8.55	12.42	8.95	12.44	789635	ZNF333	GO:0003676; nucleic acid binding; Molecular Function GO:0005622; intracellular; Cellular Component GO:0006355; regulation of transcription, DNA-dependent; Biological Process GO:0007155; cell adhesion; Biological Process GO:0019058; viral infectious cycle; Biological Process GO:0019062; viral attachment to host cell; Biological Process GO:0046872; metal ion binding; Molecular Function	IPR000931; Adenovirus fibre protein IPR001909; Krueppel-associated box IPR007087; Zinc finger, C2H2 IPR015880; Zinc finger, C2H2-like	K09228 KRAB domain-containing zinc finger protein | (RefSeq) ZNF333; zinc finger protein 333	sp|Q96JL9|ZN333_HUMAN	tr|G5E578|G5E578_BOVIN
BmuPB019360	0.22	0	0	0	0	0	0	0	0	0	0.23	0	0	0	0	0	0	0	0.27	0.11	0	0.48	0.51	0.32	0	0	0	0.22	0	0	0	0	0	0.1	0	0	NA	NA	GO:0005160; transforming growth factor beta receptor binding; Molecular Function GO:0016049; cell growth; Biological Process	IPR003942; Left- Right determination factor	no KO assigned | (RefSeq) PLAC1L; oocyte-secreted protein 2	sp|Q86WS3|PLACL_HUMAN	tr|M3YSY5|M3YSY5_MUSPF
BmuPB012374	17.14	17.31	21.79	16.24	17.72	18.03	13.14	16.66	23.14	14.25	19.27	16.64	15.71	18.72	26.14	15.05	15.6	19.84	13.34	15.18	15.64	14.44	17.44	16.89	15.59	13.57	24.17	14.92	13.27	21.42	14.59	9.76	23.28	14.11	10.17	19.12	507675	SDAD1	GO:0000055; ribosomal large subunit export from nucleus; Biological Process GO:0030036; actin cytoskeleton organization; Biological Process GO:0042273; ribosomal large subunit biogenesis; Biological Process	IPR000533; Tropomyosin IPR007949; SDA1 domain IPR012977; Uncharacterised domain NUC130/133, N-terminal IPR027312; Sda1	K14856 protein SDA1 | (RefSeq) SDAD1; SDA1 domain containing 1	sp|A5D7C2|SDA1_BOVIN	tr|F7I9B2|F7I9B2_CALJA
BmuPB000603	2.35	2.06	0.7	4.17	2.01	1.3	5.04	0.87	0.99	2.99	3.92	0.56	3.02	1.26	1.58	1.88	0.91	1.75	3.15	1.96	1.92	2.91	2.3	1.32	0.65	2.85	1.47	3.2	0	0.94	3.94	0.07	0.73	2.78	0.1	0.56	540595	BMP7	GO:0005198; structural molecule activity; Molecular Function GO:0008083; growth factor activity; Molecular Function GO:0019028; viral capsid; Cellular Component GO:0040007; growth; Biological Process	IPR001111; Transforming growth factor-beta, N-terminal IPR001399; VP6 blue-tongue virus inner capsid protein IPR001839; Transforming growth factor-beta, C-terminal IPR015615; Transforming growth factor-beta-related	K16621 bone morphogenetic protein 7 | (RefSeq) BMP7; bone morphogenetic protein 7	sp|P23359|BMP7_MOUSE	tr|L8J3Q0|L8J3Q0_BOSMU
BmuPB015243	18.63	29.35	183.87	16.33	19.95	126.16	20.56	27.87	182.1	8.92	13.62	124.78	19.4	17.13	110.41	13.65	11.52	79.67	15.1	18.82	142.87	13.65	12.79	116.01	16.11	16.57	114	16.4	111.94	103.98	19.28	139.71	163.2	16.59	134.5	145.65	NA	NA	GO:0007186; G-protein coupled receptor signaling pathway; Biological Process GO:0016021; integral to membrane; Cellular Component	IPR000370; Prostacyclin (prostanoid IP) receptor	K17682 mitochondrial nucleoid factor 1 | (RefSeq) ubiquinol-cytochrome-c reductase complex assembly factor 2	sp|Q3SZ13|MNF1_BOVIN	tr|L8IU08|L8IU08_BOSMU
BmuPB016032	9.75	14.58	4.8	13.69	24.91	7.2	14.95	21.49	7.98	10.28	7.47	5.98	12.7	11.57	6.13	11.38	17.24	6.69	12.32	14.92	7.16	13.75	11.45	6.25	9.03	14.54	6.26	10.06	4.47	5.43	12.65	10.03	3.51	11.23	10.17	5.49	100337258	TMTC2	GO:0005515; protein binding; Molecular Function GO:0015105; arsenite transmembrane transporter activity; Molecular Function GO:0015700; arsenite transport; Biological Process GO:0016021; integral to membrane; Cellular Component	IPR000802; Arsenite/antimonite efflux pump membrane protein, ArsB IPR013026; Tetratricopeptide repeat-containing domain IPR013105; Tetratricopeptide TPR2 IPR013618; Domain of unknown function DUF1736 IPR019734; Tetratricopeptide repeat	no KO assigned | (RefSeq) TMTC2; transmembrane and tetratricopeptide repeat containing 2	sp|Q56A06|TMTC2_MOUSE	tr|H0WGH7|H0WGH7_OTOGA
BmuPB011506	32.67	44.69	51.15	34.4	50.47	42.56	33.24	47.84	41.55	45.26	45.58	48.2	32.26	54.27	44.36	35.67	53.6	45.83	36.29	55.86	45.63	33.21	63.77	48.87	47.12	40.44	49.64	29.7	35.96	43.45	38.93	42.43	45.12	37.91	42.61	49.8	534601	ATE1	GO:0003677; DNA binding; Molecular Function GO:0004057; arginyltransferase activity; Molecular Function GO:0006281; DNA repair; Biological Process GO:0016598; protein arginylation; Biological Process	IPR002008; DNA polymerase, family X, beta-like IPR007471; Arginine-tRNA-protein transferase, N-terminal	K00685 arginyl-tRNA---protein transferase [EC:2.3.2.8] | (RefSeq) ATE1; arginyltransferase 1	sp|O95260|ATE1_HUMAN	tr|J9P4X6|J9P4X6_CANFA
BmuPB013529	52.25	70.85	119.97	51.48	65.96	95.22	48.38	64.05	127.44	39.17	63.99	106.4	46.08	59.5	114	45.9	52.68	111.35	42.43	56.48	96.61	38.83	51.82	94.35	53.77	46.31	105.84	48.74	78.8	102.67	51.5	79.64	126.95	45.41	69.31	113.05	514449	EIF3L	GO:0003743; translation initiation factor activity; Molecular Function GO:0005737; cytoplasm; Cellular Component GO:0005852; eukaryotic translation initiation factor 3 complex; Cellular Component GO:0016539; intein-mediated protein splicing; Biological Process GO:0019904; protein domain specific binding; Molecular Function	IPR000308; 14-3-3 protein IPR006142; Intein IPR019382; Translation initiation factor 3 complex subunit L	K15029 translation initiation factor 3 subunit L | (RefSeq) EIF3L; eukaryotic translation initiation factor 3 subunit L	sp|Q3ZCK1|EIF3L_BOVIN	tr|G1LUQ7|G1LUQ7_AILME
BmuPB001288	37.18	37.98	36.77	35.18	35.73	41.94	38.51	42.57	40.5	25.61	34.11	32.67	38.46	44.61	41.03	38.66	33.91	36.22	39.06	39.97	31.69	33.69	36.48	22.82	30.2	35.85	31.26	37.37	164.8	28.79	43.13	189.07	36.23	39.92	171.34	30.27	507222	TMEM208	GO:0004197; cysteine-type endopeptidase activity; Molecular Function GO:0006508; proteolysis; Biological Process	IPR001665; Norovirus peptidase C37 IPR008506; Protein of unknown function DUF788, TMEM208	no KO assigned | (RefSeq) TMEM208, HSPC171; transmembrane protein 208	sp|Q3SZZ5|TM208_BOVIN	tr|L8IK07|L8IK07_BOSMU
BmuPB012954	0.01	0	0	0	0	0.02	0	0	0	0	0	0.02	0	0	0	0	0	0	0	0.01	0	0	0	0	0	0	0.04	0	0	0.02	0.05	0	0	0	0	0	787451	ZIC5	GO:0046872; metal ion binding; Molecular Function	IPR007087; Zinc finger, C2H2 IPR015880; Zinc finger, C2H2-like	K09226 zinc finger protein ZIC 5 | (RefSeq) ZIC5; Zic family member 5	sp|Q96T25|ZIC5_HUMAN	tr|E2R5V9|E2R5V9_CANFA
BmuPB013613	9.7	10.27	19.42	8.81	9.46	15.72	7.54	11.19	16.91	7.06	10.83	13.87	8.16	11.18	22.66	9.2	8.16	18.95	8.08	9.53	11.65	8.41	8.83	10.81	10.39	7.46	16.6	9.45	20.22	14.81	7.84	15.32	14.17	8.46	13.44	18.68	512692	RRP7A	GO:0007218; neuropeptide signaling pathway; Biological Process	IPR000703; Proenkephalin A IPR024326; Ribosomal RNA-processing protein 7	K14545 ribosomal RNA-processing protein 7 | (RefSeq) RRP7A; ribosomal RNA processing 7 homolog A	sp|Q9Y3A4|RRP7A_HUMAN	tr|L8I6V4|L8I6V4_BOSMU
BmuPB006278	0.04	0	0	0.02	0	0.03	0.08	0	0	0.04	0	0.03	0.04	0.02	0	0.02	0	0	0	0	0.03	0.02	0	0	0.07	0.02	0	0.02	0	0	0	0	0	0	0	0	527275	MADCAM1	GO:0001505; regulation of neurotransmitter levels; Biological Process GO:0004969; histamine receptor activity; Molecular Function GO:0007155; cell adhesion; Biological Process GO:0007186; G-protein coupled receptor signaling pathway; Biological Process GO:0016020; membrane; Cellular Component GO:0016021; integral to membrane; Cellular Component	IPR003980; Histamine H3 receptor IPR015169; Adhesion molecule, immunoglobulin-like	K06779 mucosal vascular addressin cell adhesion molecule 1 | (RefSeq) MADCAM1; mucosal vascular addressin cell adhesion molecule 1	sp|Q61826|MADCA_MOUSE	tr|L8ITM8|L8ITM8_BOSMU
BmuPB008005	7.08	5.83	0.91	5.62	6.16	0.83	7.1	6.19	0.27	3.55	6.24	2.99	5.28	4.52	0.84	6.28	5.94	0.95	4.03	5.85	1.9	3.59	3.17	0.9	3.96	3.56	0.84	6.96	8.02	1.44	4.85	7.42	1.63	3.59	13.6	3.44	614166	TDRP	GO:0004930; G-protein coupled receptor activity; Molecular Function GO:0006807; nitrogen compound metabolic process; Biological Process GO:0007186; G-protein coupled receptor signaling pathway; Biological Process GO:0016021; integral to membrane; Cellular Component	IPR005483; Carbamoyl-phosphate synthase large subunit, CPSase domain IPR022335; G protein-coupled receptor 153	no KO assigned | (RefSeq) TDRP; testis development related protein	sp|Q86YL5|TDRP_HUMAN	tr|L8I5Y2|L8I5Y2_BOSMU
BmuPB001604	7.55	8.75	6.67	6.9	7.63	7.65	7.2	7.52	7.63	7.02	8.14	5.54	7.06	6.94	5.37	8.05	8.91	8.02	6.03	8.27	6.25	6.79	8.46	6.43	7.49	6.56	3.99	7.63	8.17	6.79	7.33	10.6	5.34	6.32	9.69	5.62	526538	VPS33B	GO:0004499; N,N-dimethylaniline monooxygenase activity; Molecular Function GO:0006904; vesicle docking involved in exocytosis; Biological Process GO:0016192; vesicle-mediated transport; Biological Process GO:0055114; oxidation-reduction process; Biological Process	IPR001619; Sec1-like protein IPR002253; Flavin monooxygenase (FMO) 1 IPR027121; Vacuolar protein sorting-associated protein 33	no KO assigned | (RefSeq) VPS33B; VPS33B, late endosome and lysosome associated	sp|Q2HJ18|VP33B_BOVIN	tr|L8IL37|L8IL37_BOSMU
BmuPB018298	4.19	3.83	4.16	4.18	4.24	3.5	3.19	3.46	4.47	4.02	4.48	4.66	3.92	4.79	9.56	4.79	3.61	7.52	4.32	3.98	3.8	3.87	3.89	4.57	5.14	5.47	6.87	4.34	4.56	3.23	6.37	4.75	3.18	4.23	5.67	4.48	100336382	TNIP2	-	IPR000533; Tropomyosin IPR022008; TSG101 and ALIX binding domain of CEP55	no KO assigned | (RefSeq) TNIP2; TNFAIP3 interacting protein 2	sp|Q8NFZ5|TNIP2_HUMAN	tr|A6QPQ6|A6QPQ6_BOVIN
BmuPB018125	1.42	2.15	2.57	1.19	1.79	2.67	1.23	2.29	1.78	1.88	4.06	2.19	1.41	2.32	1.67	2.15	3.14	2.19	1.41	3.78	2.21	1.48	3.03	2.17	4.34	1.62	1.97	1.4	2.15	2.75	1.47	2.04	3.53	1.86	3.5	2.64	505485	PLA2G4B	GO:0004620; phospholipase activity; Molecular Function GO:0005524; ATP binding; Molecular Function GO:0009395; phospholipid catabolic process; Biological Process	IPR000470; CbxX/CfqX, monofunctional IPR000641; CbxX/CfqX IPR002642; Lysophospholipase, catalytic domain	K16342 cytosolic phospholipase A2 [EC:3.1.1.4] | (RefSeq) PLA2G4B; phospholipase A2 group IVB	sp|P0C871|PA24B_MOUSE	tr|E1BC49|E1BC49_BOVIN
BmuPB010198	14.58	13.78	13.66	15.8	7.07	12.73	23.81	9.33	23.06	20.94	9.97	14	25.65	12.3	15.12	24.51	10.42	14.62	19.42	17.15	11.7	16.93	12.9	9.74	9.14	21.62	11.48	20.98	10.76	17.71	21.37	8.66	11.99	22.47	11.52	19.73	539805	MISP3	GO:0003735; structural constituent of ribosome; Molecular Function GO:0005840; ribosome; Cellular Component GO:0006412; translation; Biological Process	IPR001848; Ribosomal protein S10 IPR020478; AT hook-like	no KO assigned | (RefSeq) MISP3; MISP family member 3	sp|Q96FF7|YS003_HUMAN	tr|F1N705|F1N705_BOVIN
BmuPB005909	0.09	0.03	0	0.01	0	0.13	0	0.01	0	0.18	0.01	0	0.01	0.01	0.02	0	0	0	0	0	0	0.03	0	0.12	0	0.1	0.06	0.01	0	0	0.07	0.05	0.04	0	0	0.02	NA	NA	GO:0005164; tumor necrosis factor receptor binding; Molecular Function GO:0006955; immune response; Biological Process GO:0016020; membrane; Cellular Component GO:0016811; hydrolase activity, acting on carbon-nitrogen (but not peptide) bonds, in linear amides; Molecular Function GO:0016884; carbon-nitrogen ligase activity, with glutamine as amido-N-donor; Molecular Function	IPR000120; Amidase IPR002961; Tumour necrosis factor c/lymphotoxin-beta IPR015830; Amidase, fungi	K15528 fatty acid amide hydrolase [EC:3.5.1.99] | (RefSeq) FAAH; fatty acid amide hydrolase	sp|Q9TUI8|FAAH1_PIG	tr|F1MIP0|F1MIP0_BOVIN
BmuPB010818	0.49	1.28	0.09	0.74	0.99	0.15	0.53	0.96	0.06	0.3	0.05	0.13	0.19	0.07	0.08	0.33	0.18	0.05	0.2	0.05	0.08	0.29	0.12	0.08	0.1	0.32	0	0.63	0.15	0.12	0.72	0	0.04	0.21	0.06	0.13	505791	TROAP	GO:0004601; peroxidase activity; Molecular Function GO:0006979; response to oxidative stress; Biological Process GO:0020037; heme binding; Molecular Function GO:0055114; oxidation-reduction process; Biological Process	IPR001621; Fungal ligninase IPR026133; Tastin	no KO assigned | (RefSeq) TROAP, Tastin; trophinin associated protein	sp|Q12815|TROAP_HUMAN	tr|L8ILB1|L8ILB1_BOSMU
BmuPB013219	3.5	2.04	1.34	2.12	1.61	1.23	2.27	2.2	1.13	3.81	3.68	1.49	3.53	2.49	1.28	3.21	2.04	1.32	2.55	2.27	0.59	4.07	3.62	1.39	3.64	2.81	0.64	3.92	0.71	2.17	2.46	1.83	0.73	2.81	1.44	0.81	517805	FOXP4	GO:0003700; sequence-specific DNA binding transcription factor activity; Molecular Function GO:0006355; regulation of transcription, DNA-dependent; Biological Process GO:0043565; sequence-specific DNA binding; Molecular Function	IPR001766; Transcription factor, fork head	K09409 forkhead box protein P | (RefSeq) FOXP4; forkhead box P4	sp|Q8IVH2|FOXP4_HUMAN	tr|L8IH94|L8IH94_BOSMU
BmuPB019363	2.47	1.6	0.29	9.63	0.45	0.59	7.61	1.53	0.4	7.46	0.1	1.18	4.35	0.16	0.41	4.46	0.02	0.3	15.24	0.02	1.48	4.77	0.29	0.68	0.44	11.21	0.2	4.78	0.06	0.85	4.07	0.29	0.25	4.21	0.61	0.25	616239	TCN1	GO:0005164; tumor necrosis factor receptor binding; Molecular Function GO:0006955; immune response; Biological Process GO:0015889; cobalamin transport; Biological Process GO:0016020; membrane; Cellular Component GO:0031419; cobalamin binding; Molecular Function	IPR002157; Cobalamin (vitamin B12)-binding transporter, eukaryotic IPR002961; Tumour necrosis factor c/lymphotoxin-beta	no KO assigned | (RefSeq) TCN1; transcobalamin 1	sp|P20061|TCO1_HUMAN	tr|L8HXC6|L8HXC6_BOSMU
BmuPB008638	3.91	2.52	1.49	4.27	2.78	1.98	3.25	2.01	1.21	4.16	1.82	2.06	4.42	2.68	1.67	4.14	2.58	2.39	6.1	2.82	2.45	5.81	2.91	1.46	3.47	3.7	1.65	4.61	11.49	1.77	3.84	9.68	0.96	3.82	13.4	0.91	524942	UNC5B	GO:0005245; voltage-gated calcium channel activity; Molecular Function GO:0005515; protein binding; Molecular Function GO:0005891; voltage-gated calcium channel complex; Cellular Component GO:0007165; signal transduction; Biological Process GO:0070588; calcium ion transmembrane transport; Biological Process	IPR000488; Death domain IPR000584; Voltage-dependent calcium channel, L-type, beta subunit IPR000884; Thrombospondin, type 1 repeat IPR000906; ZU5 IPR003598; Immunoglobulin subtype 2 IPR003599; Immunoglobulin subtype IPR007110; Immunoglobulin-like domain IPR013098; Immunoglobulin I-set	K07521 netrin receptor unc-5 | (RefSeq) UNC5B; unc-5 netrin receptor B	sp|Q8IZJ1|UNC5B_HUMAN	tr|A5PJP9|A5PJP9_BOVIN
BmuPB000383	60.78	62.8	110.56	63.75	80.61	97.05	63.58	68.36	105.48	81.14	104.22	105.17	62.11	83.11	107.84	67.67	91.35	92.26	72.92	96.62	109.17	77.84	107.4	106.34	90.57	69.22	128.49	68.55	98.06	116.53	68.06	97.52	153.25	70.95	101.68	107.4	507865	2019-03-07	GO:0004930; G-protein coupled receptor activity; Molecular Function GO:0007186; G-protein coupled receptor signaling pathway; Biological Process GO:0008270; zinc ion binding; Molecular Function GO:0016021; integral to membrane; Cellular Component	IPR011016; Zinc finger, RING-CH-type IPR022335; G protein-coupled receptor 153	K10662 E3 ubiquitin-protein ligase MARCH7 [EC:2.3.2.27] | (RefSeq) MARCH7; membrane associated ring-CH-type finger 7	sp|Q9H992|MARH7_HUMAN	tr|L8IJK8|L8IJK8_BOSMU
BmuPB008772	97.04	58.35	117.66	81.35	52.18	98.68	83.06	66.01	104.05	48.23	47.19	111.07	68.86	45.07	98.73	69.55	43.59	86.68	77.49	51.81	96.35	65.6	42.76	106.17	42.74	69.6	99.52	90.6	857.45	123.11	87.27	554.81	108.47	78.35	701.43	129.32	NA	NA	-	IPR000919; Neutrophil cytosol factor P40 IPR022174; Nuclear coactivator	K09289 nuclear receptor coactivator 4 | (RefSeq) NCOA4; nuclear receptor coactivator 4	sp|Q13772|NCOA4_HUMAN	tr|Q1RMQ8|Q1RMQ8_BOVIN
BmuPB010528	16.27	19.95	10.13	18.59	20.84	10.56	18.1	21.43	10.93	21.18	27.94	10.34	16.64	26.79	8.81	20.39	33.83	10.67	21.06	24.99	11.63	20.67	30.11	12.87	23.23	18.88	12.43	16.75	24.25	11.75	16.07	23.61	9.76	18.22	26.53	11.42	540353	RNF111	GO:0004930; G-protein coupled receptor activity; Molecular Function GO:0005515; protein binding; Molecular Function GO:0008270; zinc ion binding; Molecular Function GO:0016020; membrane; Cellular Component	IPR001841; Zinc finger, RING-type IPR003051; GPCR, family 2, corticotropin releasing factor receptor	K10635 E3 ubiquitin-protein ligase Arkadia [EC:2.3.2.27] | (RefSeq) RNF111; ring finger protein 111	sp|Q6ZNA4|RN111_HUMAN	tr|A6QLE0|A6QLE0_BOVIN
BmuPB006042	1.55	2.23	2.21	1.77	2.42	1.82	1.6	2.22	2.01	2.12	4.61	1.94	1.92	2.59	1.98	1.85	2.39	1.84	2.08	3.74	2.15	3.18	3.3	2.27	2.7	1.64	1.67	2.05	2.92	2.44	1.71	3.18	2.55	2.02	3.3	2.08	504632	CNNM2	GO:0004938; alpha2-adrenergic receptor activity; Molecular Function GO:0006940; regulation of smooth muscle contraction; Biological Process GO:0007186; G-protein coupled receptor signaling pathway; Biological Process GO:0016021; integral to membrane; Cellular Component GO:0019229; regulation of vasoconstriction; Biological Process GO:0030168; platelet activation; Biological Process GO:0030554; ad…	IPR000644; CBS domain IPR000735; Alpha 2C adrenoceptor IPR002550; Domain of unknown function DUF21	K16302 metal transporter CNNM | (RefSeq) CNNM2; cyclin and CBS domain divalent metal cation transport mediator 2	sp|Q9H8M5|CNNM2_HUMAN	tr|M3YZI3|M3YZI3_MUSPF
BmuPB019077	31.43	37.54	5.12	37.36	44.05	9.07	35.71	40.86	10.96	9.02	15.26	3.09	16.86	33.96	3.87	13.55	29.84	8.4	17	22.61	5.57	10.68	29.04	4.06	21.1	18.06	5.09	19.34	20.81	4.9	23.87	16.1	7.19	20.37	26.52	7.1	NA	NA	GO:0000786; nucleosome; Cellular Component GO:0003677; DNA binding; Molecular Function GO:0006334; nucleosome assembly; Biological Process	IPR000164; Histone H3 IPR001072; Uncharacterised protein family MJ0414 IPR007125; Histone core	K11253 histone H3 | (RefSeq) Histone H3c	sp|Q28D37|H32_XENTR	tr|F7FV50|F7FV50_ORNAN
BmuPB020608	3.3	7.61	4.77	3.32	7.13	3.76	2.98	5.35	3.73	4.49	7.61	3.55	3.5	5.87	3.09	3.91	6.59	3.76	4.32	7.78	3.69	4.74	7.18	3.35	6.33	3.68	2.62	3.67	3.27	4.48	4.02	1.83	3.57	2.92	1.79	5.23	540216	TUBG2	GO:0000930; gamma-tubulin complex; Cellular Component GO:0003924; GTPase activity; Molecular Function GO:0005525; GTP binding; Molecular Function GO:0005737; cytoplasm; Cellular Component GO:0005874; microtubule; Cellular Component GO:0006184; GTP catabolic process; Biological Process GO:0007017; microtubule-based process; Biological Process GO:0007020; microtubule nucleation; Biological Process …	IPR000158; Cell division protein FtsZ IPR000217; Tubulin IPR002454; Gamma tubulin IPR003008; Tubulin/FtsZ, GTPase domain IPR018316; Tubulin/FtsZ, 2-layer sandwich domain	K10389 tubulin gamma | (RefSeq) TUBG2; tubulin gamma 2	sp|Q32KM1|TBG2_BOVIN	tr|G1PA44|G1PA44_MYOLU
BmuPB014664	0	0	0	0	0	0	0	0	0	0	0.11	0	0	0	0	0	0	0	0	0	0	0	0	0	0	0	0	0	0	0	0	0.38	0	0	0	0	NA	NA	-	IPR022812; Dynamin superfamily	K09228 KRAB domain-containing zinc finger protein | (RefSeq) zinc finger protein 436-like	sp|Q9BY31|ZN717_HUMAN	tr|H2PB02|H2PB02_PONAB
BmuPB005751	12.79	9.28	8.01	12.02	9.72	8.82	9.62	10.51	8.79	12.45	10.76	9.91	12.46	13.1	7.85	12.4	10.62	11.06	11.36	11.64	9.15	11.18	11.61	8.53	9.55	13.92	9.75	11.61	13.72	11.59	11.52	13.48	10.37	10.84	10.84	10.77	525944	SNIP1	GO:0000785; chromatin; Cellular Component GO:0003677; DNA binding; Molecular Function GO:0005515; protein binding; Molecular Function GO:0005634; nucleus; Cellular Component GO:0006355; regulation of transcription, DNA-dependent; Biological Process	IPR000116; High mobility group, HMG-I/HMG-Y IPR000253; Forkhead-associated (FHA) domain IPR020478; AT hook-like	K13108 smad nuclear-interacting protein 1 | (RefSeq) SNIP1; Smad nuclear interacting protein 1	sp|Q8TAD8|SNIP1_HUMAN	tr|E1BNB3|E1BNB3_BOVIN
BmuPB016353	186.47	81.34	41.62	192.61	75.65	45.47	170.86	91.72	42.38	80.2	64.21	36.74	143.32	78.14	46.33	136.98	81.36	48.43	127.7	61.26	45.72	124.82	72.7	37.77	63.81	157.88	56.5	142.61	112.06	32.81	222.96	105.44	28.51	173.96	101.42	33.87	508319	SRI	GO:0005509; calcium ion binding; Molecular Function GO:0051381; histamine binding; Molecular Function GO:0070026; nitric oxide binding; Molecular Function	IPR002048; EF-hand domain IPR011992; EF-hand domain pair IPR023613; Nitrophorin	no KO assigned | (RefSeq) SRI; sorcin	sp|Q5R4U9|SORCN_PONAB	tr|L8IAY0|L8IAY0_BOSMU
BmuPB010643	0	0.01	13.76	0.01	0	0.07	0	0	0.08	0	0	0.1	0	0	0.21	0	0	0.09	0	0.02	0.06	0	0.02	0.07	0.02	0.01	0.09	0	0.05	0.58	0	0	9.93	0.03	0.04	0.17	NA	NA	GO:0030100; regulation of endocytosis; Biological Process	IPR003023; Amphiphysin, isoform 2	-	-	-
BmuPB007455	13.99	16.82	25.96	16.45	15.43	19.29	17.04	16.48	26.56	22.37	18.91	32.72	15.06	17.43	21.65	17.56	17.75	19.47	20.79	19.65	30.05	16.71	16.61	21.81	17.44	19.87	27.56	11.87	16.92	20.35	17.31	16.58	22.58	14.04	16.42	22.28	616897	AAED1	GO:0004942; anaphylatoxin receptor activity; Molecular Function GO:0006935; chemotaxis; Biological Process GO:0016021; integral to membrane; Cellular Component	IPR002234; Anaphylatoxin chemotactic receptor family	no KO assigned | (RefSeq) AAED1; AhpC/TSA antioxidant enzyme domain containing 1	sp|Q148E0|AAED1_BOVIN	tr|L8I4V5|L8I4V5_BOSMU
BmuPB004598	0	0	0	0	0	7.95	0	0	0	0	0	0	0	0.24	1.37	0	0	0	0	0	4.27	0.06	0	0.08	0	0	6.11	0	0	0	0	0	0	0	0	0.46	617357	MYL10	GO:0005509; calcium ion binding; Molecular Function	IPR002048; EF-hand domain IPR011992; EF-hand domain pair	K12756 myosin regulatory light chain 10 | (RefSeq) MYL10; myosin light chain 10	sp|Q62082|MYL10_MOUSE	tr|L9K0Z0|L9K0Z0_TUPCH
BmuPB000996	0.29	0.44	0.03	0.16	0.25	0	0.09	0.21	0.09	0.06	0.21	0.04	0.13	0.17	0.19	0.18	0.23	0.02	0.13	0.1	0.02	0.01	0.25	0.02	0.26	0.04	0	0.12	0	0.04	0.13	0.25	0.09	0.18	0.11	0.04	NA	NA	GO:0004672; protein kinase activity; Molecular Function GO:0004713; protein tyrosine kinase activity; Molecular Function GO:0005524; ATP binding; Molecular Function GO:0005578; proteinaceous extracellular matrix; Cellular Component GO:0006468; protein phosphorylation; Biological Process GO:0008237; metallopeptidase activity; Molecular Function GO:0008270; zinc ion binding; Molecular Function	IPR000719; Protein kinase domain IPR001245; Serine-threonine/tyrosine-protein kinase catalytic domain IPR002290; Serine/threonine- / dual specificity protein kinase, catalytic domain IPR013274; Peptidase M12B, ADAM-TS1 IPR020635; Tyrosine-protein kinase, catalytic domain	K08826 homeodomain interacting protein kinase [EC:2.7.11.1] | (RefSeq) HIPK4; homeodomain interacting protein kinase 4	sp|Q8WP28|HIPK4_MACFA	tr|E1BB49|E1BB49_BOVIN
BmuPB003069	19.13	14.91	20.33	19.95	15.3	15.56	20.7	14.41	21.41	12.21	12.61	16.72	18.01	17.35	19.31	16.8	13.04	16.61	19.67	15.75	17.64	14.49	12.98	17.13	12.24	21.98	18.19	19	23.13	19.95	20.01	22.05	23.09	22.69	19.67	14.55	767858	MIS12	GO:0000775; chromosome, centromeric region; Cellular Component GO:0005634; nucleus; Cellular Component GO:0007049; cell cycle; Biological Process GO:0007067; mitosis; Biological Process	IPR000533; Tropomyosin IPR008685; Centromere protein Mis12	K11543 kinetochore-associated protein MIS12 | (RefSeq) MIS12; MIS12, kinetochore complex component	sp|Q5EA49|MIS12_BOVIN	tr|L8HYD4|L8HYD4_BOSMU
BmuPB016527	0	0.14	0.07	0	0.08	0.03	0	0	0.03	0	0.11	0.02	0	0.04	0.16	0	0.02	0.03	0	0.02	0.2	0	0	0	0.04	0.07	0.13	0	0	0.07	0	0	0.08	0	0	0.23	NA	NA	GO:0005515; protein binding; Molecular Function	IPR000210; BTB/POZ-like IPR011705; BTB/Kelch-associated IPR013069; BTB/POZ	no KO assigned | (RefSeq) BTBD17; BTB domain containing 17	sp|A6NE02|BTBDH_HUMAN	tr|E1B9Y0|E1B9Y0_BOVIN
BmuPB020516	9.45	2.65	1.96	11.99	1.42	1.77	11.56	1.8	1.61	17.47	2.37	1.43	10.71	1.32	0.8	11.78	1.86	1.52	13.87	1.52	1.43	11.6	1.97	1.83	2.02	12.12	1.38	11.32	1.29	1.55	11.92	0.6	1.32	12.5	1.39	1.42	407151	TRPC6	GO:0005216; ion channel activity; Molecular Function GO:0005262; calcium channel activity; Molecular Function GO:0005515; protein binding; Molecular Function GO:0006811; ion transport; Biological Process GO:0016020; membrane; Cellular Component GO:0016021; integral to membrane; Cellular Component GO:0055085; transmembrane transport; Biological Process GO:0070588; calcium ion transmembrane transpo…	IPR000533; Tropomyosin IPR002110; Ankyrin repeat IPR002153; Transient receptor potential channel, canonical IPR005462; Transient receptor potential channel, canonical 6 IPR005821; Ion transport domain IPR013555; Transient receptor ion channel domain IPR020683; Ankyrin repeat-containing domain	K04969 transient receptor potential cation channel subfamily C member 6 | (RefSeq) TRPC6, trp6; transient receptor potential cation channel subfamily C member 6	sp|Q9Y210|TRPC6_HUMAN	tr|L8IED4|L8IED4_BOSMU
BmuPB003267	1.89	2.11	1.27	1.82	1.93	1.16	1.43	1.75	1.06	3.04	3.11	1.79	2.23	2.11	1.35	2.06	2.46	1.99	1.63	2.77	1.1	2.91	3.06	2.2	2.87	1.65	1.06	1.89	1.2	1.62	1.55	2.35	1.09	1.64	2.07	0.78	528972	RAI1	GO:0005249; voltage-gated potassium channel activity; Molecular Function GO:0006813; potassium ion transport; Biological Process GO:0016021; integral to membrane; Cellular Component	IPR005401; Potassium channel, voltage-dependent, beta subunit, KCNAB2	K19749 retinoic acid-induced protein 1 | (RefSeq) RAI1; retinoic acid induced 1	sp|Q7Z5J4|RAI1_HUMAN	tr|E1B9X1|E1B9X1_BOVIN
BmuPB016647	34.67	33.45	22.17	34.39	31.11	18.16	35.55	33.59	18.13	21.32	25.97	18.53	30.2	28.4	18.76	25.48	27.19	20.33	27.68	28.96	20.52	25.52	26.61	15.9	31.16	30.95	13.95	31.7	49.04	15.07	36.88	60.38	16.24	29.07	62.53	17.58	NA	NA	GO:0000975; regulatory region DNA binding; Molecular Function GO:0003700; sequence-specific DNA binding transcription factor activity; Molecular Function GO:0006355; regulation of transcription, DNA-dependent; Biological Process GO:0016779; nucleotidyltransferase activity; Molecular Function	IPR001346; Interferon regulatory factor DNA-binding domain IPR001726; DNA nucleotidylexotransferase (TdT) / DNA-directed DNA/RNA polymerase mu IPR019471; Interferon regulatory factor-3	K05411 interferon regulatory factor 3 | (RefSeq) IRF3; interferon regulatory factor 3	sp|Q4JF28|IRF3_BOVIN	tr|L8I2U6|L8I2U6_BOSMU
BmuPB005122	10.86	13.68	6.63	9.69	17.36	5.66	10.75	13.84	5.29	8.95	11.09	4.47	9.03	15.31	5.25	9.42	13.37	6.4	10.24	13.92	4.18	7.17	11.93	4.94	10.98	10.59	4.97	8.1	6.28	4.07	8.93	6.95	4.15	9.73	6.62	4.7	539846	ZBED8	GO:0007186; G-protein coupled receptor signaling pathway; Biological Process GO:0016021; integral to membrane; Cellular Component	IPR001234; GPCR, family 3, metabotropic glutamate receptor 3 IPR026629; Transposon-derived Buster3 transposase-like protein	no KO assigned | (RefSeq) ZBED8; zinc finger BED-type containing 8	sp|A4Z945|CE054_BOVIN	tr|L8IG07|L8IG07_BOSMU
BmuPB009305	0.02	0.37	0.06	0.05	0.49	0.08	0.02	0.39	0.03	0.22	0	0.16	0.08	0.26	0	0.19	0.12	0	0.14	0.1	0.02	0.07	0.45	0.07	0.02	0.14	0.17	0.07	0.65	0.02	0.1	2.1	0.03	0.08	1.99	0.03	505879	KCNF1	GO:0005216; ion channel activity; Molecular Function GO:0005249; voltage-gated potassium channel activity; Molecular Function GO:0005515; protein binding; Molecular Function GO:0006811; ion transport; Biological Process GO:0006813; potassium ion transport; Biological Process GO:0008076; voltage-gated potassium channel complex; Cellular Component GO:0016020; membrane; Cellular Component GO:0051260…	IPR000210; BTB/POZ-like IPR003091; Voltage-dependent potassium channel IPR003131; Potassium channel tetramerisation-type BTB domain IPR003968; Potassium channel, voltage dependent, Kv IPR003971; Potassium channel, voltage dependent, Kv9 IPR005821; Ion transport domain	K04899 potassium voltage-gated channel subfamily F member 1 | (RefSeq) KCNF1; potassium voltage-gated channel modifier subfamily F member 1	sp|Q9H3M0|KCNF1_HUMAN	tr|A4FV89|A4FV89_BOVIN
BmuPB001938	0.25	0.3	0.06	0.02	0.18	0.33	0.2	0.37	0	0.31	0.03	0.04	0.02	0.16	0.21	0.08	0.19	0.12	0.31	0.08	0.03	0.14	0.06	0.07	0.12	0.02	0.15	0.1	0	0.03	0.18	0	0.16	0.12	0.07	0.12	NA	NA	GO:0005249; voltage-gated potassium channel activity; Molecular Function GO:0006813; potassium ion transport; Biological Process GO:0008076; voltage-gated potassium channel complex; Cellular Component	IPR004053; Potassium channel, voltage dependent, Kv1.6 IPR020478; AT hook-like	-	-	-
BmuPB005169	95.35	82.26	89.64	104.11	95.35	107.79	100.05	79.97	102.88	119.47	115.18	92.12	100.15	108.59	79.41	100.08	96.84	83.75	98	101.44	86.44	102.22	95.78	94.47	104.91	104.99	76.18	103.49	196.98	98.03	95.73	195.98	90.63	106.39	161.53	95.09	540966	RAD21	GO:0000228; nuclear chromosome; Cellular Component GO:0005515; protein binding; Molecular Function	IPR006909; Rad21/Rec8-like protein, C-terminal, eukaryotic IPR006910; Rad21/Rec8-like protein, N-terminal	K06670 cohesin complex subunit SCC1 | (RefSeq) RAD21; RAD21 cohesin complex component	sp|Q3SWX9|RAD21_BOVIN	tr|L8IJM4|L8IJM4_BOSMU
BmuPB008710	15.78	51.75	35.65	15.1	46.63	30.58	16.85	47.6	33.35	20.02	71.25	46.05	19.03	64.28	30.58	21.42	53.55	25.32	19.28	59.21	48.67	14.99	55.09	35.99	64.13	22.96	27.04	19.67	331.47	36.49	19.46	332.07	36.71	21.2	223.12	34.23	534049	FAM213A	GO:0006808; regulation of nitrogen utilization; Biological Process GO:0030234; enzyme regulator activity; Molecular Function	IPR002187; Nitrogen regulatory protein PII	no KO assigned | (RefSeq) FAM213A; family with sequence similarity 213 member A	sp|Q3ZBK2|F213A_BOVIN	tr|L8I497|L8I497_BOSMU
BmuPB015277	0.08	0.1	0	0.02	0.03	0.04	0.1	0.02	0.09	0.17	0	0.04	0.1	0	0	0	0	0	0.08	0.03	0	0.39	0.03	0.15	0.03	0.02	0	0.03	0	0.03	0.13	0	0.04	0	0	0	282498	BOLA-DYB	GO:0004952; dopamine neurotransmitter receptor activity; Molecular Function GO:0005515; protein binding; Molecular Function GO:0005887; integral to plasma membrane; Cellular Component GO:0006955; immune response; Biological Process GO:0007195; adenylate cyclase-inhibiting dopamine receptor signaling pathway; Biological Process GO:0016020; membrane; Cellular Component GO:0019882; antigen processin…	IPR000353; MHC class II, beta chain, N-terminal IPR001620; Dopamine D3 receptor IPR003597; Immunoglobulin C1-set IPR007110; Immunoglobulin-like domain	K06752 major histocompatibility complex, class II | (RefSeq) BOLA-DYB, Bola-DIB, DYB; major histocompatibility complex, class II, DY beta	sp|P18470|HB2D_CANFA	tr|G3MWT2|G3MWT2_BOVIN
BmuPB014470	5.03	7.8	3.99	4.15	8.7	4.3	6.7	6.79	3.25	9.75	13.82	4.32	7.96	10.74	2.89	6.78	8.55	2.72	7.68	10.29	4.22	8.35	8.18	3.83	9.25	7.44	1.99	8.55	2.59	4.86	5.94	2.04	2.83	7.36	2.44	5.46	NA	NA	GO:0005515; protein binding; Molecular Function GO:0007155; cell adhesion; Biological Process GO:0019058; viral infectious cycle; Biological Process GO:0019062; viral attachment to host cell; Biological Process	IPR000931; Adenovirus fibre protein IPR001452; Src homology-3 domain IPR003127; Sorbin-like	no KO assigned | (RefSeq) SORBS2; sorbin and SH3 domain containing 2	sp|Q3UTJ2|SRBS2_MOUSE	tr|L8HSU1|L8HSU1_BOSMU
BmuPB020117	22.15	26	53.39	18.47	27.38	40.18	18.82	27.94	36.07	15.63	26.98	43.92	20.05	21.91	40.39	21.14	24.38	35.38	19.63	25.4	42.63	18.31	23.48	41.53	30.33	21.75	39.01	18.39	33.01	42.32	18.26	27.99	51.5	20.4	33.49	46.23	507679	GNL3L	GO:0003924; GTPase activity; Molecular Function GO:0005525; GTP binding; Molecular Function GO:0005622; intracellular; Cellular Component GO:0006184; GTP catabolic process; Biological Process GO:0006886; intracellular protein transport; Biological Process GO:0006913; nucleocytoplasmic transport; Biological Process GO:0007165; signal transduction; Biological Process GO:0007264; small GTPase mediat…	IPR000533; Tropomyosin IPR001806; Small GTPase superfamily IPR002041; Ran GTPase IPR003578; Small GTPase superfamily, Rho type IPR003579; Small GTPase superfamily, Rab type IPR006073; GTP binding domain IPR020849; Small GTPase superfamily, Ras type	K14538 nuclear GTP-binding protein | (RefSeq) GNL3L; G protein nucleolar 3 like	sp|Q3T0J9|GNL3L_BOVIN	tr|L8IFN0|L8IFN0_BOSMU
BmuPB010174	0	0	0.14	0	0	0	0	0	0	0.06	0	0	0	0	0	0	0	0.35	0	0	0	0	0.07	0.08	0	0.22	0	0	0	0	0	0	0	0	0	0	101906769	DAND5	GO:0005742; mitochondrial outer membrane translocase complex; Cellular Component GO:0006605; protein targeting; Biological Process GO:0006886; intracellular protein transport; Biological Process	IPR022422; Protein import receptor MAS20, metazoan	no KO assigned | (RefSeq) DAND5; DAN domain BMP antagonist family member 5	sp|Q8N907|DAND5_HUMAN	tr|D2HG20|D2HG20_AILME
BmuPB010106	95.81	129.52	230.21	96.15	121.25	228.36	112.36	139.5	275	75.77	97.7	222.27	92.93	137.87	189.21	93.52	123.22	162.89	100.43	129.27	218.41	81.46	112.88	220.4	84.12	120.4	250.18	89.62	139.92	206.16	112.98	186.4	256	93.31	172.18	259.59	535470	PIN1	GO:0005515; protein binding; Molecular Function GO:0005578; proteinaceous extracellular matrix; Cellular Component GO:0008237; metallopeptidase activity; Molecular Function GO:0008270; zinc ion binding; Molecular Function GO:0016853; isomerase activity; Molecular Function	IPR000297; Peptidyl-prolyl cis-trans isomerase, PpiC-type IPR000980; SH2 domain IPR001202; WW domain IPR013277; Peptidase M12B, ADAM-TS8	K09578 peptidyl-prolyl cis-trans isomerase NIMA-interacting 1 [EC:5.2.1.8] | (RefSeq) PIN1; peptidylprolyl cis/trans isomerase, NIMA-interacting 1	sp|Q5BIN5|PIN1_BOVIN	tr|L5L2L5|L5L2L5_PTEAL
BmuPB016959	0	0	0	0	0	0.02	0.01	0	0	0.02	0	0	0	0	0	0	0	0	0	0	0	0.02	0	0	0	0	0	0	0	0.1	0	0	0.05	0.01	0	0	NA	NA	GO:0004930; G-protein coupled receptor activity; Molecular Function GO:0004960; thromboxane receptor activity; Molecular Function GO:0007186; G-protein coupled receptor signaling pathway; Biological Process GO:0016021; integral to membrane; Cellular Component GO:0055085; transmembrane transport; Biological Process	IPR000276; G protein-coupled receptor, rhodopsin-like IPR001105; Thromboxane receptor IPR011701; Major facilitator superfamily IPR020846; Major facilitator superfamily domain	K08206 MFS transporter, OCT family, solute carrier family 22 (organic anion/cation transporter), member 9/10/19/24/25 | (RefSeq) solute carrier family 22 member 10	sp|Q63ZE4|S22AA_HUMAN	tr|L8IMP7|L8IMP7_BOSMU
BmuPB006064	4.15	4.03	3.68	3.16	3.2	2.84	2.61	3.05	2.57	5.61	4.43	3.47	3.22	3.55	5	3.62	3.39	5.04	3.9	2.85	3.24	3.95	3.89	3.22	5.29	2.88	4.35	3.17	4.35	5.54	2.73	2.4	3.39	3.7	5.18	2.56	513279	PPRC1	GO:0003676; nucleic acid binding; Molecular Function GO:0005198; structural molecule activity; Molecular Function GO:0007155; cell adhesion; Biological Process GO:0015629; actin cytoskeleton; Cellular Component GO:0045296; cadherin binding; Molecular Function	IPR000504; RNA recognition motif domain IPR001033; Alpha-catenin	K17963 peroxisome proliferator-activated receptor gamma coactivator-related protein 1 | (RefSeq) PPRC1; peroxisome proliferator-activated receptor gamma, coactivator-related 1	sp|Q5VV67|PPRC1_HUMAN	tr|L8J3H7|L8J3H7_BOSMU
BmuPB020945	8.43	8.3	13.09	8	6.83	9.74	7	6.59	9.52	9.28	9.5	9.98	8.86	9.9	12.05	8.36	9.01	11.9	8.15	10.12	9.33	9.38	8.35	8.75	11.75	7.87	10.31	7.06	11.74	11.7	8.87	13.55	15.55	8.39	10.08	11.76	100126170	PHRF1	GO:0000785; chromatin; Cellular Component GO:0003677; DNA binding; Molecular Function GO:0005515; protein binding; Molecular Function GO:0005634; nucleus; Cellular Component GO:0006355; regulation of transcription, DNA-dependent; Biological Process GO:0008270; zinc ion binding; Molecular Function	IPR000116; High mobility group, HMG-I/HMG-Y IPR001841; Zinc finger, RING-type IPR001965; Zinc finger, PHD-type IPR019787; Zinc finger, PHD-finger IPR020478; AT hook-like	K17586 PHD and RING finger domain-containing protein 1 | (RefSeq) PHRF1; PHD and ring finger domains 1	sp|Q9P1Y6|PHRF1_HUMAN	tr|L8IKJ8|L8IKJ8_BOSMU
BmuPB007437	89.51	74.57	330.69	98.34	77	364.79	118.47	93.79	513.85	102.33	83.71	423.99	111.5	114.43	433.21	105.98	94.33	292.12	112.61	107.47	441	89.35	82.98	368.92	78.61	131.58	462.08	107.02	128.29	382.72	122.98	121.82	501.45	119.21	148.68	482.19	514652	ISCA1	GO:0042981; regulation of apoptotic process; Biological Process	IPR000361; FeS cluster biogenesis IPR013279; Apoptosis regulator, Bcl-X	K13628 iron-sulfur cluster assembly protein | (RefSeq) ISCA1; iron-sulfur cluster assembly 1	sp|Q4R5F0|ISCA1_MACFA	tr|K7D8B4|K7D8B4_PANTR
BmuPB001747	1.56	18.23	0.24	0.23	14.63	0.28	3.08	29.28	0.05	6.07	19.57	0.26	2.24	40.05	0.07	4.75	40.62	0	0.69	62.51	0.29	2.36	43.96	0	44.42	1.92	0.09	1.52	0.36	0.06	1.26	0.12	0.35	4.33	0.55	0	NA	NA	GO:0005506; iron ion binding; Molecular Function GO:0009055; electron carrier activity; Molecular Function GO:0016705; oxidoreductase activity, acting on paired donors, with incorporation or reduction of molecular oxygen; Molecular Function GO:0020037; heme binding; Molecular Function GO:0055114; oxidation-reduction process; Biological Process	IPR001128; Cytochrome P450 IPR002401; Cytochrome P450, E-class, group I	K00498 cholesterol monooxygenase (side-chain-cleaving) [EC:1.14.15.6] | (RefSeq) cholesterol side-chain cleavage enzyme, mitochondrial	sp|P00189|CP11A_BOVIN	tr|A3KMX9|A3KMX9_BOVIN
BmuPB010593	1.67	4.21	0.28	3.01	4.32	0.27	2.69	3.25	0.48	0.54	0.89	0.31	0.84	0.24	0.09	1.04	0.23	0.37	1.12	0.23	0.15	1.03	0.37	0.08	0.15	0.75	0.03	2.02	0.06	0.12	1.02	0.14	0.21	0.59	0.2	0.12	523998	NEK2	GO:0004672; protein kinase activity; Molecular Function GO:0004713; protein tyrosine kinase activity; Molecular Function GO:0005524; ATP binding; Molecular Function GO:0006468; protein phosphorylation; Biological Process	IPR000533; Tropomyosin IPR000719; Protein kinase domain IPR001245; Serine-threonine/tyrosine-protein kinase catalytic domain IPR002290; Serine/threonine- / dual specificity protein kinase, catalytic domain IPR020635; Tyrosine-protein kinase, catalytic domain	K20872 NIMA (never in mitosis gene a)-related kinase 2 [EC:2.7.11.1] | (RefSeq) NEK2; NIMA related kinase 2	sp|P51955|NEK2_HUMAN	tr|L5KYR2|L5KYR2_PTEAL
BmuPB008463	3.19	3.03	6.72	2.62	3.72	8	2.92	3.92	5.3	3.8	3.65	4.37	2.9	2.98	5.89	2.59	3.12	5.79	3.32	3.11	3.9	3.21	3.25	6.16	2.88	2.2	4.34	2.47	2.89	7.49	2.14	2.82	6.08	3.15	2.74	5.42	614139	ELP4	GO:0003677; DNA binding; Molecular Function GO:0006281; DNA repair; Biological Process GO:0006357; regulation of transcription from RNA polymerase II promoter; Biological Process GO:0033588; Elongator holoenzyme complex; Cellular Component	IPR002008; DNA polymerase, family X, beta-like IPR008728; Elongator complex protein 4	K11375 elongator complex protein 4 | (RefSeq) ELP4; elongator acetyltransferase complex subunit 4	sp|Q2TBH6|ELP4_BOVIN	tr|L8ITH6|L8ITH6_BOSMU
BmuPB008383	0.24	0	0	0.07	0.01	0.07	0.03	0.1	0.02	0.04	0.01	0.02	0.08	0	0.04	0.11	0.01	0.05	0.23	0	0.03	0.12	0.01	0.02	0.1	0.02	0	0.02	0	0.04	0.01	0	0.02	0.04	0.03	0.02	536341	SLC26A5	GO:0006811; ion transport; Biological Process GO:0008272; sulfate transport; Biological Process GO:0015116; sulfate transmembrane transporter activity; Molecular Function GO:0016021; integral to membrane; Cellular Component	IPR002645; STAS domain IPR006028; Gamma-aminobutyric acid A receptor IPR011547; Sulphate transporter	K14703 solute carrier family 26, member 5 | (RefSeq) SLC26A5, Prestin; solute carrier family 26 member 5	sp|P58743|S26A5_HUMAN	tr|E1BHY0|E1BHY0_BOVIN
BmuPB010870	5.16	7.49	12.23	9.06	8.98	5.86	6.65	7.08	10.28	7.36	5.85	8.5	5.46	7.28	4.98	6.95	5.2	5.46	6.6	5.67	6.61	5.48	5.84	7.34	6.01	7.6	7.14	8.45	16.02	4.82	8.58	10.67	7.23	9.27	20.91	7.28	615821	LYRM2	GO:0045735; nutrient reservoir activity; Molecular Function	IPR000617; Napin/ Bra allergen IPR008011; Complex 1 LYR protein IPR026868; LYR motif-containing protein 2	no KO assigned | (RefSeq) LYRM2; LYR motif containing 2	sp|Q32LM5|LYRM2_BOVIN	tr|L8J0S0|L8J0S0_BOSMU
BmuPB012024	16.41	12.87	18.72	17.15	14.11	15	16.68	14.01	17.99	16.84	20.66	18.43	18.46	17.73	16.18	16.66	16.48	17.99	17.57	17.83	16.69	16.12	17.12	17.4	15.1	19.15	15.67	17.7	34.5	18.5	18.38	22.19	22.18	18.09	22.63	21.03	518635	MFSD11	GO:0005216; ion channel activity; Molecular Function GO:0006811; ion transport; Biological Process GO:0016020; membrane; Cellular Component	IPR001425; Rhodopsin, archaeal/bacterial/fungal IPR010291; Ion channel regulatory protein, UNC-93	no KO assigned | (RefSeq) MFSD11; major facilitator superfamily domain containing 11	sp|Q4R495|MFS11_MACFA	tr|L8HWH4|L8HWH4_BOSMU
BmuPB013901	0.02	0.09	0.12	0.15	0.54	0.19	0.05	0.83	0	0	0.07	0.26	0	0.2	0	0	0.71	0.04	0.13	0.65	0.79	0.05	0.24	0.24	0.42	0	0.03	0.02	0	0.03	0	0	0.18	0.02	0.06	0	534414	NTM	GO:0003677; DNA binding; Molecular Function GO:0005515; protein binding; Molecular Function GO:0006306; DNA methylation; Biological Process GO:0008170; N-methyltransferase activity; Molecular Function	IPR002295; N6 adenine-specific DNA methyltransferase, D21 class IPR003598; Immunoglobulin subtype 2 IPR003599; Immunoglobulin subtype IPR007110; Immunoglobulin-like domain IPR013098; Immunoglobulin I-set	K06774 neurotrimin | (RefSeq) NTM; neurotrimin	sp|Q58DA5|NTRI_BOVIN	tr|K7A8D7|K7A8D7_PANTR
BmuPB010051	9.44	9.54	187.5	10.91	9.54	275.5	8.82	7.65	249.54	7.96	7.77	184.71	11.4	8.52	177.85	8.52	8.37	135.41	10.51	10	205.41	9.03	8.93	188.43	11.57	9.26	114.8	7.88	10.93	199.08	12.13	18.88	139.6	8.73	12.49	140.25	507245	ECSIT	-	IPR010418; ECSIT IPR023264; ABC transporter, acetoin utilisation, predicted permease Ytrc/YtrD	K04405 evolutionarily conserved signaling intermediate in Toll pathway | (RefSeq) ECSIT; ECSIT signalling integrator	sp|Q3SX05|ECSIT_BOVIN	tr|H2QFE3|H2QFE3_PANTR
BmuPB022212	15.52	22.04	13.58	19.31	21.78	13.95	16.13	20.84	14.57	12.78	24.01	8.82	14.45	23.93	14.39	15.39	27.66	13.79	15.82	26.52	15.64	14.81	26.64	13.03	24.23	16.25	15.87	15.28	125.12	10.4	16.67	129.92	20.13	17.49	183.17	15.58	NA	NA	GO:0003676; nucleic acid binding; Molecular Function GO:0003700; sequence-specific DNA binding transcription factor activity; Molecular Function GO:0005198; structural molecule activity; Molecular Function GO:0005515; protein binding; Molecular Function GO:0005622; intracellular; Cellular Component GO:0005634; nucleus; Cellular Component GO:0006355; regulation of transcription, DNA-dependent; Bio…	IPR000980; SH2 domain IPR001033; Alpha-catenin IPR001909; Krueppel-associated box IPR003309; Transcription regulator SCAN IPR007087; Zinc finger, C2H2 IPR015880; Zinc finger, C2H2-like	K09229 KRAB and SCAN domains-containing zinc finger protein | (RefSeq) ZNF75D; zinc finger protein 75D	sp|P51815|ZN75D_HUMAN	tr|L8HLV0|L8HLV0_BOSMU
BmuPB010554	1	0.23	0.09	0.92	0.11	0.05	1.18	0.2	0.04	1.85	0.08	0.01	0.82	0.06	0.07	0.64	0.09	0.02	0.79	0.1	0.1	1.06	0.05	0.04	0.14	0.47	0.07	0.75	0	0.13	0.22	0	0.14	0.9	0.01	0.16	100337128	UNC13C	GO:0004993; serotonin receptor activity; Molecular Function GO:0005515; protein binding; Molecular Function GO:0006939; smooth muscle contraction; Biological Process GO:0007186; G-protein coupled receptor signaling pathway; Biological Process GO:0007268; synaptic transmission; Biological Process GO:0007623; circadian rhythm; Biological Process GO:0016021; integral to membrane; Cellular Component …	IPR000008; C2 calcium-dependent membrane targeting IPR001069; 5-Hydroxytryptamine 7 receptor IPR002219; Protein kinase C-like, phorbol ester/diacylglycerol binding IPR010439; Calcium-dependent secretion activator IPR014770; Munc13 homology 1 IPR014772; Mammalian uncoordinated homology 13, domain 2 IPR018029; C2 membrane targeting protein IPR019558; Mammalian uncoordinated homology 13, subgroup, d…	K15293 protein unc-13 A/B/C | (RefSeq) UNC13C; unc-13 homolog C	sp|Q8NB66|UN13C_HUMAN	tr|E1BBX9|E1BBX9_BOVIN
BmuPB007928	28.86	17.95	6.39	29.28	23.61	7.79	29.59	24.76	8.3	41.54	17.09	8.32	27.48	28.69	11.4	32.94	24.9	8.31	29.58	27.2	9.34	32.75	34.7	6.31	29.22	29.81	7.99	29.74	71.93	6.54	21.37	59.8	5.77	23.06	77.11	8.06	NA	NA	GO:0004499; N,N-dimethylaniline monooxygenase activity; Molecular Function GO:0005506; iron ion binding; Molecular Function GO:0009055; electron carrier activity; Molecular Function GO:0016705; oxidoreductase activity, acting on paired donors, with incorporation or reduction of molecular oxygen; Molecular Function GO:0020037; heme binding; Molecular Function GO:0055114; oxidation-reduction proces…	IPR001128; Cytochrome P450 IPR002253; Flavin monooxygenase (FMO) 1	K05917 sterol 14-demethylase [EC:1.14.13.70] | (RefSeq) lanosterol 14-alpha demethylase	sp|Q4PJW3|CP51A_BOVIN	tr|L8HSH4|L8HSH4_BOSMU
BmuPB007588	10.96	9.04	3.26	13.61	10.67	5.96	8.68	7.65	2.61	8.85	13.22	4.46	7.99	8.89	2.99	7.29	11.04	4.55	7.42	11	3.9	10.63	10.91	5.9	9.43	6.16	2.41	9.74	3.7	4.15	8.37	6.16	2.38	7.58	4.04	2.8	509859	TRANK1	GO:0005515; protein binding; Molecular Function GO:0005524; ATP binding; Molecular Function	IPR000839; Porin, Oms28 type IPR002110; Ankyrin repeat IPR013026; Tetratricopeptide repeat-containing domain IPR014016; UvrD-like Helicase, ATP-binding domain IPR019734; Tetratricopeptide repeat IPR020683; Ankyrin repeat-containing domain	no KO assigned | (RefSeq) TRANK1; tetratricopeptide repeat and ankyrin repeat containing 1	sp|O15050|TRNK1_HUMAN	tr|G3MYJ1|G3MYJ1_BOVIN
BmuPB011890	10.97	11.38	13.01	10.73	12.54	13.97	10.73	11.72	12.21	9.7	13.92	10.14	10	13.5	12.61	9.16	13.32	10.39	10.99	18.59	10.49	10.5	14.67	11.91	12.63	12.21	11.79	11.75	11.57	10.44	11.46	10.4	11.54	10.67	15.94	12.34	505152	POLG2	GO:0005739; mitochondrion; Cellular Component GO:0006260; DNA replication; Biological Process GO:0006281; DNA repair; Biological Process	IPR000533; Tropomyosin IPR004154; Anticodon-binding IPR027030; DNA polymerase subunit gamma-2, mitochondrial IPR027031; Glycyl-tRNA synthetase/DNA polymerase subunit gamma-2	K02333 DNA polymerase gamma 2 | (RefSeq) POLG2; DNA polymerase gamma 2, accessory subunit	sp|Q0VC30|DPOG2_BOVIN	tr|L8J1X9|L8J1X9_BOSMU
BmuPB019476	116.23	115.62	221.76	109.97	150.35	258.02	91.32	151.76	305.34	78.73	114.92	171.82	100.25	91.31	243.77	117.94	101.69	230	100.94	97.19	202.58	94.64	92.67	146.46	114.71	122.6	190.62	137.77	171.76	118.92	119.41	122.15	180.26	119.46	163.7	224.41	509771	RBM3	GO:0003676; nucleic acid binding; Molecular Function	IPR000504; RNA recognition motif domain	K13186 RNA-binding protein 3 | (RefSeq) RBM3; RNA binding motif (RNP1, RRM) protein 3	sp|Q925G0|RBM3_RAT	tr|F6RBQ9|F6RBQ9_BOVIN
BmuPB008609	0	0	0	0	0.03	0	0	0.03	0	0	0.06	0	0	0	0	0	0	0	0	0	0	0	0	0.04	0	0	0	0	0.52	0	0	0.69	0	0	0	0	NA	NA	GO:0015232; heme transporter activity; Molecular Function GO:0015886; heme transport; Biological Process GO:0016020; membrane; Cellular Component GO:0016021; integral to membrane; Cellular Component GO:0017004; cytochrome complex assembly; Biological Process	IPR003569; Cytochrome c-type biogenesis protein CcbS IPR017452; GPCR, rhodopsin-like, 7TM	K04257 olfactory receptor | (RefSeq) olfactory receptor 1030	sp|Q8VFL5|O1030_MOUSE	tr|G5E5I9|G5E5I9_BOVIN
BmuPB003505	78.18	42.47	36.68	79.12	41.38	29.58	61.62	50.75	33.53	66	41.13	39.75	77.25	52.24	53.58	77.33	44.38	51.48	70.15	41.75	40.06	68.63	56.84	32.84	62.16	83.24	53.15	87.11	37.94	40.44	77.6	35.55	31.49	82.19	42.43	34.43	507290	DEGS1	GO:0003677; DNA binding; Molecular Function GO:0006306; DNA methylation; Biological Process GO:0006629; lipid metabolic process; Biological Process GO:0006633; fatty acid biosynthetic process; Biological Process GO:0008170; N-methyltransferase activity; Molecular Function GO:0016021; integral to membrane; Cellular Component GO:0016705; oxidoreductase activity, acting on paired donors, with incorp…	IPR001091; Restriction/modification DNA-methylase IPR005804; Fatty acid desaturase, type 1 IPR013866; Sphingolipid delta4-desaturase, N-terminal	K04712 sphingolipid Delta-4 desaturase [EC:1.14.-.-] | (RefSeq) DEGS1, DES1; delta 4-desaturase, sphingolipid 1	sp|Q3ZBY7|DEGS1_BOVIN	tr|B6UV64|B6UV64_SHEEP
BmuPB016556	41.03	43.13	217.14	41.13	39.38	189.83	39.06	36.78	241.15	31.87	30.88	165.73	41.77	35.24	154.03	44.18	41.22	134.44	48.46	45.12	209.04	31.55	32.71	165.21	29.32	40.59	169.51	50	88.75	175.42	55.55	91.55	272.03	43.91	81.98	234.33	515126	AMZ2	GO:0006814; sodium ion transport; Biological Process GO:0006885; regulation of pH; Biological Process GO:0008270; zinc ion binding; Molecular Function GO:0015385; sodium:hydrogen antiporter activity; Molecular Function GO:0016021; integral to membrane; Cellular Component	IPR001953; Na+/H+ exchanger, isoform 2 (NHE2) IPR012962; Peptidase M54, archaemetzincin	K06974 archaemetzincin [EC:3.4.-.-] | (RefSeq) AMZ2; archaelysin family metallopeptidase 2	sp|Q5R4A6|AMZ2_PONAB	tr|L8ICB0|L8ICB0_BOSMU
BmuPB012346	0.39	0.01	0.5	0.04	0.03	12.95	0.2	0.73	3.97	0.08	0.03	1	0.13	0.06	0.06	1.19	0.02	0.23	0	0.01	0.02	0	0	0	0.03	1.56	2.27	0.11	0	0.13	3.17	0.05	0.04	3.08	0	0	280717	ALB	GO:0005615; extracellular space; Cellular Component	IPR001436; Alpha crystallin/Heat shock protein IPR014760; Serum albumin, N-terminal	K16141 serum albumin | (RefSeq) ALB; albumin	sp|P02769|ALBU_BOVIN	tr|L8ISP4|L8ISP4_BOSMU
BmuPB003972	0.3	0.25	0.82	0.18	0.7	0.16	0.05	0.19	0.26	0.22	0.05	0.63	0.2	0.16	0.41	0.11	0.49	0.77	0.41	0.21	0.4	0.22	0.7	0.22	0.46	0.19	0	0.15	0	0.47	0.2	1.11	0.4	0.14	0	0.57	NA	NA	GO:0003700; sequence-specific DNA binding transcription factor activity; Molecular Function GO:0005634; nucleus; Cellular Component GO:0006355; regulation of transcription, DNA-dependent; Biological Process	IPR002418; Transcription regulator Myc IPR026515; ARF7 effector protein	no KO assigned | (RefSeq) ARL14EP; ADP ribosylation factor like GTPase 14 effector protein	sp|Q5EA92|AL14E_BOVIN	tr|M3XA20|M3XA20_FELCA
BmuPB005988	9.44	15.25	10.55	8.58	16.21	12.61	9.32	11.58	6.95	7.59	12.47	10.37	8.87	15.76	8.77	8.6	17.96	12.06	9.1	16.38	8.38	10.75	16.47	9.43	18.5	9.1	5.44	8.85	10.86	9.91	8.19	10.39	9.08	7.81	12.72	9.03	530184	SSBP3	GO:0003677; DNA binding; Molecular Function GO:0003697; single-stranded DNA binding; Molecular Function GO:0005515; protein binding; Molecular Function GO:0005634; nucleus; Cellular Component	IPR006594; LisH dimerisation motif IPR007591; Single-stranded DNA-binding protein, SSDP IPR008116; Sequence-specific single-strand DNA-binding protein	no KO assigned | (RefSeq) SSBP3; single stranded DNA binding protein 3	sp|Q9D032|SSBP3_MOUSE	tr|A8E4N8|A8E4N8_BOVIN
BmuPB005926	0.12	0.31	0.2	0.09	0.16	0.54	0.19	0.04	0.1	0.22	0.4	0.03	0.15	0.35	0.18	0.27	0.4	0.45	0.44	0.38	0.05	0.21	0.23	0.31	0.27	0.15	0.2	0.21	0	0.39	0.27	0.14	0.37	0.18	0	0.16	614839	FOXD2	GO:0001505; regulation of neurotransmitter levels; Biological Process GO:0003700; sequence-specific DNA binding transcription factor activity; Molecular Function GO:0004969; histamine receptor activity; Molecular Function GO:0006355; regulation of transcription, DNA-dependent; Biological Process GO:0007186; G-protein coupled receptor signaling pathway; Biological Process GO:0016021; integral to m…	IPR001766; Transcription factor, fork head IPR003980; Histamine H3 receptor	K09397 forkhead box protein D | (RefSeq) FOXD2; forkhead box D2	sp|O60548|FOXD2_HUMAN	tr|G3MX55|G3MX55_BOVIN
BmuPB009850	3.02	0.06	0	4.66	0	0.09	4.51	0.22	0.1	4.29	0.06	0	2.81	0	1	5.27	0	0	5.12	0.12	0.23	5.58	0.27	0	0	4.14	0	4.09	0	0	4.5	0	0.09	5.37	0	0.38	281095	CSF2	GO:0005129; granulocyte macrophage colony-stimulating factor receptor binding; Molecular Function GO:0005576; extracellular region; Cellular Component GO:0006955; immune response; Biological Process GO:0008083; growth factor activity; Molecular Function	IPR000773; Granulocyte-macrophage colony-stimulating factor	K05427 granulocyte-macrophage colony-stimulating factor | (RefSeq) CSF2; colony stimulating factor 2	sp|P11052|CSF2_BOVIN	tr|L8IZE0|L8IZE0_BOSMU
BmuPB000952	0.17	0.38	0.31	0.23	0.36	0.36	0.36	0.51	0.1	0.29	0.08	0.1	0.19	0.12	0.02	0.09	0.24	0.14	0.1	0.2	0.16	0.01	0.15	0.12	0.27	0.13	0.06	0.12	0.06	0.12	0.13	0	0.03	0.12	0.15	0.09	520814	SKIDA1	GO:0005634; nucleus; Cellular Component GO:0007342; fusion of sperm to egg plasma membrane; Biological Process	IPR000775; Bindin IPR003380; Transforming protein Ski	no KO assigned | (RefSeq) SKIDA1; SKI/DACH domain containing 1	sp|Q1XH10|SKDA1_HUMAN	tr|F1RVG9|F1RVG9_PIG
BmuPB012244	6.52	6.78	3.09	7.33	5.81	3.43	6	6.05	3.18	7.77	8.2	4.55	8.02	6.62	3.76	7.09	7.47	4.28	6.97	6.78	4.06	6.51	6.85	3.51	8.34	6.34	2.95	7.18	13.22	4.8	7.26	13.73	2.85	7.27	10.36	4.48	100139498	MCM9	GO:0003677; DNA binding; Molecular Function GO:0005524; ATP binding; Molecular Function GO:0006260; DNA replication; Biological Process GO:0007186; G-protein coupled receptor signaling pathway; Biological Process GO:0016021; integral to membrane; Cellular Component	IPR001208; Mini-chromosome maintenance, DNA-dependent ATPase IPR001883; GPCR, family 3, metabotropic glutamate receptor 7	K10738 DNA helicase MCM9 [EC:3.6.4.12] | (RefSeq) MCM9; minichromosome maintenance 9 homologous recombination repair factor	sp|F1N2W9|MCM9_BOVIN	tr|L8IAC2|L8IAC2_BOSMU
BmuPB004294	53.67	96.08	41.26	56.67	104.7	42.08	43.81	68.38	31.89	62.21	42.46	32.36	42.03	68.55	46.99	39.06	59.72	46.9	53.71	79.77	58.64	47.27	63.33	42.62	58.25	38.73	67.43	40.5	17.94	38.09	44.35	21.45	48.09	45.81	13.87	35.1	NA	NA	GO:0004980; melanocyte-stimulating hormone receptor activity; Molecular Function GO:0007186; G-protein coupled receptor signaling pathway; Biological Process GO:0016021; integral to membrane; Cellular Component	IPR000761; Melanocyte-stimulating hormone receptor IPR005552; Scramblase	no KO assigned | (RefSeq) phospholipid scramblase 4	sp|Q9NRQ2|PLS4_HUMAN	tr|L8I2C0|L8I2C0_BOSMU
BmuPB008671	5.96	5.28	6.19	5.69	4.89	5.82	6.08	4.16	10.3	6.61	3.12	5.87	5.77	4.22	4.74	5.63	5.01	9.47	5.89	4.55	5.07	6.53	4.27	5	4.67	5.27	3.91	5.17	5.99	5.08	6.25	3.6	4.12	5.31	4.03	3.8	539329	FUT11	GO:0004312; fatty acid synthase activity; Molecular Function GO:0005835; fatty acid synthase complex; Cellular Component GO:0006486; protein glycosylation; Biological Process GO:0006633; fatty acid biosynthetic process; Biological Process GO:0008417; fucosyltransferase activity; Molecular Function GO:0016020; membrane; Cellular Component GO:0055114; oxidation-reduction process; Biological Process	IPR001503; Glycosyl transferase, family 10 IPR003965; Fatty acid synthase	K11257 galactoside 3-L-fucosyltransferase 11 [EC:2.4.1.-] | (RefSeq) FUT11; fucosyltransferase 11	sp|Q495W5|FUT11_HUMAN	tr|E1BIT9|E1BIT9_BOVIN
BmuPB011172	0.01	0.01	0	0.01	0.05	0.02	0	0.13	0.02	0	0	0.02	0	0.18	0.03	0	0.03	0	0.01	0.19	0.01	0	0.2	0	0.1	0	0.02	0.01	0	0.01	0	0	0.02	0.01	0	0	529060	KEL	GO:0004222; metalloendopeptidase activity; Molecular Function GO:0004930; G-protein coupled receptor activity; Molecular Function GO:0006508; proteolysis; Biological Process GO:0007186; G-protein coupled receptor signaling pathway; Biological Process GO:0016021; integral to membrane; Cellular Component	IPR000718; Peptidase M13 IPR008753; Peptidase M13, N-terminal domain IPR018497; Peptidase M13, C-terminal domain IPR022335; G protein-coupled receptor 153	K06577 Kell blood group glycoprotein [EC:3.4.24.-] | (RefSeq) KEL; Kell blood group, metallo-endopeptidase	sp|P23276|KELL_HUMAN	tr|F1N2Q4|F1N2Q4_BOVIN
BmuPB016469	4.74	15.61	0.48	4.87	21.87	0.46	4.18	16.23	0.2	1.39	16.47	0.64	2.04	25.18	0.5	2.22	31.73	0.52	1.94	32.98	1.03	4.44	16.36	0.53	27.85	2.22	0.76	2.25	2.25	0.4	1.4	2.67	0.58	1	3.03	0.41	539079	GREM1	GO:0005198; structural molecule activity; Molecular Function GO:0007155; cell adhesion; Biological Process GO:0015629; actin cytoskeleton; Cellular Component GO:0045296; cadherin binding; Molecular Function	IPR001033; Alpha-catenin IPR004133; DAN IPR006207; Cystine knot, C-terminal IPR020478; AT hook-like	no KO assigned | (RefSeq) GREM1, Gremlin-1; gremlin 1, DAN family BMP antagonist	sp|Q8WNY1|GREM1_MACMU	tr|G1LEV3|G1LEV3_AILME
BmuPB020972	0.82	0	0.04	0.03	0	0.08	3.62	0	0.02	0.02	0.04	0	1.8	0	0.02	0.2	0	0.06	2.2	0	0	1.5	0.08	0.01	0	0.42	0	1.4	0	0.09	0.52	0	0	0.05	0	0	NA	NA	GO:0005515; protein binding; Molecular Function	IPR001007; von Willebrand factor, type C IPR001846; von Willebrand factor, type D domain IPR002919; Trypsin Inhibitor-like, cysteine rich domain IPR006207; Cystine knot, C-terminal IPR014853; Uncharacterised domain, cysteine-rich	K13908 mucin-5B | (RefSeq) MUC5B; mucin 5B, oligomeric mucus/gel-forming	sp|Q9HC84|MUC5B_HUMAN	tr|F2FB42|F2FB42_BOVIN
BmuPB019743	5.78	7.66	8.49	6.95	7.31	9.66	5.37	6.75	10.01	5.67	5.59	14.67	5.99	6.54	9.66	6.35	7.35	13.69	6.52	7.85	14.47	6.75	8.91	15.89	7.38	7.46	9.87	8.01	9.36	13.64	6.65	10.12	6.91	5.91	9.86	11.14	100271720	F8	GO:0001539; ciliary or flagellar motility; Biological Process GO:0005198; structural molecule activity; Molecular Function GO:0005507; copper ion binding; Molecular Function GO:0007155; cell adhesion; Biological Process GO:0009428; bacterial-type flagellum basal body, distal rod, P ring; Cellular Component GO:0016491; oxidoreductase activity; Molecular Function GO:0030168; platelet activation; Bi…	IPR000421; Coagulation factor 5/8 C-terminal type domain IPR001782; Flagellar P-ring protein IPR011706; Multicopper oxidase, type 2 IPR011707; Multicopper oxidase, type 3 IPR014707; Coagulation factor 8	K03899 coagulation factor VIII | (RefSeq) F8; coagulation factor VIII	sp|O18806|FA8_CANFA	tr|G5E5W1|G5E5W1_BOVIN
BmuPB006465	0.24	0.48	2.26	0.34	1.09	2.72	0.41	1.02	2.05	0.89	0.44	4.1	0.29	0.73	2.87	0.3	0.87	3.14	0.49	0.86	3.97	0.36	0.8	2.99	1.04	0.43	2.17	0.38	0.3	2.23	0.29	0.1	1.83	0.27	0.19	1.14	281160	FGF1	GO:0008083; growth factor activity; Molecular Function	IPR002209; Heparin-binding growth factor/Fibroblast growth factor IPR002348; Interleukin 1/heparin-binding growth factor	K18496 fibroblast growth factor 1 | (RefSeq) FGF1, ECGF, EDGF, EDGF_II, FGF-1, HBGF-1, aFGF; fibroblast growth factor 1	sp|P03968|FGF1_BOVIN	tr|L8I1Z8|L8I1Z8_BOSMU
BmuPB005219	84.51	92.56	172.32	85.04	78.7	176.27	85.13	89.12	183.98	63.93	71.17	180.79	69.01	82.25	159.01	75.77	90.73	123.31	74.58	84.35	122.69	69.92	88.27	112.08	69	73.94	159.17	87.18	141.78	157.12	94.83	146.31	211.2	80.66	141.38	199.11	614279	ZNF706	GO:0008017; microtubule binding; Molecular Function	IPR002955; Microtubule-associated protein Tau IPR007513; Uncharacterised protein family SERF IPR026939; Zinc finger protein 706	no KO assigned | (RefSeq) ZNF706; zinc finger protein 706	sp|Q9D115|ZN706_MOUSE	tr|K7EDN3|K7EDN3_ORNAN
BmuPB008719	0	0	0.03	0	0	0	0.03	0.05	0	0	0	0	0	0.03	0.03	0	0	0	0	0	0	0	0.15	0	0	0	0	0.03	0	0.07	0	0	0.04	0.05	0	0	NA	NA	GO:0004980; melanocyte-stimulating hormone receptor activity; Molecular Function GO:0007186; G-protein coupled receptor signaling pathway; Biological Process GO:0016021; integral to membrane; Cellular Component	IPR000761; Melanocyte-stimulating hormone receptor	no KO assigned | (RefSeq) PEBP1; phosphatidylethanolamine binding protein 1	-	tr|G1MCG0|G1MCG0_AILME
BmuPB009366	0.25	0	0	0.23	0	0.51	0.13	0.06	0	0.07	0	0	1.3	0	0.15	0.07	0	0	0	0	0.58	0.28	0	0	0	0	0	0.12	0	0	0.19	0	0.1	0.34	0	0.21	507185	SLC51B	-	-	K14361 organic solute transporter subunit beta | (RefSeq) SLC51B; solute carrier family 51 beta subunit	sp|A0JNM1|OSTB_BOVIN	tr|L8IAV0|L8IAV0_BOSMU
BmuPB020936	12.47	6.04	4.93	9.5	4.65	4.51	9.68	5.57	4.32	8.01	7.39	3.68	10.75	6.28	4.15	10.75	6.33	4.13	8.89	8.36	3.84	9.01	7.22	3.73	8.45	10.89	3.67	9.54	37.55	4.08	10.81	34.46	2.98	9.77	39.04	2.62	531801	SIGIRR	GO:0005515; protein binding; Molecular Function GO:0007155; cell adhesion; Biological Process GO:0007165; signal transduction; Biological Process GO:0019058; viral infectious cycle; Biological Process GO:0019062; viral attachment to host cell; Biological Process	IPR000157; Toll/interleukin-1 receptor homology (TIR) domain IPR000931; Adenovirus fibre protein IPR007110; Immunoglobulin-like domain IPR015621; Interleukin-1 receptor family	K05169 single Ig IL-1R-related molecule | (RefSeq) SIGIRR; single Ig and TIR domain containing	sp|Q6IA17|SIGIR_HUMAN	tr|L8INX9|L8INX9_BOSMU
BmuPB005338	35.61	22.64	7.11	34.33	14.16	5.82	22.5	14.5	2.59	27.15	32.03	12.11	26.57	21.43	6.54	30.25	22.8	14.9	26.58	22.78	15.19	26.3	21.81	19.69	11.09	28.98	9.25	35.64	9.06	8.73	32.99	3.33	2.25	38.01	6.35	6.72	281054	CD3E	GO:0004190; aspartic-type endopeptidase activity; Molecular Function GO:0004888; transmembrane signaling receptor activity; Molecular Function GO:0007166; cell surface receptor signaling pathway; Biological Process GO:0016020; membrane; Cellular Component GO:0016021; integral to membrane; Cellular Component	IPR001108; Peptidase A22A, presenilin IPR003110; Phosphorylated immunoreceptor signaling ITAM IPR003598; Immunoglobulin subtype 2 IPR015477; CD3 epsilon chain	K06451 T-cell surface glycoprotein CD3 epsilon chain | (RefSeq) CD3E; CD3e molecule	sp|Q28073|CD3E_BOVIN	tr|L8IGT7|L8IGT7_BOSMU
BmuPB000454	0.02	0.02	0	0.04	0.02	0	0.22	0.06	0	0.05	0	0.09	0	0	0.11	0	0.02	0.07	0.09	0	0.08	0.02	0.04	0.02	0	0.01	0.05	0.02	0	0.02	0.05	0	0.05	0.07	0	0.03	NA	NA	GO:0004965; G-protein coupled GABA receptor activity; Molecular Function GO:0007186; G-protein coupled receptor signaling pathway; Biological Process GO:0008289; lipid binding; Molecular Function GO:0016021; integral to membrane; Cellular Component	IPR001124; Lipid-binding serum glycoprotein, C-terminal IPR002455; GPCR, family 3, gamma-aminobutyric acid receptor, type B IPR017942; Lipid-binding serum glycoprotein, N-terminal	K05399 lipopolysaccharide-binding protein | (RefSeq) lipopolysaccharide-binding protein	sp|Q61805|LBP_MOUSE	tr|L8IJ98|L8IJ98_BOSMU
BmuPB020902	0.18	0.34	0.16	0.14	0.12	0.1	0.23	0.31	0.09	0.14	0.13	0.12	0.21	0.09	0.1	0.29	0.05	0.05	0.29	0.11	0.12	0.36	0.16	0.19	0.21	0.24	0.13	0.22	0.22	0.15	0.18	0.57	0.09	0.23	0.71	0.05	504294	PLXNB3	GO:0005249; voltage-gated potassium channel activity; Molecular Function GO:0005515; protein binding; Molecular Function GO:0006813; potassium ion transport; Biological Process GO:0016020; membrane; Cellular Component GO:0016021; integral to membrane; Cellular Component	IPR001627; Sema domain IPR002165; Plexin IPR002909; IPT domain IPR003659; Plexin/semaphorin/integrin IPR005401; Potassium channel, voltage-dependent, beta subunit, KCNAB2 IPR013548; Plexin, cytoplasmic RasGAP domain	K06821 plexin B | (RefSeq) PLXNB3, Plexin-B3; plexin B3	sp|Q9ULL4|PLXB3_HUMAN	tr|L8HRW1|L8HRW1_BOSMU
BmuPB002564	0.49	5.95	0.17	0.17	3.89	0.21	0.18	4.8	0.18	0.41	29.49	0.65	0.2	8.4	0.09	0.11	4.86	0.04	0.43	13.49	0.65	0.17	10.54	0	5.18	0.63	0.23	1.37	0.25	0.76	0.45	0.1	0.04	1.14	0.21	0.3	513836	TNFSF11	GO:0005164; tumor necrosis factor receptor binding; Molecular Function GO:0006955; immune response; Biological Process GO:0016020; membrane; Cellular Component	IPR006052; Tumour necrosis factor	K05473 tumor necrosis factor ligand superfamily member 11 | (RefSeq) TNFSF11; tumor necrosis factor superfamily member 11	sp|O14788|TNF11_HUMAN	tr|E1BIP0|E1BIP0_BOVIN
BmuPB021664	0.13	0	0	0.15	0.03	0	0.05	0.03	0	0.12	0	0.04	0.13	0.06	0	0.14	0.03	0.08	0.07	0	0	0.18	0.03	0	0	0.26	0	0.16	0.09	0.04	0.11	0.2	0	0.02	0	0.04	NA	NA	GO:0005216; ion channel activity; Molecular Function GO:0006811; ion transport; Biological Process GO:0016020; membrane; Cellular Component	IPR001425; Rhodopsin, archaeal/bacterial/fungal IPR008253; Marvel domain	no KO assigned | (RefSeq) myeloid-associated differentiation marker	sp|Q96S97|MYADM_HUMAN	tr|E1BFB1|E1BFB1_BOVIN
BmuPB004987	2.61	2.43	1.61	2.72	2.63	1.24	2.58	2.36	1.07	3.09	3.1	1.41	2.56	3.1	1.36	2.53	2.8	1.38	2.58	3.05	1.12	2.96	3.13	1.31	2.93	2.44	1.34	2.95	1.04	1.59	2.53	0.84	1.35	2.66	0.74	1.32	536117	CEP152	GO:0005515; protein binding; Molecular Function GO:0035556; intracellular signal transduction; Biological Process	IPR000533; Tropomyosin IPR000980; SH2 domain IPR006019; Phosphotyrosine interaction (PID/PI) IPR006020; Phosphotyrosine interaction domain	K16728 centrosomal protein CEP152 | (RefSeq) CEP152; centrosomal protein 152	sp|O94986|CE152_HUMAN	tr|L8IU01|L8IU01_BOSMU
BmuPB010392	41.73	36.42	19.41	40.08	32.77	34.18	40.79	29.79	23.08	73.67	69.66	25.24	57.95	38.82	18.89	48.31	40.14	26.96	47.05	47.62	24.03	58.87	47.55	27.96	62.39	44.28	18.4	60.33	60.76	23.42	39.73	66.26	15.73	43.08	53.29	17.46	613533	FLNB	GO:0004930; G-protein coupled receptor activity; Molecular Function GO:0005515; protein binding; Molecular Function GO:0007186; G-protein coupled receptor signaling pathway; Biological Process GO:0016021; integral to membrane; Cellular Component	IPR001298; Filamin/ABP280 repeat IPR001715; Calponin homology domain IPR002258; DEZ orphan receptor IPR017868; Filamin/ABP280 repeat-like	K04437 filamin | (RefSeq) FLNB, Filamin-B; filamin B	sp|O75369|FLNB_HUMAN	tr|L8IG27|L8IG27_BOSMU
BmuPB010080	8.96	8.18	10.34	6.42	6.82	9.16	6.64	6.92	8.34	6.22	9.43	6.31	7	7.95	9.03	7.02	9.56	9.34	7.76	8.98	6.82	6.97	8.57	6.07	9.97	7.49	7.5	5.48	7.62	7.97	7.5	8.94	10.96	8	7.44	9.6	511427	KRI1	-	IPR000533; Tropomyosin IPR018034; KRR1 interacting protein 1 IPR024626; Kri1-like, C-terminal	K14786 protein KRI1 | (RefSeq) KRI1; KRI1 homolog	sp|Q0V8M0|KRI1_BOVIN	tr|F1N5K8|F1N5K8_BOVIN
BmuPB010385	1.06	2.3	1.69	1.78	2.28	3.59	1.28	2.79	1.08	1.44	2.66	0.68	0.65	1.27	0.62	1.69	3.09	0.76	2.13	2.12	0.47	1.51	1.92	1.24	1.72	1.54	1.58	3.34	1.3	1.18	1.96	0.82	1.27	0.89	0.24	1.31	781811	HESX1	GO:0000976; transcription regulatory region sequence-specific DNA binding; Molecular Function GO:0003700; sequence-specific DNA binding transcription factor activity; Molecular Function GO:0004951; cholecystokinin receptor activity; Molecular Function GO:0006355; regulation of transcription, DNA-dependent; Biological Process GO:0007186; G-protein coupled receptor signaling pathway; Biological Pro…	IPR000047; Helix-turn-helix motif IPR000596; Cholecystokinin receptor type A IPR001356; Homeobox domain IPR013847; POU domain	K09354 homeobox protein expressed in ES cells 1 | (RefSeq) HESX1; HESX homeobox 1	sp|A1YGA2|HESX1_PANPA	tr|F1MPM0|F1MPM0_BOVIN
BmuPB015544	31.89	23.09	58.53	31.53	22.76	84.57	26.54	26.69	105.79	40.74	31.98	79.91	38.67	31.83	105.69	34.07	30.25	130.59	34.35	28.64	71.51	30.89	26.13	57.53	33.53	38.71	144.42	35.79	34.52	114.12	31.83	31.51	145.73	39.22	55.06	97.48	541283	IFRD1	GO:0005044; scavenger receptor activity; Molecular Function GO:0016020; membrane; Cellular Component	IPR001190; SRCR domain IPR006921; Interferon-related developmental regulator, C-terminal IPR007701; Interferon-related developmental regulator, N-terminal IPR022340; G protein-coupled receptor GCR1 putative	no KO assigned | (RefSeq) IFRD1; interferon related developmental regulator 1	sp|O00458|IFRD1_HUMAN	tr|F1MN39|F1MN39_BOVIN
BmuPB001307	12.87	5.39	0.8	11.9	7.23	0.51	11.37	5.19	1.03	16.99	8.14	1.59	15.43	7.08	2.26	16.43	5.78	2.08	12.36	5.53	0.73	14.91	6.36	1.33	5.16	15.61	2.16	12.6	4.25	2.74	10.64	6.16	1.13	13.57	8.9	2.2	540247	CMTM4	GO:0016020; membrane; Cellular Component	IPR008253; Marvel domain	no KO assigned | (RefSeq) CMTM4; CKLF like MARVEL transmembrane domain containing 4	sp|Q8CJ61|CKLF4_MOUSE	tr|A4IFB9|A4IFB9_BOVIN
BmuPB006818	0	0	0.05	0	0	0.03	0	0	0	0	0.02	0	0	0	0.15	0	0	0.03	0	0.02	0	0	0	0	0.02	0	0	0.02	0	0.06	0	0	0	0.04	0	0	540797	LHX4	GO:0000976; transcription regulatory region sequence-specific DNA binding; Molecular Function GO:0003700; sequence-specific DNA binding transcription factor activity; Molecular Function GO:0006355; regulation of transcription, DNA-dependent; Biological Process GO:0008270; zinc ion binding; Molecular Function GO:0043565; sequence-specific DNA binding; Molecular Function	IPR000047; Helix-turn-helix motif IPR001356; Homeobox domain IPR001781; Zinc finger, LIM-type IPR013847; POU domain IPR020479; Homeodomain, metazoa IPR026244; Putative nuclease HARBI1	K09374 LIM homeobox protein 3/4 | (RefSeq) LHX4; LIM homeobox 4	sp|P53776|LHX4_MOUSE	tr|L8I7K5|L8I7K5_BOSMU
BmuPB010711	0	0.05	0.13	0	0.15	0	0	0.05	0	0	0	0	0	0.13	0	0	0.12	0	0	0.1	0	0	0	0	0.31	0	0.07	0	0	0	0	0	0	0	0	0	538716	HOXC13	GO:0003700; sequence-specific DNA binding transcription factor activity; Molecular Function GO:0006355; regulation of transcription, DNA-dependent; Biological Process GO:0030100; regulation of endocytosis; Biological Process GO:0043565; sequence-specific DNA binding; Molecular Function	IPR001356; Homeobox domain IPR003023; Amphiphysin, isoform 2 IPR013847; POU domain IPR020479; Homeodomain, metazoa IPR022067; Homeobox protein Hox1A3 N-terminal	K09298 homeobox protein HoxA/C/D13 | (RefSeq) HOXC13; homeobox C13	sp|P31276|HXC13_HUMAN	tr|A4FV76|A4FV76_BOVIN
BmuPB019027	0	0	1.01	0	0	1.77	0	0	0.93	0	0	0.95	0	0	0.97	0	0	1.54	0.04	0.02	0.54	0	0.02	0.72	0	0	0.77	0	0	0.74	0	0	0.16	0	0	0.45	NA	NA	GO:0000976; transcription regulatory region sequence-specific DNA binding; Molecular Function GO:0003677; DNA binding; Molecular Function GO:0003700; sequence-specific DNA binding transcription factor activity; Molecular Function GO:0006355; regulation of transcription, DNA-dependent; Biological Process GO:0043565; sequence-specific DNA binding; Molecular Function	IPR000047; Helix-turn-helix motif IPR001356; Homeobox domain IPR001523; Paired domain IPR008378; Ubiquitous surface protein IPR013847; POU domain IPR020479; Homeodomain, metazoa IPR022106; Paired box protein 7	K09381 paired box protein 3/7 | (RefSeq) PAX7; paired box 7	sp|P47239|PAX7_MOUSE	tr|E1BKL5|E1BKL5_BOVIN
BmuPB006921	0.42	0.57	0.78	0.39	0.61	0.38	0.28	0.46	0.41	0.48	0.56	0.46	0.37	0.76	0.44	0.5	0.58	0.44	0.24	0.1	0.31	0.31	0.66	0.35	0.43	0.27	0.56	0.28	0.46	0.32	0.48	0.35	0.45	0.13	2.26	0.54	NA	NA	GO:0005245; voltage-gated calcium channel activity; Molecular Function GO:0005891; voltage-gated calcium channel complex; Cellular Component GO:0070588; calcium ion transmembrane transport; Biological Process	IPR005446; Voltage-dependent calcium channel, L-type, alpha-1 subunit IPR012988; Ribosomal protein L30, N-terminal IPR016082; Ribosomal protein L30, ferredoxin-like fold domain IPR020478; AT hook-like	K02937 large subunit ribosomal protein L7e | (RefSeq) RPL7; ribosomal protein L7	sp|Q58DT1|RL7_BOVIN	tr|E1B7T4|E1B7T4_BOVIN
BmuPB018797	0.03	457.63	0.76	0.52	210.21	0.78	0.18	432.37	1.46	0.1	276.97	0.38	0.21	623.35	0.14	0.44	508.11	0.19	0.32	886.14	0.55	0.13	586.49	0.48	241.64	0.03	0.49	0.3	3.33	0.28	0.06	6.24	0.29	0.3	8.04	0.69	NA	NA	GO:0004499; N,N-dimethylaniline monooxygenase activity; Molecular Function GO:0055114; oxidation-reduction process; Biological Process	IPR000566; Lipocalin/cytosolic fatty-acid binding domain IPR002254; Flavin monooxygenase (FMO) 2	no KO assigned | (RefSeq) allergen Bos d 2-like	sp|Q28133|ALL2_BOVIN	tr|L8IMY2|L8IMY2_BOSMU
BmuPB008957	11	15.2	15.03	12.95	20.04	15.72	6.97	10.69	10.76	6.51	13.69	6.07	8.58	17.62	10.77	11.79	13.86	8.57	5.22	10.77	8.46	3.61	15.64	9.54	1.99	8.33	5.9	7.02	8.54	9.84	21.29	17.66	13.29	7.41	9.79	12.55	NA	NA	GO:0003677; DNA binding; Molecular Function GO:0003735; structural constituent of ribosome; Molecular Function GO:0004887; thyroid hormone receptor activity; Molecular Function GO:0005622; intracellular; Cellular Component GO:0005634; nucleus; Cellular Component GO:0005840; ribosome; Cellular Component GO:0006355; regulation of transcription, DNA-dependent; Biological Process GO:0006412; translat…	IPR000592; Ribosomal protein S27e IPR001728; Thyroid hormone receptor	K02978 small subunit ribosomal protein S27e | (RefSeq) 40S ribosomal protein S27	sp|P55833|RS27_HOMAM	tr|L8IH90|L8IH90_BOSMU
BmuPB000790	28.1	0.24	0.72	14.38	0	2.24	38.44	0.03	1.95	20.45	0	0.24	50.35	0.09	0.78	34.81	0.05	0.51	32.39	0.04	0.71	54.85	0.07	1.86	0.02	42.23	0.91	37.85	0	2.28	49.52	0.05	0.93	38.7	0.08	0.84	NA	NA	GO:0007186; G-protein coupled receptor signaling pathway; Biological Process GO:0016021; integral to membrane; Cellular Component	IPR001395; Aldo/keto reductase IPR009144; Thyrotropin-releasing hormone receptor IPR023210; NADP-dependent oxidoreductase domain	K04119 aldo-keto reductase family 1 member C3 [EC:1.1.1.51 1.1.1.188 1.1.1.213 1.1.1.357] | (RefSeq) prostaglandin F synthase 1	sp|P05980|PGFS1_BOVIN	tr|L8I8W4|L8I8W4_BOSMU
BmuPB005030	36.9	16.66	13.67	36.14	19.68	21.68	58.36	21.93	19.34	32.93	15.92	20.66	37.25	15.23	17.15	39.51	16.95	21.98	39.68	16.78	19.98	35.78	16.51	21.35	9.23	35.51	20	49.57	12.85	19.08	33.46	8.59	9.63	39.86	6.93	16.1	407768	ST8SIA4	GO:0006486; protein glycosylation; Biological Process GO:0008373; sialyltransferase activity; Molecular Function	IPR001675; Glycosyl transferase, family 29 IPR004058; Zeta tubulin	K06614 alpha-N-acetyl-neuraminate alpha-2,8-sialyltransferase (sialyltransferase 8D) [EC:2.4.99.-] | (RefSeq) ST8SIA4; ST8 alpha-N-acetyl-neuraminide alpha-2,8-sialyltransferase 4	sp|Q6ZXC9|SIA8D_BOVIN	tr|L8I2V5|L8I2V5_BOSMU
BmuPB020497	0	0	0	0.02	0	0	0	0.01	0.02	0	0	0.01	0	0	0	0	0	0.01	0.01	0	0.01	0.05	0	0	0	0.01	0.01	0	0	0.06	0	0	0	0.03	0	0	517081	USP26	GO:0004221; ubiquitin thiolesterase activity; Molecular Function GO:0005198; structural molecule activity; Molecular Function GO:0006511; ubiquitin-dependent protein catabolic process; Biological Process GO:0019028; viral capsid; Cellular Component	IPR001394; Ubiquitin carboxyl-terminal hydrolases family 2 IPR001399; VP6 blue-tongue virus inner capsid protein	K11850 ubiquitin carboxyl-terminal hydrolase 26/29/37 [EC:3.4.19.12] | (RefSeq) USP26; ubiquitin specific peptidase 26	sp|Q9BXU7|UBP26_HUMAN	tr|G5E5Q9|G5E5Q9_BOVIN
BmuPB005691	0	0	0	0.2	0	0.04	0.03	0	0.05	0.64	0.03	0	0.11	0	0	0.06	0	0.04	0.04	0	0	0.03	0	0	0	0.08	0	0.03	0	0.04	0.08	0	0	0.17	0	0	NA	NA	GO:0008152; metabolic process; Biological Process GO:0009289; pilus; Cellular Component GO:0009405; pathogenesis; Biological Process GO:0016758; transferase activity, transferring hexosyl groups; Molecular Function	IPR002213; UDP-glucuronosyl/UDP-glucosyltransferase IPR005430; P pili tip fibrillum PapF protein	no KO assigned | (RefSeq) UDP-glucuronosyltransferase 1-3-like	sp|P35503|UD13_HUMAN	tr|F1CGV8|F1CGV8_SHEEP
BmuPB000776	1.58	1.04	0.19	2.2	0.83	0.33	2.09	1.17	0.26	0.74	0.87	0.46	0.85	0.59	0.06	1.52	0.96	0.35	1.55	1.1	0.23	1.8	0.77	0.78	0.63	0.93	0.22	1.73	0.66	0.34	3.97	0	0.12	1.68	0.54	0.46	NA	NA	GO:0003677; DNA binding; Molecular Function GO:0004879; ligand-activated sequence-specific DNA binding RNA polymerase II transcription factor activity; Molecular Function GO:0005634; nucleus; Cellular Component GO:0006355; regulation of transcription, DNA-dependent; Biological Process	IPR001395; Aldo/keto reductase IPR003074; Peroxisome proliferator-activated receptor IPR023210; NADP-dependent oxidoreductase domain	K13981 1,5-anhydro-D-fructose reductase [EC:1.1.1.263] | (RefSeq) AKR1E2; aldo-keto reductase family 1 member E2	sp|P82125|AKCL2_PIG	tr|F1MGH3|F1MGH3_BOVIN
BmuPB015436	4.03	0.48	0.07	5.29	0.83	0.27	4.23	0.61	0.04	1.77	0.19	0.07	2.73	0.29	0.15	2.37	0.37	0.1	2.87	0.27	0.21	3.89	0.37	0.15	0.1	2.45	0.02	2.26	0.14	0.11	6.4	0.08	0.08	4.75	0.03	0.02	541259	CDH10	GO:0005509; calcium ion binding; Molecular Function GO:0007156; homophilic cell adhesion; Biological Process GO:0016020; membrane; Cellular Component GO:0016021; integral to membrane; Cellular Component	IPR000233; Cadherin, cytoplasmic domain IPR001170; Natriuretic peptide receptor IPR002126; Cadherin	K06802 cadherin 10, type 2, T2-cadherin | (RefSeq) CDH10; cadherin 10, type 2 (T2-cadherin)	sp|Q9Y6N8|CAD10_HUMAN	tr|L8IRL6|L8IRL6_BOSMU
BmuPB017318	0.21	0.29	0.22	0.34	0.38	0.19	0.21	0.22	0.23	0.11	0.43	0.38	0.29	0.19	0.2	0.14	0.21	0.33	0.22	0.44	0.26	0.36	0.32	0.34	0.53	0.17	0.29	0.35	0.13	0.23	0.08	0.36	0.31	0.14	1.03	0.29	NA	NA	GO:0005515; protein binding; Molecular Function GO:0005886; plasma membrane; Cellular Component GO:0006813; potassium ion transport; Biological Process GO:0015079; potassium ion transmembrane transporter activity; Molecular Function	IPR001680; WD40 repeat IPR006036; Potassium uptake protein TrkA IPR017986; WD40-repeat-containing domain IPR020472; G-protein beta WD-40 repeat IPR022052; Histone-binding protein RBBP4	K10752 histone-binding protein RBBP4 | (RefSeq) RBBP4; RB binding protein 4, chromatin remodeling factor	sp|Q60972|RBBP4_MOUSE	tr|M3WS50|M3WS50_FELCA
BmuPB004982	0	0	0.02	0	0.02	0	0.13	0.02	0	0.07	0	0	0	0	0	0	0	0	0	0	0	0	0.06	0	0	0	0	0	0	0.09	0.03	0	0	0.06	0	0	781411	SLC24A5	GO:0005337; nucleoside transmembrane transporter activity; Molecular Function GO:0006810; transport; Biological Process GO:0016021; integral to membrane; Cellular Component GO:0055085; transmembrane transport; Biological Process	IPR002259; Equilibrative nucleoside transporter IPR004481; Sodium/potassium/calcium exchanger IPR004837; Sodium/calcium exchanger membrane region	K13753 solute carrier family 24 (sodium/potassium/calcium exchanger), member 5 | (RefSeq) SLC24A5; solute carrier family 24 member 5	sp|Q71RS6|NCKX5_HUMAN	tr|L8ITZ5|L8ITZ5_BOSMU
BmuPB000168	0.43	0	0.05	0.79	0.33	0.14	0.5	0.19	0	1.38	0.12	0.03	0.34	0	0.03	0.39	0.03	0	0.5	0.11	0	0.8	0.1	0.13	0.25	0.67	0.22	0.26	0.07	0.03	1.52	0	0.24	0.59	0	0.07	NA	NA	GO:0004674; protein serine/threonine kinase activity; Molecular Function GO:0006468; protein phosphorylation; Biological Process	IPR003547; Serine/threonine protein kinase, yersinia-type	-	-	-
BmuPB017436	29.34	32.54	40.67	32.56	38.76	33.92	27.95	32.86	29.84	25.18	35.1	33.25	24.16	33.64	21.58	25.21	30.25	23.24	21.57	31.04	21.16	22.95	33.26	26.51	31.47	29.26	28.81	26.58	46.3	26.8	24.89	37.71	40.53	26.09	35.67	30.06	510267	TMPO	GO:0000785; chromatin; Cellular Component GO:0003677; DNA binding; Molecular Function GO:0005634; nucleus; Cellular Component GO:0006355; regulation of transcription, DNA-dependent; Biological Process	IPR000116; High mobility group, HMG-I/HMG-Y IPR003887; LEM domain IPR013146; LEM-like domain IPR020478; AT hook-like IPR021623; Lamina-associated polypeptide 2 alpha	no KO assigned | (RefSeq) TMPO; thymopoietin	sp|P42166|LAP2A_HUMAN	tr|L8I1S6|L8I1S6_BOSMU
BmuPB016359	0	0.17	0.16	0.2	0.05	0.07	0.13	0.08	0.52	0	0.05	0.18	0.13	0.09	0.25	0.23	0	0.13	0.11	0.13	0.23	0.09	0.55	0.25	0.1	0.08	0.06	0.09	0	0.17	0.09	0	0.21	0.08	0	0.21	NA	NA	GO:0006814; sodium ion transport; Biological Process GO:0006885; regulation of pH; Biological Process GO:0015385; sodium:hydrogen antiporter activity; Molecular Function GO:0016021; integral to membrane; Cellular Component	IPR018410; Na+/H+ exchanger, isoforms 3/5	no KO assigned | (RefSeq) EP300-interacting inhibitor of differentiation 1	sp|Q5RDL6|EID1_PONAB	tr|L8I3V7|L8I3V7_BOSMU
BmuPB022248	0	0.19	0.06	0.04	0	0.08	0.14	0.05	0	0.1	0.05	0	0	0	0	0.05	0.11	0	0	0	0	0	0.05	0	0	0	0	0.05	0	0	0.28	0	0	0	0	0	NA	NA	GO:0005515; protein binding; Molecular Function	IPR003596; Immunoglobulin V-set, subgroup IPR003598; Immunoglobulin subtype 2 IPR003599; Immunoglobulin subtype IPR007110; Immunoglobulin-like domain IPR013106; Immunoglobulin V-set domain IPR023264; ABC transporter, acetoin utilisation, predicted permease Ytrc/YtrD	K10784 T cell receptor alpha chain V region | (RefSeq) uncharacterized LOC100621222	sp|P01737|TVA3_HUMAN	tr|L8HM58|L8HM58_BOSMU
BmuPB010309	18.46	11.53	9.22	21.01	11	10.11	17.32	13.16	9.57	13.73	15.24	21.45	13.61	9.47	15.27	15.4	10.6	15.58	18.61	10.22	22.79	18.54	12.26	20.51	11.34	15.87	16.18	17.66	4.72	18.25	17.55	5.02	10.19	15.24	4.66	17.07	282704	TBC1D1	GO:0005097; Rab GTPase activator activity; Molecular Function GO:0005515; protein binding; Molecular Function GO:0007155; cell adhesion; Biological Process GO:0019058; viral infectious cycle; Biological Process GO:0019062; viral attachment to host cell; Biological Process GO:0032313; regulation of Rab GTPase activity; Biological Process	IPR000195; Rab-GTPase-TBC domain IPR000931; Adenovirus fibre protein IPR006020; Phosphotyrosine interaction domain IPR021785; Protein of unknown function DUF3350	K18341 TBC1 domain family member 1 | (RefSeq) TBC1D1; TBC1 domain family member 1	sp|O97790|TBCD1_BOVIN	tr|M3ZCD5|M3ZCD5_NOMLE
BmuPB011818	0.12	0.71	0.34	0.1	0.53	0.45	0.19	1.21	0.39	0.11	0.23	0.41	0.21	0.64	0.53	0.27	0.71	0.38	0.07	0.73	0.6	0.06	0.62	0.4	1.48	0.09	0.3	0.07	0.03	0.14	0.09	0.08	0.24	0.17	0.06	0.21	522375	ADAM11	GO:0004222; metalloendopeptidase activity; Molecular Function GO:0005515; protein binding; Molecular Function GO:0006508; proteolysis; Biological Process GO:0007186; G-protein coupled receptor signaling pathway; Biological Process GO:0008270; zinc ion binding; Molecular Function GO:0016021; integral to membrane; Cellular Component GO:0038036; sphingosine-1-phosphate receptor activity; Molecular F…	IPR000742; Epidermal growth factor-like domain IPR001590; Peptidase M12B, ADAM/reprolysin IPR001762; Blood coagulation inhibitor, Disintegrin IPR002870; Peptidase M12B, propeptide IPR004064; EDG-6 sphingosine 1-phosphate receptor IPR006586; ADAM, cysteine-rich	K16067 disintegrin and metalloproteinase domain-containing protein 11 [EC:3.4.24.-] | (RefSeq) ADAM11; ADAM metallopeptidase domain 11	sp|O75078|ADA11_HUMAN	tr|L8I5N0|L8I5N0_BOSMU
BmuPB007288	5.04	1.37	0.82	4.81	1.01	1.09	11.91	0.88	0.04	3.63	1.41	1.34	9.24	1.58	0.17	4.95	1.06	0.86	5.02	0.7	2.03	5.98	0.95	0.92	0.85	4.18	0.96	7.15	0.47	0.8	4.6	0.27	2.91	4.13	0.26	1.34	517478	CDKL4	GO:0004672; protein kinase activity; Molecular Function GO:0004713; protein tyrosine kinase activity; Molecular Function GO:0005245; voltage-gated calcium channel activity; Molecular Function GO:0005524; ATP binding; Molecular Function GO:0005891; voltage-gated calcium channel complex; Cellular Component GO:0006468; protein phosphorylation; Biological Process GO:0070588; calcium ion transmembrane…	IPR000719; Protein kinase domain IPR002290; Serine/threonine- / dual specificity protein kinase, catalytic domain IPR005446; Voltage-dependent calcium channel, L-type, alpha-1 subunit IPR020635; Tyrosine-protein kinase, catalytic domain	K08824 cyclin-dependent kinase-like [EC:2.7.11.22] | (RefSeq) CDKL4; cyclin dependent kinase like 4	sp|Q3TZA2|CDKL4_MOUSE	tr|L5KTL5|L5KTL5_PTEAL
BmuPB001658	10.96	11.46	2.59	11.91	8.05	2.5	12.3	10.81	2.47	11.12	5.15	2.57	15.94	8.88	2.48	19.1	7.95	4.9	14.97	12.51	3.67	13.25	9.41	4.24	7.15	14.91	2.51	13.61	1.89	1.96	14	2.15	1.53	15.32	1.13	1.77	512369	STARD5	-	IPR002913; START domain	no KO assigned | (RefSeq) STARD5; StAR related lipid transfer domain containing 5	sp|A1A4M6|STAR5_BOVIN	tr|F1RID6|F1RID6_PIG
BmuPB017323	8.16	4.99	1.25	7.01	7.35	0.76	7.42	4.68	2.16	8.71	10.01	1.27	9.42	8.56	1.14	7.01	6.76	2.33	7.96	5.43	1.34	8.21	7.85	1.03	7.35	8.67	1.47	7.84	0.67	2.61	6.79	0.06	1.72	6.07	1.07	1.27	781700	PROSER2	GO:0004966; galanin receptor activity; Molecular Function GO:0007186; G-protein coupled receptor signaling pathway; Biological Process GO:0007194; negative regulation of adenylate cyclase activity; Biological Process GO:0016021; integral to membrane; Cellular Component	IPR003908; Galanin receptor 3	no KO assigned | (RefSeq) PROSER2; proline and serine rich 2	sp|Q8C5R2|PRSR2_MOUSE	tr|L8HVF5|L8HVF5_BOSMU
BmuPB015789	4.34	1.95	2.03	3.19	1.37	2.06	5.92	2.58	2.66	6.42	3.42	2.81	4.64	4.02	2.36	6.54	4.7	1.72	6.7	2.4	2.63	4.68	3.2	1.87	2.63	5.82	2.51	4.59	1.81	1.91	6	0.48	3.32	5.16	0.52	3.58	NA	NA	GO:0004499; N,N-dimethylaniline monooxygenase activity; Molecular Function GO:0005515; protein binding; Molecular Function GO:0055114; oxidation-reduction process; Biological Process	IPR000980; SH2 domain IPR002253; Flavin monooxygenase (FMO) 1	no KO assigned | (RefSeq) chromosome unknown open reading frame, human C2orf61	sp|Q9DAG5|CB061_MOUSE	tr|F1SQH0|F1SQH0_PIG
BmuPB014574	0	0	0.07	0	0	0	0.05	0	0	0	0	0	0	0	0.06	0	0.13	0	0	0	0	0	0.06	0	0	0	0	0	0	0	0	0	0.09	0.1	0	0	NA	NA	GO:0001539; ciliary or flagellar motility; Biological Process GO:0005198; structural molecule activity; Molecular Function GO:0009428; bacterial-type flagellum basal body, distal rod, P ring; Cellular Component GO:0030288; outer membrane-bounded periplasmic space; Cellular Component	IPR001782; Flagellar P-ring protein	K00025 malate dehydrogenase [EC:1.1.1.37] | (RefSeq) Mdh1; malate dehydrogenase 1	sp|O88989|MDHC_RAT	tr|H0XBB2|H0XBB2_OTOGA
BmuPB008604	0	0	0	0.08	0	0.16	0	0	0	0	0	0	0	0	0.03	0	0	0	0	0	0	0.02	0	0	0	0.01	0	0	0	0	0	0	0	0	0	0	NA	NA	GO:0004930; G-protein coupled receptor activity; Molecular Function GO:0007186; G-protein coupled receptor signaling pathway; Biological Process GO:0016021; integral to membrane; Cellular Component	IPR000276; G protein-coupled receptor, rhodopsin-like IPR000723; G protein-coupled receptor 3/6/12 orphan IPR017452; GPCR, rhodopsin-like, 7TM	K04257 olfactory receptor | (RefSeq) olfactory receptor 5T1-like	sp|Q8NG75|OR5T1_HUMAN	tr|F1N5Q9|F1N5Q9_BOVIN
BmuPB008681	0	0	53.37	0	0	66.66	0.03	0.03	76.65	0	0	59.88	0	0	38.62	0	0.04	26.6	0.03	0.04	62.18	0	0.04	59.44	0	0	40.41	0.03	0	50.04	0	0	51.19	0	0	61.21	616082	DUPD1	GO:0004601; peroxidase activity; Molecular Function GO:0006470; protein dephosphorylation; Biological Process GO:0006979; response to oxidative stress; Biological Process GO:0008138; protein tyrosine/serine/threonine phosphatase activity; Molecular Function GO:0016311; dephosphorylation; Biological Process GO:0016791; phosphatase activity; Molecular Function GO:0020037; heme binding; Molecular Fu…	IPR000340; Dual specificity phosphatase, catalytic domain IPR000387; Protein-tyrosine/Dual specificity phosphatase IPR001621; Fungal ligninase IPR020422; Dual specificity phosphatase, subgroup, catalytic domain IPR024950; Dual specificity phosphatase	K14165 atypical dual specificity phosphatase [EC:3.1.3.16 3.1.3.48] | (RefSeq) DUPD1; dual specificity phosphatase DUPD1	sp|P0C591|DUPD1_BOVIN	tr|L8HQC9|L8HQC9_BOSMU
BmuPB019025	9.73	4.98	13.76	7.1	4.52	11.75	9.78	5.67	19.79	6.07	2.74	12.84	6.15	2.61	8.25	7.8	2.89	9.7	6.6	3.88	16.62	7.53	2.92	16.33	3.13	6.98	9.43	9.31	3.72	12.59	8.01	1.85	15.09	8.31	1.09	21.53	100126042	ALDH4A1	GO:0005249; voltage-gated potassium channel activity; Molecular Function GO:0006813; potassium ion transport; Biological Process GO:0008152; metabolic process; Biological Process GO:0016020; membrane; Cellular Component GO:0016491; oxidoreductase activity; Molecular Function GO:0046872; metal ion binding; Molecular Function GO:0055114; oxidation-reduction process; Biological Process	IPR003938; Potassium channel, voltage-dependent, EAG/ELK/ERG IPR003949; Potassium channel, voltage-dependent, EAG IPR008335; Eukaryotic molybdopterin oxidoreductase IPR015590; Aldehyde dehydrogenase domain	K00294 1-pyrroline-5-carboxylate dehydrogenase [EC:1.2.1.88] | (RefSeq) ALDH4A1; aldehyde dehydrogenase 4 family member A1	sp|A7YWE4|AL4A1_BOVIN	tr|L8HQZ0|L8HQZ0_BOSMU
BmuPB014566	0	0	0	0	0	0	0.09	0.36	0	0	0	0	0	0	0	0	0	0	0	0	0	0.1	0	0	0	0.09	0	0	0	0	0	0	0	0	0.25	0	NA	NA	-	IPR023249; FAM153	no KO assigned | (RefSeq) Spin1, Spindlin-1; spindlin 1	sp|Q61142|SPIN1_MOUSE	tr|I7GBU1|I7GBU1_MACFA
BmuPB006122	2.22	4.64	1.67	2.17	4.45	0.81	3	5.24	2.07	3.37	3.49	2.15	2.56	2.76	1.92	2.05	2.31	1.88	2.26	2.98	3.27	2.67	3.29	3.03	1.62	1.91	2.25	3.29	4.71	0.95	2.1	3.11	0.6	2.97	5.39	0.76	506001	HOGA1	GO:0008152; metabolic process; Biological Process GO:0016829; lyase activity; Molecular Function	IPR002220; Dihydrodipicolinate synthetase-like	K18123 4-hydroxy-2-oxoglutarate aldolase [EC:4.1.3.16] | (RefSeq) HOGA1, C10orf65, DHDPSL, NPL2; 4-hydroxy-2-oxoglutarate aldolase 1	sp|Q0P5I5|HOGA1_BOVIN	tr|F1S8X9|F1S8X9_PIG
BmuPB001691	52.77	53.02	0.15	62.21	25.53	0.97	42.6	46.86	1.35	83.77	6.71	2.16	44.92	6.41	0.84	48.69	10.51	2.41	59.65	4.4	0.63	84.56	7.89	0.18	10.81	49.29	0.35	58.73	0.78	0.96	59.37	0.44	0.57	82.57	2.54	0.1	NA	NA	GO:0007200; phospholipase C-activating G-protein coupled receptor signaling pathway; Biological Process GO:0016021; integral to membrane; Cellular Component GO:0042312; regulation of vasodilation; Biological Process GO:0045028; G-protein coupled purinergic nucleotide receptor activity; Molecular Function GO:0070257; positive regulation of mucus secretion; Biological Process	IPR000356; P2Y2 purinoceptor IPR000566; Lipocalin/cytosolic fatty-acid binding domain	K17337 cellular retinoic acid-binding protein 1 | (RefSeq) Crabp1; cellular retinoic acid binding protein 1	sp|P62966|RABP1_RAT	tr|L8HWZ5|L8HWZ5_BOSMU
BmuPB004895	28.22	11.62	12.13	27.34	10.89	16.14	23.93	13.37	12.94	33.37	17.52	19.93	28.34	14.97	15.98	31	14.8	17.9	27.3	13.99	18.29	25.47	14.34	18.86	12.86	33.4	15.3	24.25	56.2	16.48	29.2	65.72	10.62	30.15	68.32	15.73	518542	PRKCH	GO:0004672; protein kinase activity; Molecular Function GO:0004674; protein serine/threonine kinase activity; Molecular Function GO:0004713; protein tyrosine kinase activity; Molecular Function GO:0005044; scavenger receptor activity; Molecular Function GO:0005515; protein binding; Molecular Function GO:0005524; ATP binding; Molecular Function GO:0006468; protein phosphorylation; Biological Proce…	IPR000008; C2 calcium-dependent membrane targeting IPR000719; Protein kinase domain IPR000961; AGC-kinase, C-terminal IPR001190; SRCR domain IPR001245; Serine-threonine/tyrosine-protein kinase catalytic domain IPR002219; Protein kinase C-like, phorbol ester/diacylglycerol binding IPR002290; Serine/threonine- / dual specificity protein kinase, catalytic domain IPR002367; Nociceptin IPR017892; Prot…	K18051 novel protein kinase C eta type [EC:2.7.11.13] | (RefSeq) PRKCH; protein kinase C eta	sp|P24723|KPCL_HUMAN	tr|F1MY82|F1MY82_BOVIN
BmuPB021453	4.74	3.51	1.99	1.69	1.1	1.07	0.52	0.37	0	0.97	1.86	2.03	0.79	2	0.81	8.46	7.14	7.98	1.07	3.61	2.25	0.53	1.63	2.76	2.34	5.64	6.7	4.8	1.36	1.02	3.75	0.78	1.22	5.48	1.11	1.25	NA	NA	GO:0004965; G-protein coupled GABA receptor activity; Molecular Function GO:0005158; insulin receptor binding; Molecular Function GO:0007186; G-protein coupled receptor signaling pathway; Biological Process GO:0016021; integral to membrane; Cellular Component GO:0030246; carbohydrate binding; Molecular Function	IPR001304; C-type lectin IPR002404; Insulin receptor substrate-1, PTB IPR002456; GPCR, family 3, gamma-aminobutyric acid receptor, type B1 IPR020478; AT hook-like	K06541 killer cell lectin-like receptor subfamily C | (RefSeq) KLRC1, NKG2A, NKG2A-4; killer cell lectin-like receptor subfamily C, member 1	sp|Q95MI5|NKG2A_PANTR	tr|A3R3B9|A3R3B9_BOVIN
BmuPB021747	0.07	0	0	0.06	0.31	0.54	0.33	0.06	0	0	0.28	0	0.52	0.49	0	0.07	0	0	0.22	0	0	0	0.23	0	0	0.13	0.1	0.66	0	0.27	0.07	0	0.11	0.12	0	0.11	NA	NA	GO:0005134; interleukin-2 receptor binding; Molecular Function GO:0005515; protein binding; Molecular Function GO:0005576; extracellular region; Cellular Component GO:0006955; immune response; Biological Process GO:0008083; growth factor activity; Molecular Function	IPR000779; Interleukin-2 IPR007110; Immunoglobulin-like domain IPR013106; Immunoglobulin V-set domain	no KO assigned | (RefSeq) uncharacterized LOC102273059	sp|P01734|TVB1_MOUSE	tr|L8HT13|L8HT13_BOSMU
BmuPB012645	2.22	2.87	20.04	1.24	1.88	29.14	4.21	2.82	20.22	1.5	1.66	26.4	2.09	0.85	27.82	2.16	1.55	22.52	2.85	0.97	32.29	2.94	0.86	24.73	2.43	1.73	10.23	4.39	5.51	18.07	1.7	3.94	13.41	1.7	3.89	13.66	618122	SYNC	GO:0005198; structural molecule activity; Molecular Function GO:0005882; intermediate filament; Cellular Component GO:0043565; sequence-specific DNA binding; Molecular Function	IPR000533; Tropomyosin IPR001664; Intermediate filament protein IPR002197; DNA binding HTH domain, Fis-type IPR027702; Syncoilin	K10377 syncoilin 1 | (RefSeq) SYNC, SYNC1; syncoilin, intermediate filament protein	sp|Q9H7C4|SYNCI_HUMAN	tr|A8E4L9|A8E4L9_BOVIN
BmuPB022176	0.06	1.23	0.05	0.05	0.62	0.18	0.08	0.84	0.07	1.68	4.52	1.61	0.07	1.85	0	0.6	1.83	0.03	0.69	1.51	0.15	0.17	2.66	0	0.41	0.79	1.01	0.04	4.51	0.05	0.9	0.77	1.27	0.45	3.17	0.25	NA	NA	GO:0000166; nucleotide binding; Molecular Function GO:0005524; ATP binding; Molecular Function GO:0006810; transport; Biological Process GO:0016021; integral to membrane; Cellular Component GO:0016887; ATPase activity; Molecular Function GO:0017111; nucleoside-triphosphatase activity; Molecular Function GO:0042626; ATPase activity, coupled to transmembrane movement of substances; Molecular Functi…	IPR001140; ABC transporter, transmembrane domain IPR002020; Citrate synthase-like IPR003439; ABC transporter-like IPR003593; AAA+ ATPase domain IPR017940; ABC transporter, integral membrane type 1	K05673 ATP-binding cassette, subfamily C (CFTR/MRP), member 4 | (RefSeq) multidrug resistance-associated protein 4-like	sp|O15439|MRP4_HUMAN	tr|G3MW11|G3MW11_BOVIN
BmuPB007919	1.19	1.31	1.71	0.95	1.62	1.69	1.23	1.19	1.34	2.33	1.73	1.23	1.82	1.27	1.67	1.47	1.98	1.19	1.92	2.4	1.07	2.19	1.94	1.47	1.49	0.97	0.97	1.45	0.88	1.59	1.28	1.57	0.86	1.26	1.02	1.7	NA	NA	GO:0003723; RNA binding; Molecular Function GO:0005509; calcium ion binding; Molecular Function	IPR002048; EF-hand domain IPR002343; Paraneoplastic encephalomyelitis antigen IPR011992; EF-hand domain pair	no KO assigned | (RefSeq) EF-hand calcium-binding domain-containing protein 1-like	sp|Q3KQ77|EFCB1_XENLA	tr|L8HXM7|L8HXM7_BOSMU
BmuPB017783	6.47	4.05	3.31	9.44	4.86	4.42	7.42	4.05	8.34	7.19	2.94	6.52	7.27	3.46	4.98	8.33	3.95	6.8	9.98	3	8.31	10.14	2.86	10.06	4.09	7.55	5.12	5.21	1.38	5.59	6.21	2.18	6.21	8.73	2.04	5.63	508266	CHN1	GO:0003956; NAD(P)+-protein-arginine ADP-ribosyltransferase activity; Molecular Function GO:0005515; protein binding; Molecular Function GO:0006471; protein ADP-ribosylation; Biological Process GO:0007165; signal transduction; Biological Process GO:0035556; intracellular signal transduction; Biological Process	IPR000198; Rho GTPase-activating protein domain IPR000768; NAD:arginine ADP-ribosyltransferase, ART IPR000980; SH2 domain IPR002219; Protein kinase C-like, phorbol ester/diacylglycerol binding IPR020454; Diacylglycerol/phorbol-ester binding	K20630 chimaerin | (RefSeq) CHN1; chimerin 1	sp|P15882|CHIN_HUMAN	tr|A7Z037|A7Z037_BOVIN
BmuPB005364	7.53	8.36	10.63	7	9.49	9.02	8.32	7.14	9.65	5.55	8.05	6.43	6.71	7.81	7.38	7.45	7.6	10.11	6.09	7.58	6.83	6.29	7.55	7.91	8.88	7.09	6.97	6.15	11.19	8.26	8.17	11.61	10.92	6.54	10.67	8.93	511965	HINFP	GO:0000122; negative regulation of transcription from RNA polymerase II promoter; Biological Process GO:0004861; cyclin-dependent protein serine/threonine kinase inhibitor activity; Molecular Function GO:0005515; protein binding; Molecular Function GO:0005634; nucleus; Cellular Component GO:0005737; cytoplasm; Cellular Component GO:0017069; snRNA binding; Molecular Function GO:0046872; metal ion …	IPR000980; SH2 domain IPR007087; Zinc finger, C2H2 IPR015880; Zinc finger, C2H2-like IPR024872; HEXIM	no KO assigned | (RefSeq) HINFP; histone H4 transcription factor	sp|Q2TBP2|HINFP_BOVIN	tr|L8IIN5|L8IIN5_BOSMU
BmuPB011401	32.81	33.04	33.77	34.07	39.28	28.57	31.99	31.83	28.35	37.53	45.46	28.34	33.06	32.51	26.83	32.65	34.66	29.42	34.34	36.71	25.97	37.6	38.65	32.63	34.46	31.18	21.75	34.07	47.34	29.7	30.29	41.77	32.71	33.27	41.75	25.94	540197	NSD1	GO:0003677; DNA binding; Molecular Function GO:0005515; protein binding; Molecular Function GO:0005524; ATP binding; Molecular Function GO:0005634; nucleus; Cellular Component GO:0006260; DNA replication; Biological Process GO:0008270; zinc ion binding; Molecular Function GO:0018024; histone-lysine N-methyltransferase activity; Molecular Function	IPR000313; PWWP domain IPR001208; Mini-chromosome maintenance, DNA-dependent ATPase IPR001214; SET domain IPR001965; Zinc finger, PHD-type IPR003616; Post-SET domain IPR006560; AWS IPR019787; Zinc finger, PHD-finger	K15588 histone-lysine N-methyltransferase NSD1 [EC:2.1.1.43] | (RefSeq) NSD1; nuclear receptor binding SET domain protein 1	sp|Q96L73|NSD1_HUMAN	tr|L8I195|L8I195_BOSMU
BmuPB007199	10.94	14.52	20.77	10.06	14.82	15.12	10.27	15.88	18.27	11.1	15.37	14	11.55	16.63	14.89	9.9	15.59	19.75	11.11	16.4	14.42	10.51	15.22	14.92	14.63	13.76	10.42	12.44	32.01	16.16	12.05	31.37	19.14	11.01	26.34	16.97	509187	INO80B	GO:0005922; connexon complex; Cellular Component GO:0007154; cell communication; Biological Process GO:0031011; Ino80 complex; Cellular Component	IPR002266; Gap junction alpha-8 protein (Cx50) IPR006880; INO80 complex subunit B-like conserved region IPR007529; Zinc finger, HIT-type	K11666 INO80 complex subunit B | (RefSeq) INO80B; INO80 complex subunit B	sp|Q99PT3|IN80B_MOUSE	tr|L8HWS6|L8HWS6_BOSMU
BmuPB017494	0	0	0	0	0	0	0	0	0	0	0	0.07	0	0	0.03	0	0	0	0	0	0	0	0.03	0	0	0	0	0	0	0	0	0	0	0	0	0	NA	NA	GO:0004930; G-protein coupled receptor activity; Molecular Function GO:0007186; G-protein coupled receptor signaling pathway; Biological Process GO:0016021; integral to membrane; Cellular Component	IPR000276; G protein-coupled receptor, rhodopsin-like IPR000723; G protein-coupled receptor 3/6/12 orphan IPR017452; GPCR, rhodopsin-like, 7TM	K04257 olfactory receptor | (RefSeq) olfactory receptor 4A47-like	sp|Q6IF82|O4A47_HUMAN	tr|F1RH23|F1RH23_PIG
BmuPB014475	0.23	0.27	0.02	0.37	0.36	0	0.22	1.28	0.07	0.29	0.03	0.18	0.17	0.3	0.12	0.21	0.62	0.02	0.17	0.11	0.09	0.34	0.09	0	0.44	0.29	0.02	0.31	0.08	0.21	0.3	0.05	0.16	0.21	0.03	0.04	533547	KLKB1	GO:0004252; serine-type endopeptidase activity; Molecular Function GO:0005515; protein binding; Molecular Function GO:0005576; extracellular region; Cellular Component GO:0006508; proteolysis; Biological Process GO:0007155; cell adhesion; Biological Process GO:0007596; blood coagulation; Biological Process	IPR000177; Apple domain IPR001254; Peptidase S1 IPR003014; PAN-1 domain IPR003609; Apple-like IPR006129; Adhesin B	K01324 plasma kallikrein [EC:3.4.21.34] | (RefSeq) KLKB1; kallikrein B1	sp|Q2KJ63|KLKB1_BOVIN	tr|L8IEV1|L8IEV1_BOSMU
BmuPB019319	0.44	0.91	0.13	0.4	0.72	0.03	0.81	0.8	0.04	0.41	0.32	0.04	0.29	0.17	0.12	0.36	0.21	0.11	0.55	0.09	0.12	0.55	0.43	0.15	0.11	0.31	0.11	0.43	0.07	0.18	0.55	0.08	0.1	0.22	0.16	0.17	526129	E2F7	GO:0003700; sequence-specific DNA binding transcription factor activity; Molecular Function GO:0005667; transcription factor complex; Cellular Component GO:0006355; regulation of transcription, DNA-dependent; Biological Process GO:0007186; G-protein coupled receptor signaling pathway; Biological Process GO:0016021; integral to membrane; Cellular Component	IPR003316; Transcription factor E2F/dimerisation partner (TDP) IPR005389; OGR1 sphingosylphosphorylcholine receptor IPR015633; E2F Family	K09391 transcription factor E2F7/8 | (RefSeq) E2F7; E2F transcription factor 7	sp|E1BE02|E2F7_BOVIN	tr|L8IRS6|L8IRS6_BOSMU
BmuPB013170	9.96	25.05	7.92	14.53	24.61	8.77	16.17	24.23	9.01	16.42	23.15	11.17	10.06	19.44	7.58	10.89	20.45	8.3	12.9	20.92	11.46	13.27	21.28	11.42	18.98	11.4	7.46	17.81	11.24	7.94	9.14	7.38	6.73	11.22	13.43	6.82	535439	SMARCA1	GO:0003676; nucleic acid binding; Molecular Function GO:0003677; DNA binding; Molecular Function GO:0003682; chromatin binding; Molecular Function GO:0004386; helicase activity; Molecular Function GO:0005524; ATP binding; Molecular Function GO:0005634; nucleus; Cellular Component GO:0006338; chromatin remodeling; Biological Process GO:0016817; hydrolase activity, acting on acid anhydrides; Molecu…	IPR000330; SNF2-related IPR001005; SANT/Myb domain IPR001650; Helicase, C-terminal IPR014001; Helicase, superfamily 1/2, ATP-binding domain IPR015194; ISWI HAND domain IPR015195; SLIDE domain IPR017884; SANT domain IPR020838; DBINO domain	K11727 SWI/SNF-related matrix-associated actin-dependent regulator of chromatin subfamily A member 1 [EC:3.6.4.-] | (RefSeq) SMARCA1; SWI/SNF related, matrix associated, actin dependent regulator of chromatin, subfamily a, member 1	sp|Q6PGB8|SMCA1_MOUSE	tr|F1N166|F1N166_BOVIN
BmuPB016714	49.75	33.07	28.6	53.64	26.06	38.39	50.14	45.27	29.37	36.9	11.88	35.78	42.79	26.18	186.5	37.2	18.72	66.01	47.19	18.41	41.4	44.28	20.14	31.3	50.76	43.56	117.67	56	20.34	25.38	44.54	17.37	20.02	44.23	11.75	23.64	535273	EMP3	GO:0016021; integral to membrane; Cellular Component	IPR004031; PMP-22/EMP/MP20/Claudin superfamily IPR008107; Mycoplasma P48 major surface lipoprotein	no KO assigned | (RefSeq) EMP3; epithelial membrane protein 3	sp|Q58DR6|EMP3_BOVIN	tr|L8IM79|L8IM79_BOSMU
BmuPB021255	1.94	3.57	3.08	2.38	3.51	4.07	1.69	2.75	3.17	3.77	3.23	4.15	2.44	3.42	2.86	2.24	4.16	6.14	2.66	4.65	3.7	3.74	5.02	7.47	4.79	1.51	2.44	2.48	1.03	4.07	1.53	0.51	2.96	1.63	0.47	2.7	531974	NAV1	GO:0000166; nucleotide binding; Molecular Function GO:0017111; nucleoside-triphosphatase activity; Molecular Function	IPR003593; AAA+ ATPase domain	K16776 neuron navigator 1 | (RefSeq) NAV1; neuron navigator 1	sp|Q8NEY1|NAV1_HUMAN	tr|G5E5S5|G5E5S5_BOVIN
BmuPB002185	0.04	2.57	0.37	0.04	10.12	0.63	0.2	5.96	0.07	0.1	11.08	0.3	0	2.55	0.26	0.04	7.7	0.12	0.08	7.78	0.19	0.12	10.51	0.47	12.73	0.06	0.61	0.17	0.13	0.36	0.07	0.4	0.4	0.05	0.5	0.07	528382	RORB	GO:0003700; sequence-specific DNA binding transcription factor activity; Molecular Function GO:0003707; steroid hormone receptor activity; Molecular Function GO:0005634; nucleus; Cellular Component GO:0006355; regulation of transcription, DNA-dependent; Biological Process GO:0008270; zinc ion binding; Molecular Function GO:0009405; pathogenesis; Biological Process GO:0016791; phosphatase activity…	IPR000536; Nuclear hormone receptor, ligand-binding, core IPR001628; Zinc finger, nuclear hormone receptor-type IPR008108; Phosphatase IpgD/SopB	K08533 RAR-related orphan receptor beta | (RefSeq) RORB; RAR related orphan receptor B	sp|Q92753|RORB_HUMAN	tr|F7IGK9|F7IGK9_CALJA
BmuPB012395	6.22	9.44	8.59	8.35	9.09	7.23	7.87	9.69	10.2	7.39	8.7	7.32	8.29	10.44	6.59	7.95	12.2	8.37	7.3	11.15	5.71	7.74	9.13	8.04	10.3	8.47	9.32	6.69	4.73	9.25	7.63	4.69	10.22	9.48	3.07	11.17	534876	PAQR3	GO:0016021; integral to membrane; Cellular Component	IPR001436; Alpha crystallin/Heat shock protein IPR004254; Hly-III-related	no KO assigned | (RefSeq) PAQR3; progestin and adipoQ receptor family member 3	sp|Q6TCH7|PAQR3_HUMAN	tr|F7GEK0|F7GEK0_MACMU
BmuPB008169	2.79	2.8	8.21	2.47	2.58	10.37	2.63	3.38	13.55	3.73	4.16	9.49	3.4	5.29	6.51	3.31	3.71	6.44	2.43	3.49	6.06	2.96	2.47	8.81	4.09	2.48	7.33	3.44	2.26	7.44	2.36	2.57	7.09	3.21	2.89	10.16	787471	DUSP22	GO:0006470; protein dephosphorylation; Biological Process GO:0008138; protein tyrosine/serine/threonine phosphatase activity; Molecular Function GO:0016311; dephosphorylation; Biological Process GO:0016791; phosphatase activity; Molecular Function GO:0017017; MAP kinase tyrosine/serine/threonine phosphatase activity; Molecular Function	IPR000340; Dual specificity phosphatase, catalytic domain IPR000387; Protein-tyrosine/Dual specificity phosphatase IPR008343; Mitogen-activated protein (MAP) kinase phosphatase IPR020405; Atypical dual specificity phosphatase, subfamily A IPR020417; Atypical dual specificity phosphatase IPR020422; Dual specificity phosphatase, subgroup, catalytic domain IPR024950; Dual specificity phosphatase	K14165 atypical dual specificity phosphatase [EC:3.1.3.16 3.1.3.48] | (RefSeq) DUSP22; dual specificity phosphatase 22	sp|Q99N11|DUS22_MOUSE	tr|F1MPX5|F1MPX5_BOVIN
BmuPB006722	15.56	14.47	11.17	11.93	18.04	20.56	9.85	12.3	15.51	8.65	16.09	10.12	13.19	18.98	10.8	12.54	19.78	9.34	12.35	13.58	9.58	12.31	21.86	9.12	19.78	11.34	11.62	8.18	4.22	9.53	13.33	5.36	10.19	12.61	2.26	11.27	507480	HES4	GO:0003677; DNA binding; Molecular Function GO:0004949; cannabinoid receptor activity; Molecular Function GO:0006355; regulation of transcription, DNA-dependent; Biological Process GO:0007186; G-protein coupled receptor signaling pathway; Biological Process GO:0016021; integral to membrane; Cellular Component GO:0046983; protein dimerization activity; Molecular Function	IPR001551; Cannabinoid receptor type 2 IPR003650; Orange IPR011598; Myc-type, basic helix-loop-helix (bHLH) domain IPR018352; Orange subgroup	K09089 hairy and enhancer of split 4 | (RefSeq) HES4; hes family bHLH transcription factor 4	sp|Q9HCC6|HES4_HUMAN	tr|E1BP65|E1BP65_BOVIN
BmuPB016519	1.58	0	0	0.8	0	0.05	0.13	0.06	0	0.44	0	0.18	0.13	0.17	0.23	0.48	0.12	0.1	0.48	0.1	0.47	0.32	0.08	0.38	0.04	0.34	0.19	0.29	0	0	0.39	0	0.16	0.56	0	0.05	NA	NA	GO:0004933; mating-type a-factor pheromone receptor activity; Molecular Function GO:0005515; protein binding; Molecular Function GO:0007186; G-protein coupled receptor signaling pathway; Biological Process GO:0016020; membrane; Cellular Component	IPR001546; GPCR fungal pheromone A receptor IPR003599; Immunoglobulin subtype IPR007110; Immunoglobulin-like domain IPR013106; Immunoglobulin V-set domain	K06719 CD300 antigen | (RefSeq) CMRF35-like molecule 6	sp|Q7TSN2|CLM_MOUSE	tr|F1MD89|F1MD89_BOVIN
BmuPB007192	0	0.03	0.07	0.03	0	0.09	0.03	0	0	0.03	0.06	0	0.06	0	0.07	0.03	0.04	0.04	0.36	0.03	0.04	0	0.07	0.17	0.13	0.2	0.26	0.43	0.28	0.12	0	0.32	0.05	0.29	0.61	0	539041	TLX2	GO:0000976; transcription regulatory region sequence-specific DNA binding; Molecular Function GO:0003700; sequence-specific DNA binding transcription factor activity; Molecular Function GO:0004499; N,N-dimethylaniline monooxygenase activity; Molecular Function GO:0006355; regulation of transcription, DNA-dependent; Biological Process GO:0043565; sequence-specific DNA binding; Molecular Function G…	IPR000047; Helix-turn-helix motif IPR001356; Homeobox domain IPR002253; Flavin monooxygenase (FMO) 1 IPR013847; POU domain IPR020479; Homeodomain, metazoa	K15606 T-cell leukemia homeobox protein 2 | (RefSeq) TLX2; T-cell leukemia homeobox 2	sp|Q61663|TLX2_MOUSE	tr|L8HVU1|L8HVU1_BOSMU
BmuPB021200	1.91	0.29	5.07	1.1	0.19	3.31	2.22	0.24	4.74	1.03	0.42	2.47	1.8	0.34	2.68	1.44	0.32	2.84	1.83	0.29	2.59	1.85	0.59	2.16	0.68	1.08	3.04	2.71	0.06	2.71	1.65	0.24	4.5	1.34	0.29	4.32	505555	VWA7	-	-	no KO assigned | (RefSeq) VWA7; von Willebrand factor A domain containing 7	sp|Q0V8J4|VWA7_BOVIN	tr|L8I144|L8I144_BOSMU
BmuPB004867	3.54	3.23	13.44	3.47	3.11	8.14	3.84	3.86	12.47	4.56	4.48	6.32	3.75	3.44	8.01	3.57	2.76	6.94	3.57	3.08	4.31	3.74	2.91	6.48	4.96	3.47	6.51	4.39	3.15	9.29	4.44	3.72	11.13	3.38	4.23	11.67	327686	FNTB	GO:0003677; DNA binding; Molecular Function GO:0003824; catalytic activity; Molecular Function GO:0004527; exonuclease activity; Molecular Function GO:0005965; protein farnesyltransferase complex; Cellular Component GO:0018343; protein farnesylation; Biological Process GO:0042127; regulation of cell proliferation; Biological Process	IPR001330; Prenyltransferase/squalene oxidase IPR001616; Alphaherpesvirus alkaline exonuclease IPR026872; Protein farnesyltransferase subunit beta	no KO assigned | (RefSeq) FNTB; farnesyltransferase, CAAX box, beta	sp|P49355|FNTB_BOVIN	tr|M3Y636|M3Y636_MUSPF
BmuPB006646	4.29	4.43	6.25	4.44	4.24	5.28	5	4.57	8.65	3.47	1.72	4.55	4.36	3.2	7.58	4.42	2.36	6.07	3.84	2.44	6.8	4.26	3.21	6.33	4.13	4.67	9	4.73	0.86	5.43	3.92	0.9	9.63	4.76	1.52	7.74	514788	ACOT7	-	IPR006683; Thioesterase superfamily	K17360 acyl-coenzyme A thioesterase 7 [EC:3.1.2.2] | (RefSeq) ACOT7; acyl-CoA thioesterase 7	sp|O00154|BACH_HUMAN	tr|F6Q5U0|F6Q5U0_BOVIN
BmuPB008993	0.01	0	0	0	0	0.02	0	0	0	0	0	0	0	0	0	0	0	0	0.01	0	0	0.01	0	0	0.01	0	0	0	0	0.02	0	0	0.02	0	0	0	NA	NA	GO:0005515; protein binding; Molecular Function GO:0006814; sodium ion transport; Biological Process GO:0006885; regulation of pH; Biological Process GO:0008270; zinc ion binding; Molecular Function GO:0015385; sodium:hydrogen antiporter activity; Molecular Function GO:0016021; integral to membrane; Cellular Component	IPR001841; Zinc finger, RING-type IPR001953; Na+/H+ exchanger, isoform 2 (NHE2)	no KO assigned | (RefSeq) RLIM, RNF12; ring finger protein, LIM domain interacting	sp|Q9NVW2|RNF12_HUMAN	tr|A5PKC6|A5PKC6_BOVIN
BmuPB011473	12.95	11.96	13.49	14.08	11.51	12.75	14.15	10.57	14.36	13.25	13.62	12.67	11.96	12.91	14.6	12	9.38	13.2	11.36	11.65	11.45	11.58	11.65	13.84	11.62	11.9	12.09	12.03	20.15	14.67	12.58	18.35	15.79	12.74	15.67	11.1	NA	NA	-	IPR023238; FAM175 family IPR023239; FAM175 family, BRCA1-A complex, Abraxas subunit	K20799 BRISC complex subunit Abro1 | (RefSeq) FAM175B; family with sequence similarity 175 member B	sp|A6QLR3|F175B_BOVIN	tr|F1MIX0|F1MIX0_BOVIN
BmuPB010557	30.68	36.88	35.54	27.14	29.51	32.82	32.72	40.13	33.49	31.92	33.18	35.29	28.28	29.63	31.86	26.63	29.69	33.76	31.85	31.85	30.7	25.63	27.47	29.41	27.51	34.08	35.17	34.14	64.73	30.13	29.79	68.09	33.39	30.5	70.76	33.29	519058	EDEM3	GO:0004571; mannosyl-oligosaccharide 1,2-alpha-mannosidase activity; Molecular Function GO:0005509; calcium ion binding; Molecular Function GO:0009289; pilus; Cellular Component GO:0009405; pathogenesis; Biological Process GO:0016020; membrane; Cellular Component	IPR001382; Glycoside hydrolase, family 47 IPR003137; Protease-associated domain, PA IPR005430; P pili tip fibrillum PapF protein	K10086 ER degradation enhancer, mannosidase alpha-like 3 | (RefSeq) EDEM3; ER degradation enhancing alpha-mannosidase like protein 3	sp|Q2HXL6|EDEM3_MOUSE	tr|E2RG02|E2RG02_CANFA
BmuPB006484	0.87	1.47	0.11	0.44	2.47	0.03	0.83	1.04	0.04	0.6	0.2	0	1.14	0.6	0.39	0.26	0.94	0	0.86	0.45	0.11	0.32	0.97	0	0.97	2.91	0.15	0.23	0	0.06	0.17	0	0	1.74	0.11	0.07	100125774	STK32A	GO:0004672; protein kinase activity; Molecular Function GO:0004713; protein tyrosine kinase activity; Molecular Function GO:0005524; ATP binding; Molecular Function GO:0005922; connexon complex; Cellular Component GO:0006468; protein phosphorylation; Biological Process GO:0007154; cell communication; Biological Process	IPR000719; Protein kinase domain IPR001245; Serine-threonine/tyrosine-protein kinase catalytic domain IPR002266; Gap junction alpha-8 protein (Cx50) IPR002290; Serine/threonine- / dual specificity protein kinase, catalytic domain IPR020635; Tyrosine-protein kinase, catalytic domain	K08793 serine/threonine kinase 32 [EC:2.7.11.1] | (RefSeq) STK32A; serine/threonine kinase 32A	sp|Q8BGW6|ST32A_MOUSE	tr|L8IBT5|L8IBT5_BOSMU
BmuPB005582	0.02	0.84	0.13	0	0.61	0	0	0.99	0	0	0.37	0	0	0.19	0	0.03	0.12	0	0.02	0	0	0	0.38	0	0.11	0.02	0.18	0	0.08	0	0	0.74	0	0.02	0.66	0	NA	NA	GO:0004974; leukotriene receptor activity; Molecular Function GO:0007186; G-protein coupled receptor signaling pathway; Biological Process GO:0016021; integral to membrane; Cellular Component	IPR003982; Leukotriene B4 type 2 receptor	-	-	-
BmuPB005609	32.25	25.65	80.42	28.9	26.28	70.68	27.9	27.93	129.27	25.02	23.59	80	26.25	23.65	80.44	28.55	23.9	59.13	26.99	23.09	63.98	20.34	19.32	58.45	21.07	34.56	80.3	30.76	60.73	71.19	32.8	41.34	121.49	30.28	67.82	135.48	535447	LSM1	GO:0006935; chemotaxis; Biological Process GO:0007186; G-protein coupled receptor signaling pathway; Biological Process GO:0016021; integral to membrane; Cellular Component GO:0016494; C-X-C chemokine receptor activity; Molecular Function	IPR000174; CXC chemokine receptor 1/2 IPR001163; Ribonucleoprotein LSM domain IPR006649; Ribonucleoprotein LSM domain, eukaryotic/archaea-type	K12620 U6 snRNA-associated Sm-like protein LSm1 | (RefSeq) LSM1; LSM1 homolog, mRNA degradation associated	sp|Q5E9Z8|LSM1_BOVIN	tr|F7B4D2|F7B4D2_CALJA
BmuPB021223	8.24	13.83	36.75	6.02	11.97	23.83	7.81	11.84	37.42	8.45	14.87	31.71	6.96	12.82	29.05	8.83	13.07	25.3	9.03	15.41	31.81	7.73	10.97	17.81	10.1	6.54	28.51	6.44	13.24	28.91	9.67	18.6	42.8	8.74	18.68	51.8	514369	NFKBIL1	GO:0004957; prostaglandin E receptor activity; Molecular Function GO:0007186; G-protein coupled receptor signaling pathway; Biological Process GO:0016021; integral to membrane; Cellular Component	IPR000708; Prostanoid EP1 receptor IPR020683; Ankyrin repeat-containing domain	K09256 NF-kappa-B inhibitor-like protein 1 | (RefSeq) NFKBIL1; NFKB inhibitor like 1	sp|Q861W0|IKBL1_PANTR	tr|Q5EAC4|Q5EAC4_BOVIN
[truncated: 19,913 more rows]
