# Supplementary material for: Methylome and transcriptome profiles in three yak tissues revealed that DNA methylation and the transcription factor ZGPAT co-regulate milk production
Source: BMC Genomics. 2020 Oct 20;21:731. doi: 10.1186/s12864-020-07151-3 (PMC7576800; doi:10.1186/s12864-020-07151-3)
Supplement: Supplementary file 2 — Additional file 2 Supplymentary Table 2. List of DMRs among ages in breast tissue. [file 12864_2020_7151_MOESM2_ESM.xlsx]

## Sheet: Table S2
Supplymentary table 2. List of DMRs among ages in breast tissue
Regions of DMR				DMR of M06 vs M30					DMR of M06 vs M54					DMR of M06 vs M90					DMR of M30 vs M54					DMR of M30 vs M90					DMR of M54 vs M90
chromosome	scaffold	start	end	# of CpG	Kolmogorov-Smirnov test p-value	FDR	M30 methylation	M06 methylation	# of CpG	Kolmogorov-Smirnov test p-value	FDR	M54 methylation	M06 methylation	# of CpG	Kolmogorov-Smirnov test p-value	FDR	M90 methylation	M06 methylation	# of CpG	Kolmogorov-Smirnov test p-value	FDR	M54 methylation	M30 methylation	# of CpG	Kolmogorov-Smirnov test p-value	FDR	M90 methylation	M30 methylation	# of CpG	Kolmogorov-Smirnov test p-value	FDR	M90 methylation	M54 methylation
chr2	Super-Scaffold_1	71139501	71140000	NA	NA	NA	NA	NA	NA	NA	NA	NA	NA	NA	NA	NA	NA	NA	NA	NA	NA	NA	NA	11	0.00084	0.00330903	0.75115	0.50609	11	0.00028	0.00138083	0.75459	0.39832
chr2	Super-Scaffold_1	71160501	71161000	NA	NA	NA	NA	NA	17	4.7e-05	0.000936559	0.84667	0.59825	17	4.9e-06	4.09462e-05	0.88832	0.5976	NA	NA	NA	NA	NA	NA	NA	NA	NA	NA	NA	NA	NA	NA	NA
chr2	Super-Scaffold_1	71304501	71305000	NA	NA	NA	NA	NA	NA	NA	NA	NA	NA	10	2.6e-06	2.485e-05	0.48237	0.8236	NA	NA	NA	NA	NA	10	8.7e-08	2.46922e-06	0.48237	0.86807	10	1.9e-09	1.13471e-07	0.48237	0.9449
chr2	Super-Scaffold_1	71383501	71384000	NA	NA	NA	NA	NA	NA	NA	NA	NA	NA	NA	NA	NA	NA	NA	NA	NA	NA	NA	NA	NA	NA	NA	NA	NA	13	7.1e-05	0.00047911	0.58349	0.87259
chr2	Super-Scaffold_1	71427001	71427500	NA	NA	NA	NA	NA	NA	NA	NA	NA	NA	12	2.1e-05	0.0001286	0.57375	0.31414	NA	NA	NA	NA	NA	NA	NA	NA	NA	NA	NA	NA	NA	NA	NA
chr2	Super-Scaffold_1	71459501	71460000	NA	NA	NA	NA	NA	NA	NA	NA	NA	NA	13	0.0012	0.00324552	0.76164	0.49716	NA	NA	NA	NA	NA	NA	NA	NA	NA	NA	NA	NA	NA	NA	NA
chr2	Super-Scaffold_1	71466001	71466500	NA	NA	NA	NA	NA	NA	NA	NA	NA	NA	NA	NA	NA	NA	NA	11	0.00063	0.0116137	0.81906	0.52539	NA	NA	NA	NA	NA	NA	NA	NA	NA	NA
chr2	Super-Scaffold_1	71467501	71468000	NA	NA	NA	NA	NA	NA	NA	NA	NA	NA	23	6.3e-06	5.00562e-05	0.68342	0.41403	NA	NA	NA	NA	NA	NA	NA	NA	NA	NA	23	6.5e-05	0.000448414	0.69605	0.46313
chr2	Super-Scaffold_1	71500501	71501000	NA	NA	NA	NA	NA	NA	NA	NA	NA	NA	NA	NA	NA	NA	NA	NA	NA	NA	NA	NA	NA	NA	NA	NA	NA	10	0.005	0.0158174	0.76073	0.52993
chr2	Super-Scaffold_1	71649501	71650000	NA	NA	NA	NA	NA	NA	NA	NA	NA	NA	12	0.0024	0.00596429	0.52683	0.79865	NA	NA	NA	NA	NA	NA	NA	NA	NA	NA	NA	NA	NA	NA	NA
chr2	Super-Scaffold_1	71686501	71687000	NA	NA	NA	NA	NA	NA	NA	NA	NA	NA	NA	NA	NA	NA	NA	16	0.00049	0.00975726	0.61918	0.84023	NA	NA	NA	NA	NA	NA	NA	NA	NA	NA
chr2	Super-Scaffold_1	71806501	71807000	10	0.0006	0.00651858	0.37856	0.67725	NA	NA	NA	NA	NA	NA	NA	NA	NA	NA	NA	NA	NA	NA	NA	10	0.00067	0.00274779	0.69897	0.37523	NA	NA	NA	NA	NA
chr2	Super-Scaffold_1	71851501	71852000	NA	NA	NA	NA	NA	22	0.00091	0.00757254	0.70338	0.90529	23	1.9e-05	0.000118889	0.66718	0.89491	NA	NA	NA	NA	NA	NA	NA	NA	NA	NA	NA	NA	NA	NA	NA
chr2	Super-Scaffold_1	72031001	72031500	NA	NA	NA	NA	NA	NA	NA	NA	NA	NA	10	5.8e-05	0.000285105	0.63257	0.4124	NA	NA	NA	NA	NA	NA	NA	NA	NA	NA	NA	NA	NA	NA	NA
chr2	Super-Scaffold_1	72031501	72032000	NA	NA	NA	NA	NA	12	0.00015	0.00205587	0.53919	0.29519	12	4.3e-07	6.00101e-06	0.63283	0.29519	NA	NA	NA	NA	NA	NA	NA	NA	NA	NA	NA	NA	NA	NA	NA
chr2	Super-Scaffold_1	72087501	72088000	NA	NA	NA	NA	NA	12	0.0052	0.0320701	0.43942	0.65819	NA	NA	NA	NA	NA	NA	NA	NA	NA	NA	NA	NA	NA	NA	NA	NA	NA	NA	NA	NA
chr2	Super-Scaffold_1	72130001	72130500	NA	NA	NA	NA	NA	NA	NA	NA	NA	NA	16	3.5e-05	0.000191411	0.59646	0.80362	NA	NA	NA	NA	NA	NA	NA	NA	NA	NA	NA	NA	NA	NA	NA
chr2	Super-Scaffold_1	72200001	72200500	29	0.0027	0.0205793	0.20532	0.41776	NA	NA	NA	NA	NA	NA	NA	NA	NA	NA	NA	NA	NA	NA	NA	NA	NA	NA	NA	NA	NA	NA	NA	NA	NA
chr2	Super-Scaffold_1	72209001	72209500	NA	NA	NA	NA	NA	NA	NA	NA	NA	NA	10	0.001	0.00277519	0.43922	0.75337	NA	NA	NA	NA	NA	NA	NA	NA	NA	NA	NA	NA	NA	NA	NA
chr2	Super-Scaffold_1	72217001	72217500	NA	NA	NA	NA	NA	NA	NA	NA	NA	NA	14	5.7e-05	0.00028213	0.37888	0.66812	NA	NA	NA	NA	NA	14	6.4e-05	0.000433756	0.37888	0.65452	14	0.00072	0.00293204	0.37888	0.58948
chr2	Super-Scaffold_1	72223501	72224000	NA	NA	NA	NA	NA	NA	NA	NA	NA	NA	11	0.00069	0.00204945	0.40252	0.67845	NA	NA	NA	NA	NA	NA	NA	NA	NA	NA	NA	NA	NA	NA	NA
chr2	Super-Scaffold_1	72224001	72224500	NA	NA	NA	NA	NA	NA	NA	NA	NA	NA	15	0.00011	0.000467451	0.16088	0.43888	13	2.9e-05	0.00154427	0.58731	0.33125	NA	NA	NA	NA	NA	15	6.6e-08	2.00421e-06	0.1589	0.53642
chr2	Super-Scaffold_1	72252001	72252500	NA	NA	NA	NA	NA	NA	NA	NA	NA	NA	12	0.00052	0.00162578	0.90653	0.68847	NA	NA	NA	NA	NA	NA	NA	NA	NA	NA	NA	NA	NA	NA	NA
chr2	Super-Scaffold_1	72254501	72255000	NA	NA	NA	NA	NA	NA	NA	NA	NA	NA	NA	NA	NA	NA	NA	NA	NA	NA	NA	NA	NA	NA	NA	NA	NA	18	1.4e-05	0.000135603	0.97031	0.74351
chr2	Super-Scaffold_1	72267001	72267500	NA	NA	NA	NA	NA	NA	NA	NA	NA	NA	12	0.00016	0.000631223	0.6821	0.90492	NA	NA	NA	NA	NA	NA	NA	NA	NA	NA	NA	NA	NA	NA	NA
chr2	Super-Scaffold_1	72268501	72269000	NA	NA	NA	NA	NA	NA	NA	NA	NA	NA	NA	NA	NA	NA	NA	NA	NA	NA	NA	NA	NA	NA	NA	NA	NA	18	0.002	0.00691063	0.56234	0.76974
chr2	Super-Scaffold_1	72271501	72272000	NA	NA	NA	NA	NA	NA	NA	NA	NA	NA	12	3.4e-07	4.99e-06	0.43006	0.84158	NA	NA	NA	NA	NA	12	1.4e-07	3.58978e-06	0.43006	0.85561	12	2e-05	0.000180088	0.43006	0.78758
chr2	Super-Scaffold_1	72331501	72332000	NA	NA	NA	NA	NA	NA	NA	NA	NA	NA	13	0.00027	0.000959569	0.45447	0.73849	NA	NA	NA	NA	NA	NA	NA	NA	NA	NA	13	0.00038	0.00175746	0.45549	0.74719
chr2	Super-Scaffold_1	72332501	72333000	NA	NA	NA	NA	NA	NA	NA	NA	NA	NA	12	0.00022	0.00081226	0.69256	0.44961	NA	NA	NA	NA	NA	NA	NA	NA	NA	NA	NA	NA	NA	NA	NA
chr2	Super-Scaffold_1	72334501	72335000	NA	NA	NA	NA	NA	NA	NA	NA	NA	NA	NA	NA	NA	NA	NA	NA	NA	NA	NA	NA	NA	NA	NA	NA	NA	10	0.0015	0.00539227	0.69018	0.40082
chr2	Super-Scaffold_1	72416501	72417000	16	2.9e-05	0.000815064	0.66914	0.90668	NA	NA	NA	NA	NA	NA	NA	NA	NA	NA	NA	NA	NA	NA	NA	NA	NA	NA	NA	NA	NA	NA	NA	NA	NA
chr2	Super-Scaffold_1	72424501	72425000	NA	NA	NA	NA	NA	NA	NA	NA	NA	NA	NA	NA	NA	NA	NA	NA	NA	NA	NA	NA	NA	NA	NA	NA	NA	12	0.00037	0.00171744	0.69497	0.90278
chr2	Super-Scaffold_1	72452501	72453000	NA	NA	NA	NA	NA	23	0.00071	0.00626713	0.50792	0.25506	NA	NA	NA	NA	NA	NA	NA	NA	NA	NA	NA	NA	NA	NA	NA	NA	NA	NA	NA	NA
chr2	Super-Scaffold_1	72509501	72510000	NA	NA	NA	NA	NA	20	0.00017	0.00224772	0.17081	0.41888	21	0.00041	0.00133917	0.66069	0.42008	NA	NA	NA	NA	NA	NA	NA	NA	NA	NA	20	1.4e-09	8.83442e-08	0.62498	0.18978
chr2	Super-Scaffold_1	72559001	72559500	NA	NA	NA	NA	NA	13	0.0006	0.00553864	0.3699	0.64893	NA	NA	NA	NA	NA	NA	NA	NA	NA	NA	NA	NA	NA	NA	NA	NA	NA	NA	NA	NA
chr2	Super-Scaffold_1	72569501	72570000	NA	NA	NA	NA	NA	NA	NA	NA	NA	NA	14	0.00063	0.0019036	0.89302	0.60415	NA	NA	NA	NA	NA	NA	NA	NA	NA	NA	NA	NA	NA	NA	NA
chr2	Super-Scaffold_1	72600001	72600500	NA	NA	NA	NA	NA	10	0.00026	0.00304085	0.094433	0.36603	NA	NA	NA	NA	NA	NA	NA	NA	NA	NA	NA	NA	NA	NA	NA	NA	NA	NA	NA	NA
chr2	Super-Scaffold_1	72646501	72647000	NA	NA	NA	NA	NA	NA	NA	NA	NA	NA	18	2e-08	5.28627e-07	0.82723	0.49038	NA	NA	NA	NA	NA	NA	NA	NA	NA	NA	NA	NA	NA	NA	NA
chr2	Super-Scaffold_1	72690001	72690500	15	0.0013	0.0114294	0.70575	0.46476	NA	NA	NA	NA	NA	17	0.00026	0.000928155	0.70609	0.42095	NA	NA	NA	NA	NA	NA	NA	NA	NA	NA	NA	NA	NA	NA	NA
chr2	Super-Scaffold_1	72691001	72691500	NA	NA	NA	NA	NA	NA	NA	NA	NA	NA	NA	NA	NA	NA	NA	NA	NA	NA	NA	NA	16	1.1e-05	0.000109744	0.665	0.90816	NA	NA	NA	NA	NA
chr2	Super-Scaffold_1	72732001	72732500	NA	NA	NA	NA	NA	NA	NA	NA	NA	NA	10	0.00083	0.00238947	0.9008	0.68888	NA	NA	NA	NA	NA	NA	NA	NA	NA	NA	NA	NA	NA	NA	NA
chr2	Super-Scaffold_1	72742501	72743000	NA	NA	NA	NA	NA	NA	NA	NA	NA	NA	10	0.00088	0.00250993	0.51767	0.76367	NA	NA	NA	NA	NA	NA	NA	NA	NA	NA	NA	NA	NA	NA	NA
chr2	Super-Scaffold_1	72788001	72788500	NA	NA	NA	NA	NA	NA	NA	NA	NA	NA	32	3e-05	0.00017012	0.49875	0.29393	NA	NA	NA	NA	NA	NA	NA	NA	NA	NA	NA	NA	NA	NA	NA
chr2	Super-Scaffold_1	72799501	72800000	10	0.0006	0.00651858	0.88838	0.56235	NA	NA	NA	NA	NA	NA	NA	NA	NA	NA	NA	NA	NA	NA	NA	NA	NA	NA	NA	NA	NA	NA	NA	NA	NA
chr2	Super-Scaffold_1	72850001	72850500	NA	NA	NA	NA	NA	NA	NA	NA	NA	NA	12	7.8e-10	3.92328e-08	0.14901	0.62057	NA	NA	NA	NA	NA	14	1.6e-08	6.32228e-07	0.13806	0.49998	14	3.1e-06	4.22101e-05	0.13649	0.46991
chr2	Super-Scaffold_1	72851501	72852000	NA	NA	NA	NA	NA	NA	NA	NA	NA	NA	13	2.3e-05	0.000138205	0.84279	0.60244	NA	NA	NA	NA	NA	NA	NA	NA	NA	NA	NA	NA	NA	NA	NA
chr2	Super-Scaffold_1	72871001	72871500	NA	NA	NA	NA	NA	NA	NA	NA	NA	NA	10	0.00079	0.00229226	0.5508	0.79191	NA	NA	NA	NA	NA	10	2.1e-05	0.000181606	0.5508	0.8458	10	4.9e-06	6.04661e-05	0.5508	0.86713
chr2	Super-Scaffold_1	72879001	72879500	NA	NA	NA	NA	NA	NA	NA	NA	NA	NA	14	1.2e-05	8.25467e-05	0.43352	0.7044	NA	NA	NA	NA	NA	14	7.7e-05	0.000499774	0.43352	0.66876	NA	NA	NA	NA	NA
chr2	Super-Scaffold_1	72880001	72880500	NA	NA	NA	NA	NA	NA	NA	NA	NA	NA	10	8.6e-06	6.38069e-05	0.35567	0.7244	NA	NA	NA	NA	NA	NA	NA	NA	NA	NA	NA	NA	NA	NA	NA
chr2	Super-Scaffold_1	72880501	72881000	NA	NA	NA	NA	NA	NA	NA	NA	NA	NA	10	5.3e-08	1.1634e-06	0.24623	0.7105	NA	NA	NA	NA	NA	10	3.5e-05	0.000271001	0.24897	0.55637	10	9.5e-05	0.000600228	0.24931	0.57098
chr2	Super-Scaffold_1	72881501	72882000	NA	NA	NA	NA	NA	NA	NA	NA	NA	NA	NA	NA	NA	NA	NA	NA	NA	NA	NA	NA	NA	NA	NA	NA	NA	10	0.0013	0.00476356	0.45737	0.80213
chr2	Super-Scaffold_1	72884501	72885000	NA	NA	NA	NA	NA	NA	NA	NA	NA	NA	NA	NA	NA	NA	NA	NA	NA	NA	NA	NA	14	0.00021	0.00108837	0.56305	0.83253	14	0.0017	0.00598925	0.56305	0.79867
chr2	Super-Scaffold_1	72909501	72910000	NA	NA	NA	NA	NA	NA	NA	NA	NA	NA	24	9.2e-14	2.35473e-11	0.54542	0.88058	NA	NA	NA	NA	NA	24	4e-08	1.32064e-06	0.54542	0.79294	24	9.5e-13	2.03732e-10	0.53153	0.85439
chr2	Super-Scaffold_1	72912501	72913000	26	5.9e-05	0.00132469	0.79872	0.57032	NA	NA	NA	NA	NA	NA	NA	NA	NA	NA	43	4.5e-14	1.05083e-10	0.27099	0.84211	NA	NA	NA	NA	NA	30	4.2e-14	2.11313e-11	0.75803	0.14282
chr2	Super-Scaffold_1	72913501	72914000	NA	NA	NA	NA	NA	NA	NA	NA	NA	NA	NA	NA	NA	NA	NA	NA	NA	NA	NA	NA	26	9.8e-05	0.000604476	0.33657	0.57128	NA	NA	NA	NA	NA
chr2	Super-Scaffold_1	72917001	72917500	NA	NA	NA	NA	NA	NA	NA	NA	NA	NA	NA	NA	NA	NA	NA	NA	NA	NA	NA	NA	20	4.9e-05	0.000352286	0.15658	0.37088	NA	NA	NA	NA	NA
chr2	Super-Scaffold_1	72932001	72932500	NA	NA	NA	NA	NA	NA	NA	NA	NA	NA	15	6.1e-06	4.87683e-05	0.44347	0.77839	NA	NA	NA	NA	NA	17	1.4e-07	3.58978e-06	0.42396	0.78328	17	1.3e-05	0.000127797	0.40435	0.727
chr2	Super-Scaffold_1	72935001	72935500	NA	NA	NA	NA	NA	NA	NA	NA	NA	NA	NA	NA	NA	NA	NA	NA	NA	NA	NA	NA	NA	NA	NA	NA	NA	13	0.00099	0.00381655	0.96613	0.68518
chr2	Super-Scaffold_1	72956501	72957000	12	0.002	0.0160686	0.84227	0.56877	11	0.0029	0.019186	0.88827	0.62588	NA	NA	NA	NA	NA	NA	NA	NA	NA	NA	12	2.7e-05	0.000221579	0.60829	0.8526	11	4.3e-06	5.46978e-05	0.6268	0.88827
chr2	Super-Scaffold_1	72959001	72959500	22	0.0022	0.0173911	0.70606	0.45081	NA	NA	NA	NA	NA	NA	NA	NA	NA	NA	NA	NA	NA	NA	NA	NA	NA	NA	NA	NA	NA	NA	NA	NA	NA
chr2	Super-Scaffold_1	72959501	72960000	24	0.00016	0.00256995	0.78374	0.53008	NA	NA	NA	NA	NA	NA	NA	NA	NA	NA	24	0.0016	0.0222154	0.6037	0.83136	23	2.9e-06	3.92527e-05	0.46711	0.79154	NA	NA	NA	NA	NA
chr2	Super-Scaffold_1	72961001	72961500	NA	NA	NA	NA	NA	NA	NA	NA	NA	NA	NA	NA	NA	NA	NA	NA	NA	NA	NA	NA	NA	NA	NA	NA	NA	20	3.1e-06	4.22101e-05	0.45155	0.66597
chr2	Super-Scaffold_1	72965001	72965500	NA	NA	NA	NA	NA	NA	NA	NA	NA	NA	NA	NA	NA	NA	NA	12	0.0017	0.0232729	0.67645	0.88249	NA	NA	NA	NA	NA	NA	NA	NA	NA	NA
chr2	Super-Scaffold_1	72972501	72973000	NA	NA	NA	NA	NA	NA	NA	NA	NA	NA	18	1.1e-05	7.69163e-05	0.76298	0.44098	NA	NA	NA	NA	NA	18	0.0016	0.0056551	0.78039	0.49568	18	1.1e-06	1.84932e-05	0.7777	0.44603
chr2	Super-Scaffold_1	72973001	72973500	NA	NA	NA	NA	NA	NA	NA	NA	NA	NA	15	6.3e-07	8.12559e-06	0.88963	0.57953	NA	NA	NA	NA	NA	14	2.9e-06	3.92527e-05	0.89764	0.63414	NA	NA	NA	NA	NA
chr2	Super-Scaffold_1	72975001	72975500	NA	NA	NA	NA	NA	NA	NA	NA	NA	NA	14	0.0015	0.00394174	0.82085	0.55619	18	6.2e-05	0.00256069	0.74765	0.44965	20	6.9e-09	3.20415e-07	0.87057	0.48244	NA	NA	NA	NA	NA
chr2	Super-Scaffold_1	72975501	72976000	NA	NA	NA	NA	NA	NA	NA	NA	NA	NA	10	0.00035	0.00117852	0.8031	0.51573	NA	NA	NA	NA	NA	10	0.00014	0.000789403	0.80575	0.5008	10	7.4e-05	0.000494125	0.81022	0.50463
chr2	Super-Scaffold_1	72978001	72978500	NA	NA	NA	NA	NA	NA	NA	NA	NA	NA	NA	NA	NA	NA	NA	NA	NA	NA	NA	NA	19	3.1e-06	4.12575e-05	0.36306	0.77933	16	0.0095	0.0289772	0.3822	0.659
chr2	Super-Scaffold_1	72978501	72979000	NA	NA	NA	NA	NA	NA	NA	NA	NA	NA	NA	NA	NA	NA	NA	NA	NA	NA	NA	NA	14	0.0033	0.010724	0.56748	0.85279	NA	NA	NA	NA	NA
chr2	Super-Scaffold_1	72995001	72995500	NA	NA	NA	NA	NA	12	0.0027	0.0180178	0.48729	0.72426	15	3.5e-08	8.31052e-07	0.2178	0.67305	NA	NA	NA	NA	NA	NA	NA	NA	NA	NA	19	0.00031	0.00149456	0.29672	0.52058
chr2	Super-Scaffold_1	73000501	73001000	NA	NA	NA	NA	NA	NA	NA	NA	NA	NA	13	0.0015	0.00394174	0.87872	0.65119	NA	NA	NA	NA	NA	13	0.0015	0.00536353	0.87872	0.67667	NA	NA	NA	NA	NA
chr2	Super-Scaffold_1	73038001	73038500	NA	NA	NA	NA	NA	NA	NA	NA	NA	NA	14	0.00047	0.00149697	0.70267	0.46361	NA	NA	NA	NA	NA	12	1.7e-05	0.000154282	0.74397	0.3639	NA	NA	NA	NA	NA
chr2	Super-Scaffold_1	73058001	73058500	NA	NA	NA	NA	NA	NA	NA	NA	NA	NA	11	0.00043	0.00139266	0.24076	0.5413	NA	NA	NA	NA	NA	12	0.00014	0.000789403	0.24847	0.53987	NA	NA	NA	NA	NA
chr2	Super-Scaffold_1	73069001	73069500	11	0.00022	0.0032016	0.68702	0.2809	NA	NA	NA	NA	NA	15	1.3e-07	2.33268e-06	0.8209	0.37878	NA	NA	NA	NA	NA	NA	NA	NA	NA	NA	NA	NA	NA	NA	NA
chr2	Super-Scaffold_1	73069501	73070000	NA	NA	NA	NA	NA	NA	NA	NA	NA	NA	10	0.0016	0.00416631	0.78328	0.47943	NA	NA	NA	NA	NA	NA	NA	NA	NA	NA	NA	NA	NA	NA	NA
chr2	Super-Scaffold_1	73070001	73070500	19	0.00084	0.00831191	0.69684	0.93239	NA	NA	NA	NA	NA	NA	NA	NA	NA	NA	NA	NA	NA	NA	NA	17	0.00062	0.00258521	0.92494	0.65443	NA	NA	NA	NA	NA
chr2	Super-Scaffold_1	73088001	73088500	12	0.00086	0.00846013	0.9604	0.74491	NA	NA	NA	NA	NA	NA	NA	NA	NA	NA	NA	NA	NA	NA	NA	NA	NA	NA	NA	NA	NA	NA	NA	NA	NA
chr2	Super-Scaffold_1	73098501	73099000	38	3.3e-05	0.000891038	0.57243	0.77383	26	6e-05	0.00110477	0.41839	0.68654	NA	NA	NA	NA	NA	NA	NA	NA	NA	NA	NA	NA	NA	NA	NA	29	1e-05	0.000104597	0.66801	0.4012
chr2	Super-Scaffold_1	73127001	73127500	NA	NA	NA	NA	NA	NA	NA	NA	NA	NA	18	8.4e-05	0.000380642	0.71603	0.49852	NA	NA	NA	NA	NA	18	1.5e-05	0.000139899	0.71638	0.43848	18	1.5e-06	2.37404e-05	0.71534	0.42221
chr2	Super-Scaffold_1	73130001	73130500	NA	NA	NA	NA	NA	NA	NA	NA	NA	NA	14	0.003	0.00730177	0.60124	0.86219	NA	NA	NA	NA	NA	15	0.0017	0.00596061	0.62224	0.88591	NA	NA	NA	NA	NA
chr2	Super-Scaffold_1	73136001	73136500	NA	NA	NA	NA	NA	NA	NA	NA	NA	NA	11	0.0008	0.00231767	0.71818	0.39947	NA	NA	NA	NA	NA	11	0.00084	0.00330903	0.71464	0.44476	11	0.00012	0.000711882	0.71725	0.37931
chr2	Super-Scaffold_1	73169001	73169500	NA	NA	NA	NA	NA	NA	NA	NA	NA	NA	NA	NA	NA	NA	NA	NA	NA	NA	NA	NA	NA	NA	NA	NA	NA	12	0.0034	0.011084	0.60297	0.90344
chr2	Super-Scaffold_1	73197501	73198000	NA	NA	NA	NA	NA	NA	NA	NA	NA	NA	16	2.3e-05	0.000138205	0.72139	0.4064	NA	NA	NA	NA	NA	NA	NA	NA	NA	NA	NA	NA	NA	NA	NA
chr2	Super-Scaffold_1	73198501	73199000	NA	NA	NA	NA	NA	NA	NA	NA	NA	NA	NA	NA	NA	NA	NA	NA	NA	NA	NA	NA	NA	NA	NA	NA	NA	13	0.00018	0.000976101	0.79015	0.58938
chr2	Super-Scaffold_1	73244001	73244500	NA	NA	NA	NA	NA	NA	NA	NA	NA	NA	14	0.00029	0.00101212	0.37457	0.65112	NA	NA	NA	NA	NA	14	0.00013	0.00074664	0.3912	0.70014	NA	NA	NA	NA	NA
chr2	Super-Scaffold_1	73247001	73247500	NA	NA	NA	NA	NA	NA	NA	NA	NA	NA	12	3.9e-06	3.42499e-05	0.21055	0.59008	NA	NA	NA	NA	NA	12	6.6e-09	3.09326e-07	0.21149	0.63575	12	9.4e-08	2.66522e-06	0.21293	0.627
chr2	Super-Scaffold_1	73252001	73252500	NA	NA	NA	NA	NA	NA	NA	NA	NA	NA	NA	NA	NA	NA	NA	NA	NA	NA	NA	NA	10	0.0021	0.00717281	0.40897	0.69907	NA	NA	NA	NA	NA
chr2	Super-Scaffold_1	73257501	73258000	NA	NA	NA	NA	NA	NA	NA	NA	NA	NA	17	0.00016	0.000631223	0.87112	0.63126	NA	NA	NA	NA	NA	NA	NA	NA	NA	NA	NA	NA	NA	NA	NA
chr2	Super-Scaffold_1	73273001	73273500	NA	NA	NA	NA	NA	25	0.0039	0.024816	0.68105	0.45093	NA	NA	NA	NA	NA	NA	NA	NA	NA	NA	NA	NA	NA	NA	NA	NA	NA	NA	NA	NA
chr2	Super-Scaffold_1	73273501	73274000	NA	NA	NA	NA	NA	NA	NA	NA	NA	NA	NA	NA	NA	NA	NA	NA	NA	NA	NA	NA	20	4.8e-10	3.62729e-08	0.74391	0.25388	NA	NA	NA	NA	NA
chr2	Super-Scaffold_1	73296001	73296500	20	1.3e-05	0.000462665	0.69816	0.38795	NA	NA	NA	NA	NA	24	0.0021	0.00529867	0.64922	0.43897	NA	NA	NA	NA	NA	NA	NA	NA	NA	NA	NA	NA	NA	NA	NA
chr2	Super-Scaffold_1	73300001	73300500	NA	NA	NA	NA	NA	NA	NA	NA	NA	NA	13	0.00067	0.00199835	0.5161	0.82147	NA	NA	NA	NA	NA	NA	NA	NA	NA	NA	NA	NA	NA	NA	NA
chr2	Super-Scaffold_1	73318001	73318500	NA	NA	NA	NA	NA	NA	NA	NA	NA	NA	14	7.4e-06	5.66865e-05	0.40556	0.7464	NA	NA	NA	NA	NA	NA	NA	NA	NA	NA	NA	NA	NA	NA	NA
chr2	Super-Scaffold_1	73350001	73350500	NA	NA	NA	NA	NA	NA	NA	NA	NA	NA	NA	NA	NA	NA	NA	NA	NA	NA	NA	NA	NA	NA	NA	NA	NA	16	2.9e-05	0.000240771	0.59029	0.88229
chr2	Super-Scaffold_1	73362501	73363000	NA	NA	NA	NA	NA	NA	NA	NA	NA	NA	NA	NA	NA	NA	NA	10	0.0016	0.0222154	0.7891	0.49559	NA	NA	NA	NA	NA	NA	NA	NA	NA	NA
chr2	Super-Scaffold_1	73372251	73372750	NA	NA	NA	NA	NA	NA	NA	NA	NA	NA	12	3.8e-05	0.000204623	0.68231	0.34003	NA	NA	NA	NA	NA	NA	NA	NA	NA	NA	NA	NA	NA	NA	NA
chr2	Super-Scaffold_1	73372501	73373000	18	9.7e-06	0.000385116	0.78885	0.424	NA	NA	NA	NA	NA	18	0.00015	0.000598596	0.69957	0.40005	NA	NA	NA	NA	NA	NA	NA	NA	NA	NA	NA	NA	NA	NA	NA
chr2	Super-Scaffold_1	73378251	73378750	NA	NA	NA	NA	NA	NA	NA	NA	NA	NA	16	0.00019	0.000721833	0.36603	0.6185	NA	NA	NA	NA	NA	NA	NA	NA	NA	NA	NA	NA	NA	NA	NA
chr2	Super-Scaffold_1	73382251	73382750	NA	NA	NA	NA	NA	NA	NA	NA	NA	NA	NA	NA	NA	NA	NA	NA	NA	NA	NA	NA	11	4.9e-05	0.000352286	0.6839	0.92058	NA	NA	NA	NA	NA
chr2	Super-Scaffold_1	73402751	73403250	NA	NA	NA	NA	NA	NA	NA	NA	NA	NA	10	1.8e-06	1.85154e-05	0.62787	0.882	NA	NA	NA	NA	NA	10	1.1e-05	0.000109744	0.62787	0.8733	NA	NA	NA	NA	NA
chr2	Super-Scaffold_1	73403501	73404000	NA	NA	NA	NA	NA	NA	NA	NA	NA	NA	12	0.00026	0.000928155	0.51236	0.79294	NA	NA	NA	NA	NA	11	2.1e-05	0.000181606	0.47812	0.82582	12	2.5e-06	3.55914e-05	0.51236	0.89175
chr2	Super-Scaffold_1	73403751	73404250	NA	NA	NA	NA	NA	NA	NA	NA	NA	NA	14	0.00061	0.00185242	0.54895	0.79198	NA	NA	NA	NA	NA	13	3.9e-05	0.00029456	0.52279	0.83552	14	4.1e-06	5.27894e-05	0.54895	0.89445
chr2	Super-Scaffold_1	73416501	73417000	NA	NA	NA	NA	NA	NA	NA	NA	NA	NA	NA	NA	NA	NA	NA	NA	NA	NA	NA	NA	14	1.1e-05	0.000109744	0.8594	0.593	NA	NA	NA	NA	NA
chr2	Super-Scaffold_1	73420501	73421000	12	0.00042	0.00503275	0.92177	0.717	NA	NA	NA	NA	NA	NA	NA	NA	NA	NA	NA	NA	NA	NA	NA	NA	NA	NA	NA	NA	NA	NA	NA	NA	NA
chr2	Super-Scaffold_1	73460001	73460500	NA	NA	NA	NA	NA	NA	NA	NA	NA	NA	18	3.4e-06	3.0744e-05	0.32606	0.65252	NA	NA	NA	NA	NA	NA	NA	NA	NA	NA	NA	NA	NA	NA	NA
chr2	Super-Scaffold_1	73460251	73460750	NA	NA	NA	NA	NA	NA	NA	NA	NA	NA	23	7.8e-08	1.57716e-06	0.27638	0.63462	NA	NA	NA	NA	NA	NA	NA	NA	NA	NA	22	2.8e-05	0.000234574	0.27038	0.54392
chr2	Super-Scaffold_1	73507501	73508000	NA	NA	NA	NA	NA	NA	NA	NA	NA	NA	NA	NA	NA	NA	NA	14	0.0001	0.00344128	0.69166	0.89648	NA	NA	NA	NA	NA	NA	NA	NA	NA	NA
chr2	Super-Scaffold_1	73513751	73514250	NA	NA	NA	NA	NA	NA	NA	NA	NA	NA	NA	NA	NA	NA	NA	NA	NA	NA	NA	NA	14	6.9e-05	0.00045987	0.72005	0.92595	NA	NA	NA	NA	NA
chr2	Super-Scaffold_1	73544001	73544500	13	1e-05	0.000387144	0.42361	0.81233	16	1.1e-09	3.05882e-07	0.17014	0.77411	10	0.00067	0.00199835	0.52597	0.8248	26	0.0035	0.0414344	0.27631	0.49789	NA	NA	NA	NA	NA	23	9.7e-05	0.000609544	0.45907	0.25517
chr2	Super-Scaffold_1	73544251	73544750	22	1e-06	7.46519e-05	0.59808	0.81391	24	8.9e-06	0.000293912	0.53061	0.80825	NA	NA	NA	NA	NA	NA	NA	NA	NA	NA	NA	NA	NA	NA	NA	NA	NA	NA	NA	NA
chr2	Super-Scaffold_1	73583501	73584000	NA	NA	NA	NA	NA	NA	NA	NA	NA	NA	12	3.6e-07	5.23361e-06	0.34197	0.69397	NA	NA	NA	NA	NA	12	4.5e-07	9.06146e-06	0.34493	0.70383	12	5.7e-08	1.7794e-06	0.34548	0.752
chr2	Super-Scaffold_1	73583751	73584250	NA	NA	NA	NA	NA	NA	NA	NA	NA	NA	17	2.4e-05	0.000142568	0.47681	0.78804	NA	NA	NA	NA	NA	NA	NA	NA	NA	NA	17	4.1e-05	0.000314755	0.45009	0.74984
chr2	Super-Scaffold_1	73624001	73624500	NA	NA	NA	NA	NA	NA	NA	NA	NA	NA	NA	NA	NA	NA	NA	15	0.00071	0.0125429	0.91775	0.68554	NA	NA	NA	NA	NA	NA	NA	NA	NA	NA
chr2	Super-Scaffold_1	73639251	73639750	NA	NA	NA	NA	NA	NA	NA	NA	NA	NA	NA	NA	NA	NA	NA	12	0.0001	0.00344128	0.83436	0.55539	NA	NA	NA	NA	NA	NA	NA	NA	NA	NA
chr2	Super-Scaffold_1	73657501	73658000	NA	NA	NA	NA	NA	10	0.0022	0.0151689	0.83677	0.62137	NA	NA	NA	NA	NA	NA	NA	NA	NA	NA	NA	NA	NA	NA	NA	NA	NA	NA	NA	NA
chr2	Super-Scaffold_1	73676751	73677250	NA	NA	NA	NA	NA	NA	NA	NA	NA	NA	17	0.00029	0.00101212	0.79259	0.55767	NA	NA	NA	NA	NA	NA	NA	NA	NA	NA	NA	NA	NA	NA	NA
chr2	Super-Scaffold_1	73677001	73677500	NA	NA	NA	NA	NA	NA	NA	NA	NA	NA	12	0.00059	0.00180395	0.76829	0.46621	NA	NA	NA	NA	NA	NA	NA	NA	NA	NA	NA	NA	NA	NA	NA
chr2	Super-Scaffold_1	73775001	73775500	NA	NA	NA	NA	NA	NA	NA	NA	NA	NA	NA	NA	NA	NA	NA	NA	NA	NA	NA	NA	13	0.0014	0.00504792	0.51644	0.78298	NA	NA	NA	NA	NA
chr2	Super-Scaffold_1	73814001	73814500	NA	NA	NA	NA	NA	NA	NA	NA	NA	NA	12	0.0021	0.00529867	0.842	0.63036	NA	NA	NA	NA	NA	NA	NA	NA	NA	NA	NA	NA	NA	NA	NA
chr2	Super-Scaffold_1	73825501	73826000	NA	NA	NA	NA	NA	NA	NA	NA	NA	NA	NA	NA	NA	NA	NA	NA	NA	NA	NA	NA	NA	NA	NA	NA	NA	20	0.0031	0.0101957	0.86622	0.65365
chr2	Super-Scaffold_1	73859501	73860000	NA	NA	NA	NA	NA	NA	NA	NA	NA	NA	12	1.5e-05	9.87534e-05	0.67278	0.91634	NA	NA	NA	NA	NA	NA	NA	NA	NA	NA	NA	NA	NA	NA	NA
chr2	Super-Scaffold_1	73878251	73878750	NA	NA	NA	NA	NA	13	0.00058	0.00541762	0.88615	0.55385	NA	NA	NA	NA	NA	NA	NA	NA	NA	NA	NA	NA	NA	NA	NA	NA	NA	NA	NA	NA
chr2	Super-Scaffold_1	73957001	73957500	NA	NA	NA	NA	NA	NA	NA	NA	NA	NA	NA	NA	NA	NA	NA	23	3e-05	0.00158322	0.70436	0.96981	23	0.00041	0.00184584	0.75876	0.96981	NA	NA	NA	NA	NA
chr2	Super-Scaffold_1	74073501	74074000	NA	NA	NA	NA	NA	10	0.003	0.0197672	0.83201	0.6184	10	0.002	0.00507085	0.84867	0.6184	NA	NA	NA	NA	NA	NA	NA	NA	NA	NA	NA	NA	NA	NA	NA
chr2	Super-Scaffold_1	74109001	74109500	NA	NA	NA	NA	NA	NA	NA	NA	NA	NA	10	0.0016	0.00416631	0.74501	0.49487	NA	NA	NA	NA	NA	NA	NA	NA	NA	NA	NA	NA	NA	NA	NA
chr2	Super-Scaffold_1	74125501	74126000	NA	NA	NA	NA	NA	16	0.0091	0.0537299	0.55426	0.7841	14	0.00017	0.000662002	0.51557	0.76454	NA	NA	NA	NA	NA	NA	NA	NA	NA	NA	NA	NA	NA	NA	NA
chr2	Super-Scaffold_1	74125751	74126250	NA	NA	NA	NA	NA	14	3.4e-06	0.000146495	0.42265	0.74812	12	1e-06	1.16321e-05	0.38492	0.71943	NA	NA	NA	NA	NA	NA	NA	NA	NA	NA	NA	NA	NA	NA	NA
chr2	Super-Scaffold_1	74128001	74128500	NA	NA	NA	NA	NA	NA	NA	NA	NA	NA	NA	NA	NA	NA	NA	NA	NA	NA	NA	NA	10	0.00021	0.00108837	0.65277	0.3565	NA	NA	NA	NA	NA
chr2	Super-Scaffold_1	74155001	74155500	12	4.3e-05	0.00106198	0.44175	0.65072	NA	NA	NA	NA	NA	NA	NA	NA	NA	NA	NA	NA	NA	NA	NA	NA	NA	NA	NA	NA	NA	NA	NA	NA	NA
chr2	Super-Scaffold_1	74155251	74155750	10	1.1e-05	0.000412544	0.4184	0.64623	NA	NA	NA	NA	NA	NA	NA	NA	NA	NA	NA	NA	NA	NA	NA	NA	NA	NA	NA	NA	NA	NA	NA	NA	NA
chr2	Super-Scaffold_1	74215251	74215750	NA	NA	NA	NA	NA	NA	NA	NA	NA	NA	NA	NA	NA	NA	NA	NA	NA	NA	NA	NA	14	0.00055	0.00234401	0.84597	0.52154	15	2.9e-05	0.000240771	0.8374	0.58759
chr2	Super-Scaffold_1	74215501	74216000	NA	NA	NA	NA	NA	NA	NA	NA	NA	NA	NA	NA	NA	NA	NA	NA	NA	NA	NA	NA	15	0.00023	0.00116736	0.85041	0.5465	16	7.9e-07	1.4389e-05	0.86294	0.5699
chr2	Super-Scaffold_1	74237751	74238250	NA	NA	NA	NA	NA	NA	NA	NA	NA	NA	NA	NA	NA	NA	NA	NA	NA	NA	NA	NA	14	0.00021	0.00108837	0.6005	0.81871	14	0.00015	0.000847613	0.6005	0.8255
chr2	Super-Scaffold_1	74238001	74238500	NA	NA	NA	NA	NA	NA	NA	NA	NA	NA	NA	NA	NA	NA	NA	NA	NA	NA	NA	NA	NA	NA	NA	NA	NA	12	0.0002	0.00106333	0.64753	0.87378
chr2	Super-Scaffold_1	74250501	74251000	NA	NA	NA	NA	NA	NA	NA	NA	NA	NA	NA	NA	NA	NA	NA	NA	NA	NA	NA	NA	NA	NA	NA	NA	NA	10	0.00026	0.00130064	0.26977	0.59447
chr2	Super-Scaffold_1	74250751	74251250	NA	NA	NA	NA	NA	NA	NA	NA	NA	NA	NA	NA	NA	NA	NA	NA	NA	NA	NA	NA	NA	NA	NA	NA	NA	10	0.00026	0.00130064	0.26977	0.59447
chr2	Super-Scaffold_1	74260001	74260500	NA	NA	NA	NA	NA	NA	NA	NA	NA	NA	14	0.0026	0.00641088	0.61108	0.83244	NA	NA	NA	NA	NA	NA	NA	NA	NA	NA	NA	NA	NA	NA	NA
chr2	Super-Scaffold_1	74304251	74304750	NA	NA	NA	NA	NA	NA	NA	NA	NA	NA	NA	NA	NA	NA	NA	NA	NA	NA	NA	NA	NA	NA	NA	NA	NA	20	3.4e-06	4.54468e-05	0.63462	0.41439
chr2	Super-Scaffold_1	74320251	74320750	NA	NA	NA	NA	NA	NA	NA	NA	NA	NA	10	0.0016	0.00416631	0.83406	0.58229	NA	NA	NA	NA	NA	NA	NA	NA	NA	NA	NA	NA	NA	NA	NA
chr2	Super-Scaffold_1	74381251	74381750	13	0.0004	0.00487061	0.89577	0.61334	NA	NA	NA	NA	NA	NA	NA	NA	NA	NA	NA	NA	NA	NA	NA	NA	NA	NA	NA	NA	NA	NA	NA	NA	NA
chr2	Super-Scaffold_1	74383251	74383750	15	0.0014	0.012113	0.71572	0.96209	NA	NA	NA	NA	NA	NA	NA	NA	NA	NA	NA	NA	NA	NA	NA	NA	NA	NA	NA	NA	NA	NA	NA	NA	NA
chr2	Super-Scaffold_1	74413001	74413500	10	0.00054	0.00604298	0.90227	0.7005	NA	NA	NA	NA	NA	NA	NA	NA	NA	NA	NA	NA	NA	NA	NA	NA	NA	NA	NA	NA	NA	NA	NA	NA	NA
chr2	Super-Scaffold_1	74452751	74453250	NA	NA	NA	NA	NA	NA	NA	NA	NA	NA	NA	NA	NA	NA	NA	NA	NA	NA	NA	NA	NA	NA	NA	NA	NA	20	3.5e-05	0.000278372	0.92241	0.66804
chr2	Super-Scaffold_1	74453001	74453500	NA	NA	NA	NA	NA	NA	NA	NA	NA	NA	NA	NA	NA	NA	NA	NA	NA	NA	NA	NA	NA	NA	NA	NA	NA	14	8.9e-05	0.000569693	0.90607	0.63443
chr2	Super-Scaffold_1	74487001	74487500	NA	NA	NA	NA	NA	NA	NA	NA	NA	NA	12	0.00034	0.00115244	0.79225	0.57424	NA	NA	NA	NA	NA	NA	NA	NA	NA	NA	NA	NA	NA	NA	NA
chr2	Super-Scaffold_1	74511751	74512250	NA	NA	NA	NA	NA	12	0.0014	0.0104939	0.84991	0.55934	NA	NA	NA	NA	NA	NA	NA	NA	NA	NA	NA	NA	NA	NA	NA	NA	NA	NA	NA	NA
chr2	Super-Scaffold_1	74512001	74512500	NA	NA	NA	NA	NA	12	0.00076	0.00659294	0.85735	0.53612	NA	NA	NA	NA	NA	NA	NA	NA	NA	NA	NA	NA	NA	NA	NA	NA	NA	NA	NA	NA
chr2	Super-Scaffold_1	74524251	74524750	NA	NA	NA	NA	NA	NA	NA	NA	NA	NA	NA	NA	NA	NA	NA	10	0.0006	0.0112229	0.8854	0.63032	10	7.4e-05	0.000484211	0.92277	0.63679	NA	NA	NA	NA	NA
chr2	Super-Scaffold_1	74524501	74525000	NA	NA	NA	NA	NA	NA	NA	NA	NA	NA	NA	NA	NA	NA	NA	NA	NA	NA	NA	NA	16	0.00039	0.00177745	0.73475	0.51495	NA	NA	NA	NA	NA
chr2	Super-Scaffold_1	74555501	74556000	NA	NA	NA	NA	NA	NA	NA	NA	NA	NA	NA	NA	NA	NA	NA	NA	NA	NA	NA	NA	10	0.0054	0.0168415	0.43323	0.6599	NA	NA	NA	NA	NA
chr2	Super-Scaffold_1	74555751	74556250	NA	NA	NA	NA	NA	NA	NA	NA	NA	NA	20	5.2e-07	6.97638e-06	0.3029	0.62617	NA	NA	NA	NA	NA	20	3.8e-06	4.8477e-05	0.3029	0.56843	NA	NA	NA	NA	NA
chr2	Super-Scaffold_1	74598501	74599000	NA	NA	NA	NA	NA	NA	NA	NA	NA	NA	10	0.0039	0.00927632	0.51553	0.74738	NA	NA	NA	NA	NA	NA	NA	NA	NA	NA	NA	NA	NA	NA	NA
chr2	Super-Scaffold_1	74609001	74609500	NA	NA	NA	NA	NA	NA	NA	NA	NA	NA	NA	NA	NA	NA	NA	10	0.00075	0.0130204	0.62437	0.93383	NA	NA	NA	NA	NA	NA	NA	NA	NA	NA
chr2	Super-Scaffold_1	74615251	74615750	10	8.4e-05	0.00168	0.43097	0.77054	NA	NA	NA	NA	NA	NA	NA	NA	NA	NA	NA	NA	NA	NA	NA	NA	NA	NA	NA	NA	NA	NA	NA	NA	NA
chr2	Super-Scaffold_1	74615501	74616000	14	0.00079	0.00795225	0.49355	0.72896	NA	NA	NA	NA	NA	11	0.00011	0.000467451	0.35563	0.73636	NA	NA	NA	NA	NA	NA	NA	NA	NA	NA	NA	NA	NA	NA	NA
chr2	Super-Scaffold_1	74622751	74623250	NA	NA	NA	NA	NA	NA	NA	NA	NA	NA	NA	NA	NA	NA	NA	NA	NA	NA	NA	NA	18	0.0085	0.025813	0.80461	0.58782	NA	NA	NA	NA	NA
chr2	Super-Scaffold_1	74652501	74653000	NA	NA	NA	NA	NA	NA	NA	NA	NA	NA	23	7e-14	1.92759e-11	0.25842	0.68046	NA	NA	NA	NA	NA	18	2.6e-10	2.22359e-08	0.28879	0.67211	22	7.4e-10	5.26065e-08	0.25159	0.61015
chr2	Super-Scaffold_1	74652751	74653250	NA	NA	NA	NA	NA	NA	NA	NA	NA	NA	21	1.9e-12	2.82189e-10	0.27066	0.67844	NA	NA	NA	NA	NA	16	3.7e-09	1.92678e-07	0.30866	0.68506	20	9.1e-09	4.0364e-07	0.26377	0.61928
chr2	Super-Scaffold_1	74653251	74653750	NA	NA	NA	NA	NA	NA	NA	NA	NA	NA	16	0.0014	0.00370434	0.51885	0.8158	NA	NA	NA	NA	NA	NA	NA	NA	NA	NA	12	0.00034	0.00160981	0.43307	0.80387
chr2	Super-Scaffold_1	74653501	74654000	NA	NA	NA	NA	NA	NA	NA	NA	NA	NA	20	0.00023	0.000840933	0.49482	0.74562	NA	NA	NA	NA	NA	NA	NA	NA	NA	NA	20	1.8e-06	2.7448e-05	0.49612	0.82573
chr2	Super-Scaffold_1	74653751	74654250	NA	NA	NA	NA	NA	NA	NA	NA	NA	NA	NA	NA	NA	NA	NA	NA	NA	NA	NA	NA	NA	NA	NA	NA	NA	10	0.00019	0.00101823	0.57255	0.88681
chr2	Super-Scaffold_1	74672501	74673000	NA	NA	NA	NA	NA	NA	NA	NA	NA	NA	14	3.2e-05	0.000178712	0.69254	0.91867	NA	NA	NA	NA	NA	NA	NA	NA	NA	NA	NA	NA	NA	NA	NA
chr2	Super-Scaffold_1	74679251	74679750	NA	NA	NA	NA	NA	NA	NA	NA	NA	NA	NA	NA	NA	NA	NA	NA	NA	NA	NA	NA	12	8.6e-06	9.11657e-05	0.57881	0.866	12	0.00028	0.00138083	0.56907	0.8045
chr2	Super-Scaffold_1	74679501	74680000	NA	NA	NA	NA	NA	NA	NA	NA	NA	NA	NA	NA	NA	NA	NA	NA	NA	NA	NA	NA	10	8.6e-06	9.11657e-05	0.51544	0.82407	NA	NA	NA	NA	NA
chr2	Super-Scaffold_1	74723751	74724250	NA	NA	NA	NA	NA	NA	NA	NA	NA	NA	NA	NA	NA	NA	NA	NA	NA	NA	NA	NA	NA	NA	NA	NA	NA	16	0.00044	0.00197118	0.72021	0.4341
chr2	Super-Scaffold_1	74724001	74724500	NA	NA	NA	NA	NA	NA	NA	NA	NA	NA	NA	NA	NA	NA	NA	NA	NA	NA	NA	NA	12	0.0012	0.00442958	0.70036	0.47928	12	0.0056	0.0175928	0.71288	0.45377
chr2	Super-Scaffold_1	74727251	74727750	NA	NA	NA	NA	NA	NA	NA	NA	NA	NA	10	1.6e-08	4.40763e-07	0.5186	0.88167	NA	NA	NA	NA	NA	10	1.9e-07	4.57824e-06	0.5186	0.849	10	6.8e-09	3.17648e-07	0.5186	0.90399
chr2	Super-Scaffold_1	74729751	74730250	NA	NA	NA	NA	NA	NA	NA	NA	NA	NA	10	0.00025	0.000900107	0.70759	0.42353	NA	NA	NA	NA	NA	NA	NA	NA	NA	NA	NA	NA	NA	NA	NA
chr2	Super-Scaffold_1	74752751	74753250	NA	NA	NA	NA	NA	NA	NA	NA	NA	NA	NA	NA	NA	NA	NA	10	1.2e-05	0.000836278	0.95987	0.65601	10	5.8e-05	0.000401179	0.91977	0.64395	NA	NA	NA	NA	NA
chr2	Super-Scaffold_1	74753001	74753500	NA	NA	NA	NA	NA	NA	NA	NA	NA	NA	NA	NA	NA	NA	NA	12	1.6e-05	0.0010238	0.95544	0.69306	12	0.00015	0.000833667	0.91794	0.68301	NA	NA	NA	NA	NA
chr2	Super-Scaffold_1	74846501	74847000	NA	NA	NA	NA	NA	NA	NA	NA	NA	NA	NA	NA	NA	NA	NA	NA	NA	NA	NA	NA	19	8.9e-05	0.000559124	0.65419	0.90726	17	0.00015	0.000847613	0.66697	0.89342
chr2	Super-Scaffold_1	74868751	74869250	NA	NA	NA	NA	NA	NA	NA	NA	NA	NA	12	0.00042	0.00136656	0.87181	0.63003	NA	NA	NA	NA	NA	NA	NA	NA	NA	NA	NA	NA	NA	NA	NA
chr2	Super-Scaffold_1	74918751	74919250	NA	NA	NA	NA	NA	NA	NA	NA	NA	NA	NA	NA	NA	NA	NA	NA	NA	NA	NA	NA	10	0.002	0.00686671	0.3268	0.63383	NA	NA	NA	NA	NA
chr2	Super-Scaffold_1	74950501	74951000	16	0.00054	0.00604298	0.39896	0.6778	NA	NA	NA	NA	NA	NA	NA	NA	NA	NA	NA	NA	NA	NA	NA	NA	NA	NA	NA	NA	NA	NA	NA	NA	NA
chr2	Super-Scaffold_1	74965251	74965750	NA	NA	NA	NA	NA	16	0.00031	0.00343813	0.87229	0.64141	NA	NA	NA	NA	NA	NA	NA	NA	NA	NA	NA	NA	NA	NA	NA	NA	NA	NA	NA	NA
chr2	Super-Scaffold_1	75037251	75037750	NA	NA	NA	NA	NA	NA	NA	NA	NA	NA	NA	NA	NA	NA	NA	NA	NA	NA	NA	NA	10	0.00031	0.00147989	0.91136	0.61682	NA	NA	NA	NA	NA
chr2	Super-Scaffold_1	75117251	75117750	NA	NA	NA	NA	NA	NA	NA	NA	NA	NA	14	1.8e-07	3.00474e-06	0.87971	0.63562	NA	NA	NA	NA	NA	NA	NA	NA	NA	NA	NA	NA	NA	NA	NA
chr2	Super-Scaffold_1	75117501	75118000	NA	NA	NA	NA	NA	10	0.00035	0.00376065	0.86697	0.61659	10	7.9e-05	0.000362629	0.8969	0.63358	NA	NA	NA	NA	NA	NA	NA	NA	NA	NA	NA	NA	NA	NA	NA
chr2	Super-Scaffold_1	75155001	75155500	NA	NA	NA	NA	NA	NA	NA	NA	NA	NA	15	0.00047	0.00149697	0.46964	0.70111	NA	NA	NA	NA	NA	NA	NA	NA	NA	NA	NA	NA	NA	NA	NA
chr2	Super-Scaffold_1	75191001	75191500	NA	NA	NA	NA	NA	NA	NA	NA	NA	NA	17	2.9e-07	4.40887e-06	0.70757	0.3861	NA	NA	NA	NA	NA	17	0.0031	0.0101329	0.70474	0.5029	18	0.00015	0.000847613	0.71737	0.45481
chr2	Super-Scaffold_1	75191251	75191750	NA	NA	NA	NA	NA	NA	NA	NA	NA	NA	NA	NA	NA	NA	NA	NA	NA	NA	NA	NA	10	0.0047	0.0148101	0.62504	0.42217	NA	NA	NA	NA	NA
chr2	Super-Scaffold_1	75325501	75326000	NA	NA	NA	NA	NA	NA	NA	NA	NA	NA	10	1.1e-05	7.69163e-05	0.3539	0.65833	NA	NA	NA	NA	NA	10	1.1e-05	0.000109744	0.3539	0.6622	10	0.00012	0.000711882	0.3539	0.64943
chr2	Super-Scaffold_1	75325751	75326250	NA	NA	NA	NA	NA	NA	NA	NA	NA	NA	NA	NA	NA	NA	NA	NA	NA	NA	NA	NA	10	5.8e-05	0.000401179	0.39123	0.6875	10	0.00011	0.000665985	0.39123	0.6713
chr2	Super-Scaffold_1	75486751	75487250	NA	NA	NA	NA	NA	NA	NA	NA	NA	NA	10	0.003	0.00730177	0.58566	0.82273	NA	NA	NA	NA	NA	NA	NA	NA	NA	NA	NA	NA	NA	NA	NA
chr2	Super-Scaffold_1	75520001	75520500	NA	NA	NA	NA	NA	NA	NA	NA	NA	NA	NA	NA	NA	NA	NA	10	0.002	0.0263183	0.81693	0.5741	NA	NA	NA	NA	NA	NA	NA	NA	NA	NA
chr2	Super-Scaffold_1	75589251	75589750	NA	NA	NA	NA	NA	NA	NA	NA	NA	NA	NA	NA	NA	NA	NA	NA	NA	NA	NA	NA	10	0.00048	0.00209237	0.56635	0.30337	NA	NA	NA	NA	NA
chr2	Super-Scaffold_1	75602001	75602500	NA	NA	NA	NA	NA	NA	NA	NA	NA	NA	NA	NA	NA	NA	NA	10	0.0001	0.00344128	0.60457	0.89913	NA	NA	NA	NA	NA	NA	NA	NA	NA	NA
chr2	Super-Scaffold_1	75604001	75604500	NA	NA	NA	NA	NA	NA	NA	NA	NA	NA	NA	NA	NA	NA	NA	NA	NA	NA	NA	NA	NA	NA	NA	NA	NA	10	0.00021	0.00110365	0.29363	0.63048
chr2	Super-Scaffold_1	75604251	75604750	NA	NA	NA	NA	NA	NA	NA	NA	NA	NA	NA	NA	NA	NA	NA	NA	NA	NA	NA	NA	14	0.00017	0.000921132	0.40452	0.66554	NA	NA	NA	NA	NA
chr2	Super-Scaffold_1	75636251	75636750	NA	NA	NA	NA	NA	NA	NA	NA	NA	NA	NA	NA	NA	NA	NA	10	0.00033	0.00754088	0.81454	0.4514	NA	NA	NA	NA	NA	NA	NA	NA	NA	NA
chr2	Super-Scaffold_1	75636501	75637000	NA	NA	NA	NA	NA	NA	NA	NA	NA	NA	NA	NA	NA	NA	NA	10	0.00033	0.00754088	0.81454	0.4514	NA	NA	NA	NA	NA	NA	NA	NA	NA	NA
chr2	Super-Scaffold_1	75697251	75697750	NA	NA	NA	NA	NA	NA	NA	NA	NA	NA	NA	NA	NA	NA	NA	11	0.00016	0.00465401	0.58985	0.93839	NA	NA	NA	NA	NA	NA	NA	NA	NA	NA
chr2	Super-Scaffold_1	75697501	75698000	NA	NA	NA	NA	NA	NA	NA	NA	NA	NA	NA	NA	NA	NA	NA	10	0.00033	0.00754088	0.597	0.9005	NA	NA	NA	NA	NA	NA	NA	NA	NA	NA
chr2	Super-Scaffold_1	75712501	75713000	NA	NA	NA	NA	NA	NA	NA	NA	NA	NA	NA	NA	NA	NA	NA	NA	NA	NA	NA	NA	13	0.0023	0.00776375	0.35023	0.61628	NA	NA	NA	NA	NA
chr2	Super-Scaffold_1	75717501	75718000	NA	NA	NA	NA	NA	NA	NA	NA	NA	NA	NA	NA	NA	NA	NA	11	0.0011	0.0168263	0.93533	0.71348	NA	NA	NA	NA	NA	NA	NA	NA	NA	NA
chr2	Super-Scaffold_1	76083501	76084000	NA	NA	NA	NA	NA	10	0.00015	0.00205587	0.82977	0.48281	NA	NA	NA	NA	NA	NA	NA	NA	NA	NA	NA	NA	NA	NA	NA	NA	NA	NA	NA	NA
chr2	Super-Scaffold_1	76121001	76121500	NA	NA	NA	NA	NA	NA	NA	NA	NA	NA	12	1.1e-05	7.69163e-05	0.73361	0.51633	NA	NA	NA	NA	NA	NA	NA	NA	NA	NA	NA	NA	NA	NA	NA
chr2	Super-Scaffold_1	76124751	76125250	NA	NA	NA	NA	NA	NA	NA	NA	NA	NA	10	0.00025	0.000900107	0.80313	0.53987	NA	NA	NA	NA	NA	NA	NA	NA	NA	NA	NA	NA	NA	NA	NA
chr2	Super-Scaffold_1	76125001	76125500	NA	NA	NA	NA	NA	NA	NA	NA	NA	NA	10	0.00051	0.00160099	0.73843	0.46437	NA	NA	NA	NA	NA	NA	NA	NA	NA	NA	NA	NA	NA	NA	NA
chr2	Super-Scaffold_1	76178751	76179250	NA	NA	NA	NA	NA	NA	NA	NA	NA	NA	NA	NA	NA	NA	NA	10	2.9e-05	0.00154427	0.87647	0.5795	10	2.9e-05	0.000233564	0.8743	0.5795	NA	NA	NA	NA	NA
chr2	Super-Scaffold_1	76220251	76220750	NA	NA	NA	NA	NA	NA	NA	NA	NA	NA	NA	NA	NA	NA	NA	NA	NA	NA	NA	NA	10	0.00054	0.00231093	0.52537	0.76447	NA	NA	NA	NA	NA
chr2	Super-Scaffold_1	76221751	76222250	NA	NA	NA	NA	NA	NA	NA	NA	NA	NA	NA	NA	NA	NA	NA	NA	NA	NA	NA	NA	NA	NA	NA	NA	NA	12	0.00037	0.00171744	0.84486	0.62525
chr2	Super-Scaffold_1	76351001	76351500	14	0.0035	0.0256426	0.50356	0.76095	NA	NA	NA	NA	NA	NA	NA	NA	NA	NA	16	0.00093	0.0151006	0.74838	0.50233	NA	NA	NA	NA	NA	16	0.00056	0.00239088	0.47667	0.74595
chr2	Super-Scaffold_1	76501751	76502250	NA	NA	NA	NA	NA	NA	NA	NA	NA	NA	NA	NA	NA	NA	NA	12	2.1e-05	0.00124054	0.65564	0.93802	NA	NA	NA	NA	NA	NA	NA	NA	NA	NA
chr2	Super-Scaffold_1	76518751	76519250	NA	NA	NA	NA	NA	NA	NA	NA	NA	NA	NA	NA	NA	NA	NA	NA	NA	NA	NA	NA	10	0.0016	0.0056551	0.78483	0.51883	NA	NA	NA	NA	NA
chr2	Super-Scaffold_1	76519251	76519750	12	0.0052	0.0363013	0.88639	0.64786	NA	NA	NA	NA	NA	NA	NA	NA	NA	NA	NA	NA	NA	NA	NA	NA	NA	NA	NA	NA	NA	NA	NA	NA	NA
chr2	Super-Scaffold_1	76587251	76587750	NA	NA	NA	NA	NA	NA	NA	NA	NA	NA	12	2.4e-05	0.000142568	0.64711	0.35228	NA	NA	NA	NA	NA	NA	NA	NA	NA	NA	NA	NA	NA	NA	NA
chr2	Super-Scaffold_1	76635001	76635500	NA	NA	NA	NA	NA	NA	NA	NA	NA	NA	11	0.0059	0.013674	0.95062	0.74142	NA	NA	NA	NA	NA	NA	NA	NA	NA	NA	NA	NA	NA	NA	NA
chr2	Super-Scaffold_1	76673751	76674250	NA	NA	NA	NA	NA	10	0.00021	0.00262227	0.58027	0.83026	NA	NA	NA	NA	NA	NA	NA	NA	NA	NA	NA	NA	NA	NA	NA	10	0.00029	0.0014175	0.8257	0.58027
chr2	Super-Scaffold_1	76679501	76680000	NA	NA	NA	NA	NA	NA	NA	NA	NA	NA	21	0.00035	0.00117852	0.76326	0.55748	NA	NA	NA	NA	NA	NA	NA	NA	NA	NA	NA	NA	NA	NA	NA
chr2	Super-Scaffold_1	76679751	76680250	NA	NA	NA	NA	NA	NA	NA	NA	NA	NA	18	8e-05	0.00036621	0.78733	0.52622	NA	NA	NA	NA	NA	NA	NA	NA	NA	NA	NA	NA	NA	NA	NA
chr2	Super-Scaffold_1	76694251	76694750	NA	NA	NA	NA	NA	NA	NA	NA	NA	NA	14	0.00048	0.00151993	0.86212	0.64678	NA	NA	NA	NA	NA	14	0.0028	0.00925076	0.86212	0.64743	14	0.00012	0.000711882	0.86212	0.61488
chr2	Super-Scaffold_1	76694501	76695000	NA	NA	NA	NA	NA	NA	NA	NA	NA	NA	16	0.00015	0.000598596	0.85577	0.61755	NA	NA	NA	NA	NA	NA	NA	NA	NA	NA	16	0.00012	0.000711882	0.85577	0.63329
chr2	Super-Scaffold_1	76711501	76712000	NA	NA	NA	NA	NA	NA	NA	NA	NA	NA	NA	NA	NA	NA	NA	NA	NA	NA	NA	NA	NA	NA	NA	NA	NA	10	1.3e-05	0.000127797	0.8038	0.5786
chr2	Super-Scaffold_1	76769501	76770000	NA	NA	NA	NA	NA	NA	NA	NA	NA	NA	10	0.00029	0.00101212	0.64817	0.40435	NA	NA	NA	NA	NA	10	0.00011	0.000655581	0.64817	0.4186	NA	NA	NA	NA	NA
chr2	Super-Scaffold_1	76842001	76842500	NA	NA	NA	NA	NA	NA	NA	NA	NA	NA	NA	NA	NA	NA	NA	NA	NA	NA	NA	NA	NA	NA	NA	NA	NA	12	0.0052	0.0164086	0.59836	0.82287
chr2	Super-Scaffold_1	76869251	76869750	NA	NA	NA	NA	NA	NA	NA	NA	NA	NA	14	0.00015	0.000598596	0.41337	0.66116	NA	NA	NA	NA	NA	NA	NA	NA	NA	NA	NA	NA	NA	NA	NA
chr2	Super-Scaffold_1	76941251	76941750	NA	NA	NA	NA	NA	NA	NA	NA	NA	NA	10	0.00041	0.00133917	0.37793	0.64087	NA	NA	NA	NA	NA	NA	NA	NA	NA	NA	10	6.2e-05	0.000431928	0.37793	0.62183
chr2	Super-Scaffold_1	77080251	77080750	NA	NA	NA	NA	NA	NA	NA	NA	NA	NA	10	5.4e-05	0.00027	0.7706	0.50123	NA	NA	NA	NA	NA	NA	NA	NA	NA	NA	10	0.00022	0.00114254	0.7706	0.54603
chr2	Super-Scaffold_1	77080501	77081000	NA	NA	NA	NA	NA	NA	NA	NA	NA	NA	10	0.00037	0.0012313	0.80983	0.56113	NA	NA	NA	NA	NA	NA	NA	NA	NA	NA	NA	NA	NA	NA	NA
chr2	Super-Scaffold_1	77087751	77088250	NA	NA	NA	NA	NA	NA	NA	NA	NA	NA	16	0.0044	0.0103853	0.40342	0.61974	NA	NA	NA	NA	NA	NA	NA	NA	NA	NA	NA	NA	NA	NA	NA
chr2	Super-Scaffold_1	77097751	77098250	NA	NA	NA	NA	NA	NA	NA	NA	NA	NA	NA	NA	NA	NA	NA	13	0.0001	0.00344128	0.57609	0.844	NA	NA	NA	NA	NA	NA	NA	NA	NA	NA
chr2	Super-Scaffold_1	77196251	77196750	NA	NA	NA	NA	NA	NA	NA	NA	NA	NA	10	0.0013	0.00347515	0.5627	0.7887	NA	NA	NA	NA	NA	NA	NA	NA	NA	NA	NA	NA	NA	NA	NA
chr2	Super-Scaffold_1	77255501	77256000	NA	NA	NA	NA	NA	12	2.3e-05	0.000567245	0.83538	0.58938	NA	NA	NA	NA	NA	NA	NA	NA	NA	NA	NA	NA	NA	NA	NA	NA	NA	NA	NA	NA
chr2	Super-Scaffold_1	77297501	77298000	NA	NA	NA	NA	NA	NA	NA	NA	NA	NA	12	0.00018	0.000691376	0.93233	0.73005	NA	NA	NA	NA	NA	NA	NA	NA	NA	NA	13	9.5e-05	0.000600228	0.92241	0.71719
chr2	Super-Scaffold_1	77342251	77342750	NA	NA	NA	NA	NA	NA	NA	NA	NA	NA	13	9.8e-06	7.07881e-05	0.34979	0.61531	NA	NA	NA	NA	NA	13	5.1e-06	6.08389e-05	0.34979	0.62042	NA	NA	NA	NA	NA
chr2	Super-Scaffold_1	77342501	77343000	NA	NA	NA	NA	NA	NA	NA	NA	NA	NA	10	2.4e-05	0.000142568	0.3898	0.66153	NA	NA	NA	NA	NA	12	2.3e-05	0.000195392	0.39137	0.66308	NA	NA	NA	NA	NA
chr2	Super-Scaffold_1	77364001	77364500	NA	NA	NA	NA	NA	NA	NA	NA	NA	NA	NA	NA	NA	NA	NA	12	0.00024	0.00609867	0.58978	0.86808	NA	NA	NA	NA	NA	11	0.00047	0.0020801	0.87718	0.59494
chr2	Super-Scaffold_1	77459751	77460250	11	0.00013	0.00223276	0.82447	0.62211	11	1.4e-05	0.000398784	0.84218	0.59976	NA	NA	NA	NA	NA	NA	NA	NA	NA	NA	NA	NA	NA	NA	NA	NA	NA	NA	NA	NA
chr2	Super-Scaffold_1	77534501	77535000	NA	NA	NA	NA	NA	NA	NA	NA	NA	NA	16	0.00016	0.000631223	0.54604	0.32027	NA	NA	NA	NA	NA	16	0.0012	0.00442958	0.54029	0.33072	NA	NA	NA	NA	NA
chr2	Super-Scaffold_1	77534751	77535250	NA	NA	NA	NA	NA	NA	NA	NA	NA	NA	10	0.0016	0.00416631	0.4515	0.2467	NA	NA	NA	NA	NA	10	3.1e-05	0.00024678	0.4423	0.16891	10	0.00046	0.00204332	0.44213	0.21753
chr2	Super-Scaffold_1	77632751	77633250	NA	NA	NA	NA	NA	NA	NA	NA	NA	NA	NA	NA	NA	NA	NA	15	0.0018	0.0243382	0.65045	0.88411	NA	NA	NA	NA	NA	NA	NA	NA	NA	NA
chr2	Super-Scaffold_1	77633001	77633500	NA	NA	NA	NA	NA	NA	NA	NA	NA	NA	NA	NA	NA	NA	NA	19	0.00064	0.011699	0.60307	0.84591	NA	NA	NA	NA	NA	NA	NA	NA	NA	NA
chr2	Super-Scaffold_1	77664501	77665000	NA	NA	NA	NA	NA	13	3.8e-05	0.000805168	0.42319	0.74097	NA	NA	NA	NA	NA	14	0.00044	0.00907308	0.41659	0.69562	NA	NA	NA	NA	NA	14	2.9e-05	0.000240771	0.73245	0.38556
chr2	Super-Scaffold_1	77664751	77665250	NA	NA	NA	NA	NA	11	1.9e-06	9.68754e-05	0.47235	0.84033	NA	NA	NA	NA	NA	12	7.7e-05	0.00293841	0.46054	0.77542	NA	NA	NA	NA	NA	12	1.2e-06	1.98769e-05	0.83177	0.42435
chr2	Super-Scaffold_1	77692501	77693000	NA	NA	NA	NA	NA	NA	NA	NA	NA	NA	NA	NA	NA	NA	NA	10	0.0019	0.0253919	0.66719	0.4543	10	0.00035	0.00163107	0.69307	0.4543	NA	NA	NA	NA	NA
chr2	Super-Scaffold_1	77693501	77694000	NA	NA	NA	NA	NA	12	0.00059	0.00548785	0.48596	0.22793	12	0.00019	0.000721833	0.56078	0.26215	NA	NA	NA	NA	NA	NA	NA	NA	NA	NA	NA	NA	NA	NA	NA
chr2	Super-Scaffold_1	77693751	77694250	NA	NA	NA	NA	NA	NA	NA	NA	NA	NA	12	0.0019	0.0048526	0.54412	0.30632	NA	NA	NA	NA	NA	NA	NA	NA	NA	NA	NA	NA	NA	NA	NA
chr2	Super-Scaffold_1	77714251	77714750	NA	NA	NA	NA	NA	NA	NA	NA	NA	NA	NA	NA	NA	NA	NA	12	0.002	0.0263183	0.93406	0.73283	NA	NA	NA	NA	NA	NA	NA	NA	NA	NA
chr2	Super-Scaffold_1	77722501	77723000	NA	NA	NA	NA	NA	NA	NA	NA	NA	NA	NA	NA	NA	NA	NA	NA	NA	NA	NA	NA	NA	NA	NA	NA	NA	10	0.0011	0.00413047	0.9292	0.66782
chr2	Super-Scaffold_1	77764001	77764500	NA	NA	NA	NA	NA	NA	NA	NA	NA	NA	NA	NA	NA	NA	NA	NA	NA	NA	NA	NA	10	0.0039	0.0124789	0.81736	0.58641	NA	NA	NA	NA	NA
chr2	Super-Scaffold_1	77771001	77771500	NA	NA	NA	NA	NA	14	1.9e-05	0.00049299	0.52636	0.7595	NA	NA	NA	NA	NA	NA	NA	NA	NA	NA	NA	NA	NA	NA	NA	14	0.00015	0.000847613	0.75152	0.52636
chr2	Super-Scaffold_1	77771251	77771750	NA	NA	NA	NA	NA	NA	NA	NA	NA	NA	NA	NA	NA	NA	NA	NA	NA	NA	NA	NA	NA	NA	NA	NA	NA	14	1.4e-05	0.000135603	0.82238	0.59879
chr2	Super-Scaffold_1	77785001	77785500	NA	NA	NA	NA	NA	NA	NA	NA	NA	NA	12	1.5e-09	6.52459e-08	0.31806	0.66539	NA	NA	NA	NA	NA	12	2.4e-06	3.37335e-05	0.31806	0.55736	12	2.1e-05	0.000186763	0.31806	0.54828
chr2	Super-Scaffold_1	77785251	77785750	12	5.8e-05	0.00130909	0.4475	0.69097	NA	NA	NA	NA	NA	12	1.2e-08	3.50347e-07	0.29703	0.69097	NA	NA	NA	NA	NA	NA	NA	NA	NA	NA	NA	NA	NA	NA	NA
chr2	Super-Scaffold_1	77785501	77786000	20	0.0023	0.0180346	0.53508	0.75787	20	7.7e-14	1.07907e-10	0.3309	0.75787	20	1.8e-05	0.000113814	0.49028	0.75787	20	0.0021	0.0273923	0.3309	0.53508	NA	NA	NA	NA	NA	NA	NA	NA	NA	NA
chr2	Super-Scaffold_1	77785751	77786250	NA	NA	NA	NA	NA	18	9.1e-12	5.62452e-09	0.33859	0.73361	18	0.00045	0.00144622	0.52139	0.73361	18	4.9e-05	0.00219338	0.33859	0.59704	NA	NA	NA	NA	NA	NA	NA	NA	NA	NA
chr2	Super-Scaffold_1	77789251	77789750	NA	NA	NA	NA	NA	NA	NA	NA	NA	NA	NA	NA	NA	NA	NA	NA	NA	NA	NA	NA	NA	NA	NA	NA	NA	12	0.00059	0.00249101	0.79089	0.53675
chr2	Super-Scaffold_1	77805001	77805500	NA	NA	NA	NA	NA	NA	NA	NA	NA	NA	NA	NA	NA	NA	NA	NA	NA	NA	NA	NA	NA	NA	NA	NA	NA	16	0.0013	0.00476356	0.71496	0.95031
chr2	Super-Scaffold_1	77805251	77805750	NA	NA	NA	NA	NA	NA	NA	NA	NA	NA	12	0.0035	0.00840085	0.56531	0.79729	NA	NA	NA	NA	NA	NA	NA	NA	NA	NA	NA	NA	NA	NA	NA
chr2	Super-Scaffold_1	77840001	77840500	NA	NA	NA	NA	NA	NA	NA	NA	NA	NA	NA	NA	NA	NA	NA	NA	NA	NA	NA	NA	NA	NA	NA	NA	NA	10	0.0036	0.0116854	0.56805	0.79793
chr2	Super-Scaffold_1	77845501	77846000	NA	NA	NA	NA	NA	NA	NA	NA	NA	NA	14	0.00037	0.0012313	0.25329	0.50457	NA	NA	NA	NA	NA	NA	NA	NA	NA	NA	NA	NA	NA	NA	NA
chr2	Super-Scaffold_1	77847501	77848000	NA	NA	NA	NA	NA	NA	NA	NA	NA	NA	12	3.7e-06	3.28358e-05	0.17807	0.59354	NA	NA	NA	NA	NA	12	0.0034	0.0110123	0.19357	0.47445	12	1.8e-06	2.7448e-05	0.1843	0.54745
chr2	Super-Scaffold_1	77847751	77848250	NA	NA	NA	NA	NA	NA	NA	NA	NA	NA	10	2.7e-05	0.00015643	0.21628	0.62798	NA	NA	NA	NA	NA	NA	NA	NA	NA	NA	10	0.00023	0.00118306	0.22712	0.53641
chr2	Super-Scaffold_1	77848001	77848500	NA	NA	NA	NA	NA	NA	NA	NA	NA	NA	12	1.2e-05	8.25467e-05	0.53204	0.91181	NA	NA	NA	NA	NA	12	0.0013	0.00473829	0.50691	0.78062	12	0.00019	0.00101823	0.53465	0.85308
chr2	Super-Scaffold_1	77848251	77848750	NA	NA	NA	NA	NA	NA	NA	NA	NA	NA	20	0.0015	0.00394174	0.66488	0.87282	NA	NA	NA	NA	NA	NA	NA	NA	NA	NA	NA	NA	NA	NA	NA
chr2	Super-Scaffold_1	77865751	77866250	NA	NA	NA	NA	NA	NA	NA	NA	NA	NA	10	0.00075	0.00219705	0.49627	0.7171	NA	NA	NA	NA	NA	10	0.00054	0.00231093	0.49627	0.7231	NA	NA	NA	NA	NA
chr2	Super-Scaffold_1	77866001	77866500	NA	NA	NA	NA	NA	NA	NA	NA	NA	NA	12	6.8e-07	8.64522e-06	0.45872	0.82664	NA	NA	NA	NA	NA	12	3.8e-05	0.000288826	0.42849	0.74828	NA	NA	NA	NA	NA
chr2	Super-Scaffold_1	77866251	77866750	NA	NA	NA	NA	NA	NA	NA	NA	NA	NA	10	0.00013	0.000534361	0.61216	0.89301	NA	NA	NA	NA	NA	NA	NA	NA	NA	NA	NA	NA	NA	NA	NA
chr2	Super-Scaffold_1	77872001	77872500	NA	NA	NA	NA	NA	NA	NA	NA	NA	NA	14	0.00027	0.000959569	0.47248	0.71626	NA	NA	NA	NA	NA	NA	NA	NA	NA	NA	NA	NA	NA	NA	NA
chr2	Super-Scaffold_1	77872251	77872750	NA	NA	NA	NA	NA	NA	NA	NA	NA	NA	NA	NA	NA	NA	NA	NA	NA	NA	NA	NA	10	0.00067	0.00274779	0.49157	0.8099	10	0.00088	0.00345843	0.49157	0.81127
chr2	Super-Scaffold_1	77876751	77877250	NA	NA	NA	NA	NA	NA	NA	NA	NA	NA	16	7.4e-12	8.64902e-10	0.90996	0.60515	NA	NA	NA	NA	NA	NA	NA	NA	NA	NA	NA	NA	NA	NA	NA
chr2	Super-Scaffold_1	77877001	77877500	NA	NA	NA	NA	NA	NA	NA	NA	NA	NA	18	8.3e-10	4.12494e-08	0.85454	0.57059	NA	NA	NA	NA	NA	NA	NA	NA	NA	NA	NA	NA	NA	NA	NA
chr2	Super-Scaffold_1	77927751	77928250	NA	NA	NA	NA	NA	NA	NA	NA	NA	NA	NA	NA	NA	NA	NA	10	0.00017	0.00483752	0.87633	0.61787	NA	NA	NA	NA	NA	NA	NA	NA	NA	NA
chr2	Super-Scaffold_1	77928001	77928500	NA	NA	NA	NA	NA	NA	NA	NA	NA	NA	NA	NA	NA	NA	NA	14	0.00012	0.00386194	0.93814	0.68576	NA	NA	NA	NA	NA	NA	NA	NA	NA	NA
chr2	Super-Scaffold_1	77935501	77936000	NA	NA	NA	NA	NA	NA	NA	NA	NA	NA	12	0.00016	0.000631223	0.82224	0.57184	NA	NA	NA	NA	NA	NA	NA	NA	NA	NA	NA	NA	NA	NA	NA
chr2	Super-Scaffold_1	77990001	77990500	NA	NA	NA	NA	NA	10	0.00075	0.00652779	0.78644	0.5221	NA	NA	NA	NA	NA	NA	NA	NA	NA	NA	NA	NA	NA	NA	NA	NA	NA	NA	NA	NA
chr2	Super-Scaffold_1	77990251	77990750	NA	NA	NA	NA	NA	10	0.0022	0.0151689	0.75644	0.5202	NA	NA	NA	NA	NA	NA	NA	NA	NA	NA	NA	NA	NA	NA	NA	NA	NA	NA	NA	NA
chr2	Super-Scaffold_1	78017501	78018000	NA	NA	NA	NA	NA	NA	NA	NA	NA	NA	14	0.00038	0.00126008	0.5948	0.81194	NA	NA	NA	NA	NA	NA	NA	NA	NA	NA	14	0.0011	0.00413047	0.5987	0.80429
chr2	Super-Scaffold_1	78059751	78060250	NA	NA	NA	NA	NA	NA	NA	NA	NA	NA	19	2.1e-06	2.09733e-05	0.8286	0.60636	NA	NA	NA	NA	NA	NA	NA	NA	NA	NA	NA	NA	NA	NA	NA
chr2	Super-Scaffold_1	78060001	78060500	NA	NA	NA	NA	NA	NA	NA	NA	NA	NA	10	4.8e-05	0.000246032	0.8529	0.6234	NA	NA	NA	NA	NA	NA	NA	NA	NA	NA	NA	NA	NA	NA	NA
chr2	Super-Scaffold_1	78068501	78069000	16	0.00016	0.00256995	0.89206	0.65169	NA	NA	NA	NA	NA	NA	NA	NA	NA	NA	NA	NA	NA	NA	NA	NA	NA	NA	NA	NA	NA	NA	NA	NA	NA
chr2	Super-Scaffold_1	78068751	78069250	16	3.2e-05	0.00087421	0.90829	0.64317	NA	NA	NA	NA	NA	NA	NA	NA	NA	NA	NA	NA	NA	NA	NA	NA	NA	NA	NA	NA	NA	NA	NA	NA	NA
chr2	Super-Scaffold_1	78077001	78077500	NA	NA	NA	NA	NA	NA	NA	NA	NA	NA	10	1.2e-09	5.47897e-08	0.26397	0.6436	NA	NA	NA	NA	NA	10	2.8e-09	1.52194e-07	0.26397	0.6484	10	1.4e-10	1.33169e-08	0.26397	0.7152
chr2	Super-Scaffold_1	78090001	78090500	NA	NA	NA	NA	NA	NA	NA	NA	NA	NA	NA	NA	NA	NA	NA	NA	NA	NA	NA	NA	13	0.0014	0.00504792	0.86721	0.6518	NA	NA	NA	NA	NA
chr2	Super-Scaffold_1	78095251	78095750	NA	NA	NA	NA	NA	NA	NA	NA	NA	NA	NA	NA	NA	NA	NA	NA	NA	NA	NA	NA	NA	NA	NA	NA	NA	10	2.4e-05	0.000207651	0.96347	0.73812
chr2	Super-Scaffold_1	78250501	78251000	NA	NA	NA	NA	NA	NA	NA	NA	NA	NA	10	0.00075	0.00219705	0.3204	0.59694	NA	NA	NA	NA	NA	10	0.00015	0.000833667	0.3204	0.60797	10	2.1e-06	3.102e-05	0.3204	0.71323
chr2	Super-Scaffold_1	78250751	78251250	NA	NA	NA	NA	NA	NA	NA	NA	NA	NA	12	0.00031	0.00106825	0.36814	0.61484	NA	NA	NA	NA	NA	12	2.7e-05	0.000221579	0.36814	0.65086	12	1.4e-06	2.24565e-05	0.36814	0.71022
chr2	Super-Scaffold_1	78290251	78290750	NA	NA	NA	NA	NA	NA	NA	NA	NA	NA	NA	NA	NA	NA	NA	10	0.0019	0.0253919	0.88287	0.67021	NA	NA	NA	NA	NA	NA	NA	NA	NA	NA
chr2	Super-Scaffold_1	78350251	78350750	NA	NA	NA	NA	NA	NA	NA	NA	NA	NA	NA	NA	NA	NA	NA	13	4.8e-06	0.000437189	0.90141	0.51519	13	0.00037	0.00170358	0.88428	0.56849	NA	NA	NA	NA	NA
chr2	Super-Scaffold_1	78362751	78363250	NA	NA	NA	NA	NA	NA	NA	NA	NA	NA	NA	NA	NA	NA	NA	NA	NA	NA	NA	NA	NA	NA	NA	NA	NA	11	0.00032	0.00153509	0.88564	0.64077
chr2	Super-Scaffold_1	78463251	78463750	NA	NA	NA	NA	NA	NA	NA	NA	NA	NA	NA	NA	NA	NA	NA	NA	NA	NA	NA	NA	10	0.00043	0.00191897	0.4674	0.26733	NA	NA	NA	NA	NA
chr2	Super-Scaffold_1	78463501	78464000	NA	NA	NA	NA	NA	NA	NA	NA	NA	NA	NA	NA	NA	NA	NA	NA	NA	NA	NA	NA	10	0.00048	0.00209237	0.51987	0.29603	NA	NA	NA	NA	NA
chr2	Super-Scaffold_1	78512751	78513250	NA	NA	NA	NA	NA	NA	NA	NA	NA	NA	NA	NA	NA	NA	NA	NA	NA	NA	NA	NA	16	0.002	0.00686671	0.91383	0.69993	NA	NA	NA	NA	NA
chr2	Super-Scaffold_1	78519001	78519500	NA	NA	NA	NA	NA	NA	NA	NA	NA	NA	NA	NA	NA	NA	NA	NA	NA	NA	NA	NA	NA	NA	NA	NA	NA	16	8.6e-05	0.000555363	0.37898	0.62142
chr2	Super-Scaffold_1	78543001	78543500	16	0.00033	0.00423619	0.76199	0.5493	NA	NA	NA	NA	NA	NA	NA	NA	NA	NA	16	0.00038	0.00824547	0.50098	0.76579	NA	NA	NA	NA	NA	NA	NA	NA	NA	NA
chr2	Super-Scaffold_1	78574251	78574750	NA	NA	NA	NA	NA	NA	NA	NA	NA	NA	NA	NA	NA	NA	NA	13	0.0071	0.076479	0.61546	0.38953	NA	NA	NA	NA	NA	NA	NA	NA	NA	NA
chr2	Super-Scaffold_1	78578251	78578750	NA	NA	NA	NA	NA	NA	NA	NA	NA	NA	NA	NA	NA	NA	NA	12	0.0023	0.0294156	0.87666	0.65228	NA	NA	NA	NA	NA	NA	NA	NA	NA	NA
chr2	Super-Scaffold_1	78584001	78584500	NA	NA	NA	NA	NA	NA	NA	NA	NA	NA	10	0.0075	0.0171597	0.6862	0.89293	NA	NA	NA	NA	NA	NA	NA	NA	NA	NA	NA	NA	NA	NA	NA
chr2	Super-Scaffold_1	78655751	78656250	NA	NA	NA	NA	NA	NA	NA	NA	NA	NA	NA	NA	NA	NA	NA	12	0.002	0.0263183	0.77662	0.57552	NA	NA	NA	NA	NA	NA	NA	NA	NA	NA
chr2	Super-Scaffold_1	78709001	78709500	NA	NA	NA	NA	NA	11	0.0015	0.0110931	0.61372	0.82755	NA	NA	NA	NA	NA	NA	NA	NA	NA	NA	NA	NA	NA	NA	NA	NA	NA	NA	NA	NA
chr2	Super-Scaffold_1	78724251	78724750	NA	NA	NA	NA	NA	12	3.2e-05	0.000716318	0.68629	0.37978	12	5.7e-06	4.61781e-05	0.68352	0.37978	NA	NA	NA	NA	NA	NA	NA	NA	NA	NA	NA	NA	NA	NA	NA
chr2	Super-Scaffold_1	78747251	78747750	NA	NA	NA	NA	NA	NA	NA	NA	NA	NA	NA	NA	NA	NA	NA	NA	NA	NA	NA	NA	NA	NA	NA	NA	NA	12	0.0034	0.011084	0.72838	0.9375
chr2	Super-Scaffold_1	79070501	79071000	NA	NA	NA	NA	NA	NA	NA	NA	NA	NA	11	0.00055	0.00170172	0.83151	0.49985	NA	NA	NA	NA	NA	NA	NA	NA	NA	NA	NA	NA	NA	NA	NA
chr2	Super-Scaffold_1	79070751	79071250	NA	NA	NA	NA	NA	NA	NA	NA	NA	NA	10	1.2e-06	1.34129e-05	0.92746	0.47388	NA	NA	NA	NA	NA	NA	NA	NA	NA	NA	NA	NA	NA	NA	NA
chr2	Super-Scaffold_1	79116251	79116750	NA	NA	NA	NA	NA	11	0.00024	0.0028761	0.82742	0.60267	NA	NA	NA	NA	NA	NA	NA	NA	NA	NA	NA	NA	NA	NA	NA	NA	NA	NA	NA	NA
chr2	Super-Scaffold_1	79116751	79117250	NA	NA	NA	NA	NA	NA	NA	NA	NA	NA	11	2.5e-05	0.000147039	0.36239	0.64496	NA	NA	NA	NA	NA	NA	NA	NA	NA	NA	NA	NA	NA	NA	NA
chr2	Super-Scaffold_1	79117001	79117500	10	0.00031	0.00405784	0.43571	0.66359	NA	NA	NA	NA	NA	10	2.2e-05	0.000133271	0.37863	0.66543	NA	NA	NA	NA	NA	NA	NA	NA	NA	NA	NA	NA	NA	NA	NA
chr2	Super-Scaffold_1	79121251	79121750	NA	NA	NA	NA	NA	NA	NA	NA	NA	NA	NA	NA	NA	NA	NA	19	0.00056	0.0107111	0.60663	0.83602	NA	NA	NA	NA	NA	19	0.00028	0.00138083	0.83141	0.55254
chr2	Super-Scaffold_1	79121501	79122000	NA	NA	NA	NA	NA	NA	NA	NA	NA	NA	NA	NA	NA	NA	NA	19	0.00056	0.0107111	0.60663	0.83602	NA	NA	NA	NA	NA	19	0.00028	0.00138083	0.83141	0.55254
chr2	Super-Scaffold_1	79145001	79145500	13	0.00012	0.00210965	0.86105	0.65729	NA	NA	NA	NA	NA	NA	NA	NA	NA	NA	NA	NA	NA	NA	NA	NA	NA	NA	NA	NA	NA	NA	NA	NA	NA
chr2	Super-Scaffold_1	79168001	79168500	NA	NA	NA	NA	NA	NA	NA	NA	NA	NA	NA	NA	NA	NA	NA	NA	NA	NA	NA	NA	NA	NA	NA	NA	NA	14	0.0023	0.00781576	0.69086	0.92718
chr2	Super-Scaffold_1	79250751	79251250	NA	NA	NA	NA	NA	14	9.3e-05	0.00149158	0.29576	0.56262	NA	NA	NA	NA	NA	NA	NA	NA	NA	NA	NA	NA	NA	NA	NA	NA	NA	NA	NA	NA
chr2	Super-Scaffold_1	79301001	79301500	NA	NA	NA	NA	NA	NA	NA	NA	NA	NA	NA	NA	NA	NA	NA	NA	NA	NA	NA	NA	NA	NA	NA	NA	NA	17	0.006	0.0187557	0.91529	0.69242
chr2	Super-Scaffold_1	79301251	79301750	NA	NA	NA	NA	NA	NA	NA	NA	NA	NA	NA	NA	NA	NA	NA	NA	NA	NA	NA	NA	NA	NA	NA	NA	NA	10	7e-05	0.000474262	0.93766	0.61873
chr2	Super-Scaffold_1	79515501	79516000	NA	NA	NA	NA	NA	NA	NA	NA	NA	NA	12	0.0039	0.00927632	0.43272	0.72798	NA	NA	NA	NA	NA	NA	NA	NA	NA	NA	10	0.0078	0.0240259	0.41927	0.66221
chr2	Super-Scaffold_1	79609751	79610250	16	0.0024	0.0186452	0.7204	0.95933	NA	NA	NA	NA	NA	15	0.00019	0.000721833	0.71989	0.95662	NA	NA	NA	NA	NA	NA	NA	NA	NA	NA	NA	NA	NA	NA	NA
chr2	Super-Scaffold_1	79610001	79610500	NA	NA	NA	NA	NA	NA	NA	NA	NA	NA	19	0.00014	0.000566354	0.63667	0.84625	NA	NA	NA	NA	NA	NA	NA	NA	NA	NA	NA	NA	NA	NA	NA
chr2	Super-Scaffold_1	79622251	79622750	10	0.00043	0.00511877	0.60698	0.28927	10	0.00026	0.00304085	0.5599	0.28927	10	1.5e-06	1.60367e-05	0.67697	0.28927	NA	NA	NA	NA	NA	NA	NA	NA	NA	NA	NA	NA	NA	NA	NA
chr2	Super-Scaffold_1	79639251	79639750	NA	NA	NA	NA	NA	10	0.00025	0.00296034	0.90221	0.6239	10	0.00035	0.00117852	0.91393	0.63396	NA	NA	NA	NA	NA	10	0.0019	0.00657344	0.92377	0.70227	NA	NA	NA	NA	NA
chr2	Super-Scaffold_1	79639501	79640000	NA	NA	NA	NA	NA	10	0.00025	0.00296034	0.90221	0.6239	10	0.00035	0.00117852	0.91393	0.63396	NA	NA	NA	NA	NA	10	0.0019	0.00657344	0.92377	0.70227	NA	NA	NA	NA	NA
chr2	Super-Scaffold_1	79663751	79664250	16	9.3e-06	0.000374168	0.67006	0.92498	NA	NA	NA	NA	NA	NA	NA	NA	NA	NA	NA	NA	NA	NA	NA	16	9.1e-07	1.58136e-05	0.95308	0.66434	NA	NA	NA	NA	NA
chr2	Super-Scaffold_1	79664001	79664500	18	4.1e-05	0.0010313	0.67483	0.90137	NA	NA	NA	NA	NA	NA	NA	NA	NA	NA	NA	NA	NA	NA	NA	18	1.4e-07	3.58978e-06	0.95698	0.66975	NA	NA	NA	NA	NA
chr2	Super-Scaffold_1	79703501	79704000	NA	NA	NA	NA	NA	NA	NA	NA	NA	NA	14	0.00021	0.000783618	0.92288	0.69135	NA	NA	NA	NA	NA	13	0.0016	0.0056551	0.92772	0.71563	14	0.00087	0.00342788	0.92336	0.70158
chr2	Super-Scaffold_1	79703751	79704250	NA	NA	NA	NA	NA	NA	NA	NA	NA	NA	13	0.00034	0.00115244	0.9431	0.72859	NA	NA	NA	NA	NA	NA	NA	NA	NA	NA	13	9.7e-08	2.73603e-06	0.9431	0.61242
chr2	Super-Scaffold_1	79778001	79778500	NA	NA	NA	NA	NA	NA	NA	NA	NA	NA	NA	NA	NA	NA	NA	12	1.1e-05	0.000786333	0.79201	0.47077	NA	NA	NA	NA	NA	NA	NA	NA	NA	NA
chr2	Super-Scaffold_1	79778251	79778750	NA	NA	NA	NA	NA	NA	NA	NA	NA	NA	NA	NA	NA	NA	NA	16	0.00075	0.0130204	0.73597	0.52205	NA	NA	NA	NA	NA	NA	NA	NA	NA	NA
chr2	Super-Scaffold_1	79786251	79786750	NA	NA	NA	NA	NA	NA	NA	NA	NA	NA	10	0.00029	0.00101212	0.87359	0.48163	NA	NA	NA	NA	NA	NA	NA	NA	NA	NA	NA	NA	NA	NA	NA
chr2	Super-Scaffold_1	79827251	79827750	NA	NA	NA	NA	NA	NA	NA	NA	NA	NA	11	0.0014	0.00370434	0.84588	0.64274	NA	NA	NA	NA	NA	NA	NA	NA	NA	NA	NA	NA	NA	NA	NA
chr2	Super-Scaffold_1	79834251	79834750	NA	NA	NA	NA	NA	11	0.0037	0.0237064	0.81818	0.5864	NA	NA	NA	NA	NA	NA	NA	NA	NA	NA	NA	NA	NA	NA	NA	NA	NA	NA	NA	NA
chr2	Super-Scaffold_1	79867501	79868000	NA	NA	NA	NA	NA	14	0.0046	0.0287353	0.82759	0.62486	NA	NA	NA	NA	NA	NA	NA	NA	NA	NA	NA	NA	NA	NA	NA	NA	NA	NA	NA	NA
chr2	Super-Scaffold_1	79931501	79932000	NA	NA	NA	NA	NA	NA	NA	NA	NA	NA	10	0.0023	0.00574848	0.62416	0.39577	NA	NA	NA	NA	NA	NA	NA	NA	NA	NA	NA	NA	NA	NA	NA
chr2	Super-Scaffold_1	79932251	79932750	NA	NA	NA	NA	NA	NA	NA	NA	NA	NA	10	2.3e-08	5.92649e-07	0.48513	0.83337	NA	NA	NA	NA	NA	10	2.7e-07	6.05831e-06	0.48513	0.7977	10	4.5e-05	0.000338235	0.48513	0.7254
chr2	Super-Scaffold_1	79973501	79974000	NA	NA	NA	NA	NA	NA	NA	NA	NA	NA	12	7e-05	0.000329787	0.36667	0.63836	NA	NA	NA	NA	NA	NA	NA	NA	NA	NA	12	0.00067	0.00275963	0.36667	0.58799
chr2	Super-Scaffold_1	79987751	79988250	NA	NA	NA	NA	NA	NA	NA	NA	NA	NA	10	0.00093	0.00262556	0.44167	0.67103	NA	NA	NA	NA	NA	NA	NA	NA	NA	NA	NA	NA	NA	NA	NA
chr2	Super-Scaffold_1	79988001	79988500	NA	NA	NA	NA	NA	14	2.1e-05	0.000530491	0.33027	0.57072	14	1.1e-07	2.03735e-06	0.29294	0.57795	NA	NA	NA	NA	NA	NA	NA	NA	NA	NA	NA	NA	NA	NA	NA
chr2	Super-Scaffold_1	79991751	79992250	NA	NA	NA	NA	NA	NA	NA	NA	NA	NA	14	1.8e-05	0.000113814	0.73143	0.50955	NA	NA	NA	NA	NA	NA	NA	NA	NA	NA	NA	NA	NA	NA	NA
chr2	Super-Scaffold_1	80066501	80067000	NA	NA	NA	NA	NA	NA	NA	NA	NA	NA	NA	NA	NA	NA	NA	NA	NA	NA	NA	NA	14	2.6e-09	1.43248e-07	0.30303	0.062595	NA	NA	NA	NA	NA
chr2	Super-Scaffold_1	80066751	80067250	15	0.0044	0.0313173	0.10024	0.38514	NA	NA	NA	NA	NA	NA	NA	NA	NA	NA	NA	NA	NA	NA	NA	18	4.4e-08	1.42446e-06	0.32169	0.093407	NA	NA	NA	NA	NA
chr2	Super-Scaffold_1	80080001	80080500	NA	NA	NA	NA	NA	NA	NA	NA	NA	NA	NA	NA	NA	NA	NA	NA	NA	NA	NA	NA	NA	NA	NA	NA	NA	11	0.00022	0.00114254	0.71688	0.93095
chr2	Super-Scaffold_1	80080251	80080750	NA	NA	NA	NA	NA	NA	NA	NA	NA	NA	NA	NA	NA	NA	NA	NA	NA	NA	NA	NA	NA	NA	NA	NA	NA	17	2.8e-05	0.000234574	0.6776	0.90163
chr2	Super-Scaffold_1	80118001	80118500	NA	NA	NA	NA	NA	NA	NA	NA	NA	NA	11	3e-05	0.00017012	0.402	0.63918	NA	NA	NA	NA	NA	11	0.00087	0.00340579	0.402	0.60706	11	9.9e-05	0.000617647	0.402	0.61927
chr2	Super-Scaffold_1	80118251	80118750	NA	NA	NA	NA	NA	NA	NA	NA	NA	NA	NA	NA	NA	NA	NA	NA	NA	NA	NA	NA	NA	NA	NA	NA	NA	10	0.00017	0.000935711	0.38133	0.6008
chr2	Super-Scaffold_1	80132751	80133250	NA	NA	NA	NA	NA	NA	NA	NA	NA	NA	17	0.0017	0.00439533	0.74858	0.54369	NA	NA	NA	NA	NA	NA	NA	NA	NA	NA	NA	NA	NA	NA	NA
chr2	Super-Scaffold_1	80141251	80141750	NA	NA	NA	NA	NA	NA	NA	NA	NA	NA	NA	NA	NA	NA	NA	NA	NA	NA	NA	NA	NA	NA	NA	NA	NA	12	0.0064	0.019937	0.81667	0.60117
chr2	Super-Scaffold_1	80184751	80185250	NA	NA	NA	NA	NA	NA	NA	NA	NA	NA	NA	NA	NA	NA	NA	13	0.00023	0.00591787	0.68421	0.9771	NA	NA	NA	NA	NA	NA	NA	NA	NA	NA
chr2	Super-Scaffold_1	80191001	80191500	NA	NA	NA	NA	NA	NA	NA	NA	NA	NA	10	3.1e-05	0.000174255	0.49123	0.76363	NA	NA	NA	NA	NA	10	6.6e-05	0.000443826	0.49123	0.74547	10	8.4e-05	0.000545834	0.49123	0.75643
chr2	Super-Scaffold_1	80192251	80192750	NA	NA	NA	NA	NA	NA	NA	NA	NA	NA	NA	NA	NA	NA	NA	10	0.0011	0.0168263	0.9319	0.69045	NA	NA	NA	NA	NA	NA	NA	NA	NA	NA
chr2	Super-Scaffold_1	80247001	80247500	12	1.3e-07	1.60002e-05	0.28163	0.73658	12	5.8e-05	0.00107635	0.37144	0.73658	12	7.7e-05	0.000355003	0.38887	0.73658	NA	NA	NA	NA	NA	NA	NA	NA	NA	NA	NA	NA	NA	NA	NA
chr2	Super-Scaffold_1	80247251	80247750	16	0.00018	0.00278774	0.40424	0.67432	16	0.00037	0.00390965	0.42213	0.67266	16	0.00022	0.00081226	0.40178	0.67639	NA	NA	NA	NA	NA	NA	NA	NA	NA	NA	NA	NA	NA	NA	NA
chr2	Super-Scaffold_1	80266001	80266500	NA	NA	NA	NA	NA	NA	NA	NA	NA	NA	NA	NA	NA	NA	NA	NA	NA	NA	NA	NA	12	0.0025	0.00836465	0.64064	0.86486	NA	NA	NA	NA	NA
chr2	Super-Scaffold_1	80270251	80270750	NA	NA	NA	NA	NA	NA	NA	NA	NA	NA	10	0.00021	0.000783618	0.3436	0.74727	NA	NA	NA	NA	NA	NA	NA	NA	NA	NA	NA	NA	NA	NA	NA
chr2	Super-Scaffold_1	80288751	80289250	NA	NA	NA	NA	NA	13	0.00017	0.00224772	0.28346	0.69674	16	1.5e-05	9.87534e-05	0.34408	0.67912	NA	NA	NA	NA	NA	NA	NA	NA	NA	NA	NA	NA	NA	NA	NA
chr2	Super-Scaffold_1	80289001	80289500	NA	NA	NA	NA	NA	16	6.9e-05	0.00121622	0.42352	0.74527	20	3e-07	4.53218e-06	0.40428	0.72551	NA	NA	NA	NA	NA	NA	NA	NA	NA	NA	NA	NA	NA	NA	NA
chr2	Super-Scaffold_1	80312001	80312500	NA	NA	NA	NA	NA	NA	NA	NA	NA	NA	10	0.00033	0.00112358	0.77862	0.53423	NA	NA	NA	NA	NA	NA	NA	NA	NA	NA	NA	NA	NA	NA	NA
chr2	Super-Scaffold_1	80316751	80317250	NA	NA	NA	NA	NA	NA	NA	NA	NA	NA	10	0.00054	0.00167757	0.3521	0.587	NA	NA	NA	NA	NA	10	2.6e-06	3.59484e-05	0.3521	0.65093	10	0.00011	0.000665985	0.3521	0.59923
chr2	Super-Scaffold_1	80344001	80344500	NA	NA	NA	NA	NA	NA	NA	NA	NA	NA	14	0.00014	0.000566354	0.76136	0.4791	NA	NA	NA	NA	NA	NA	NA	NA	NA	NA	NA	NA	NA	NA	NA
chr2	Super-Scaffold_1	80349001	80349500	NA	NA	NA	NA	NA	16	0.00029	0.00328373	0.7256	0.94356	NA	NA	NA	NA	NA	NA	NA	NA	NA	NA	NA	NA	NA	NA	NA	NA	NA	NA	NA	NA
chr2	Super-Scaffold_1	80382001	80382500	NA	NA	NA	NA	NA	15	1e-07	1.04227e-05	0.21629	0.55129	NA	NA	NA	NA	NA	NA	NA	NA	NA	NA	NA	NA	NA	NA	NA	NA	NA	NA	NA	NA
chr2	Super-Scaffold_1	80411501	80412000	NA	NA	NA	NA	NA	NA	NA	NA	NA	NA	NA	NA	NA	NA	NA	10	0.0015	0.021248	0.64641	0.9387	NA	NA	NA	NA	NA	NA	NA	NA	NA	NA
chr2	Super-Scaffold_1	80415751	80416250	NA	NA	NA	NA	NA	NA	NA	NA	NA	NA	10	0.00098	0.00274509	0.81607	0.5857	NA	NA	NA	NA	NA	10	1.4e-05	0.000132643	0.81607	0.46747	NA	NA	NA	NA	NA
chr2	Super-Scaffold_1	80454751	80455250	NA	NA	NA	NA	NA	10	0.00057	0.00533901	0.68083	0.90237	NA	NA	NA	NA	NA	NA	NA	NA	NA	NA	NA	NA	NA	NA	NA	NA	NA	NA	NA	NA
chr2	Super-Scaffold_1	80474501	80475000	NA	NA	NA	NA	NA	NA	NA	NA	NA	NA	NA	NA	NA	NA	NA	NA	NA	NA	NA	NA	10	2.1e-08	7.87375e-07	0.0366	0.39555	13	0.00011	0.000665985	0.040974	0.36836
chr2	Super-Scaffold_1	80486751	80487250	NA	NA	NA	NA	NA	NA	NA	NA	NA	NA	NA	NA	NA	NA	NA	NA	NA	NA	NA	NA	10	0.0001	0.000607494	0.57617	0.9344	NA	NA	NA	NA	NA
chr2	Super-Scaffold_1	80530751	80531250	NA	NA	NA	NA	NA	NA	NA	NA	NA	NA	10	0.001	0.00277519	0.75511	0.5364	NA	NA	NA	NA	NA	NA	NA	NA	NA	NA	NA	NA	NA	NA	NA
chr2	Super-Scaffold_1	80531001	80531500	NA	NA	NA	NA	NA	NA	NA	NA	NA	NA	NA	NA	NA	NA	NA	NA	NA	NA	NA	NA	NA	NA	NA	NA	NA	10	0.001	0.00381787	0.64517	0.43307
chr2	Super-Scaffold_1	80535501	80536000	NA	NA	NA	NA	NA	NA	NA	NA	NA	NA	10	0.0013	0.00347515	0.93064	0.68223	NA	NA	NA	NA	NA	NA	NA	NA	NA	NA	NA	NA	NA	NA	NA
chr2	Super-Scaffold_1	80590251	80590750	NA	NA	NA	NA	NA	21	0.00011	0.00165193	0.69284	0.91493	NA	NA	NA	NA	NA	NA	NA	NA	NA	NA	NA	NA	NA	NA	NA	NA	NA	NA	NA	NA
chr2	Super-Scaffold_1	80590501	80591000	NA	NA	NA	NA	NA	15	0.0018	0.0128148	0.67912	0.91958	NA	NA	NA	NA	NA	NA	NA	NA	NA	NA	NA	NA	NA	NA	NA	NA	NA	NA	NA	NA
chr2	Super-Scaffold_1	80611251	80611750	NA	NA	NA	NA	NA	NA	NA	NA	NA	NA	NA	NA	NA	NA	NA	NA	NA	NA	NA	NA	NA	NA	NA	NA	NA	10	0.0018	0.00630265	0.78938	0.5713
chr2	Super-Scaffold_1	80616251	80616750	NA	NA	NA	NA	NA	NA	NA	NA	NA	NA	14	1.5e-05	9.87534e-05	0.50918	0.21493	NA	NA	NA	NA	NA	14	0.00033	0.00155678	0.51277	0.27493	14	0.00025	0.00126357	0.51104	0.28005
chr2	Super-Scaffold_1	80616501	80617000	NA	NA	NA	NA	NA	NA	NA	NA	NA	NA	10	0.00051	0.00160099	0.48719	0.18917	NA	NA	NA	NA	NA	NA	NA	NA	NA	NA	NA	NA	NA	NA	NA
chr2	Super-Scaffold_1	80667751	80668250	NA	NA	NA	NA	NA	NA	NA	NA	NA	NA	16	3.4e-05	0.000187164	0.80483	0.50269	NA	NA	NA	NA	NA	NA	NA	NA	NA	NA	NA	NA	NA	NA	NA
chr2	Super-Scaffold_1	80677001	80677500	NA	NA	NA	NA	NA	NA	NA	NA	NA	NA	NA	NA	NA	NA	NA	NA	NA	NA	NA	NA	NA	NA	NA	NA	NA	10	0.00054	0.00232068	0.62688	0.94641
chr2	Super-Scaffold_1	80677251	80677750	12	0.00022	0.0032016	0.84469	0.54901	12	0.001	0.00805761	0.77021	0.51168	NA	NA	NA	NA	NA	NA	NA	NA	NA	NA	14	0.0013	0.00473829	0.57704	0.81294	14	0.00052	0.0022523	0.5671	0.8312
chr2	Super-Scaffold_1	80699501	80700000	NA	NA	NA	NA	NA	NA	NA	NA	NA	NA	13	0.0011	0.00300666	0.80387	0.48877	NA	NA	NA	NA	NA	14	0.0046	0.0145305	0.8139	0.54267	NA	NA	NA	NA	NA
chr2	Super-Scaffold_1	80699751	80700250	NA	NA	NA	NA	NA	NA	NA	NA	NA	NA	10	0.00067	0.00199835	0.64873	0.30563	NA	NA	NA	NA	NA	10	1.6e-05	0.00014715	0.64873	0.23263	NA	NA	NA	NA	NA
chr2	Super-Scaffold_1	80729501	80730000	NA	NA	NA	NA	NA	NA	NA	NA	NA	NA	16	1.8e-05	0.000113814	0.73265	0.53035	NA	NA	NA	NA	NA	NA	NA	NA	NA	NA	NA	NA	NA	NA	NA
chr2	Super-Scaffold_1	80729751	80730250	NA	NA	NA	NA	NA	NA	NA	NA	NA	NA	12	2e-05	0.00012393	0.77853	0.4856	NA	NA	NA	NA	NA	NA	NA	NA	NA	NA	NA	NA	NA	NA	NA
chr2	Super-Scaffold_1	80769251	80769750	NA	NA	NA	NA	NA	NA	NA	NA	NA	NA	NA	NA	NA	NA	NA	NA	NA	NA	NA	NA	10	0.0015	0.00536353	0.953	0.67057	10	0.0019	0.00661695	0.94281	0.72111
chr2	Super-Scaffold_1	80803001	80803500	NA	NA	NA	NA	NA	NA	NA	NA	NA	NA	NA	NA	NA	NA	NA	NA	NA	NA	NA	NA	NA	NA	NA	NA	NA	16	0.00059	0.00249101	0.92621	0.67412
chr2	Super-Scaffold_1	80808251	80808750	10	3.5e-05	0.000927697	0.56877	0.8795	NA	NA	NA	NA	NA	NA	NA	NA	NA	NA	NA	NA	NA	NA	NA	NA	NA	NA	NA	NA	NA	NA	NA	NA	NA
chr2	Super-Scaffold_1	80813001	80813500	NA	NA	NA	NA	NA	NA	NA	NA	NA	NA	NA	NA	NA	NA	NA	NA	NA	NA	NA	NA	12	0.00037	0.00170358	0.63987	0.86783	NA	NA	NA	NA	NA
chr2	Super-Scaffold_1	80838251	80838750	NA	NA	NA	NA	NA	NA	NA	NA	NA	NA	NA	NA	NA	NA	NA	NA	NA	NA	NA	NA	NA	NA	NA	NA	NA	12	7.4e-06	8.35111e-05	0.89292	0.60528
chr2	Super-Scaffold_1	80866001	80866500	NA	NA	NA	NA	NA	NA	NA	NA	NA	NA	14	9.7e-08	1.86972e-06	0.32207	0.69983	NA	NA	NA	NA	NA	14	5.2e-09	2.55558e-07	0.32207	0.77442	13	2.5e-08	9.10811e-07	0.34685	0.75626
chr2	Super-Scaffold_1	80866251	80866750	NA	NA	NA	NA	NA	NA	NA	NA	NA	NA	10	0.00033	0.00112358	0.52813	0.79877	NA	NA	NA	NA	NA	10	3e-06	4.02217e-05	0.52813	0.90787	10	0.0015	0.00539227	0.52813	0.77417
chr2	Super-Scaffold_1	80879001	80879500	NA	NA	NA	NA	NA	14	0.00019	0.00243284	0.897	0.61581	NA	NA	NA	NA	NA	NA	NA	NA	NA	NA	NA	NA	NA	NA	NA	NA	NA	NA	NA	NA
chr2	Super-Scaffold_1	80879251	80879750	NA	NA	NA	NA	NA	14	0.00044	0.00442312	0.87749	0.66327	NA	NA	NA	NA	NA	NA	NA	NA	NA	NA	NA	NA	NA	NA	NA	NA	NA	NA	NA	NA
chr2	Super-Scaffold_1	80883751	80884250	NA	NA	NA	NA	NA	NA	NA	NA	NA	NA	12	0.00014	0.000566354	0.34795	0.67567	NA	NA	NA	NA	NA	NA	NA	NA	NA	NA	NA	NA	NA	NA	NA
chr2	Super-Scaffold_1	80884001	80884500	13	0.002	0.0160686	0.47647	0.70056	NA	NA	NA	NA	NA	15	0.0036	0.00862275	0.44609	0.66221	NA	NA	NA	NA	NA	NA	NA	NA	NA	NA	NA	NA	NA	NA	NA
chr2	Super-Scaffold_1	80887751	80888250	NA	NA	NA	NA	NA	NA	NA	NA	NA	NA	NA	NA	NA	NA	NA	NA	NA	NA	NA	NA	12	1.6e-07	4.00184e-06	0.40661	0.85332	12	0.00059	0.00249101	0.40661	0.65392
chr2	Super-Scaffold_1	80888001	80888500	NA	NA	NA	NA	NA	NA	NA	NA	NA	NA	NA	NA	NA	NA	NA	10	0.00018	0.00502311	0.6853	0.8994	10	2.1e-06	3.04231e-05	0.41483	0.90003	NA	NA	NA	NA	NA
chr2	Super-Scaffold_1	80896501	80897000	NA	NA	NA	NA	NA	NA	NA	NA	NA	NA	15	1.2e-05	8.25467e-05	0.66791	0.32444	NA	NA	NA	NA	NA	NA	NA	NA	NA	NA	NA	NA	NA	NA	NA
chr2	Super-Scaffold_1	80896751	80897250	NA	NA	NA	NA	NA	NA	NA	NA	NA	NA	12	0.0011	0.00300666	0.64067	0.31586	NA	NA	NA	NA	NA	NA	NA	NA	NA	NA	NA	NA	NA	NA	NA
chr2	Super-Scaffold_1	80897001	80897500	NA	NA	NA	NA	NA	NA	NA	NA	NA	NA	NA	NA	NA	NA	NA	NA	NA	NA	NA	NA	NA	NA	NA	NA	NA	26	2.5e-06	3.55914e-05	0.71134	0.46671
chr2	Super-Scaffold_1	80897251	80897750	NA	NA	NA	NA	NA	NA	NA	NA	NA	NA	NA	NA	NA	NA	NA	NA	NA	NA	NA	NA	NA	NA	NA	NA	NA	26	1.8e-07	4.47361e-06	0.76226	0.50648
chr2	Super-Scaffold_1	80902751	80903250	NA	NA	NA	NA	NA	NA	NA	NA	NA	NA	NA	NA	NA	NA	NA	NA	NA	NA	NA	NA	NA	NA	NA	NA	NA	12	0.00022	0.00114254	0.91453	0.67463
chr2	Super-Scaffold_1	80910501	80911000	13	0.00083	0.00823311	0.46046	0.75046	NA	NA	NA	NA	NA	NA	NA	NA	NA	NA	NA	NA	NA	NA	NA	NA	NA	NA	NA	NA	NA	NA	NA	NA	NA
chr2	Super-Scaffold_1	80912501	80913000	NA	NA	NA	NA	NA	NA	NA	NA	NA	NA	18	9.8e-05	0.000430346	0.81762	0.54871	NA	NA	NA	NA	NA	NA	NA	NA	NA	NA	NA	NA	NA	NA	NA
chr2	Super-Scaffold_1	80919501	80920000	NA	NA	NA	NA	NA	NA	NA	NA	NA	NA	16	2.2e-06	2.17617e-05	0.91548	0.682	NA	NA	NA	NA	NA	NA	NA	NA	NA	NA	NA	NA	NA	NA	NA
chr2	Super-Scaffold_1	80919751	80920250	NA	NA	NA	NA	NA	NA	NA	NA	NA	NA	14	9.5e-07	1.12512e-05	0.86398	0.6069	NA	NA	NA	NA	NA	NA	NA	NA	NA	NA	NA	NA	NA	NA	NA
chr2	Super-Scaffold_1	80942001	80942500	NA	NA	NA	NA	NA	NA	NA	NA	NA	NA	NA	NA	NA	NA	NA	NA	NA	NA	NA	NA	NA	NA	NA	NA	NA	10	0.0022	0.00751473	0.83437	0.57789
chr2	Super-Scaffold_1	80991251	80991750	NA	NA	NA	NA	NA	NA	NA	NA	NA	NA	NA	NA	NA	NA	NA	NA	NA	NA	NA	NA	NA	NA	NA	NA	NA	10	9.8e-06	0.000103918	0.44007	0.70757
chr2	Super-Scaffold_1	80991501	80992000	NA	NA	NA	NA	NA	NA	NA	NA	NA	NA	13	6.1e-06	4.87683e-05	0.42108	0.69608	NA	NA	NA	NA	NA	NA	NA	NA	NA	NA	NA	NA	NA	NA	NA
chr2	Super-Scaffold_1	81017501	81018000	NA	NA	NA	NA	NA	NA	NA	NA	NA	NA	NA	NA	NA	NA	NA	NA	NA	NA	NA	NA	NA	NA	NA	NA	NA	18	0.00038	0.00175746	0.5826	0.34072
chr2	Super-Scaffold_1	81028251	81028750	NA	NA	NA	NA	NA	12	4.8e-05	0.000951396	0.56211	0.83406	NA	NA	NA	NA	NA	NA	NA	NA	NA	NA	NA	NA	NA	NA	NA	NA	NA	NA	NA	NA
chr2	Super-Scaffold_1	81040501	81041000	18	0.00015	0.00246014	0.9729	0.71006	NA	NA	NA	NA	NA	NA	NA	NA	NA	NA	NA	NA	NA	NA	NA	NA	NA	NA	NA	NA	NA	NA	NA	NA	NA
chr2	Super-Scaffold_1	81051501	81052000	NA	NA	NA	NA	NA	NA	NA	NA	NA	NA	13	0.0017	0.00439533	0.4191	0.74944	NA	NA	NA	NA	NA	13	0.00024	0.0012088	0.41864	0.79477	NA	NA	NA	NA	NA
chr2	Super-Scaffold_1	81069251	81069750	NA	NA	NA	NA	NA	NA	NA	NA	NA	NA	NA	NA	NA	NA	NA	NA	NA	NA	NA	NA	10	0.0015	0.00536353	0.9837	0.76447	10	0.002	0.00691063	0.9837	0.73407
chr2	Super-Scaffold_1	81069751	81070250	NA	NA	NA	NA	NA	NA	NA	NA	NA	NA	10	0.00025	0.000900107	0.84932	0.61644	NA	NA	NA	NA	NA	NA	NA	NA	NA	NA	NA	NA	NA	NA	NA
chr2	Super-Scaffold_1	81074251	81074750	10	0.00057	0.00628381	0.7962	0.55753	10	0.00012	0.00175572	0.82133	0.55753	10	7.4e-05	0.00034378	0.82503	0.55753	NA	NA	NA	NA	NA	NA	NA	NA	NA	NA	NA	NA	NA	NA	NA
chr2	Super-Scaffold_1	81074501	81075000	NA	NA	NA	NA	NA	NA	NA	NA	NA	NA	12	4.6e-05	0.000237908	0.90311	0.70097	NA	NA	NA	NA	NA	NA	NA	NA	NA	NA	NA	NA	NA	NA	NA
chr2	Super-Scaffold_1	81090251	81090750	NA	NA	NA	NA	NA	NA	NA	NA	NA	NA	NA	NA	NA	NA	NA	NA	NA	NA	NA	NA	12	0.0003	0.00144365	0.65014	0.86625	NA	NA	NA	NA	NA
chr2	Super-Scaffold_1	81090501	81091000	NA	NA	NA	NA	NA	NA	NA	NA	NA	NA	NA	NA	NA	NA	NA	NA	NA	NA	NA	NA	12	2.2e-08	8.16648e-07	0.54867	0.86936	12	2.3e-07	5.43204e-06	0.54867	0.83553
chr2	Super-Scaffold_1	81098751	81099250	NA	NA	NA	NA	NA	NA	NA	NA	NA	NA	NA	NA	NA	NA	NA	NA	NA	NA	NA	NA	NA	NA	NA	NA	NA	16	0.00033	0.00157124	0.87439	0.60084
chr2	Super-Scaffold_1	81099001	81099500	NA	NA	NA	NA	NA	NA	NA	NA	NA	NA	NA	NA	NA	NA	NA	NA	NA	NA	NA	NA	NA	NA	NA	NA	NA	12	0.0027	0.00900764	0.856	0.61569
chr2	Super-Scaffold_1	81100001	81100500	NA	NA	NA	NA	NA	NA	NA	NA	NA	NA	12	2.4e-05	0.000142568	0.91703	0.70591	NA	NA	NA	NA	NA	NA	NA	NA	NA	NA	12	3.9e-05	0.000302204	0.91703	0.69316
chr2	Super-Scaffold_1	81106751	81107250	NA	NA	NA	NA	NA	12	0.0021	0.0145746	0.73499	0.93981	NA	NA	NA	NA	NA	NA	NA	NA	NA	NA	NA	NA	NA	NA	NA	NA	NA	NA	NA	NA
chr2	Super-Scaffold_1	81113751	81114250	10	1.1e-05	0.000412544	0.29193	0.6329	NA	NA	NA	NA	NA	NA	NA	NA	NA	NA	NA	NA	NA	NA	NA	NA	NA	NA	NA	NA	NA	NA	NA	NA	NA
chr2	Super-Scaffold_1	81123251	81123750	NA	NA	NA	NA	NA	NA	NA	NA	NA	NA	13	0.0075	0.0171597	0.64263	0.87821	NA	NA	NA	NA	NA	NA	NA	NA	NA	NA	NA	NA	NA	NA	NA
chr2	Super-Scaffold_1	81125251	81125750	NA	NA	NA	NA	NA	NA	NA	NA	NA	NA	NA	NA	NA	NA	NA	14	0.00061	0.0113649	0.44361	0.18838	NA	NA	NA	NA	NA	NA	NA	NA	NA	NA
chr2	Super-Scaffold_1	81126251	81126750	16	0.00083	0.00823311	0.89279	0.66912	NA	NA	NA	NA	NA	NA	NA	NA	NA	NA	NA	NA	NA	NA	NA	NA	NA	NA	NA	NA	NA	NA	NA	NA	NA
chr2	Super-Scaffold_1	81132251	81132750	10	0.0012	0.010754	0.24537	0.55539	NA	NA	NA	NA	NA	NA	NA	NA	NA	NA	NA	NA	NA	NA	NA	NA	NA	NA	NA	NA	NA	NA	NA	NA	NA
chr2	Super-Scaffold_1	81139001	81139500	NA	NA	NA	NA	NA	NA	NA	NA	NA	NA	11	0.0016	0.00416631	0.82509	0.54394	NA	NA	NA	NA	NA	NA	NA	NA	NA	NA	NA	NA	NA	NA	NA
chr2	Super-Scaffold_1	81151751	81152250	NA	NA	NA	NA	NA	NA	NA	NA	NA	NA	NA	NA	NA	NA	NA	16	0.00011	0.00366598	0.67505	0.97396	NA	NA	NA	NA	NA	NA	NA	NA	NA	NA
chr2	Super-Scaffold_1	81157251	81157750	NA	NA	NA	NA	NA	12	0.0022	0.0151689	0.8045	0.55293	NA	NA	NA	NA	NA	NA	NA	NA	NA	NA	NA	NA	NA	NA	NA	NA	NA	NA	NA	NA
chr2	Super-Scaffold_1	81162251	81162750	NA	NA	NA	NA	NA	NA	NA	NA	NA	NA	NA	NA	NA	NA	NA	10	0.0015	0.021248	0.69573	0.99167	NA	NA	NA	NA	NA	NA	NA	NA	NA	NA
chr2	Super-Scaffold_1	81172251	81172750	18	0.00083	0.00823311	0.54974	0.81758	NA	NA	NA	NA	NA	NA	NA	NA	NA	NA	NA	NA	NA	NA	NA	NA	NA	NA	NA	NA	NA	NA	NA	NA	NA
chr2	Super-Scaffold_1	81172501	81173000	16	0.00012	0.00210965	0.4654	0.78518	NA	NA	NA	NA	NA	13	0.00069	0.00204945	0.64837	0.85872	NA	NA	NA	NA	NA	NA	NA	NA	NA	NA	NA	NA	NA	NA	NA
chr2	Super-Scaffold_1	81187251	81187750	NA	NA	NA	NA	NA	NA	NA	NA	NA	NA	NA	NA	NA	NA	NA	NA	NA	NA	NA	NA	NA	NA	NA	NA	NA	10	0.0013	0.00476356	0.89023	0.68093
chr2	Super-Scaffold_1	81192501	81193000	NA	NA	NA	NA	NA	10	0.0027	0.0180178	0.64696	0.881	NA	NA	NA	NA	NA	NA	NA	NA	NA	NA	NA	NA	NA	NA	NA	NA	NA	NA	NA	NA
chr2	Super-Scaffold_1	81205751	81206250	NA	NA	NA	NA	NA	NA	NA	NA	NA	NA	NA	NA	NA	NA	NA	NA	NA	NA	NA	NA	14	0.0013	0.00473829	0.57042	0.79826	14	0.00052	0.0022523	0.57048	0.81745
chr2	Super-Scaffold_1	81206001	81206500	NA	NA	NA	NA	NA	NA	NA	NA	NA	NA	NA	NA	NA	NA	NA	NA	NA	NA	NA	NA	NA	NA	NA	NA	NA	10	0.00023	0.00118306	0.51044	0.84957
chr2	Super-Scaffold_1	81208251	81208750	NA	NA	NA	NA	NA	NA	NA	NA	NA	NA	22	1.2e-06	1.34129e-05	0.43603	0.18047	NA	NA	NA	NA	NA	NA	NA	NA	NA	NA	NA	NA	NA	NA	NA
chr2	Super-Scaffold_1	81208501	81209000	NA	NA	NA	NA	NA	NA	NA	NA	NA	NA	NA	NA	NA	NA	NA	NA	NA	NA	NA	NA	14	0.0014	0.00504792	0.48822	0.25159	NA	NA	NA	NA	NA
chr2	Super-Scaffold_1	81282751	81283250	NA	NA	NA	NA	NA	NA	NA	NA	NA	NA	16	0.00066	0.00197832	0.85892	0.61482	NA	NA	NA	NA	NA	NA	NA	NA	NA	NA	NA	NA	NA	NA	NA
chr2	Super-Scaffold_1	81284001	81284500	NA	NA	NA	NA	NA	NA	NA	NA	NA	NA	10	0.0001	0.000433454	0.2993	0.63473	NA	NA	NA	NA	NA	NA	NA	NA	NA	NA	NA	NA	NA	NA	NA
chr2	Super-Scaffold_1	81286501	81287000	22	0.00026	0.00358329	0.87139	0.66457	NA	NA	NA	NA	NA	NA	NA	NA	NA	NA	NA	NA	NA	NA	NA	NA	NA	NA	NA	NA	NA	NA	NA	NA	NA
chr2	Super-Scaffold_1	81320001	81320500	NA	NA	NA	NA	NA	19	1.7e-05	0.000456667	0.62206	0.32496	20	5.6e-08	1.21067e-06	0.73785	0.30794	NA	NA	NA	NA	NA	19	0.0086	0.0261105	0.7414	0.5056	NA	NA	NA	NA	NA
chr2	Super-Scaffold_1	81320251	81320750	NA	NA	NA	NA	NA	NA	NA	NA	NA	NA	27	1.7e-08	4.63261e-07	0.77487	0.3703	NA	NA	NA	NA	NA	NA	NA	NA	NA	NA	27	7.5e-06	8.42901e-05	0.77812	0.54223
chr2	Super-Scaffold_1	81320501	81321000	NA	NA	NA	NA	NA	NA	NA	NA	NA	NA	21	0.0004	0.00131527	0.84846	0.60042	NA	NA	NA	NA	NA	NA	NA	NA	NA	NA	22	4.8e-07	9.69037e-06	0.86185	0.57709
chr2	Super-Scaffold_1	81344501	81345000	11	0.0032	0.023762	0.58844	0.8687	NA	NA	NA	NA	NA	NA	NA	NA	NA	NA	NA	NA	NA	NA	NA	NA	NA	NA	NA	NA	NA	NA	NA	NA	NA
chr2	Super-Scaffold_1	81346501	81347000	17	0.00047	0.00546621	0.76905	0.50248	NA	NA	NA	NA	NA	NA	NA	NA	NA	NA	NA	NA	NA	NA	NA	NA	NA	NA	NA	NA	NA	NA	NA	NA	NA
chr2	Super-Scaffold_1	81346751	81347250	NA	NA	NA	NA	NA	NA	NA	NA	NA	NA	15	2e-05	0.00012393	0.77257	0.49129	NA	NA	NA	NA	NA	NA	NA	NA	NA	NA	NA	NA	NA	NA	NA
chr2	Super-Scaffold_1	81353501	81354000	NA	NA	NA	NA	NA	NA	NA	NA	NA	NA	11	0.003	0.00730177	0.85352	0.5573	NA	NA	NA	NA	NA	NA	NA	NA	NA	NA	NA	NA	NA	NA	NA
chr2	Super-Scaffold_1	81372501	81373000	NA	NA	NA	NA	NA	NA	NA	NA	NA	NA	14	0.0026	0.00641088	0.39343	0.61682	NA	NA	NA	NA	NA	NA	NA	NA	NA	NA	NA	NA	NA	NA	NA
chr2	Super-Scaffold_1	81393251	81393750	NA	NA	NA	NA	NA	NA	NA	NA	NA	NA	18	9.7e-06	7.02629e-05	0.82181	0.50638	NA	NA	NA	NA	NA	17	0.0012	0.00442958	0.82032	0.57922	18	2e-07	4.86643e-06	0.82164	0.44632
chr2	Super-Scaffold_1	81393501	81394000	NA	NA	NA	NA	NA	NA	NA	NA	NA	NA	25	3.4e-05	0.000187164	0.56222	0.25391	NA	NA	NA	NA	NA	NA	NA	NA	NA	NA	21	4e-06	5.17608e-05	0.59112	0.24106
chr2	Super-Scaffold_1	81394501	81395000	NA	NA	NA	NA	NA	NA	NA	NA	NA	NA	NA	NA	NA	NA	NA	NA	NA	NA	NA	NA	13	0.00041	0.00184584	0.68498	0.45281	13	0.00048	0.00211083	0.68495	0.44618
chr2	Super-Scaffold_1	81396501	81397000	NA	NA	NA	NA	NA	NA	NA	NA	NA	NA	15	0.0052	0.0121373	0.83994	0.61985	NA	NA	NA	NA	NA	NA	NA	NA	NA	NA	NA	NA	NA	NA	NA
chr2	Super-Scaffold_1	81399001	81399500	NA	NA	NA	NA	NA	NA	NA	NA	NA	NA	NA	NA	NA	NA	NA	NA	NA	NA	NA	NA	NA	NA	NA	NA	NA	12	0.0019	0.00661695	0.88703	0.67773
chr2	Super-Scaffold_1	81404501	81405000	18	0.00019	0.00288888	0.54324	0.77989	NA	NA	NA	NA	NA	18	4.3e-05	0.00022524	0.46575	0.77989	NA	NA	NA	NA	NA	NA	NA	NA	NA	NA	NA	NA	NA	NA	NA
chr2	Super-Scaffold_1	81405501	81406000	NA	NA	NA	NA	NA	NA	NA	NA	NA	NA	NA	NA	NA	NA	NA	NA	NA	NA	NA	NA	12	0.00067	0.00274779	0.54417	0.88003	NA	NA	NA	NA	NA
chr2	Super-Scaffold_1	81410501	81411000	NA	NA	NA	NA	NA	NA	NA	NA	NA	NA	21	5.2e-05	0.000262195	0.27806	0.48982	NA	NA	NA	NA	NA	NA	NA	NA	NA	NA	NA	NA	NA	NA	NA
chr2	Super-Scaffold_1	81410751	81411250	NA	NA	NA	NA	NA	NA	NA	NA	NA	NA	20	2.6e-06	2.485e-05	0.2686	0.57172	NA	NA	NA	NA	NA	20	0.0003	0.00144365	0.2686	0.48637	NA	NA	NA	NA	NA
chr2	Super-Scaffold_1	81412501	81413000	NA	NA	NA	NA	NA	NA	NA	NA	NA	NA	NA	NA	NA	NA	NA	NA	NA	NA	NA	NA	14	0.00044	0.00195565	0.56773	0.27998	NA	NA	NA	NA	NA
chr2	Super-Scaffold_1	81412751	81413250	NA	NA	NA	NA	NA	NA	NA	NA	NA	NA	14	0.00018	0.000691376	0.67117	0.38921	NA	NA	NA	NA	NA	16	8.1e-06	8.7085e-05	0.6546	0.28992	NA	NA	NA	NA	NA
chr2	Super-Scaffold_1	81419501	81420000	NA	NA	NA	NA	NA	NA	NA	NA	NA	NA	11	4.2e-05	0.000221	0.10012	0.43251	NA	NA	NA	NA	NA	NA	NA	NA	NA	NA	NA	NA	NA	NA	NA
chr2	Super-Scaffold_1	81419751	81420250	NA	NA	NA	NA	NA	NA	NA	NA	NA	NA	NA	NA	NA	NA	NA	NA	NA	NA	NA	NA	12	0.0016	0.0056551	0.10538	0.38083	NA	NA	NA	NA	NA
chr2	Super-Scaffold_1	81420001	81420500	NA	NA	NA	NA	NA	NA	NA	NA	NA	NA	27	4.2e-07	5.90394e-06	0.14771	0.46108	NA	NA	NA	NA	NA	19	1.3e-09	8.1525e-08	0.14635	0.64491	23	0.0079	0.0243222	0.15411	0.46291
chr2	Super-Scaffold_1	81420251	81420750	NA	NA	NA	NA	NA	NA	NA	NA	NA	NA	19	5.6e-09	1.91687e-07	0.29644	0.69865	NA	NA	NA	NA	NA	17	7.5e-08	2.18967e-06	0.30372	0.73181	NA	NA	NA	NA	NA
chr2	Super-Scaffold_1	81459501	81460000	NA	NA	NA	NA	NA	15	0.00017	0.00224772	0.44491	0.71474	NA	NA	NA	NA	NA	NA	NA	NA	NA	NA	NA	NA	NA	NA	NA	15	0.00098	0.00378346	0.65333	0.44491
chr2	Super-Scaffold_1	81469001	81469500	NA	NA	NA	NA	NA	NA	NA	NA	NA	NA	11	1.4e-06	1.51426e-05	0.88612	0.48564	NA	NA	NA	NA	NA	NA	NA	NA	NA	NA	NA	NA	NA	NA	NA
chr2	Super-Scaffold_1	81469251	81469750	NA	NA	NA	NA	NA	NA	NA	NA	NA	NA	14	0.00015	0.000598596	0.8571	0.61912	NA	NA	NA	NA	NA	NA	NA	NA	NA	NA	NA	NA	NA	NA	NA
chr2	Super-Scaffold_1	81477501	81478000	NA	NA	NA	NA	NA	17	0.00046	0.00456965	0.88297	0.62976	NA	NA	NA	NA	NA	16	0.00023	0.00591787	0.91656	0.63477	NA	NA	NA	NA	NA	NA	NA	NA	NA	NA
chr2	Super-Scaffold_1	81485751	81486250	NA	NA	NA	NA	NA	10	0.0039	0.024816	0.49142	0.73827	10	0.003	0.00730177	0.4148	0.73863	NA	NA	NA	NA	NA	NA	NA	NA	NA	NA	NA	NA	NA	NA	NA
chr2	Super-Scaffold_1	81486001	81486500	NA	NA	NA	NA	NA	NA	NA	NA	NA	NA	NA	NA	NA	NA	NA	10	0.0024	0.0303652	0.45854	0.72447	NA	NA	NA	NA	NA	NA	NA	NA	NA	NA
chr2	Super-Scaffold_1	81492501	81493000	NA	NA	NA	NA	NA	NA	NA	NA	NA	NA	NA	NA	NA	NA	NA	NA	NA	NA	NA	NA	18	0.0011	0.00410889	0.67733	0.47119	NA	NA	NA	NA	NA
chr2	Super-Scaffold_1	81494251	81494750	NA	NA	NA	NA	NA	NA	NA	NA	NA	NA	NA	NA	NA	NA	NA	NA	NA	NA	NA	NA	15	0.0033	0.010724	0.72582	0.44363	NA	NA	NA	NA	NA
chr2	Super-Scaffold_1	81494501	81495000	14	0.0021	0.0167267	0.40818	0.73374	NA	NA	NA	NA	NA	NA	NA	NA	NA	NA	NA	NA	NA	NA	NA	NA	NA	NA	NA	NA	NA	NA	NA	NA	NA
chr2	Super-Scaffold_1	81495751	81496250	NA	NA	NA	NA	NA	14	0.0015	0.0110931	0.36552	0.61477	NA	NA	NA	NA	NA	NA	NA	NA	NA	NA	20	0.00093	0.00359612	0.64653	0.41898	18	0.00065	0.0026934	0.69786	0.4005
chr2	Super-Scaffold_1	81496001	81496500	13	1.9e-05	0.000609257	0.3132	0.6735	13	0.0077	0.0459507	0.43546	0.718	NA	NA	NA	NA	NA	NA	NA	NA	NA	NA	19	5.1e-08	1.60341e-06	0.78154	0.35132	21	1.1e-05	0.000112236	0.79271	0.4336
chr2	Super-Scaffold_1	81496251	81496750	NA	NA	NA	NA	NA	NA	NA	NA	NA	NA	NA	NA	NA	NA	NA	NA	NA	NA	NA	NA	12	6.7e-05	0.000449014	0.83912	0.52276	NA	NA	NA	NA	NA
chr2	Super-Scaffold_1	81496501	81497000	NA	NA	NA	NA	NA	13	0.0042	0.0264997	0.82223	0.61338	13	0.00086	0.00246431	0.85372	0.61189	NA	NA	NA	NA	NA	NA	NA	NA	NA	NA	NA	NA	NA	NA	NA
chr2	Super-Scaffold_1	81506251	81506750	15	0.00021	0.00310557	0.16822	0.4088	NA	NA	NA	NA	NA	NA	NA	NA	NA	NA	NA	NA	NA	NA	NA	NA	NA	NA	NA	NA	NA	NA	NA	NA	NA
chr2	Super-Scaffold_1	81512501	81513000	NA	NA	NA	NA	NA	NA	NA	NA	NA	NA	10	0.0013	0.00347515	0.31428	0.66739	NA	NA	NA	NA	NA	10	6.5e-06	7.35773e-05	0.30124	0.79383	10	3.2e-06	4.333e-05	0.30345	0.79143
chr2	Super-Scaffold_1	81512751	81513250	NA	NA	NA	NA	NA	NA	NA	NA	NA	NA	NA	NA	NA	NA	NA	NA	NA	NA	NA	NA	14	0.0075	0.0229276	0.55824	0.90195	14	0.0053	0.0167119	0.56205	0.88829
chr2	Super-Scaffold_1	81524501	81525000	NA	NA	NA	NA	NA	NA	NA	NA	NA	NA	20	6.2e-06	4.94031e-05	0.42645	0.79458	NA	NA	NA	NA	NA	12	0.00044	0.00195565	0.36967	0.74803	NA	NA	NA	NA	NA
chr2	Super-Scaffold_1	81524751	81525250	NA	NA	NA	NA	NA	NA	NA	NA	NA	NA	12	0.0039	0.00927632	0.47057	0.78955	NA	NA	NA	NA	NA	NA	NA	NA	NA	NA	NA	NA	NA	NA	NA
chr2	Super-Scaffold_1	81528751	81529250	NA	NA	NA	NA	NA	NA	NA	NA	NA	NA	NA	NA	NA	NA	NA	NA	NA	NA	NA	NA	NA	NA	NA	NA	NA	11	0.002	0.00691063	0.79897	0.50343
chr2	Super-Scaffold_1	81529001	81529500	20	0.00075	0.00767349	0.63764	0.86459	22	1.7e-06	8.92831e-05	0.54553	0.86219	NA	NA	NA	NA	NA	NA	NA	NA	NA	NA	NA	NA	NA	NA	NA	NA	NA	NA	NA	NA
chr2	Super-Scaffold_1	81529501	81530000	NA	NA	NA	NA	NA	NA	NA	NA	NA	NA	17	4.4e-05	0.000229654	0.56002	0.89216	NA	NA	NA	NA	NA	NA	NA	NA	NA	NA	26	0.0005	0.00218466	0.48554	0.69871
chr2	Super-Scaffold_1	81529751	81530250	NA	NA	NA	NA	NA	19	1.6e-05	0.000437696	0.56733	0.85437	20	2.4e-05	0.000142568	0.52653	0.83665	13	0.00092	0.0150279	0.53667	0.75962	NA	NA	NA	NA	NA	NA	NA	NA	NA	NA
chr2	Super-Scaffold_1	81538251	81538750	10	0.00041	0.00493884	0.76353	0.35468	NA	NA	NA	NA	NA	NA	NA	NA	NA	NA	NA	NA	NA	NA	NA	NA	NA	NA	NA	NA	NA	NA	NA	NA	NA
chr2	Super-Scaffold_1	81547501	81548000	NA	NA	NA	NA	NA	NA	NA	NA	NA	NA	NA	NA	NA	NA	NA	NA	NA	NA	NA	NA	NA	NA	NA	NA	NA	10	0.0017	0.00598925	0.47373	0.7368
chr2	Super-Scaffold_1	81552001	81552500	NA	NA	NA	NA	NA	NA	NA	NA	NA	NA	NA	NA	NA	NA	NA	NA	NA	NA	NA	NA	21	0.00017	0.000921132	0.46311	0.70253	NA	NA	NA	NA	NA
chr2	Super-Scaffold_1	81552501	81553000	15	8.2e-08	1.14348e-05	0.33091	0.77044	NA	NA	NA	NA	NA	16	5.8e-07	7.60333e-06	0.4125	0.759	17	9.8e-07	0.000135723	0.71582	0.33157	NA	NA	NA	NA	NA	18	7.3e-07	1.35277e-05	0.40707	0.71053
chr2	Super-Scaffold_1	81552751	81553250	14	0.0019	0.0154822	0.46825	0.72455	NA	NA	NA	NA	NA	14	1.1e-05	7.69163e-05	0.38572	0.72455	16	0.0024	0.0303652	0.68535	0.45296	NA	NA	NA	NA	NA	16	1.9e-05	0.000172477	0.37994	0.67594
chr2	Super-Scaffold_1	81556001	81556500	NA	NA	NA	NA	NA	NA	NA	NA	NA	NA	NA	NA	NA	NA	NA	NA	NA	NA	NA	NA	NA	NA	NA	NA	NA	10	0.00093	0.00361945	0.86613	0.57757
chr2	Super-Scaffold_1	81582251	81582750	NA	NA	NA	NA	NA	NA	NA	NA	NA	NA	NA	NA	NA	NA	NA	NA	NA	NA	NA	NA	12	0.00086	0.00337411	0.80489	0.58592	NA	NA	NA	NA	NA
chr2	Super-Scaffold_1	81590751	81591250	NA	NA	NA	NA	NA	20	0.0023	0.0157533	0.71105	0.91227	NA	NA	NA	NA	NA	NA	NA	NA	NA	NA	NA	NA	NA	NA	NA	19	0.00049	0.00215106	0.92721	0.71557
chr2	Super-Scaffold_1	81591001	81591500	NA	NA	NA	NA	NA	18	0.00039	0.00405767	0.69037	0.91805	NA	NA	NA	NA	NA	NA	NA	NA	NA	NA	NA	NA	NA	NA	NA	18	0.00026	0.00130064	0.91891	0.69357
chr2	Super-Scaffold_1	81594001	81594500	NA	NA	NA	NA	NA	NA	NA	NA	NA	NA	NA	NA	NA	NA	NA	18	0.0024	0.0303652	0.67631	0.92543	NA	NA	NA	NA	NA	NA	NA	NA	NA	NA
chr2	Super-Scaffold_1	81610751	81611250	NA	NA	NA	NA	NA	NA	NA	NA	NA	NA	NA	NA	NA	NA	NA	NA	NA	NA	NA	NA	16	1.9e-05	0.000168131	0.58856	0.27786	NA	NA	NA	NA	NA
chr2	Super-Scaffold_1	81617251	81617750	NA	NA	NA	NA	NA	NA	NA	NA	NA	NA	NA	NA	NA	NA	NA	NA	NA	NA	NA	NA	NA	NA	NA	NA	NA	10	0.00039	0.00179263	0.69336	0.39847
chr2	Super-Scaffold_1	81622501	81623000	NA	NA	NA	NA	NA	NA	NA	NA	NA	NA	22	0.0049	0.0114865	0.4616	0.74623	NA	NA	NA	NA	NA	NA	NA	NA	NA	NA	NA	NA	NA	NA	NA
chr2	Super-Scaffold_1	81624751	81625250	10	0.00093	0.00893998	0.60049	0.86288	NA	NA	NA	NA	NA	NA	NA	NA	NA	NA	NA	NA	NA	NA	NA	NA	NA	NA	NA	NA	NA	NA	NA	NA	NA
chr2	Super-Scaffold_1	81640251	81640750	10	0.00046	0.00537642	0.39823	0.696	NA	NA	NA	NA	NA	NA	NA	NA	NA	NA	NA	NA	NA	NA	NA	NA	NA	NA	NA	NA	NA	NA	NA	NA	NA
chr2	Super-Scaffold_1	81640501	81641000	17	0.00037	0.00458941	0.4239	0.66699	NA	NA	NA	NA	NA	NA	NA	NA	NA	NA	NA	NA	NA	NA	NA	16	0.0003	0.00144365	0.67922	0.44446	NA	NA	NA	NA	NA
chr2	Super-Scaffold_1	81640751	81641250	NA	NA	NA	NA	NA	NA	NA	NA	NA	NA	NA	NA	NA	NA	NA	NA	NA	NA	NA	NA	12	0.0071	0.0217622	0.76532	0.55386	NA	NA	NA	NA	NA
chr2	Super-Scaffold_1	81649001	81649500	NA	NA	NA	NA	NA	10	0.0021	0.0145746	0.38457	0.65157	NA	NA	NA	NA	NA	11	2.8e-05	0.00150689	0.34961	0.71555	NA	NA	NA	NA	NA	11	0.00057	0.00241891	0.67445	0.34961
chr2	Super-Scaffold_1	81667001	81667500	NA	NA	NA	NA	NA	NA	NA	NA	NA	NA	11	0.0026	0.00641088	0.94194	0.73906	NA	NA	NA	NA	NA	NA	NA	NA	NA	NA	NA	NA	NA	NA	NA
chr2	Super-Scaffold_1	81667251	81667750	NA	NA	NA	NA	NA	10	1.4e-05	0.000398784	0.9746	0.64101	NA	NA	NA	NA	NA	NA	NA	NA	NA	NA	NA	NA	NA	NA	NA	NA	NA	NA	NA	NA
chr2	Super-Scaffold_1	81669251	81669750	NA	NA	NA	NA	NA	12	0.00036	0.00384358	0.52265	0.84082	12	0.00018	0.000691376	0.56084	0.84159	NA	NA	NA	NA	NA	NA	NA	NA	NA	NA	NA	NA	NA	NA	NA
chr2	Super-Scaffold_1	81673001	81673500	NA	NA	NA	NA	NA	NA	NA	NA	NA	NA	NA	NA	NA	NA	NA	NA	NA	NA	NA	NA	13	0.0027	0.00895193	0.94872	0.70842	10	0.0015	0.00539227	0.93333	0.5988
chr2	Super-Scaffold_1	81673251	81673750	NA	NA	NA	NA	NA	NA	NA	NA	NA	NA	18	0.00027	0.000959569	0.74661	0.44215	NA	NA	NA	NA	NA	NA	NA	NA	NA	NA	21	9.2e-05	0.000586641	0.75106	0.48343
chr2	Super-Scaffold_1	81674001	81674500	NA	NA	NA	NA	NA	NA	NA	NA	NA	NA	14	2.6e-05	0.000152105	0.53867	0.25553	NA	NA	NA	NA	NA	NA	NA	NA	NA	NA	NA	NA	NA	NA	NA
chr2	Super-Scaffold_1	81739501	81740000	NA	NA	NA	NA	NA	NA	NA	NA	NA	NA	NA	NA	NA	NA	NA	NA	NA	NA	NA	NA	11	0.0011	0.00410889	0.23558	0.47613	NA	NA	NA	NA	NA
chr2	Super-Scaffold_1	81741001	81741500	NA	NA	NA	NA	NA	NA	NA	NA	NA	NA	15	0.00029	0.00101212	0.75753	0.47398	NA	NA	NA	NA	NA	NA	NA	NA	NA	NA	NA	NA	NA	NA	NA
chr2	Super-Scaffold_1	81741251	81741750	NA	NA	NA	NA	NA	NA	NA	NA	NA	NA	NA	NA	NA	NA	NA	NA	NA	NA	NA	NA	15	0.00011	0.000655581	0.66987	0.37775	NA	NA	NA	NA	NA
chr2	Super-Scaffold_1	81762501	81763000	NA	NA	NA	NA	NA	NA	NA	NA	NA	NA	10	3.1e-05	0.000174255	0.31752	0.65947	NA	NA	NA	NA	NA	10	1.4e-06	2.20394e-05	0.31506	0.73643	NA	NA	NA	NA	NA
chr2	Super-Scaffold_1	81762751	81763250	NA	NA	NA	NA	NA	NA	NA	NA	NA	NA	12	0.001	0.00277519	0.37277	0.65064	NA	NA	NA	NA	NA	12	7.8e-06	8.4644e-05	0.36958	0.74102	10	5.7e-06	6.81055e-05	0.33058	0.73863
chr2	Super-Scaffold_1	81766001	81766500	NA	NA	NA	NA	NA	NA	NA	NA	NA	NA	NA	NA	NA	NA	NA	NA	NA	NA	NA	NA	NA	NA	NA	NA	NA	15	0.0049	0.0155256	0.53478	0.82162
chr2	Super-Scaffold_1	81769001	81769500	NA	NA	NA	NA	NA	NA	NA	NA	NA	NA	NA	NA	NA	NA	NA	NA	NA	NA	NA	NA	12	0.0014	0.00504792	0.73781	0.95408	NA	NA	NA	NA	NA
chr2	Super-Scaffold_1	81769501	81770000	NA	NA	NA	NA	NA	NA	NA	NA	NA	NA	14	0.00013	0.000534361	0.94944	0.63565	NA	NA	NA	NA	NA	NA	NA	NA	NA	NA	NA	NA	NA	NA	NA
chr2	Super-Scaffold_1	81807251	81807750	10	0.0043	0.0306657	0.82447	0.6019	NA	NA	NA	NA	NA	NA	NA	NA	NA	NA	NA	NA	NA	NA	NA	NA	NA	NA	NA	NA	NA	NA	NA	NA	NA
chr2	Super-Scaffold_1	81817751	81818250	NA	NA	NA	NA	NA	NA	NA	NA	NA	NA	NA	NA	NA	NA	NA	NA	NA	NA	NA	NA	16	0.0016	0.0056551	0.78049	0.58038	NA	NA	NA	NA	NA
chr2	Super-Scaffold_1	81842751	81843250	NA	NA	NA	NA	NA	NA	NA	NA	NA	NA	12	0.00041	0.00133917	0.61643	0.89866	NA	NA	NA	NA	NA	NA	NA	NA	NA	NA	NA	NA	NA	NA	NA
chr2	Super-Scaffold_1	81843001	81843500	NA	NA	NA	NA	NA	NA	NA	NA	NA	NA	NA	NA	NA	NA	NA	NA	NA	NA	NA	NA	18	5.9e-05	0.000406823	0.45701	0.73825	18	0.00015	0.000847613	0.49269	0.77091
chr2	Super-Scaffold_1	81843251	81843750	NA	NA	NA	NA	NA	NA	NA	NA	NA	NA	NA	NA	NA	NA	NA	NA	NA	NA	NA	NA	18	2.8e-05	0.000227988	0.38244	0.65316	18	5.7e-05	0.000405804	0.41812	0.68368
chr2	Super-Scaffold_1	81852501	81853000	NA	NA	NA	NA	NA	NA	NA	NA	NA	NA	NA	NA	NA	NA	NA	10	6.2e-05	0.00256069	0.61261	0.97357	NA	NA	NA	NA	NA	10	0.0043	0.0137464	0.85873	0.59642
chr2	Super-Scaffold_1	81852751	81853250	NA	NA	NA	NA	NA	NA	NA	NA	NA	NA	NA	NA	NA	NA	NA	17	0.00029	0.00693355	0.64255	0.89191	NA	NA	NA	NA	NA	NA	NA	NA	NA	NA
chr2	Super-Scaffold_1	81867251	81867750	NA	NA	NA	NA	NA	NA	NA	NA	NA	NA	14	0.0015	0.00394174	0.73321	0.93867	NA	NA	NA	NA	NA	NA	NA	NA	NA	NA	NA	NA	NA	NA	NA
chr2	Super-Scaffold_1	81867501	81868000	NA	NA	NA	NA	NA	NA	NA	NA	NA	NA	14	0.00016	0.000631223	0.70826	0.936	NA	NA	NA	NA	NA	NA	NA	NA	NA	NA	NA	NA	NA	NA	NA
chr2	Super-Scaffold_1	81871501	81872000	NA	NA	NA	NA	NA	NA	NA	NA	NA	NA	NA	NA	NA	NA	NA	15	0.00015	0.00445468	0.36787	0.71162	NA	NA	NA	NA	NA	NA	NA	NA	NA	NA
chr2	Super-Scaffold_1	81871751	81872250	12	0.0011	0.0100461	0.78475	0.57075	12	0.00076	0.00659294	0.78304	0.55743	NA	NA	NA	NA	NA	18	0.00023	0.00591787	0.58445	0.8565	NA	NA	NA	NA	NA	NA	NA	NA	NA	NA
chr2	Super-Scaffold_1	81883001	81883500	NA	NA	NA	NA	NA	NA	NA	NA	NA	NA	NA	NA	NA	NA	NA	NA	NA	NA	NA	NA	12	0.00079	0.00314542	0.46206	0.83136	NA	NA	NA	NA	NA
chr2	Super-Scaffold_1	81952001	81952500	NA	NA	NA	NA	NA	NA	NA	NA	NA	NA	NA	NA	NA	NA	NA	NA	NA	NA	NA	NA	17	0.0056	0.017436	0.69661	0.8967	NA	NA	NA	NA	NA
chr2	Super-Scaffold_1	81956001	81956500	NA	NA	NA	NA	NA	NA	NA	NA	NA	NA	NA	NA	NA	NA	NA	NA	NA	NA	NA	NA	23	3.2e-05	0.000253103	0.78352	0.55402	NA	NA	NA	NA	NA
chr2	Super-Scaffold_1	81956251	81956750	NA	NA	NA	NA	NA	NA	NA	NA	NA	NA	NA	NA	NA	NA	NA	NA	NA	NA	NA	NA	20	0.00012	0.00070133	0.69037	0.43652	NA	NA	NA	NA	NA
chr2	Super-Scaffold_1	81960001	81960500	NA	NA	NA	NA	NA	NA	NA	NA	NA	NA	NA	NA	NA	NA	NA	NA	NA	NA	NA	NA	13	0.00058	0.00245003	0.89101	0.61301	14	0.0001	0.000617647	0.88597	0.63415
chr2	Super-Scaffold_1	81960251	81960750	NA	NA	NA	NA	NA	NA	NA	NA	NA	NA	NA	NA	NA	NA	NA	NA	NA	NA	NA	NA	NA	NA	NA	NA	NA	15	0.00053	0.00228917	0.8363	0.62066
chr2	Super-Scaffold_1	82100501	82101000	NA	NA	NA	NA	NA	NA	NA	NA	NA	NA	NA	NA	NA	NA	NA	NA	NA	NA	NA	NA	NA	NA	NA	NA	NA	18	0.001	0.00381787	0.64605	0.42024
chr2	Super-Scaffold_1	82100751	82101250	NA	NA	NA	NA	NA	NA	NA	NA	NA	NA	NA	NA	NA	NA	NA	NA	NA	NA	NA	NA	NA	NA	NA	NA	NA	16	0.00051	0.00222123	0.69386	0.41783
chr2	Super-Scaffold_1	82129501	82130000	NA	NA	NA	NA	NA	NA	NA	NA	NA	NA	NA	NA	NA	NA	NA	NA	NA	NA	NA	NA	NA	NA	NA	NA	NA	10	0.00067	0.00275963	0.83985	0.62579
chr2	Super-Scaffold_1	82190001	82190500	NA	NA	NA	NA	NA	NA	NA	NA	NA	NA	10	0.001	0.00277519	0.87554	0.63578	NA	NA	NA	NA	NA	NA	NA	NA	NA	NA	NA	NA	NA	NA	NA
chr2	Super-Scaffold_1	82190251	82190750	NA	NA	NA	NA	NA	NA	NA	NA	NA	NA	16	5.9e-06	4.75643e-05	0.81659	0.52442	17	0.00056	0.0107111	0.71529	0.46063	16	0.00012	0.00070133	0.8178	0.48681	NA	NA	NA	NA	NA
chr2	Super-Scaffold_1	82190501	82191000	NA	NA	NA	NA	NA	NA	NA	NA	NA	NA	14	0.00013	0.000534361	0.6695	0.46155	NA	NA	NA	NA	NA	14	0.0012	0.00442958	0.6695	0.45676	NA	NA	NA	NA	NA
chr2	Super-Scaffold_1	82202251	82202750	NA	NA	NA	NA	NA	NA	NA	NA	NA	NA	10	0.0036	0.00862275	0.65839	0.86016	NA	NA	NA	NA	NA	NA	NA	NA	NA	NA	NA	NA	NA	NA	NA
chr2	Super-Scaffold_1	82203001	82203500	NA	NA	NA	NA	NA	NA	NA	NA	NA	NA	NA	NA	NA	NA	NA	NA	NA	NA	NA	NA	NA	NA	NA	NA	NA	10	0.0023	0.00781576	0.4758	0.72925
chr2	Super-Scaffold_1	82203251	82203750	NA	NA	NA	NA	NA	NA	NA	NA	NA	NA	12	4.3e-05	0.00022524	0.53031	0.82786	NA	NA	NA	NA	NA	12	1.3e-05	0.000125163	0.53031	0.86653	12	1.6e-05	0.000150655	0.53031	0.81858
chr2	Super-Scaffold_1	82203501	82204000	NA	NA	NA	NA	NA	NA	NA	NA	NA	NA	11	6.1e-05	0.000296628	0.522	0.81418	NA	NA	NA	NA	NA	12	5.3e-05	0.000375043	0.49089	0.80306	12	1e-05	0.000104597	0.47452	0.814
chr2	Super-Scaffold_1	82227251	82227750	NA	NA	NA	NA	NA	12	0.0062	0.0376113	0.87406	0.63351	NA	NA	NA	NA	NA	NA	NA	NA	NA	NA	NA	NA	NA	NA	NA	NA	NA	NA	NA	NA
chr2	Super-Scaffold_1	82238251	82238750	NA	NA	NA	NA	NA	10	0.0013	0.00989843	0.95997	0.74577	NA	NA	NA	NA	NA	NA	NA	NA	NA	NA	NA	NA	NA	NA	NA	NA	NA	NA	NA	NA
chr2	Super-Scaffold_1	82288751	82289250	NA	NA	NA	NA	NA	NA	NA	NA	NA	NA	NA	NA	NA	NA	NA	12	0.00093	0.0151006	0.63638	0.84791	NA	NA	NA	NA	NA	NA	NA	NA	NA	NA
chr2	Super-Scaffold_1	82308751	82309250	11	0.00047	0.00546621	0.46673	0.74355	NA	NA	NA	NA	NA	NA	NA	NA	NA	NA	NA	NA	NA	NA	NA	NA	NA	NA	NA	NA	NA	NA	NA	NA	NA
chr2	Super-Scaffold_1	82309001	82309500	11	0.0011	0.0100461	0.45594	0.72624	NA	NA	NA	NA	NA	NA	NA	NA	NA	NA	NA	NA	NA	NA	NA	NA	NA	NA	NA	NA	NA	NA	NA	NA	NA
chr2	Super-Scaffold_1	82347001	82347500	12	0.0016	0.0134616	0.79355	0.57349	NA	NA	NA	NA	NA	NA	NA	NA	NA	NA	NA	NA	NA	NA	NA	NA	NA	NA	NA	NA	NA	NA	NA	NA	NA
chr2	Super-Scaffold_1	82355001	82355500	NA	NA	NA	NA	NA	NA	NA	NA	NA	NA	NA	NA	NA	NA	NA	NA	NA	NA	NA	NA	NA	NA	NA	NA	NA	13	0.00021	0.00110365	0.52464	0.83753
chr2	Super-Scaffold_1	82366751	82367250	NA	NA	NA	NA	NA	NA	NA	NA	NA	NA	NA	NA	NA	NA	NA	NA	NA	NA	NA	NA	10	0.0085	0.025813	0.54603	0.74997	NA	NA	NA	NA	NA
chr2	Super-Scaffold_1	82377251	82377750	NA	NA	NA	NA	NA	NA	NA	NA	NA	NA	NA	NA	NA	NA	NA	NA	NA	NA	NA	NA	10	0.00019	0.00100379	0.44489	0.72628	NA	NA	NA	NA	NA
chr2	Super-Scaffold_1	82393751	82394250	NA	NA	NA	NA	NA	NA	NA	NA	NA	NA	NA	NA	NA	NA	NA	NA	NA	NA	NA	NA	12	0.001	0.0037979	0.68392	0.88453	NA	NA	NA	NA	NA
chr2	Super-Scaffold_1	82394001	82394500	NA	NA	NA	NA	NA	NA	NA	NA	NA	NA	NA	NA	NA	NA	NA	NA	NA	NA	NA	NA	12	0.001	0.0037979	0.68392	0.88453	NA	NA	NA	NA	NA
chr2	Super-Scaffold_1	82395501	82396000	13	0.0005	0.00571786	0.50117	0.80034	NA	NA	NA	NA	NA	NA	NA	NA	NA	NA	NA	NA	NA	NA	NA	NA	NA	NA	NA	NA	NA	NA	NA	NA	NA
chr2	Super-Scaffold_1	82410751	82411250	23	0.00016	0.00256995	0.83295	0.59998	NA	NA	NA	NA	NA	23	0.00021	0.000783618	0.82245	0.61047	NA	NA	NA	NA	NA	NA	NA	NA	NA	NA	NA	NA	NA	NA	NA
chr2	Super-Scaffold_1	82411001	82411500	17	0.0013	0.0114294	0.79122	0.57657	NA	NA	NA	NA	NA	NA	NA	NA	NA	NA	NA	NA	NA	NA	NA	NA	NA	NA	NA	NA	NA	NA	NA	NA	NA
chr2	Super-Scaffold_1	82432501	82433000	10	0.0012	0.010754	0.64387	0.96611	NA	NA	NA	NA	NA	NA	NA	NA	NA	NA	NA	NA	NA	NA	NA	NA	NA	NA	NA	NA	NA	NA	NA	NA	NA
chr2	Super-Scaffold_1	82438751	82439250	11	0.0005	0.00571786	0.53336	0.8134	NA	NA	NA	NA	NA	NA	NA	NA	NA	NA	NA	NA	NA	NA	NA	NA	NA	NA	NA	NA	NA	NA	NA	NA	NA
chr2	Super-Scaffold_1	82467001	82467500	NA	NA	NA	NA	NA	10	0.0041	0.0259521	0.57094	0.85073	NA	NA	NA	NA	NA	NA	NA	NA	NA	NA	NA	NA	NA	NA	NA	NA	NA	NA	NA	NA
chr2	Super-Scaffold_1	82492001	82492500	NA	NA	NA	NA	NA	17	0.0056	0.0343291	0.28372	0.51473	NA	NA	NA	NA	NA	NA	NA	NA	NA	NA	NA	NA	NA	NA	NA	NA	NA	NA	NA	NA
chr2	Super-Scaffold_1	82515001	82515500	NA	NA	NA	NA	NA	10	0.0034	0.0219843	0.46198	0.6922	NA	NA	NA	NA	NA	NA	NA	NA	NA	NA	NA	NA	NA	NA	NA	NA	NA	NA	NA	NA
chr2	Super-Scaffold_1	82551501	82552000	NA	NA	NA	NA	NA	NA	NA	NA	NA	NA	11	0.001	0.00277519	0.56309	0.87755	NA	NA	NA	NA	NA	NA	NA	NA	NA	NA	11	0.0019	0.00661695	0.56309	0.87333
chr2	Super-Scaffold_1	82578751	82579250	NA	NA	NA	NA	NA	NA	NA	NA	NA	NA	19	0.001	0.00277519	0.59727	0.82072	NA	NA	NA	NA	NA	15	0.00045	0.00199178	0.61026	0.8818	NA	NA	NA	NA	NA
chr2	Super-Scaffold_1	82579001	82579500	NA	NA	NA	NA	NA	NA	NA	NA	NA	NA	16	3.5e-06	3.14693e-05	0.48316	0.82508	NA	NA	NA	NA	NA	12	0.00055	0.00234401	0.47846	0.80399	NA	NA	NA	NA	NA
chr2	Super-Scaffold_1	82591251	82591750	NA	NA	NA	NA	NA	NA	NA	NA	NA	NA	18	0.00097	0.00272452	0.47703	0.21676	NA	NA	NA	NA	NA	17	9.9e-05	0.000607494	0.46561	0.17396	22	1.2e-07	3.22905e-06	0.4786	0.1513
chr2	Super-Scaffold_1	82591501	82592000	NA	NA	NA	NA	NA	NA	NA	NA	NA	NA	17	2.8e-08	6.94067e-07	0.61592	0.22695	NA	NA	NA	NA	NA	13	1.1e-06	1.81673e-05	0.67645	0.26918	17	3.4e-06	4.54468e-05	0.62925	0.27353
chr2	Super-Scaffold_1	82604001	82604500	NA	NA	NA	NA	NA	NA	NA	NA	NA	NA	12	0.0012	0.00324552	0.60559	0.31044	NA	NA	NA	NA	NA	NA	NA	NA	NA	NA	NA	NA	NA	NA	NA
chr2	Super-Scaffold_1	82605751	82606250	NA	NA	NA	NA	NA	NA	NA	NA	NA	NA	10	0.0018	0.00462616	0.55459	0.8617	NA	NA	NA	NA	NA	10	0.003	0.00984603	0.55674	0.85447	NA	NA	NA	NA	NA
chr2	Super-Scaffold_1	82606001	82606500	NA	NA	NA	NA	NA	NA	NA	NA	NA	NA	NA	NA	NA	NA	NA	NA	NA	NA	NA	NA	10	0.002	0.00686671	0.57413	0.84453	NA	NA	NA	NA	NA
chr2	Super-Scaffold_1	82629251	82629750	NA	NA	NA	NA	NA	NA	NA	NA	NA	NA	10	0.0022	0.00552175	0.47701	0.82337	NA	NA	NA	NA	NA	NA	NA	NA	NA	NA	10	0.0012	0.00445164	0.48806	0.84895
chr2	Super-Scaffold_1	82629751	82630250	18	0.0015	0.0128067	0.58926	0.81433	NA	NA	NA	NA	NA	NA	NA	NA	NA	NA	NA	NA	NA	NA	NA	NA	NA	NA	NA	NA	NA	NA	NA	NA	NA
chr2	Super-Scaffold_1	82668001	82668500	NA	NA	NA	NA	NA	NA	NA	NA	NA	NA	15	0.0026	0.00641088	0.6359	0.37415	NA	NA	NA	NA	NA	15	1.2e-05	0.000117469	0.67386	0.30699	NA	NA	NA	NA	NA
chr2	Super-Scaffold_1	82668251	82668750	NA	NA	NA	NA	NA	NA	NA	NA	NA	NA	NA	NA	NA	NA	NA	NA	NA	NA	NA	NA	11	0.0042	0.0133603	0.61191	0.25396	NA	NA	NA	NA	NA
chr2	Super-Scaffold_1	82698001	82698500	21	0.0045	0.0319263	0.45511	0.72216	18	0.00034	0.00368678	0.40165	0.72222	NA	NA	NA	NA	NA	NA	NA	NA	NA	NA	NA	NA	NA	NA	NA	NA	NA	NA	NA	NA
chr2	Super-Scaffold_1	82698251	82698750	20	0.00041	0.00493884	0.46394	0.79161	18	9.2e-06	0.000300662	0.36901	0.81481	20	0.0024	0.00596429	0.61367	0.82361	NA	NA	NA	NA	NA	NA	NA	NA	NA	NA	22	0.00018	0.000976101	0.68024	0.4142
chr2	Super-Scaffold_1	82701251	82701750	17	4.3e-05	0.00106198	0.91519	0.68242	NA	NA	NA	NA	NA	NA	NA	NA	NA	NA	NA	NA	NA	NA	NA	NA	NA	NA	NA	NA	NA	NA	NA	NA	NA
chr2	Super-Scaffold_1	82702251	82702750	NA	NA	NA	NA	NA	NA	NA	NA	NA	NA	10	0.0006	0.00182644	0.9678	0.72721	NA	NA	NA	NA	NA	NA	NA	NA	NA	NA	NA	NA	NA	NA	NA
chr2	Super-Scaffold_1	82713251	82713750	NA	NA	NA	NA	NA	13	5.6e-06	0.000210189	0.5954	0.90772	NA	NA	NA	NA	NA	NA	NA	NA	NA	NA	NA	NA	NA	NA	NA	NA	NA	NA	NA	NA
chr2	Super-Scaffold_1	82733501	82734000	NA	NA	NA	NA	NA	NA	NA	NA	NA	NA	13	0.003	0.00730177	0.69114	0.89744	NA	NA	NA	NA	NA	NA	NA	NA	NA	NA	NA	NA	NA	NA	NA
chr2	Super-Scaffold_1	82771751	82772250	NA	NA	NA	NA	NA	NA	NA	NA	NA	NA	NA	NA	NA	NA	NA	12	0.0039	0.0453542	0.633	0.84481	NA	NA	NA	NA	NA	NA	NA	NA	NA	NA
chr2	Super-Scaffold_1	82778501	82779000	NA	NA	NA	NA	NA	NA	NA	NA	NA	NA	NA	NA	NA	NA	NA	NA	NA	NA	NA	NA	21	1.2e-05	0.000117469	0.88334	0.59755	NA	NA	NA	NA	NA
chr2	Super-Scaffold_1	82789251	82789750	NA	NA	NA	NA	NA	NA	NA	NA	NA	NA	NA	NA	NA	NA	NA	NA	NA	NA	NA	NA	NA	NA	NA	NA	NA	15	0.0009	0.00352645	0.86165	0.48317
chr2	Super-Scaffold_1	82789501	82790000	NA	NA	NA	NA	NA	NA	NA	NA	NA	NA	NA	NA	NA	NA	NA	NA	NA	NA	NA	NA	NA	NA	NA	NA	NA	15	0.00071	0.0028969	0.88119	0.50724
chr2	Super-Scaffold_1	82791251	82791750	11	0.0019	0.0154822	0.93688	0.72478	NA	NA	NA	NA	NA	NA	NA	NA	NA	NA	NA	NA	NA	NA	NA	NA	NA	NA	NA	NA	NA	NA	NA	NA	NA
chr2	Super-Scaffold_1	82793501	82794000	NA	NA	NA	NA	NA	NA	NA	NA	NA	NA	12	0.0007	0.00207545	0.33206	0.60801	NA	NA	NA	NA	NA	NA	NA	NA	NA	NA	NA	NA	NA	NA	NA
chr2	Super-Scaffold_1	82795001	82795500	NA	NA	NA	NA	NA	NA	NA	NA	NA	NA	NA	NA	NA	NA	NA	NA	NA	NA	NA	NA	11	0.00043	0.00191897	0.33241	0.58006	NA	NA	NA	NA	NA
chr2	Super-Scaffold_1	82795251	82795750	NA	NA	NA	NA	NA	19	0.00067	0.00599594	0.52886	0.30914	NA	NA	NA	NA	NA	NA	NA	NA	NA	NA	NA	NA	NA	NA	NA	NA	NA	NA	NA	NA
chr2	Super-Scaffold_1	82799251	82799750	NA	NA	NA	NA	NA	NA	NA	NA	NA	NA	NA	NA	NA	NA	NA	NA	NA	NA	NA	NA	11	0.00019	0.00100379	0.50603	0.82545	NA	NA	NA	NA	NA
chr2	Super-Scaffold_1	82800251	82800750	NA	NA	NA	NA	NA	NA	NA	NA	NA	NA	NA	NA	NA	NA	NA	11	0.00019	0.00521275	0.689	0.37194	NA	NA	NA	NA	NA	NA	NA	NA	NA	NA
chr2	Super-Scaffold_1	82801751	82802250	NA	NA	NA	NA	NA	11	0.00045	0.00450223	0.85437	0.51227	NA	NA	NA	NA	NA	NA	NA	NA	NA	NA	NA	NA	NA	NA	NA	NA	NA	NA	NA	NA
chr2	Super-Scaffold_1	82804001	82804500	NA	NA	NA	NA	NA	14	0.00019	0.00243284	0.83224	0.56251	NA	NA	NA	NA	NA	NA	NA	NA	NA	NA	NA	NA	NA	NA	NA	NA	NA	NA	NA	NA
chr2	Super-Scaffold_1	82806251	82806750	NA	NA	NA	NA	NA	NA	NA	NA	NA	NA	NA	NA	NA	NA	NA	NA	NA	NA	NA	NA	NA	NA	NA	NA	NA	20	0.0025	0.00841518	0.53979	0.33052
chr2	Super-Scaffold_1	82811001	82811500	12	7e-06	0.000305513	0.20195	0.59212	NA	NA	NA	NA	NA	NA	NA	NA	NA	NA	NA	NA	NA	NA	NA	NA	NA	NA	NA	NA	NA	NA	NA	NA	NA
chr2	Super-Scaffold_1	82811251	82811750	18	2.6e-05	0.00075457	0.23958	0.59845	NA	NA	NA	NA	NA	NA	NA	NA	NA	NA	NA	NA	NA	NA	NA	NA	NA	NA	NA	NA	NA	NA	NA	NA	NA
chr2	Super-Scaffold_1	82821501	82822000	NA	NA	NA	NA	NA	NA	NA	NA	NA	NA	NA	NA	NA	NA	NA	NA	NA	NA	NA	NA	NA	NA	NA	NA	NA	10	0.0018	0.00630265	0.82557	0.51223
chr2	Super-Scaffold_1	82821751	82822250	NA	NA	NA	NA	NA	13	0.00052	0.00499463	0.44872	0.2051	12	1.7e-06	1.76782e-05	0.80047	0.21027	NA	NA	NA	NA	NA	NA	NA	NA	NA	NA	15	0.00044	0.00197118	0.76788	0.47111
chr2	Super-Scaffold_1	82822501	82823000	NA	NA	NA	NA	NA	NA	NA	NA	NA	NA	24	0.00018	0.000691376	0.41203	0.6252	NA	NA	NA	NA	NA	21	4.2e-09	2.14842e-07	0.35059	0.77339	NA	NA	NA	NA	NA
chr2	Super-Scaffold_1	82822751	82823250	NA	NA	NA	NA	NA	NA	NA	NA	NA	NA	NA	NA	NA	NA	NA	16	0.0014	0.0201685	0.45138	0.72133	16	8.1e-06	8.7085e-05	0.43941	0.76638	NA	NA	NA	NA	NA
chr2	Super-Scaffold_1	82839001	82839500	17	0.00013	0.00223276	0.73723	0.48443	16	0.00045	0.00450223	0.7349	0.46749	13	8.5e-06	6.33605e-05	0.88761	0.57248	NA	NA	NA	NA	NA	NA	NA	NA	NA	NA	NA	NA	NA	NA	NA
chr2	Super-Scaffold_1	82839251	82839750	23	1.9e-06	0.000119682	0.68395	0.43262	22	0.00062	0.00568103	0.63197	0.41795	18	8.7e-11	6.51533e-09	0.82931	0.45318	NA	NA	NA	NA	NA	NA	NA	NA	NA	NA	NA	NA	NA	NA	NA
chr2	Super-Scaffold_1	82839501	82840000	NA	NA	NA	NA	NA	NA	NA	NA	NA	NA	17	0.002	0.00507085	0.74005	0.53572	NA	NA	NA	NA	NA	NA	NA	NA	NA	NA	NA	NA	NA	NA	NA
chr2	Super-Scaffold_1	82842251	82842750	16	0.00022	0.0032016	0.78435	0.52752	NA	NA	NA	NA	NA	16	0.00011	0.000467451	0.79909	0.52133	NA	NA	NA	NA	NA	NA	NA	NA	NA	NA	NA	NA	NA	NA	NA
chr2	Super-Scaffold_1	82842501	82843000	18	5.7e-05	0.00129624	0.76053	0.50748	NA	NA	NA	NA	NA	21	0.00013	0.000534361	0.75635	0.49303	NA	NA	NA	NA	NA	NA	NA	NA	NA	NA	NA	NA	NA	NA	NA
chr2	Super-Scaffold_1	82843001	82843500	NA	NA	NA	NA	NA	NA	NA	NA	NA	NA	22	1.3e-07	2.33268e-06	0.86221	0.4743	NA	NA	NA	NA	NA	21	2.9e-08	1.013e-06	0.88833	0.55958	19	6.9e-05	0.000469803	0.8505	0.5556
chr2	Super-Scaffold_1	82843251	82843750	NA	NA	NA	NA	NA	NA	NA	NA	NA	NA	22	1.1e-07	2.03735e-06	0.93329	0.48968	NA	NA	NA	NA	NA	23	2.6e-08	9.27663e-07	0.90146	0.52404	21	1.1e-05	0.000112236	0.88172	0.59676
chr2	Super-Scaffold_1	82844001	82844500	NA	NA	NA	NA	NA	NA	NA	NA	NA	NA	21	3.5e-08	8.31052e-07	0.66512	0.23817	NA	NA	NA	NA	NA	NA	NA	NA	NA	NA	NA	NA	NA	NA	NA
chr2	Super-Scaffold_1	82844251	82844750	NA	NA	NA	NA	NA	NA	NA	NA	NA	NA	18	8.5e-09	2.67532e-07	0.67178	0.19538	NA	NA	NA	NA	NA	14	0.00065	0.00268428	0.53141	0.2418	15	0.0057	0.0178724	0.55544	0.31582
chr2	Super-Scaffold_1	82844751	82845250	NA	NA	NA	NA	NA	NA	NA	NA	NA	NA	NA	NA	NA	NA	NA	NA	NA	NA	NA	NA	NA	NA	NA	NA	NA	12	0.0062	0.0193378	0.60739	0.35896
chr2	Super-Scaffold_1	82856251	82856750	NA	NA	NA	NA	NA	NA	NA	NA	NA	NA	NA	NA	NA	NA	NA	NA	NA	NA	NA	NA	NA	NA	NA	NA	NA	22	0.00039	0.00179263	0.85288	0.59149
chr2	Super-Scaffold_1	82856501	82857000	NA	NA	NA	NA	NA	NA	NA	NA	NA	NA	NA	NA	NA	NA	NA	NA	NA	NA	NA	NA	NA	NA	NA	NA	NA	21	9e-05	0.000575704	0.87936	0.54694
chr2	Super-Scaffold_1	82863501	82864000	NA	NA	NA	NA	NA	NA	NA	NA	NA	NA	24	7.9e-05	0.000362629	0.82828	0.57367	NA	NA	NA	NA	NA	NA	NA	NA	NA	NA	NA	NA	NA	NA	NA
chr2	Super-Scaffold_1	82863751	82864250	NA	NA	NA	NA	NA	NA	NA	NA	NA	NA	23	0.0012	0.00324552	0.81141	0.5929	NA	NA	NA	NA	NA	NA	NA	NA	NA	NA	22	8.6e-05	0.000555363	0.8696	0.65697
chr2	Super-Scaffold_1	82865751	82866250	NA	NA	NA	NA	NA	NA	NA	NA	NA	NA	NA	NA	NA	NA	NA	NA	NA	NA	NA	NA	10	2.2e-05	0.000188195	0.47926	0.1361	NA	NA	NA	NA	NA
chr2	Super-Scaffold_1	82866001	82866500	NA	NA	NA	NA	NA	NA	NA	NA	NA	NA	NA	NA	NA	NA	NA	NA	NA	NA	NA	NA	13	8.3e-08	2.3757e-06	0.62668	0.18722	NA	NA	NA	NA	NA
chr2	Super-Scaffold_1	82866251	82866750	NA	NA	NA	NA	NA	NA	NA	NA	NA	NA	NA	NA	NA	NA	NA	22	0.00039	0.00838915	0.7306	0.47412	NA	NA	NA	NA	NA	NA	NA	NA	NA	NA
chr2	Super-Scaffold_1	82867001	82867500	NA	NA	NA	NA	NA	12	0.00031	0.00343813	0.88889	0.63739	NA	NA	NA	NA	NA	NA	NA	NA	NA	NA	NA	NA	NA	NA	NA	NA	NA	NA	NA	NA
chr2	Super-Scaffold_1	82872251	82872750	NA	NA	NA	NA	NA	NA	NA	NA	NA	NA	20	6.4e-06	5.07255e-05	0.43763	0.73461	NA	NA	NA	NA	NA	NA	NA	NA	NA	NA	NA	NA	NA	NA	NA
chr2	Super-Scaffold_1	82872501	82873000	NA	NA	NA	NA	NA	NA	NA	NA	NA	NA	18	1.3e-05	8.80308e-05	0.33205	0.65639	NA	NA	NA	NA	NA	NA	NA	NA	NA	NA	NA	NA	NA	NA	NA
chr2	Super-Scaffold_1	82874001	82874500	NA	NA	NA	NA	NA	NA	NA	NA	NA	NA	15	0.0016	0.00416631	0.15558	0.40909	NA	NA	NA	NA	NA	NA	NA	NA	NA	NA	18	0.0015	0.00539227	0.17826	0.42921
chr2	Super-Scaffold_1	82874251	82874750	NA	NA	NA	NA	NA	NA	NA	NA	NA	NA	10	0.0052	0.0121373	0.27633	0.5891	NA	NA	NA	NA	NA	NA	NA	NA	NA	NA	NA	NA	NA	NA	NA
chr2	Super-Scaffold_1	82878001	82878500	NA	NA	NA	NA	NA	12	0.00067	0.00599594	0.90456	0.594	NA	NA	NA	NA	NA	NA	NA	NA	NA	NA	NA	NA	NA	NA	NA	NA	NA	NA	NA	NA
chr2	Super-Scaffold_1	82878251	82878750	NA	NA	NA	NA	NA	15	0.00073	0.00638947	0.7653	0.45302	NA	NA	NA	NA	NA	NA	NA	NA	NA	NA	NA	NA	NA	NA	NA	NA	NA	NA	NA	NA
chr2	Super-Scaffold_1	82882501	82883000	19	0.0008	0.00802722	0.57005	0.85234	23	6.2e-05	0.00112941	0.56597	0.81194	NA	NA	NA	NA	NA	NA	NA	NA	NA	NA	NA	NA	NA	NA	NA	NA	NA	NA	NA	NA
chr2	Super-Scaffold_1	82884501	82885000	NA	NA	NA	NA	NA	NA	NA	NA	NA	NA	NA	NA	NA	NA	NA	NA	NA	NA	NA	NA	10	2.9e-05	0.000233564	0.18887	0.70201	NA	NA	NA	NA	NA
chr2	Super-Scaffold_1	82884751	82885250	NA	NA	NA	NA	NA	NA	NA	NA	NA	NA	NA	NA	NA	NA	NA	NA	NA	NA	NA	NA	12	1.1e-05	0.000109744	0.25396	0.77054	11	0.00012	0.000711882	0.27694	0.66894
chr2	Super-Scaffold_1	82886251	82886750	NA	NA	NA	NA	NA	NA	NA	NA	NA	NA	NA	NA	NA	NA	NA	14	4.7e-07	7.69951e-05	0.57372	0.17623	16	5.6e-07	1.07796e-05	0.5147	0.18211	NA	NA	NA	NA	NA
chr2	Super-Scaffold_1	82886501	82887000	NA	NA	NA	NA	NA	NA	NA	NA	NA	NA	NA	NA	NA	NA	NA	14	3.1e-06	0.000320741	0.4265	0.13095	NA	NA	NA	NA	NA	NA	NA	NA	NA	NA
chr2	Super-Scaffold_1	82887251	82887750	NA	NA	NA	NA	NA	NA	NA	NA	NA	NA	NA	NA	NA	NA	NA	NA	NA	NA	NA	NA	20	0.00024	0.0012088	0.50313	0.24723	NA	NA	NA	NA	NA
chr2	Super-Scaffold_1	82888001	82888500	NA	NA	NA	NA	NA	NA	NA	NA	NA	NA	NA	NA	NA	NA	NA	NA	NA	NA	NA	NA	18	2.9e-05	0.000233564	0.53867	0.80322	NA	NA	NA	NA	NA
chr2	Super-Scaffold_1	82888251	82888750	NA	NA	NA	NA	NA	17	0.00035	0.00376065	0.75926	0.50644	NA	NA	NA	NA	NA	NA	NA	NA	NA	NA	NA	NA	NA	NA	NA	NA	NA	NA	NA	NA
chr2	Super-Scaffold_1	82888501	82889000	NA	NA	NA	NA	NA	NA	NA	NA	NA	NA	NA	NA	NA	NA	NA	13	0.0046	0.0522539	0.60509	0.26511	NA	NA	NA	NA	NA	12	1.5e-05	0.000143182	0.23349	0.63094
chr2	Super-Scaffold_1	82890751	82891250	NA	NA	NA	NA	NA	NA	NA	NA	NA	NA	11	0.0043	0.0101627	0.47498	0.72944	NA	NA	NA	NA	NA	12	0.0052	0.0162664	0.47954	0.73123	NA	NA	NA	NA	NA
chr2	Super-Scaffold_1	82896501	82897000	NA	NA	NA	NA	NA	NA	NA	NA	NA	NA	17	0.0001	0.000433454	0.58368	0.32774	NA	NA	NA	NA	NA	NA	NA	NA	NA	NA	NA	NA	NA	NA	NA
chr2	Super-Scaffold_1	82896751	82897250	NA	NA	NA	NA	NA	NA	NA	NA	NA	NA	17	1.8e-06	1.85154e-05	0.4511	0.16182	NA	NA	NA	NA	NA	18	0.00028	0.00136848	0.45218	0.22537	18	8e-05	0.000525585	0.46265	0.22868
chr2	Super-Scaffold_1	82897001	82897500	NA	NA	NA	NA	NA	NA	NA	NA	NA	NA	NA	NA	NA	NA	NA	NA	NA	NA	NA	NA	30	1.9e-05	0.000168131	0.54004	0.3123	NA	NA	NA	NA	NA
chr2	Super-Scaffold_1	82902501	82903000	NA	NA	NA	NA	NA	NA	NA	NA	NA	NA	NA	NA	NA	NA	NA	NA	NA	NA	NA	NA	NA	NA	NA	NA	NA	11	0.0011	0.00413047	0.20852	0.45388
chr2	Super-Scaffold_1	82921251	82921750	NA	NA	NA	NA	NA	NA	NA	NA	NA	NA	NA	NA	NA	NA	NA	NA	NA	NA	NA	NA	NA	NA	NA	NA	NA	10	0.0013	0.00476356	0.4766	0.77546
chr2	Super-Scaffold_1	82922501	82923000	NA	NA	NA	NA	NA	10	0.00035	0.00376065	0.75214	0.42044	NA	NA	NA	NA	NA	NA	NA	NA	NA	NA	NA	NA	NA	NA	NA	NA	NA	NA	NA	NA
chr2	Super-Scaffold_1	82922751	82923250	19	7.3e-06	0.000315301	0.82514	0.48331	14	0.001	0.00805761	0.75671	0.44833	NA	NA	NA	NA	NA	NA	NA	NA	NA	NA	NA	NA	NA	NA	NA	NA	NA	NA	NA	NA
chr2	Super-Scaffold_1	82923001	82923500	22	2.2e-05	0.000671674	0.80365	0.53694	NA	NA	NA	NA	NA	NA	NA	NA	NA	NA	NA	NA	NA	NA	NA	NA	NA	NA	NA	NA	NA	NA	NA	NA	NA
chr2	Super-Scaffold_1	82924751	82925250	NA	NA	NA	NA	NA	NA	NA	NA	NA	NA	10	0.0023	0.00574848	0.33411	0.64352	NA	NA	NA	NA	NA	NA	NA	NA	NA	NA	NA	NA	NA	NA	NA
chr2	Super-Scaffold_1	82925001	82925500	NA	NA	NA	NA	NA	NA	NA	NA	NA	NA	NA	NA	NA	NA	NA	11	0.0026	0.0324433	0.68498	0.35409	NA	NA	NA	NA	NA	NA	NA	NA	NA	NA
chr2	Super-Scaffold_1	82929001	82929500	NA	NA	NA	NA	NA	NA	NA	NA	NA	NA	NA	NA	NA	NA	NA	NA	NA	NA	NA	NA	NA	NA	NA	NA	NA	10	1.9e-07	4.67129e-06	0.29868	0.7985
chr2	Super-Scaffold_1	82932751	82933250	NA	NA	NA	NA	NA	NA	NA	NA	NA	NA	NA	NA	NA	NA	NA	NA	NA	NA	NA	NA	10	0.005	0.0156921	0.88124	0.57393	NA	NA	NA	NA	NA
chr2	Super-Scaffold_1	82933001	82933500	NA	NA	NA	NA	NA	NA	NA	NA	NA	NA	NA	NA	NA	NA	NA	NA	NA	NA	NA	NA	NA	NA	NA	NA	NA	16	0.00026	0.00130064	0.93471	0.56325
chr2	Super-Scaffold_1	82934501	82935000	NA	NA	NA	NA	NA	NA	NA	NA	NA	NA	14	0.0013	0.00347515	0.6889	0.47996	NA	NA	NA	NA	NA	14	0.00011	0.000655581	0.6889	0.48869	NA	NA	NA	NA	NA
chr2	Super-Scaffold_1	82934751	82935250	NA	NA	NA	NA	NA	NA	NA	NA	NA	NA	10	3.4e-06	3.0744e-05	0.73508	0.51673	NA	NA	NA	NA	NA	NA	NA	NA	NA	NA	NA	NA	NA	NA	NA
chr2	Super-Scaffold_1	82938001	82938500	NA	NA	NA	NA	NA	NA	NA	NA	NA	NA	11	0.0045	0.0105991	0.74829	0.50345	NA	NA	NA	NA	NA	NA	NA	NA	NA	NA	NA	NA	NA	NA	NA
chr2	Super-Scaffold_1	82938751	82939250	NA	NA	NA	NA	NA	NA	NA	NA	NA	NA	NA	NA	NA	NA	NA	NA	NA	NA	NA	NA	15	0.00031	0.00147989	0.83683	0.60249	14	0.00061	0.00255722	0.84662	0.63359
chr2	Super-Scaffold_1	82939001	82939500	NA	NA	NA	NA	NA	NA	NA	NA	NA	NA	NA	NA	NA	NA	NA	NA	NA	NA	NA	NA	21	3.4e-06	4.44232e-05	0.93361	0.67066	NA	NA	NA	NA	NA
chr2	Super-Scaffold_1	82939251	82939750	NA	NA	NA	NA	NA	NA	NA	NA	NA	NA	NA	NA	NA	NA	NA	NA	NA	NA	NA	NA	11	0.0035	0.011308	0.952	0.72466	NA	NA	NA	NA	NA
chr2	Super-Scaffold_1	82943251	82943750	NA	NA	NA	NA	NA	NA	NA	NA	NA	NA	14	4.9e-05	0.000250008	0.53829	0.24121	32	0.0023	0.0294156	0.18592	0.44963	24	0.00021	0.00108837	0.65229	0.40497	24	1.4e-11	1.9717e-09	0.66915	0.19749
chr2	Super-Scaffold_1	82943501	82944000	NA	NA	NA	NA	NA	NA	NA	NA	NA	NA	12	8.9e-05	0.00039776	0.65647	0.24072	NA	NA	NA	NA	NA	16	0.00026	0.00128727	0.64481	0.35199	18	1.2e-07	3.22905e-06	0.67922	0.22291
chr2	Super-Scaffold_1	82955001	82955500	13	0.00012	0.00210965	0.51815	0.25038	NA	NA	NA	NA	NA	11	8.4e-10	4.16003e-08	0.88818	0.1747	NA	NA	NA	NA	NA	11	0.0025	0.00836465	0.88818	0.58206	NA	NA	NA	NA	NA
chr2	Super-Scaffold_1	82969751	82970250	NA	NA	NA	NA	NA	NA	NA	NA	NA	NA	11	0.0016	0.00416631	0.71837	0.38884	NA	NA	NA	NA	NA	11	0.00066	0.00272058	0.7135	0.33955	11	0.00047	0.0020801	0.68247	0.33448
chr2	Super-Scaffold_1	82970001	82970500	NA	NA	NA	NA	NA	NA	NA	NA	NA	NA	17	0.00035	0.00117852	0.73996	0.48577	NA	NA	NA	NA	NA	17	2.5e-06	3.49033e-05	0.7316	0.40584	17	1.5e-06	2.37404e-05	0.72825	0.37327
chr2	Super-Scaffold_1	82975751	82976250	NA	NA	NA	NA	NA	NA	NA	NA	NA	NA	NA	NA	NA	NA	NA	NA	NA	NA	NA	NA	NA	NA	NA	NA	NA	17	0.00073	0.00296279	0.94664	0.73859
chr2	Super-Scaffold_1	82978001	82978500	NA	NA	NA	NA	NA	NA	NA	NA	NA	NA	NA	NA	NA	NA	NA	11	0.00055	0.0105541	0.69011	0.93688	NA	NA	NA	NA	NA	NA	NA	NA	NA	NA
chr2	Super-Scaffold_1	82980251	82980750	NA	NA	NA	NA	NA	22	3.1e-05	0.000701814	0.95455	0.71888	NA	NA	NA	NA	NA	22	0.004	0.046342	0.92714	0.62879	NA	NA	NA	NA	NA	NA	NA	NA	NA	NA
chr2	Super-Scaffold_1	82982751	82983250	NA	NA	NA	NA	NA	NA	NA	NA	NA	NA	NA	NA	NA	NA	NA	NA	NA	NA	NA	NA	NA	NA	NA	NA	NA	14	0.00024	0.00122417	0.90994	0.56421
chr2	Super-Scaffold_1	82983001	82983500	NA	NA	NA	NA	NA	15	0.0013	0.00989843	0.84751	0.62925	14	6e-06	4.82084e-05	0.9376	0.63726	NA	NA	NA	NA	NA	NA	NA	NA	NA	NA	NA	NA	NA	NA	NA
chr2	Super-Scaffold_1	82987001	82987500	19	0.00089	0.00865658	0.10379	0.38571	NA	NA	NA	NA	NA	NA	NA	NA	NA	NA	NA	NA	NA	NA	NA	18	1.8e-07	4.38959e-06	0.41405	0.12588	NA	NA	NA	NA	NA
chr2	Super-Scaffold_1	82989501	82990000	NA	NA	NA	NA	NA	NA	NA	NA	NA	NA	10	8.4e-05	0.000380642	0.80344	0.49584	NA	NA	NA	NA	NA	NA	NA	NA	NA	NA	NA	NA	NA	NA	NA
chr2	Super-Scaffold_1	82989751	82990250	NA	NA	NA	NA	NA	NA	NA	NA	NA	NA	23	5.1e-05	0.000257879	0.79387	0.58207	NA	NA	NA	NA	NA	NA	NA	NA	NA	NA	NA	NA	NA	NA	NA
chr2	Super-Scaffold_1	82992001	82992500	NA	NA	NA	NA	NA	12	0.006	0.0365217	0.5585	0.34724	NA	NA	NA	NA	NA	NA	NA	NA	NA	NA	NA	NA	NA	NA	NA	NA	NA	NA	NA	NA
chr2	Super-Scaffold_1	82992251	82992750	18	0.0013	0.0114294	0.51564	0.28437	16	0.0029	0.019186	0.50858	0.26037	NA	NA	NA	NA	NA	NA	NA	NA	NA	NA	NA	NA	NA	NA	NA	NA	NA	NA	NA	NA
chr2	Super-Scaffold_1	82996501	82997000	NA	NA	NA	NA	NA	NA	NA	NA	NA	NA	18	0.00066	0.00197832	0.87593	0.65686	NA	NA	NA	NA	NA	NA	NA	NA	NA	NA	NA	NA	NA	NA	NA
chr2	Super-Scaffold_1	82996751	82997250	22	0.00032	0.00415226	0.71669	0.4909	16	0.0054	0.0331792	0.66846	0.45415	22	9.6e-05	0.000423073	0.73435	0.48962	NA	NA	NA	NA	NA	NA	NA	NA	NA	NA	NA	NA	NA	NA	NA
chr2	Super-Scaffold_1	82997001	82997500	NA	NA	NA	NA	NA	NA	NA	NA	NA	NA	24	0.00028	0.000985581	0.77625	0.56108	NA	NA	NA	NA	NA	NA	NA	NA	NA	NA	NA	NA	NA	NA	NA
chr2	Super-Scaffold_1	82998001	82998500	NA	NA	NA	NA	NA	NA	NA	NA	NA	NA	12	8.1e-05	0.000369687	0.78664	0.36339	NA	NA	NA	NA	NA	NA	NA	NA	NA	NA	NA	NA	NA	NA	NA
chr2	Super-Scaffold_1	82998251	82998750	NA	NA	NA	NA	NA	18	0.0046	0.0287353	0.68644	0.47613	16	2.5e-05	0.000147039	0.80644	0.46589	NA	NA	NA	NA	NA	16	0.00015	0.000833667	0.80369	0.50012	NA	NA	NA	NA	NA
chr2	Super-Scaffold_1	82998501	82999000	NA	NA	NA	NA	NA	NA	NA	NA	NA	NA	18	2.6e-07	4.02939e-06	0.84102	0.47887	NA	NA	NA	NA	NA	20	2e-06	2.9274e-05	0.83052	0.43278	19	0.00071	0.0028969	0.83411	0.5782
chr2	Super-Scaffold_1	82998751	82999250	NA	NA	NA	NA	NA	NA	NA	NA	NA	NA	17	0.0002	0.000753554	0.70335	0.42484	NA	NA	NA	NA	NA	21	1.1e-05	0.000109744	0.69304	0.32571	17	0.0016	0.00568919	0.77565	0.46792
chr2	Super-Scaffold_1	82999001	82999500	NA	NA	NA	NA	NA	NA	NA	NA	NA	NA	NA	NA	NA	NA	NA	NA	NA	NA	NA	NA	21	6.4e-05	0.000433756	0.6763	0.37907	NA	NA	NA	NA	NA
chr2	Super-Scaffold_1	82999251	82999750	NA	NA	NA	NA	NA	NA	NA	NA	NA	NA	17	0.00089	0.00253228	0.69148	0.43263	NA	NA	NA	NA	NA	NA	NA	NA	NA	NA	NA	NA	NA	NA	NA
chr2	Super-Scaffold_1	83006001	83006500	NA	NA	NA	NA	NA	19	2.9e-05	0.000668294	0.80665	0.52886	16	1.6e-07	2.74635e-06	0.91098	0.52093	NA	NA	NA	NA	NA	NA	NA	NA	NA	NA	NA	NA	NA	NA	NA
chr2	Super-Scaffold_1	83006251	83006750	NA	NA	NA	NA	NA	14	0.00085	0.0071852	0.84891	0.62223	12	2.7e-05	0.00015643	0.93042	0.60081	NA	NA	NA	NA	NA	NA	NA	NA	NA	NA	NA	NA	NA	NA	NA
chr2	Super-Scaffold_1	83009251	83009750	NA	NA	NA	NA	NA	NA	NA	NA	NA	NA	20	1.9e-05	0.000118889	0.43858	0.16785	NA	NA	NA	NA	NA	24	2.1e-12	4.0885e-10	0.4107	0.097669	21	1e-06	1.72085e-05	0.39919	0.099873
chr2	Super-Scaffold_1	83009501	83010000	NA	NA	NA	NA	NA	NA	NA	NA	NA	NA	10	0.00035	0.00117852	0.63047	0.27974	NA	NA	NA	NA	NA	12	0.00015	0.000833667	0.6633	0.30472	10	0.00025	0.00126357	0.63752	0.25832
chr2	Super-Scaffold_1	83024501	83025000	15	9.6e-05	0.00183719	0.52353	0.79668	NA	NA	NA	NA	NA	NA	NA	NA	NA	NA	NA	NA	NA	NA	NA	NA	NA	NA	NA	NA	NA	NA	NA	NA	NA
chr2	Super-Scaffold_1	83024751	83025250	19	6.9e-05	0.00147415	0.49588	0.73655	19	0.0005	0.00485958	0.52902	0.7323	NA	NA	NA	NA	NA	NA	NA	NA	NA	NA	NA	NA	NA	NA	NA	NA	NA	NA	NA	NA
chr2	Super-Scaffold_1	83029001	83029500	NA	NA	NA	NA	NA	NA	NA	NA	NA	NA	NA	NA	NA	NA	NA	NA	NA	NA	NA	NA	NA	NA	NA	NA	NA	10	0.0011	0.00413047	0.6127	0.87163
chr2	Super-Scaffold_1	83032751	83033250	NA	NA	NA	NA	NA	NA	NA	NA	NA	NA	NA	NA	NA	NA	NA	NA	NA	NA	NA	NA	NA	NA	NA	NA	NA	11	0.00024	0.00122417	0.59136	0.26081
chr2	Super-Scaffold_1	83033001	83033500	12	5.8e-05	0.00130909	0.31991	0.66706	13	3.6e-05	0.000778405	0.31432	0.69267	NA	NA	NA	NA	NA	NA	NA	NA	NA	NA	NA	NA	NA	NA	NA	NA	NA	NA	NA	NA
chr2	Super-Scaffold_1	83033251	83033750	NA	NA	NA	NA	NA	17	0.00024	0.0028761	0.25695	0.57859	NA	NA	NA	NA	NA	NA	NA	NA	NA	NA	NA	NA	NA	NA	NA	NA	NA	NA	NA	NA
chr2	Super-Scaffold_1	83033501	83034000	NA	NA	NA	NA	NA	NA	NA	NA	NA	NA	NA	NA	NA	NA	NA	NA	NA	NA	NA	NA	NA	NA	NA	NA	NA	21	0.00031	0.00149456	0.59215	0.30218
chr2	Super-Scaffold_1	83035001	83035500	NA	NA	NA	NA	NA	10	0.0038	0.0242538	0.67494	0.88503	NA	NA	NA	NA	NA	NA	NA	NA	NA	NA	NA	NA	NA	NA	NA	NA	NA	NA	NA	NA
chr2	Super-Scaffold_1	83063001	83063500	NA	NA	NA	NA	NA	15	0.0016	0.0116476	0.81009	0.58114	NA	NA	NA	NA	NA	13	0.0075	0.0803413	0.80766	0.60319	NA	NA	NA	NA	NA	NA	NA	NA	NA	NA
chr2	Super-Scaffold_1	83063251	83063750	NA	NA	NA	NA	NA	17	0.00013	0.00186105	0.81965	0.57802	NA	NA	NA	NA	NA	14	7.1e-05	0.00278452	0.8531	0.57394	NA	NA	NA	NA	NA	NA	NA	NA	NA	NA
chr2	Super-Scaffold_1	83065751	83066250	NA	NA	NA	NA	NA	NA	NA	NA	NA	NA	14	0.00022	0.00081226	0.38307	0.66193	NA	NA	NA	NA	NA	NA	NA	NA	NA	NA	NA	NA	NA	NA	NA
chr2	Super-Scaffold_1	83066001	83066500	12	0.00024	0.0033956	0.34339	0.65072	14	0.0083	0.0492468	0.41807	0.67436	13	2.1e-05	0.0001286	0.365	0.6951	NA	NA	NA	NA	NA	NA	NA	NA	NA	NA	NA	NA	NA	NA	NA
chr2	Super-Scaffold_1	83067251	83067750	NA	NA	NA	NA	NA	NA	NA	NA	NA	NA	19	0.00019	0.000721833	0.43691	0.70124	NA	NA	NA	NA	NA	21	3.1e-06	4.12575e-05	0.41585	0.72989	21	4.3e-06	5.46978e-05	0.4142	0.73438
chr2	Super-Scaffold_1	83067501	83068000	NA	NA	NA	NA	NA	NA	NA	NA	NA	NA	20	0.00052	0.00162578	0.53511	0.7741	NA	NA	NA	NA	NA	22	0.0014	0.00504792	0.51942	0.73079	20	0.00047	0.0020801	0.48935	0.74628
chr2	Super-Scaffold_1	83068251	83068750	NA	NA	NA	NA	NA	NA	NA	NA	NA	NA	11	1.7e-05	0.000109005	0.4955	0.75836	NA	NA	NA	NA	NA	11	7.6e-05	0.000495602	0.48285	0.73213	11	2.4e-06	3.45184e-05	0.48609	0.79955
chr2	Super-Scaffold_1	83068501	83069000	NA	NA	NA	NA	NA	NA	NA	NA	NA	NA	NA	NA	NA	NA	NA	NA	NA	NA	NA	NA	NA	NA	NA	NA	NA	11	0.00014	0.000802641	0.55251	0.79805
chr2	Super-Scaffold_1	83111001	83111500	18	0.00011	0.00199276	0.84446	0.56056	NA	NA	NA	NA	NA	NA	NA	NA	NA	NA	NA	NA	NA	NA	NA	NA	NA	NA	NA	NA	NA	NA	NA	NA	NA
chr2	Super-Scaffold_1	83112251	83112750	NA	NA	NA	NA	NA	NA	NA	NA	NA	NA	NA	NA	NA	NA	NA	NA	NA	NA	NA	NA	12	0.0026	0.00865851	0.88338	0.67651	NA	NA	NA	NA	NA
chr2	Super-Scaffold_1	83112501	83113000	NA	NA	NA	NA	NA	NA	NA	NA	NA	NA	NA	NA	NA	NA	NA	NA	NA	NA	NA	NA	11	0.00066	0.00272058	0.88153	0.65243	NA	NA	NA	NA	NA
chr2	Super-Scaffold_1	83116001	83116500	10	0.0006	0.00651858	0.68602	0.9375	NA	NA	NA	NA	NA	NA	NA	NA	NA	NA	10	0.00015	0.00445468	0.98015	0.70091	NA	NA	NA	NA	NA	NA	NA	NA	NA	NA
chr2	Super-Scaffold_1	83116251	83116750	NA	NA	NA	NA	NA	NA	NA	NA	NA	NA	NA	NA	NA	NA	NA	20	9.2e-06	0.000697839	0.98445	0.74073	NA	NA	NA	NA	NA	NA	NA	NA	NA	NA
chr2	Super-Scaffold_1	83162001	83162500	NA	NA	NA	NA	NA	NA	NA	NA	NA	NA	20	1.8e-06	1.85154e-05	0.59982	0.87535	NA	NA	NA	NA	NA	NA	NA	NA	NA	NA	26	3.6e-05	0.000284518	0.65611	0.86341
chr2	Super-Scaffold_1	83162251	83162750	NA	NA	NA	NA	NA	NA	NA	NA	NA	NA	20	1.4e-08	3.97106e-07	0.39878	0.75649	NA	NA	NA	NA	NA	20	1.6e-07	4.00184e-06	0.38607	0.72038	22	2.2e-11	2.85154e-09	0.36733	0.80156
chr2	Super-Scaffold_1	83162501	83163000	NA	NA	NA	NA	NA	NA	NA	NA	NA	NA	15	5.1e-07	6.8663e-06	0.33802	0.70273	NA	NA	NA	NA	NA	14	6.5e-06	7.35773e-05	0.33503	0.67932	16	2.7e-09	1.5117e-07	0.30913	0.75621
chr2	Super-Scaffold_1	83162751	83163250	NA	NA	NA	NA	NA	NA	NA	NA	NA	NA	10	0.00093	0.00262556	0.40833	0.73927	NA	NA	NA	NA	NA	10	0.00075	0.00301628	0.3768	0.70438	NA	NA	NA	NA	NA
chr2	Super-Scaffold_1	83170751	83171250	NA	NA	NA	NA	NA	NA	NA	NA	NA	NA	NA	NA	NA	NA	NA	NA	NA	NA	NA	NA	12	0.0028	0.00925076	0.78711	0.56226	NA	NA	NA	NA	NA
chr2	Super-Scaffold_1	83172001	83172500	NA	NA	NA	NA	NA	NA	NA	NA	NA	NA	14	0.0022	0.00552175	0.86048	0.60905	NA	NA	NA	NA	NA	NA	NA	NA	NA	NA	NA	NA	NA	NA	NA
chr2	Super-Scaffold_1	83172251	83172750	NA	NA	NA	NA	NA	NA	NA	NA	NA	NA	13	0.00053	0.00165318	0.88432	0.56367	NA	NA	NA	NA	NA	NA	NA	NA	NA	NA	NA	NA	NA	NA	NA
chr2	Super-Scaffold_1	83173001	83173500	NA	NA	NA	NA	NA	NA	NA	NA	NA	NA	28	0.0013	0.00347515	0.6255	0.84161	NA	NA	NA	NA	NA	NA	NA	NA	NA	NA	37	1.9e-05	0.000172477	0.52294	0.77666
chr2	Super-Scaffold_1	83173251	83173750	NA	NA	NA	NA	NA	NA	NA	NA	NA	NA	26	2.6e-10	1.6056e-08	0.34864	0.7926	NA	NA	NA	NA	NA	23	0.0036	0.0116104	0.40517	0.64964	42	4.1e-14	2.11313e-11	0.30565	0.79886
chr2	Super-Scaffold_1	83173501	83174000	NA	NA	NA	NA	NA	NA	NA	NA	NA	NA	18	0.005	0.011701	0.42356	0.79057	15	0.0012	0.0179848	0.87879	0.62543	NA	NA	NA	NA	NA	30	3.9e-07	8.2389e-06	0.40682	0.79968
chr2	Super-Scaffold_1	83175251	83175750	NA	NA	NA	NA	NA	NA	NA	NA	NA	NA	NA	NA	NA	NA	NA	NA	NA	NA	NA	NA	12	0.0029	0.00954661	0.96084	0.67825	NA	NA	NA	NA	NA
chr2	Super-Scaffold_1	83181251	83181750	NA	NA	NA	NA	NA	NA	NA	NA	NA	NA	NA	NA	NA	NA	NA	NA	NA	NA	NA	NA	18	9.2e-06	9.61506e-05	0.79973	0.56616	NA	NA	NA	NA	NA
chr2	Super-Scaffold_1	83181501	83182000	NA	NA	NA	NA	NA	NA	NA	NA	NA	NA	NA	NA	NA	NA	NA	NA	NA	NA	NA	NA	15	0.00011	0.000655581	0.78374	0.56715	NA	NA	NA	NA	NA
chr2	Super-Scaffold_1	83189751	83190250	NA	NA	NA	NA	NA	NA	NA	NA	NA	NA	17	2.5e-05	0.000147039	0.46129	0.77931	NA	NA	NA	NA	NA	18	6.5e-07	1.21518e-05	0.4631	0.82028	17	2.3e-07	5.43204e-06	0.46604	0.83949
chr2	Super-Scaffold_1	83190001	83190500	NA	NA	NA	NA	NA	NA	NA	NA	NA	NA	NA	NA	NA	NA	NA	NA	NA	NA	NA	NA	NA	NA	NA	NA	NA	17	0.00073	0.00296279	0.68705	0.95139
chr2	Super-Scaffold_1	83193501	83194000	NA	NA	NA	NA	NA	NA	NA	NA	NA	NA	NA	NA	NA	NA	NA	NA	NA	NA	NA	NA	11	5.1e-07	9.99659e-06	0.17972	0.5867	10	3.7e-06	4.86166e-05	0.19028	0.68497
chr2	Super-Scaffold_1	83195501	83196000	NA	NA	NA	NA	NA	NA	NA	NA	NA	NA	NA	NA	NA	NA	NA	NA	NA	NA	NA	NA	11	1e-05	0.000101915	0.24251	0.6148	11	0.00041	0.00186339	0.24701	0.49776
chr2	Super-Scaffold_1	83195751	83196250	NA	NA	NA	NA	NA	NA	NA	NA	NA	NA	NA	NA	NA	NA	NA	NA	NA	NA	NA	NA	14	0.00014	0.000789403	0.20407	0.48311	NA	NA	NA	NA	NA
chr2	Super-Scaffold_1	83210751	83211250	NA	NA	NA	NA	NA	NA	NA	NA	NA	NA	NA	NA	NA	NA	NA	NA	NA	NA	NA	NA	14	0.00035	0.00163107	0.87403	0.61443	NA	NA	NA	NA	NA
chr2	Super-Scaffold_1	83211501	83212000	NA	NA	NA	NA	NA	NA	NA	NA	NA	NA	10	2.5e-05	0.000147039	0.55023	0.85887	NA	NA	NA	NA	NA	10	0.00016	0.000878619	0.55023	0.80842	NA	NA	NA	NA	NA
chr2	Super-Scaffold_1	83220501	83221000	NA	NA	NA	NA	NA	NA	NA	NA	NA	NA	NA	NA	NA	NA	NA	12	0.0087	0.0920809	0.89239	0.64466	NA	NA	NA	NA	NA	11	3.5e-05	0.000278372	0.51884	0.88261
chr2	Super-Scaffold_1	83241501	83242000	NA	NA	NA	NA	NA	NA	NA	NA	NA	NA	NA	NA	NA	NA	NA	NA	NA	NA	NA	NA	12	0.0041	0.0130634	0.33572	0.5886	12	0.0038	0.0122778	0.33572	0.588
chr2	Super-Scaffold_1	83241751	83242250	NA	NA	NA	NA	NA	NA	NA	NA	NA	NA	NA	NA	NA	NA	NA	NA	NA	NA	NA	NA	12	5.4e-06	6.364e-05	0.15925	0.59055	12	8.5e-05	0.00055084	0.15925	0.48432
chr2	Super-Scaffold_1	83242001	83242500	NA	NA	NA	NA	NA	NA	NA	NA	NA	NA	NA	NA	NA	NA	NA	NA	NA	NA	NA	NA	14	0.0002	0.00104806	0.49807	0.77898	NA	NA	NA	NA	NA
chr2	Super-Scaffold_1	83255751	83256250	NA	NA	NA	NA	NA	NA	NA	NA	NA	NA	NA	NA	NA	NA	NA	18	0.0078	0.0833405	0.61759	0.84674	NA	NA	NA	NA	NA	NA	NA	NA	NA	NA
chr2	Super-Scaffold_1	83264751	83265250	NA	NA	NA	NA	NA	NA	NA	NA	NA	NA	12	2e-06	2.01753e-05	0.48296	0.12244	NA	NA	NA	NA	NA	NA	NA	NA	NA	NA	NA	NA	NA	NA	NA
chr2	Super-Scaffold_1	83266001	83266500	NA	NA	NA	NA	NA	NA	NA	NA	NA	NA	NA	NA	NA	NA	NA	NA	NA	NA	NA	NA	NA	NA	NA	NA	NA	12	0.00011	0.000665985	0.87808	0.62835
chr2	Super-Scaffold_1	83266251	83266750	12	0.006	0.0412353	0.28164	0.52044	NA	NA	NA	NA	NA	NA	NA	NA	NA	NA	NA	NA	NA	NA	NA	NA	NA	NA	NA	NA	NA	NA	NA	NA	NA
chr2	Super-Scaffold_1	83278501	83279000	NA	NA	NA	NA	NA	11	0.0064	0.0387482	0.5438	0.75809	NA	NA	NA	NA	NA	NA	NA	NA	NA	NA	NA	NA	NA	NA	NA	NA	NA	NA	NA	NA
chr2	Super-Scaffold_1	83281001	83281500	NA	NA	NA	NA	NA	30	0.0016	0.0116476	0.46732	0.67096	NA	NA	NA	NA	NA	NA	NA	NA	NA	NA	NA	NA	NA	NA	NA	NA	NA	NA	NA	NA
chr2	Super-Scaffold_1	83294001	83294500	17	0.0031	0.0231116	0.39549	0.68719	NA	NA	NA	NA	NA	NA	NA	NA	NA	NA	NA	NA	NA	NA	NA	18	4.5e-05	0.000329265	0.76704	0.38299	NA	NA	NA	NA	NA
chr2	Super-Scaffold_1	83303751	83304250	NA	NA	NA	NA	NA	NA	NA	NA	NA	NA	NA	NA	NA	NA	NA	11	5.2e-05	0.00228574	0.57576	0.24242	NA	NA	NA	NA	NA	NA	NA	NA	NA	NA
chr2	Super-Scaffold_1	83310251	83310750	NA	NA	NA	NA	NA	15	0.002	0.0139806	0.72864	0.94498	NA	NA	NA	NA	NA	NA	NA	NA	NA	NA	NA	NA	NA	NA	NA	NA	NA	NA	NA	NA
chr2	Super-Scaffold_1	83310501	83311000	NA	NA	NA	NA	NA	13	0.0011	0.00866652	0.72108	0.97436	NA	NA	NA	NA	NA	NA	NA	NA	NA	NA	NA	NA	NA	NA	NA	NA	NA	NA	NA	NA
chr2	Super-Scaffold_1	83323751	83324250	NA	NA	NA	NA	NA	NA	NA	NA	NA	NA	16	0.0055	0.0127958	0.83642	0.62817	NA	NA	NA	NA	NA	NA	NA	NA	NA	NA	NA	NA	NA	NA	NA
chr2	Super-Scaffold_1	83385251	83385750	NA	NA	NA	NA	NA	NA	NA	NA	NA	NA	NA	NA	NA	NA	NA	NA	NA	NA	NA	NA	NA	NA	NA	NA	NA	14	0.00012	0.000711882	0.68191	0.92319
chr2	Super-Scaffold_1	83385501	83386000	NA	NA	NA	NA	NA	NA	NA	NA	NA	NA	NA	NA	NA	NA	NA	NA	NA	NA	NA	NA	NA	NA	NA	NA	NA	12	0.00036	0.00168522	0.67978	0.92877
chr2	Super-Scaffold_1	83400251	83400750	NA	NA	NA	NA	NA	NA	NA	NA	NA	NA	NA	NA	NA	NA	NA	NA	NA	NA	NA	NA	NA	NA	NA	NA	NA	11	0.00063	0.00262605	0.72323	0.95588
chr2	Super-Scaffold_1	83410251	83410750	NA	NA	NA	NA	NA	NA	NA	NA	NA	NA	11	3.5e-05	0.000191411	0.964	0.70318	NA	NA	NA	NA	NA	NA	NA	NA	NA	NA	NA	NA	NA	NA	NA
chr2	Super-Scaffold_1	83410501	83411000	NA	NA	NA	NA	NA	NA	NA	NA	NA	NA	22	0.0001	0.000433454	0.95361	0.75263	NA	NA	NA	NA	NA	NA	NA	NA	NA	NA	NA	NA	NA	NA	NA
chr2	Super-Scaffold_1	83453251	83453750	NA	NA	NA	NA	NA	NA	NA	NA	NA	NA	14	0.00065	0.00195157	0.80817	0.54745	NA	NA	NA	NA	NA	NA	NA	NA	NA	NA	NA	NA	NA	NA	NA
chr2	Super-Scaffold_1	83453501	83454000	NA	NA	NA	NA	NA	NA	NA	NA	NA	NA	11	0.00019	0.000721833	0.63548	0.34208	NA	NA	NA	NA	NA	NA	NA	NA	NA	NA	NA	NA	NA	NA	NA
chr2	Super-Scaffold_1	83453751	83454250	NA	NA	NA	NA	NA	NA	NA	NA	NA	NA	12	2.3e-07	3.65449e-06	0.76661	0.22718	NA	NA	NA	NA	NA	NA	NA	NA	NA	NA	12	0.0084	0.0257786	0.76661	0.54392
chr2	Super-Scaffold_1	83454001	83454500	NA	NA	NA	NA	NA	NA	NA	NA	NA	NA	13	0.00012	0.0005011	0.75091	0.3141	NA	NA	NA	NA	NA	NA	NA	NA	NA	NA	NA	NA	NA	NA	NA
chr2	Super-Scaffold_1	83464751	83465250	NA	NA	NA	NA	NA	NA	NA	NA	NA	NA	18	0.00027	0.000959569	0.94444	0.71837	NA	NA	NA	NA	NA	NA	NA	NA	NA	NA	NA	NA	NA	NA	NA
chr2	Super-Scaffold_1	83465001	83465500	NA	NA	NA	NA	NA	NA	NA	NA	NA	NA	14	0.00052	0.00162578	0.98412	0.71051	NA	NA	NA	NA	NA	NA	NA	NA	NA	NA	NA	NA	NA	NA	NA
chr2	Super-Scaffold_1	83481251	83481750	NA	NA	NA	NA	NA	NA	NA	NA	NA	NA	16	0.0013	0.00347515	0.88542	0.6741	NA	NA	NA	NA	NA	NA	NA	NA	NA	NA	NA	NA	NA	NA	NA
chr2	Super-Scaffold_1	83551251	83551750	NA	NA	NA	NA	NA	15	1.2e-05	0.000357124	0.64547	0.89145	NA	NA	NA	NA	NA	16	7.4e-05	0.00286174	0.66533	0.90103	NA	NA	NA	NA	NA	16	6.5e-05	0.000448414	0.85085	0.64475
chr2	Super-Scaffold_1	83551501	83552000	NA	NA	NA	NA	NA	21	1.5e-05	0.000418675	0.60554	0.83021	NA	NA	NA	NA	NA	18	2e-05	0.00119848	0.618	0.84888	NA	NA	NA	NA	NA	NA	NA	NA	NA	NA
chr2	Super-Scaffold_1	83576251	83576750	NA	NA	NA	NA	NA	NA	NA	NA	NA	NA	NA	NA	NA	NA	NA	NA	NA	NA	NA	NA	11	0.0012	0.00442958	0.59267	0.84664	NA	NA	NA	NA	NA
chr2	Super-Scaffold_1	83598001	83598500	NA	NA	NA	NA	NA	NA	NA	NA	NA	NA	NA	NA	NA	NA	NA	NA	NA	NA	NA	NA	10	0.00029	0.00140431	0.14207	0.54133	NA	NA	NA	NA	NA
chr2	Super-Scaffold_1	83598251	83598750	NA	NA	NA	NA	NA	NA	NA	NA	NA	NA	NA	NA	NA	NA	NA	NA	NA	NA	NA	NA	10	0.00029	0.00140431	0.14207	0.54133	NA	NA	NA	NA	NA
chr2	Super-Scaffold_1	83598751	83599250	NA	NA	NA	NA	NA	NA	NA	NA	NA	NA	NA	NA	NA	NA	NA	NA	NA	NA	NA	NA	NA	NA	NA	NA	NA	10	1.3e-05	0.000127797	0.34179	0.79918
chr2	Super-Scaffold_1	83599001	83599500	NA	NA	NA	NA	NA	NA	NA	NA	NA	NA	NA	NA	NA	NA	NA	NA	NA	NA	NA	NA	NA	NA	NA	NA	NA	10	0.00019	0.00101823	0.32622	0.72645
chr2	Super-Scaffold_1	83633751	83634250	NA	NA	NA	NA	NA	NA	NA	NA	NA	NA	NA	NA	NA	NA	NA	NA	NA	NA	NA	NA	NA	NA	NA	NA	NA	17	0.00014	0.000802641	0.74853	0.51153
chr2	Super-Scaffold_1	83634001	83634500	NA	NA	NA	NA	NA	13	0.00028	0.00320848	0.45697	0.74544	NA	NA	NA	NA	NA	NA	NA	NA	NA	NA	13	0.00062	0.00258521	0.77277	0.55715	13	7.1e-05	0.00047911	0.77277	0.45607
chr2	Super-Scaffold_1	83634251	83634750	NA	NA	NA	NA	NA	NA	NA	NA	NA	NA	NA	NA	NA	NA	NA	NA	NA	NA	NA	NA	18	0.00019	0.00100379	0.942	0.66124	18	2.2e-05	0.00019377	0.942	0.67917
chr2	Super-Scaffold_1	83634501	83635000	NA	NA	NA	NA	NA	NA	NA	NA	NA	NA	NA	NA	NA	NA	NA	NA	NA	NA	NA	NA	NA	NA	NA	NA	NA	19	2.4e-05	0.000207651	0.93979	0.67632
chr2	Super-Scaffold_1	83635001	83635500	11	0.0084	0.0561667	0.33116	0.61379	NA	NA	NA	NA	NA	NA	NA	NA	NA	NA	NA	NA	NA	NA	NA	NA	NA	NA	NA	NA	13	0.00062	0.00259154	0.7316	0.45928
chr2	Super-Scaffold_1	83635251	83635750	NA	NA	NA	NA	NA	NA	NA	NA	NA	NA	NA	NA	NA	NA	NA	NA	NA	NA	NA	NA	NA	NA	NA	NA	NA	10	1.6e-05	0.000150655	0.93887	0.65163
chr2	Super-Scaffold_1	83637501	83638000	12	8.9e-05	0.00173969	0.95731	0.75235	NA	NA	NA	NA	NA	12	0.00011	0.000467451	0.94682	0.74648	NA	NA	NA	NA	NA	NA	NA	NA	NA	NA	NA	NA	NA	NA	NA
chr2	Super-Scaffold_1	83643751	83644250	NA	NA	NA	NA	NA	NA	NA	NA	NA	NA	NA	NA	NA	NA	NA	NA	NA	NA	NA	NA	NA	NA	NA	NA	NA	16	0.0046	0.0146374	0.60777	0.40263
chr2	Super-Scaffold_1	83645251	83645750	NA	NA	NA	NA	NA	NA	NA	NA	NA	NA	NA	NA	NA	NA	NA	NA	NA	NA	NA	NA	NA	NA	NA	NA	NA	13	2.1e-07	5.055e-06	0.89033	0.59839
chr2	Super-Scaffold_1	83650751	83651250	NA	NA	NA	NA	NA	NA	NA	NA	NA	NA	NA	NA	NA	NA	NA	NA	NA	NA	NA	NA	11	0.0012	0.00442958	0.83287	0.55855	11	0.00037	0.00171744	0.83918	0.55957
chr2	Super-Scaffold_1	83660251	83660750	NA	NA	NA	NA	NA	NA	NA	NA	NA	NA	13	0.0063	0.0145387	0.51968	0.75048	NA	NA	NA	NA	NA	NA	NA	NA	NA	NA	NA	NA	NA	NA	NA
chr2	Super-Scaffold_1	83673001	83673500	NA	NA	NA	NA	NA	NA	NA	NA	NA	NA	NA	NA	NA	NA	NA	15	0.00011	0.00366598	0.34604	0.68205	NA	NA	NA	NA	NA	NA	NA	NA	NA	NA
chr2	Super-Scaffold_1	83673251	83673750	18	0.00022	0.0032016	0.78143	0.51037	NA	NA	NA	NA	NA	NA	NA	NA	NA	NA	19	4.1e-07	6.84333e-05	0.4051	0.82916	NA	NA	NA	NA	NA	NA	NA	NA	NA	NA
chr2	Super-Scaffold_1	83673501	83674000	NA	NA	NA	NA	NA	NA	NA	NA	NA	NA	12	0.0079	0.0180314	0.69305	0.45408	NA	NA	NA	NA	NA	NA	NA	NA	NA	NA	NA	NA	NA	NA	NA
chr2	Super-Scaffold_1	83680251	83680750	NA	NA	NA	NA	NA	NA	NA	NA	NA	NA	12	7e-06	5.42596e-05	0.82577	0.47853	NA	NA	NA	NA	NA	12	4.1e-05	0.000306461	0.81965	0.51976	12	0.0025	0.00841518	0.82441	0.54136
chr2	Super-Scaffold_1	83680751	83681250	NA	NA	NA	NA	NA	NA	NA	NA	NA	NA	NA	NA	NA	NA	NA	NA	NA	NA	NA	NA	NA	NA	NA	NA	NA	10	0.00031	0.00149456	0.7783	0.52272
chr2	Super-Scaffold_1	83681001	83681500	NA	NA	NA	NA	NA	14	4.6e-06	0.000181411	0.57112	0.79372	NA	NA	NA	NA	NA	NA	NA	NA	NA	NA	NA	NA	NA	NA	NA	16	7.3e-07	1.35277e-05	0.79977	0.55328
chr2	Super-Scaffold_1	83707501	83708000	NA	NA	NA	NA	NA	14	0.0016	0.0116476	0.46803	0.67781	NA	NA	NA	NA	NA	NA	NA	NA	NA	NA	NA	NA	NA	NA	NA	14	1.6e-05	0.000150655	0.75365	0.45362
chr2	Super-Scaffold_1	83711251	83711750	38	6.4e-07	5.42429e-05	0.3211	0.64128	30	9.5e-05	0.00151303	0.3502	0.67824	NA	NA	NA	NA	NA	NA	NA	NA	NA	NA	NA	NA	NA	NA	NA	NA	NA	NA	NA	NA
chr2	Super-Scaffold_1	83711501	83712000	57	3.5e-07	3.40943e-05	0.38515	0.60583	46	2.5e-06	0.000118582	0.44253	0.64936	25	0.00093	0.00262556	0.78479	0.54997	NA	NA	NA	NA	NA	NA	NA	NA	NA	NA	NA	NA	NA	NA	NA
chr2	Super-Scaffold_1	83711751	83712250	NA	NA	NA	NA	NA	NA	NA	NA	NA	NA	26	0.00073	0.00214932	0.77186	0.54095	NA	NA	NA	NA	NA	NA	NA	NA	NA	NA	NA	NA	NA	NA	NA
chr2	Super-Scaffold_1	83719251	83719750	10	0.00043	0.00511877	0.7927	0.48338	NA	NA	NA	NA	NA	NA	NA	NA	NA	NA	NA	NA	NA	NA	NA	NA	NA	NA	NA	NA	NA	NA	NA	NA	NA
chr2	Super-Scaffold_1	83719501	83720000	18	0.0003	0.00396767	0.61976	0.23076	NA	NA	NA	NA	NA	NA	NA	NA	NA	NA	12	3.1e-05	0.0016173	0.37676	0.78273	NA	NA	NA	NA	NA	NA	NA	NA	NA	NA
chr2	Super-Scaffold_1	83719751	83720250	14	1.6e-05	0.000540229	0.5	0.092066	NA	NA	NA	NA	NA	NA	NA	NA	NA	NA	NA	NA	NA	NA	NA	NA	NA	NA	NA	NA	NA	NA	NA	NA	NA
chr2	Super-Scaffold_1	83735501	83736000	NA	NA	NA	NA	NA	NA	NA	NA	NA	NA	NA	NA	NA	NA	NA	NA	NA	NA	NA	NA	NA	NA	NA	NA	NA	11	0.00096	0.00372361	0.27568	0.62752
chr2	Super-Scaffold_1	83769001	83769500	NA	NA	NA	NA	NA	NA	NA	NA	NA	NA	NA	NA	NA	NA	NA	NA	NA	NA	NA	NA	NA	NA	NA	NA	NA	13	0.0016	0.00568919	0.8663	0.64532
chr2	Super-Scaffold_1	83800001	83800500	NA	NA	NA	NA	NA	NA	NA	NA	NA	NA	NA	NA	NA	NA	NA	NA	NA	NA	NA	NA	10	0.0078	0.0237985	0.51436	0.73017	NA	NA	NA	NA	NA
chr2	Super-Scaffold_1	83803251	83803750	14	4.4e-08	6.88912e-06	0.32907	0.085	NA	NA	NA	NA	NA	NA	NA	NA	NA	NA	NA	NA	NA	NA	NA	NA	NA	NA	NA	NA	NA	NA	NA	NA	NA
chr2	Super-Scaffold_1	83817501	83818000	NA	NA	NA	NA	NA	NA	NA	NA	NA	NA	NA	NA	NA	NA	NA	NA	NA	NA	NA	NA	12	6.3e-06	7.17552e-05	0.14619	0.46099	NA	NA	NA	NA	NA
chr2	Super-Scaffold_1	83838251	83838750	NA	NA	NA	NA	NA	NA	NA	NA	NA	NA	18	0.0012	0.00324552	0.83167	0.5892	NA	NA	NA	NA	NA	NA	NA	NA	NA	NA	NA	NA	NA	NA	NA
chr2	Super-Scaffold_1	83840001	83840500	NA	NA	NA	NA	NA	NA	NA	NA	NA	NA	NA	NA	NA	NA	NA	NA	NA	NA	NA	NA	17	0.0018	0.00626869	0.098039	0.38751	NA	NA	NA	NA	NA
chr2	Super-Scaffold_1	83840501	83841000	NA	NA	NA	NA	NA	NA	NA	NA	NA	NA	16	0.0025	0.00619149	0.53645	0.79688	NA	NA	NA	NA	NA	NA	NA	NA	NA	NA	NA	NA	NA	NA	NA
chr2	Super-Scaffold_1	83851001	83851500	NA	NA	NA	NA	NA	NA	NA	NA	NA	NA	NA	NA	NA	NA	NA	NA	NA	NA	NA	NA	20	0.002	0.00686671	0.5722	0.80819	NA	NA	NA	NA	NA
chr2	Super-Scaffold_1	83881251	83881750	NA	NA	NA	NA	NA	NA	NA	NA	NA	NA	16	0.0085	0.0193379	0.44591	0.80651	NA	NA	NA	NA	NA	14	0.00072	0.00291902	0.46325	0.79679	NA	NA	NA	NA	NA
chr2	Super-Scaffold_1	83894501	83895000	NA	NA	NA	NA	NA	NA	NA	NA	NA	NA	13	5.6e-06	4.55872e-05	0.35963	0.72864	NA	NA	NA	NA	NA	13	1.1e-05	0.000109744	0.35094	0.75858	NA	NA	NA	NA	NA
chr2	Super-Scaffold_1	83907751	83908250	10	0.00057	0.00628381	0.9313	0.64761	NA	NA	NA	NA	NA	NA	NA	NA	NA	NA	NA	NA	NA	NA	NA	NA	NA	NA	NA	NA	NA	NA	NA	NA	NA
chr2	Super-Scaffold_1	83943251	83943750	NA	NA	NA	NA	NA	12	0.0052	0.0320701	0.87753	0.63106	NA	NA	NA	NA	NA	NA	NA	NA	NA	NA	NA	NA	NA	NA	NA	NA	NA	NA	NA	NA
chr2	Super-Scaffold_1	83952751	83953250	NA	NA	NA	NA	NA	NA	NA	NA	NA	NA	NA	NA	NA	NA	NA	NA	NA	NA	NA	NA	16	0.00029	0.00140431	0.48674	0.23953	NA	NA	NA	NA	NA
chr2	Super-Scaffold_1	83953001	83953500	NA	NA	NA	NA	NA	NA	NA	NA	NA	NA	NA	NA	NA	NA	NA	NA	NA	NA	NA	NA	14	0.005	0.0156921	0.55292	0.33947	NA	NA	NA	NA	NA
chr2	Super-Scaffold_1	83955751	83956250	21	2.8e-05	0.00079485	0.49301	0.73929	NA	NA	NA	NA	NA	NA	NA	NA	NA	NA	NA	NA	NA	NA	NA	NA	NA	NA	NA	NA	NA	NA	NA	NA	NA
chr2	Super-Scaffold_1	83956001	83956500	10	0.0016	0.0134616	0.25644	0.62472	NA	NA	NA	NA	NA	NA	NA	NA	NA	NA	NA	NA	NA	NA	NA	11	4e-06	5.04644e-05	0.79064	0.29767	NA	NA	NA	NA	NA
chr2	Super-Scaffold_1	83958501	83959000	15	0.0046	0.03259	0.60705	0.84948	NA	NA	NA	NA	NA	NA	NA	NA	NA	NA	NA	NA	NA	NA	NA	NA	NA	NA	NA	NA	NA	NA	NA	NA	NA
chr2	Super-Scaffold_1	83959501	83960000	NA	NA	NA	NA	NA	NA	NA	NA	NA	NA	NA	NA	NA	NA	NA	20	0.00042	0.00880432	0.86877	0.57125	NA	NA	NA	NA	NA	NA	NA	NA	NA	NA
chr2	Super-Scaffold_1	83959751	83960250	NA	NA	NA	NA	NA	13	0.0085	0.0503553	0.82919	0.60186	13	0.002	0.00507085	0.84082	0.5911	17	0.0026	0.0324433	0.84534	0.55343	NA	NA	NA	NA	NA	NA	NA	NA	NA	NA
chr2	Super-Scaffold_1	83963501	83964000	NA	NA	NA	NA	NA	NA	NA	NA	NA	NA	NA	NA	NA	NA	NA	NA	NA	NA	NA	NA	10	0.0036	0.0116104	0.91801	0.68418	NA	NA	NA	NA	NA
chr2	Super-Scaffold_1	83974751	83975250	NA	NA	NA	NA	NA	25	0.0039	0.024816	0.40393	0.6141	NA	NA	NA	NA	NA	NA	NA	NA	NA	NA	18	6.5e-07	1.21518e-05	0.79538	0.42315	23	8.2e-08	2.397e-06	0.78729	0.41124
chr2	Super-Scaffold_1	83975001	83975500	NA	NA	NA	NA	NA	20	0.002	0.0139806	0.37912	0.65484	NA	NA	NA	NA	NA	NA	NA	NA	NA	NA	20	1.7e-10	1.56652e-08	0.91021	0.4283	23	6.4e-11	6.95742e-09	0.90593	0.41676
chr2	Super-Scaffold_1	83975251	83975750	NA	NA	NA	NA	NA	NA	NA	NA	NA	NA	NA	NA	NA	NA	NA	NA	NA	NA	NA	NA	NA	NA	NA	NA	NA	17	5.7e-05	0.000405804	0.88165	0.5857
chr2	Super-Scaffold_1	84013751	84014250	NA	NA	NA	NA	NA	NA	NA	NA	NA	NA	10	0.00057	0.00175105	0.62688	0.86897	NA	NA	NA	NA	NA	NA	NA	NA	NA	NA	NA	NA	NA	NA	NA
chr2	Super-Scaffold_1	84021001	84021500	NA	NA	NA	NA	NA	NA	NA	NA	NA	NA	NA	NA	NA	NA	NA	NA	NA	NA	NA	NA	NA	NA	NA	NA	NA	52	4.7e-13	1.13328e-10	0.88435	0.65288
chr2	Super-Scaffold_1	84021251	84021750	NA	NA	NA	NA	NA	NA	NA	NA	NA	NA	NA	NA	NA	NA	NA	NA	NA	NA	NA	NA	NA	NA	NA	NA	NA	52	2.1e-12	3.8956e-10	0.89069	0.67069
chr2	Super-Scaffold_1	84023001	84023500	10	0.0093	0.0617383	0.40787	0.63363	NA	NA	NA	NA	NA	NA	NA	NA	NA	NA	NA	NA	NA	NA	NA	NA	NA	NA	NA	NA	NA	NA	NA	NA	NA
chr2	Super-Scaffold_1	84039001	84039500	NA	NA	NA	NA	NA	NA	NA	NA	NA	NA	NA	NA	NA	NA	NA	NA	NA	NA	NA	NA	20	4.1e-08	1.34675e-06	0.39332	0.070922	NA	NA	NA	NA	NA
chr2	Super-Scaffold_1	84055251	84055750	NA	NA	NA	NA	NA	NA	NA	NA	NA	NA	NA	NA	NA	NA	NA	22	0.00012	0.00386194	0.70068	0.92475	19	0.00042	0.00188308	0.65656	0.91873	NA	NA	NA	NA	NA
chr2	Super-Scaffold_1	84055501	84056000	NA	NA	NA	NA	NA	NA	NA	NA	NA	NA	NA	NA	NA	NA	NA	17	1.7e-06	0.000202882	0.62251	0.92633	16	6.9e-05	0.00045987	0.57623	0.91826	NA	NA	NA	NA	NA
chr2	Super-Scaffold_1	84061001	84061500	16	0.0005	0.00571786	0.95344	0.72989	NA	NA	NA	NA	NA	NA	NA	NA	NA	NA	NA	NA	NA	NA	NA	NA	NA	NA	NA	NA	NA	NA	NA	NA	NA
chr2	Super-Scaffold_1	84076751	84077250	10	0.001	0.00933026	0.61569	0.921	NA	NA	NA	NA	NA	NA	NA	NA	NA	NA	NA	NA	NA	NA	NA	NA	NA	NA	NA	NA	NA	NA	NA	NA	NA
chr2	Super-Scaffold_1	84084751	84085250	NA	NA	NA	NA	NA	NA	NA	NA	NA	NA	NA	NA	NA	NA	NA	NA	NA	NA	NA	NA	10	6.1e-06	6.99728e-05	0.80953	0.53973	NA	NA	NA	NA	NA
chr2	Super-Scaffold_1	84109751	84110250	NA	NA	NA	NA	NA	NA	NA	NA	NA	NA	18	1.1e-05	7.69163e-05	0.89294	0.6514	NA	NA	NA	NA	NA	NA	NA	NA	NA	NA	NA	NA	NA	NA	NA
chr2	Super-Scaffold_1	84110001	84110500	10	0.0013	0.0114294	0.88403	0.64273	10	0.0022	0.0151689	0.86987	0.64273	10	0.00012	0.0005011	0.9352	0.64273	NA	NA	NA	NA	NA	NA	NA	NA	NA	NA	NA	NA	NA	NA	NA
chr2	Super-Scaffold_1	84112751	84113250	NA	NA	NA	NA	NA	NA	NA	NA	NA	NA	NA	NA	NA	NA	NA	15	0.00013	0.00406455	0.87613	0.67588	NA	NA	NA	NA	NA	NA	NA	NA	NA	NA
chr2	Super-Scaffold_1	84114001	84114500	NA	NA	NA	NA	NA	NA	NA	NA	NA	NA	11	0.00069	0.00204945	0.78645	0.4422	NA	NA	NA	NA	NA	NA	NA	NA	NA	NA	NA	NA	NA	NA	NA
chr2	Super-Scaffold_1	84114251	84114750	NA	NA	NA	NA	NA	NA	NA	NA	NA	NA	11	0.00045	0.00144622	0.78645	0.43902	NA	NA	NA	NA	NA	NA	NA	NA	NA	NA	NA	NA	NA	NA	NA
chr2	Super-Scaffold_1	84117751	84118250	NA	NA	NA	NA	NA	13	0.00018	0.00233757	0.45299	0.75539	NA	NA	NA	NA	NA	NA	NA	NA	NA	NA	NA	NA	NA	NA	NA	NA	NA	NA	NA	NA
chr2	Super-Scaffold_1	84118001	84118500	NA	NA	NA	NA	NA	NA	NA	NA	NA	NA	15	0.0017	0.00439533	0.65554	0.86526	NA	NA	NA	NA	NA	NA	NA	NA	NA	NA	NA	NA	NA	NA	NA
chr2	Super-Scaffold_1	84126751	84127250	22	5.2e-06	0.000246157	0.22134	0.46966	NA	NA	NA	NA	NA	NA	NA	NA	NA	NA	NA	NA	NA	NA	NA	NA	NA	NA	NA	NA	NA	NA	NA	NA	NA
chr2	Super-Scaffold_1	84138501	84139000	NA	NA	NA	NA	NA	NA	NA	NA	NA	NA	NA	NA	NA	NA	NA	NA	NA	NA	NA	NA	NA	NA	NA	NA	NA	13	0.0069	0.021391	0.66116	0.41392
chr2	Super-Scaffold_1	84138751	84139250	NA	NA	NA	NA	NA	NA	NA	NA	NA	NA	NA	NA	NA	NA	NA	NA	NA	NA	NA	NA	NA	NA	NA	NA	NA	11	0.0011	0.00413047	0.68299	0.36279
chr2	Super-Scaffold_1	84155251	84155750	NA	NA	NA	NA	NA	18	1.7e-05	0.000456667	0.19082	0.40011	NA	NA	NA	NA	NA	NA	NA	NA	NA	NA	NA	NA	NA	NA	NA	NA	NA	NA	NA	NA
chr2	Super-Scaffold_1	84155501	84156000	NA	NA	NA	NA	NA	14	1.3e-05	0.000378605	0.14744	0.40592	NA	NA	NA	NA	NA	12	0.0026	0.0324433	0.1603	0.50648	NA	NA	NA	NA	NA	NA	NA	NA	NA	NA
chr2	Super-Scaffold_1	84193751	84194250	NA	NA	NA	NA	NA	NA	NA	NA	NA	NA	NA	NA	NA	NA	NA	NA	NA	NA	NA	NA	14	0.0027	0.00895193	0.75227	0.51139	NA	NA	NA	NA	NA
chr2	Super-Scaffold_1	84194001	84194500	NA	NA	NA	NA	NA	NA	NA	NA	NA	NA	NA	NA	NA	NA	NA	NA	NA	NA	NA	NA	10	0.0039	0.0124789	0.81443	0.52135	NA	NA	NA	NA	NA
chr2	Super-Scaffold_1	84195251	84195750	NA	NA	NA	NA	NA	16	0.00015	0.00205587	0.61001	0.96217	NA	NA	NA	NA	NA	NA	NA	NA	NA	NA	NA	NA	NA	NA	NA	NA	NA	NA	NA	NA
chr2	Super-Scaffold_1	84195501	84196000	NA	NA	NA	NA	NA	24	4.8e-05	0.000951396	0.65277	0.96089	NA	NA	NA	NA	NA	NA	NA	NA	NA	NA	NA	NA	NA	NA	NA	NA	NA	NA	NA	NA
chr2	Super-Scaffold_1	84203501	84204000	NA	NA	NA	NA	NA	NA	NA	NA	NA	NA	12	0.00076	0.00222111	0.20511	0.42542	NA	NA	NA	NA	NA	NA	NA	NA	NA	NA	NA	NA	NA	NA	NA
chr2	Super-Scaffold_1	84205251	84205750	NA	NA	NA	NA	NA	NA	NA	NA	NA	NA	10	0.00083	0.00238947	0.2083	0.43427	NA	NA	NA	NA	NA	NA	NA	NA	NA	NA	NA	NA	NA	NA	NA
chr2	Super-Scaffold_1	84214501	84215000	NA	NA	NA	NA	NA	NA	NA	NA	NA	NA	16	2.9e-05	0.000165271	0.27191	0.5965	NA	NA	NA	NA	NA	16	0.00019	0.00100379	0.25316	0.57793	16	4.5e-05	0.000338235	0.2452	0.57531
chr2	Super-Scaffold_1	84215501	84216000	18	2.7e-06	0.000154034	0.49406	0.17531	NA	NA	NA	NA	NA	22	9.7e-07	1.14469e-05	0.56494	0.23688	NA	NA	NA	NA	NA	NA	NA	NA	NA	NA	NA	NA	NA	NA	NA
chr2	Super-Scaffold_1	84215751	84216250	NA	NA	NA	NA	NA	NA	NA	NA	NA	NA	26	1.4e-06	1.51426e-05	0.38076	0.16795	NA	NA	NA	NA	NA	NA	NA	NA	NA	NA	NA	NA	NA	NA	NA
chr2	Super-Scaffold_1	84217001	84217500	NA	NA	NA	NA	NA	NA	NA	NA	NA	NA	13	0.00069	0.00204945	0.45638	0.75467	NA	NA	NA	NA	NA	13	0.00033	0.00155678	0.4279	0.74315	NA	NA	NA	NA	NA
chr2	Super-Scaffold_1	84217251	84217750	NA	NA	NA	NA	NA	NA	NA	NA	NA	NA	20	1e-06	1.16321e-05	0.44907	0.74557	NA	NA	NA	NA	NA	18	4.9e-08	1.55121e-06	0.46376	0.81898	20	1.3e-05	0.000127797	0.4702	0.72892
chr2	Super-Scaffold_1	84217501	84218000	NA	NA	NA	NA	NA	NA	NA	NA	NA	NA	NA	NA	NA	NA	NA	NA	NA	NA	NA	NA	11	1.2e-05	0.000117469	0.63104	0.91728	NA	NA	NA	NA	NA
chr2	Super-Scaffold_1	84223751	84224250	NA	NA	NA	NA	NA	10	0.00098	0.00800769	0.4913	0.795	NA	NA	NA	NA	NA	NA	NA	NA	NA	NA	NA	NA	NA	NA	NA	NA	NA	NA	NA	NA
chr2	Super-Scaffold_1	84240751	84241250	NA	NA	NA	NA	NA	NA	NA	NA	NA	NA	NA	NA	NA	NA	NA	NA	NA	NA	NA	NA	10	9.5e-05	0.000589983	0.9072	0.60497	NA	NA	NA	NA	NA
chr2	Super-Scaffold_1	84248251	84248750	NA	NA	NA	NA	NA	NA	NA	NA	NA	NA	NA	NA	NA	NA	NA	NA	NA	NA	NA	NA	NA	NA	NA	NA	NA	12	7.4e-05	0.000494125	0.42139	0.83169
chr2	Super-Scaffold_1	84248501	84249000	12	0.005	0.0350937	0.801	0.57321	NA	NA	NA	NA	NA	NA	NA	NA	NA	NA	NA	NA	NA	NA	NA	NA	NA	NA	NA	NA	NA	NA	NA	NA	NA
chr2	Super-Scaffold_1	84257751	84258250	NA	NA	NA	NA	NA	12	0.0049	0.0304133	0.82702	0.60531	NA	NA	NA	NA	NA	NA	NA	NA	NA	NA	NA	NA	NA	NA	NA	NA	NA	NA	NA	NA
chr2	Super-Scaffold_1	84258501	84259000	NA	NA	NA	NA	NA	19	0.0021	0.0145746	0.33092	0.54322	NA	NA	NA	NA	NA	NA	NA	NA	NA	NA	NA	NA	NA	NA	NA	NA	NA	NA	NA	NA
chr2	Super-Scaffold_1	84258751	84259250	NA	NA	NA	NA	NA	NA	NA	NA	NA	NA	NA	NA	NA	NA	NA	27	1.2e-05	0.000836278	0.65434	0.89344	NA	NA	NA	NA	NA	NA	NA	NA	NA	NA
chr2	Super-Scaffold_1	84259251	84259750	NA	NA	NA	NA	NA	NA	NA	NA	NA	NA	NA	NA	NA	NA	NA	NA	NA	NA	NA	NA	26	8.7e-08	2.46922e-06	0.57851	0.26804	NA	NA	NA	NA	NA
chr2	Super-Scaffold_1	84263251	84263750	NA	NA	NA	NA	NA	14	0.0022	0.0151689	0.58342	0.85275	NA	NA	NA	NA	NA	NA	NA	NA	NA	NA	NA	NA	NA	NA	NA	NA	NA	NA	NA	NA
chr2	Super-Scaffold_1	84263501	84264000	19	2.1e-05	0.000651258	0.43065	0.76018	17	0.00011	0.00165193	0.48601	0.75354	NA	NA	NA	NA	NA	NA	NA	NA	NA	NA	NA	NA	NA	NA	NA	NA	NA	NA	NA	NA
chr2	Super-Scaffold_1	84275001	84275500	NA	NA	NA	NA	NA	NA	NA	NA	NA	NA	NA	NA	NA	NA	NA	NA	NA	NA	NA	NA	NA	NA	NA	NA	NA	11	0.0016	0.00568919	0.73005	0.45608
chr2	Super-Scaffold_1	84275251	84275750	NA	NA	NA	NA	NA	NA	NA	NA	NA	NA	NA	NA	NA	NA	NA	32	1.6e-05	0.0010238	0.5928	0.33889	21	0.00023	0.00116736	0.81866	0.42116	NA	NA	NA	NA	NA
chr2	Super-Scaffold_1	84275501	84276000	NA	NA	NA	NA	NA	NA	NA	NA	NA	NA	NA	NA	NA	NA	NA	19	0.00055	0.0105541	0.731	0.36842	NA	NA	NA	NA	NA	NA	NA	NA	NA	NA
chr2	Super-Scaffold_1	84292251	84292750	18	4.7e-06	0.000229947	0.49334	0.85723	NA	NA	NA	NA	NA	NA	NA	NA	NA	NA	NA	NA	NA	NA	NA	18	1.2e-05	0.000117469	0.87272	0.52916	NA	NA	NA	NA	NA
chr2	Super-Scaffold_1	84293751	84294250	NA	NA	NA	NA	NA	NA	NA	NA	NA	NA	NA	NA	NA	NA	NA	22	0.00013	0.00406455	0.86596	0.55767	NA	NA	NA	NA	NA	NA	NA	NA	NA	NA
chr2	Super-Scaffold_1	84294751	84295250	NA	NA	NA	NA	NA	18	5.6e-05	0.00105136	0.56751	0.86203	NA	NA	NA	NA	NA	NA	NA	NA	NA	NA	NA	NA	NA	NA	NA	NA	NA	NA	NA	NA
chr2	Super-Scaffold_1	84298501	84299000	29	0.00048	0.00553792	0.92374	0.68873	NA	NA	NA	NA	NA	NA	NA	NA	NA	NA	NA	NA	NA	NA	NA	NA	NA	NA	NA	NA	NA	NA	NA	NA	NA
chr2	Super-Scaffold_1	84301501	84302000	NA	NA	NA	NA	NA	NA	NA	NA	NA	NA	10	0.0027	0.00663031	0.8802	0.57947	NA	NA	NA	NA	NA	NA	NA	NA	NA	NA	14	0.00018	0.000976101	0.89735	0.62826
chr2	Super-Scaffold_1	84308251	84308750	NA	NA	NA	NA	NA	NA	NA	NA	NA	NA	NA	NA	NA	NA	NA	53	6.4e-08	1.56994e-05	0.57291	0.78868	NA	NA	NA	NA	NA	NA	NA	NA	NA	NA
chr2	Super-Scaffold_1	84310751	84311250	NA	NA	NA	NA	NA	NA	NA	NA	NA	NA	10	0.00023	0.000840933	0.49207	0.7421	NA	NA	NA	NA	NA	10	0.0006	0.00251552	0.49207	0.737	NA	NA	NA	NA	NA
chr2	Super-Scaffold_1	84315751	84316250	NA	NA	NA	NA	NA	NA	NA	NA	NA	NA	NA	NA	NA	NA	NA	NA	NA	NA	NA	NA	20	6.5e-07	1.21518e-05	0.79486	0.40714	21	5.6e-05	0.000399871	0.80255	0.49458
chr2	Super-Scaffold_1	84316001	84316500	NA	NA	NA	NA	NA	NA	NA	NA	NA	NA	NA	NA	NA	NA	NA	NA	NA	NA	NA	NA	12	6.6e-06	7.43643e-05	0.6256	0.19356	NA	NA	NA	NA	NA
chr2	Super-Scaffold_1	84316501	84317000	14	0.0088	0.0586667	0.33647	0.55074	NA	NA	NA	NA	NA	NA	NA	NA	NA	NA	NA	NA	NA	NA	NA	NA	NA	NA	NA	NA	NA	NA	NA	NA	NA
chr2	Super-Scaffold_1	84325501	84326000	20	0.0022	0.0173911	0.48818	0.72919	NA	NA	NA	NA	NA	NA	NA	NA	NA	NA	NA	NA	NA	NA	NA	NA	NA	NA	NA	NA	NA	NA	NA	NA	NA
chr2	Super-Scaffold_1	84328751	84329250	NA	NA	NA	NA	NA	NA	NA	NA	NA	NA	NA	NA	NA	NA	NA	NA	NA	NA	NA	NA	NA	NA	NA	NA	NA	18	0.0017	0.00598925	0.38444	0.60795
chr2	Super-Scaffold_1	84336001	84336500	NA	NA	NA	NA	NA	NA	NA	NA	NA	NA	19	0.0016	0.00416631	0.77974	0.5449	NA	NA	NA	NA	NA	NA	NA	NA	NA	NA	NA	NA	NA	NA	NA
chr2	Super-Scaffold_1	84344501	84345000	NA	NA	NA	NA	NA	NA	NA	NA	NA	NA	NA	NA	NA	NA	NA	10	0.0017	0.0232729	0.39983	0.78231	NA	NA	NA	NA	NA	NA	NA	NA	NA	NA
chr2	Super-Scaffold_1	84346751	84347250	NA	NA	NA	NA	NA	NA	NA	NA	NA	NA	NA	NA	NA	NA	NA	NA	NA	NA	NA	NA	NA	NA	NA	NA	NA	18	0.0002	0.00106333	0.85498	0.52956
chr2	Super-Scaffold_1	84349251	84349750	NA	NA	NA	NA	NA	35	0.00036	0.00384358	0.58611	0.82919	23	0.0014	0.00370434	0.47938	0.73065	NA	NA	NA	NA	NA	NA	NA	NA	NA	NA	NA	NA	NA	NA	NA
chr2	Super-Scaffold_1	84349501	84350000	NA	NA	NA	NA	NA	42	0.00014	0.00196039	0.67516	0.89245	21	9.4e-05	0.000416411	0.64528	0.94313	NA	NA	NA	NA	NA	NA	NA	NA	NA	NA	NA	NA	NA	NA	NA
chr2	Super-Scaffold_1	84371501	84372000	NA	NA	NA	NA	NA	NA	NA	NA	NA	NA	NA	NA	NA	NA	NA	NA	NA	NA	NA	NA	NA	NA	NA	NA	NA	14	0.00087	0.00342788	0.54484	0.94705
chr2	Super-Scaffold_1	84378001	84378500	28	6.2e-06	0.000280367	0.41755	0.69696	NA	NA	NA	NA	NA	27	1.5e-05	9.87534e-05	0.43378	0.68458	27	9.1e-05	0.00330091	0.66784	0.41788	NA	NA	NA	NA	NA	27	7.9e-05	0.00052061	0.43864	0.66673
chr2	Super-Scaffold_1	84378251	84378750	28	6e-07	5.16884e-05	0.3192	0.58273	NA	NA	NA	NA	NA	27	3.2e-07	4.76015e-06	0.31492	0.56612	27	3.8e-06	0.000368897	0.55399	0.30353	NA	NA	NA	NA	NA	27	3.7e-05	0.000290266	0.31978	0.55288
chr2	Super-Scaffold_1	84391001	84391500	NA	NA	NA	NA	NA	NA	NA	NA	NA	NA	11	0.0091	0.0206515	0.80909	0.60018	NA	NA	NA	NA	NA	NA	NA	NA	NA	NA	NA	NA	NA	NA	NA
chr2	Super-Scaffold_1	84402001	84402500	NA	NA	NA	NA	NA	NA	NA	NA	NA	NA	10	1.8e-06	1.85154e-05	0.47597	0.76307	NA	NA	NA	NA	NA	NA	NA	NA	NA	NA	NA	NA	NA	NA	NA
chr2	Super-Scaffold_1	84403001	84403500	NA	NA	NA	NA	NA	NA	NA	NA	NA	NA	11	0.00041	0.00133917	0.27397	0.52503	NA	NA	NA	NA	NA	12	1.5e-05	0.000139899	0.28346	0.59847	NA	NA	NA	NA	NA
chr2	Super-Scaffold_1	84403251	84403750	NA	NA	NA	NA	NA	NA	NA	NA	NA	NA	13	3.9e-07	5.56851e-06	0.34431	0.76405	NA	NA	NA	NA	NA	11	0.0027	0.00895193	0.36458	0.63736	14	0.0048	0.0152275	0.30553	0.51692
chr2	Super-Scaffold_1	84403501	84404000	NA	NA	NA	NA	NA	NA	NA	NA	NA	NA	10	5.1e-05	0.000257879	0.45114	0.88647	NA	NA	NA	NA	NA	NA	NA	NA	NA	NA	NA	NA	NA	NA	NA
chr2	Super-Scaffold_1	84407501	84408000	NA	NA	NA	NA	NA	NA	NA	NA	NA	NA	NA	NA	NA	NA	NA	NA	NA	NA	NA	NA	NA	NA	NA	NA	NA	26	0.00038	0.00175746	0.95566	0.72777
chr2	Super-Scaffold_1	84408251	84408750	25	2.2e-06	0.000133528	0.68216	0.93129	NA	NA	NA	NA	NA	NA	NA	NA	NA	NA	17	0.00012	0.00386194	0.88112	0.66238	NA	NA	NA	NA	NA	NA	NA	NA	NA	NA
chr2	Super-Scaffold_1	84414501	84415000	NA	NA	NA	NA	NA	NA	NA	NA	NA	NA	32	2.2e-05	0.000133271	0.558	0.78659	NA	NA	NA	NA	NA	NA	NA	NA	NA	NA	NA	NA	NA	NA	NA
chr2	Super-Scaffold_1	84414751	84415250	NA	NA	NA	NA	NA	NA	NA	NA	NA	NA	33	7.6e-06	5.79769e-05	0.51363	0.78213	NA	NA	NA	NA	NA	NA	NA	NA	NA	NA	NA	NA	NA	NA	NA
chr2	Super-Scaffold_1	84415251	84415750	NA	NA	NA	NA	NA	12	1.2e-05	0.000357124	0.31442	0.71866	14	3.1e-06	2.86313e-05	0.32171	0.77231	NA	NA	NA	NA	NA	NA	NA	NA	NA	NA	NA	NA	NA	NA	NA
chr2	Super-Scaffold_1	84415501	84416000	NA	NA	NA	NA	NA	12	5e-05	0.000978027	0.3924	0.77994	14	6.9e-08	1.42573e-06	0.32056	0.83369	NA	NA	NA	NA	NA	NA	NA	NA	NA	NA	NA	NA	NA	NA	NA
chr2	Super-Scaffold_1	84417501	84418000	NA	NA	NA	NA	NA	16	0.0015	0.0110931	0.51949	0.74087	NA	NA	NA	NA	NA	NA	NA	NA	NA	NA	NA	NA	NA	NA	NA	NA	NA	NA	NA	NA
chr2	Super-Scaffold_1	84418501	84419000	NA	NA	NA	NA	NA	NA	NA	NA	NA	NA	23	0.00086	0.00246431	0.28346	0.53219	NA	NA	NA	NA	NA	NA	NA	NA	NA	NA	NA	NA	NA	NA	NA
chr2	Super-Scaffold_1	84418751	84419250	NA	NA	NA	NA	NA	NA	NA	NA	NA	NA	14	0.00023	0.000840933	0.23252	0.5746	NA	NA	NA	NA	NA	NA	NA	NA	NA	NA	NA	NA	NA	NA	NA
chr2	Super-Scaffold_1	84419001	84419500	NA	NA	NA	NA	NA	NA	NA	NA	NA	NA	10	0.0017	0.00439533	0.63283	0.91577	NA	NA	NA	NA	NA	NA	NA	NA	NA	NA	NA	NA	NA	NA	NA
chr2	Super-Scaffold_1	84421251	84421750	NA	NA	NA	NA	NA	NA	NA	NA	NA	NA	NA	NA	NA	NA	NA	NA	NA	NA	NA	NA	NA	NA	NA	NA	NA	17	6.4e-05	0.000443287	0.54694	0.80888
chr2	Super-Scaffold_1	84431751	84432250	NA	NA	NA	NA	NA	NA	NA	NA	NA	NA	NA	NA	NA	NA	NA	NA	NA	NA	NA	NA	18	0.00073	0.00295052	0.54028	0.79101	NA	NA	NA	NA	NA
chr2	Super-Scaffold_1	84439751	84440250	NA	NA	NA	NA	NA	NA	NA	NA	NA	NA	NA	NA	NA	NA	NA	NA	NA	NA	NA	NA	NA	NA	NA	NA	NA	18	0.0012	0.00445164	0.76801	0.98799
chr2	Super-Scaffold_1	84444501	84445000	NA	NA	NA	NA	NA	NA	NA	NA	NA	NA	11	0.0047	0.0110407	0.18616	0.48137	NA	NA	NA	NA	NA	NA	NA	NA	NA	NA	NA	NA	NA	NA	NA
chr2	Super-Scaffold_1	84444751	84445250	NA	NA	NA	NA	NA	NA	NA	NA	NA	NA	NA	NA	NA	NA	NA	NA	NA	NA	NA	NA	NA	NA	NA	NA	NA	22	1.9e-06	2.86763e-05	0.17099	0.41281
chr2	Super-Scaffold_1	84445001	84445500	NA	NA	NA	NA	NA	NA	NA	NA	NA	NA	NA	NA	NA	NA	NA	14	0.00022	0.00574517	0.38955	0.18562	NA	NA	NA	NA	NA	16	0.00069	0.00283228	0.22484	0.42767
chr2	Super-Scaffold_1	84460751	84461250	NA	NA	NA	NA	NA	17	7.7e-05	0.00131103	0.78227	0.47222	NA	NA	NA	NA	NA	NA	NA	NA	NA	NA	NA	NA	NA	NA	NA	NA	NA	NA	NA	NA
chr2	Super-Scaffold_1	84462501	84463000	NA	NA	NA	NA	NA	NA	NA	NA	NA	NA	NA	NA	NA	NA	NA	NA	NA	NA	NA	NA	NA	NA	NA	NA	NA	10	0.0023	0.00781576	0.68247	0.4268
chr2	Super-Scaffold_1	84465251	84465750	NA	NA	NA	NA	NA	NA	NA	NA	NA	NA	21	0.00026	0.000928155	0.76219	0.50015	NA	NA	NA	NA	NA	NA	NA	NA	NA	NA	NA	NA	NA	NA	NA
chr2	Super-Scaffold_1	84474501	84475000	NA	NA	NA	NA	NA	NA	NA	NA	NA	NA	NA	NA	NA	NA	NA	20	0.00045	0.00922419	0.91157	0.68513	NA	NA	NA	NA	NA	NA	NA	NA	NA	NA
chr2	Super-Scaffold_1	84481251	84481750	13	0.0017	0.0141332	0.44587	0.73529	NA	NA	NA	NA	NA	NA	NA	NA	NA	NA	NA	NA	NA	NA	NA	14	0.00093	0.00359612	0.77943	0.47538	14	0.00085	0.00336406	0.78417	0.56204
chr2	Super-Scaffold_1	84498501	84499000	NA	NA	NA	NA	NA	NA	NA	NA	NA	NA	14	5.1e-05	0.000257879	0.43845	0.66652	NA	NA	NA	NA	NA	14	1.1e-06	1.81673e-05	0.43845	0.73586	14	5.3e-05	0.000383656	0.43845	0.67124
chr2	Super-Scaffold_1	84499251	84499750	NA	NA	NA	NA	NA	NA	NA	NA	NA	NA	10	0.00011	0.000467451	0.4419	0.74143	NA	NA	NA	NA	NA	10	0.0071	0.0217622	0.4419	0.6716	10	0.00048	0.00211083	0.4419	0.70871
chr2	Super-Scaffold_1	84509501	84510000	NA	NA	NA	NA	NA	NA	NA	NA	NA	NA	NA	NA	NA	NA	NA	NA	NA	NA	NA	NA	14	0.00052	0.00223908	0.78933	0.5795	14	8.4e-06	9.2187e-05	0.78933	0.50885
chr2	Super-Scaffold_1	84509751	84510250	NA	NA	NA	NA	NA	NA	NA	NA	NA	NA	NA	NA	NA	NA	NA	NA	NA	NA	NA	NA	NA	NA	NA	NA	NA	14	0.00021	0.00110365	0.72848	0.47815
chr2	Super-Scaffold_1	84522501	84523000	NA	NA	NA	NA	NA	NA	NA	NA	NA	NA	10	0.0028	0.00685791	0.23009	0.5275	NA	NA	NA	NA	NA	10	2.9e-05	0.000233564	0.22338	0.56992	10	0.00026	0.00130064	0.22334	0.54002
chr2	Super-Scaffold_1	84522751	84523250	NA	NA	NA	NA	NA	NA	NA	NA	NA	NA	NA	NA	NA	NA	NA	NA	NA	NA	NA	NA	12	3.6e-05	0.000277031	0.19881	0.52648	11	5.5e-05	0.000393723	0.21323	0.59264
chr2	Super-Scaffold_1	84523751	84524250	NA	NA	NA	NA	NA	NA	NA	NA	NA	NA	NA	NA	NA	NA	NA	12	7.7e-05	0.00293841	0.58256	0.85893	NA	NA	NA	NA	NA	12	0.0049	0.0155256	0.79481	0.58256
chr2	Super-Scaffold_1	84524001	84524500	NA	NA	NA	NA	NA	NA	NA	NA	NA	NA	NA	NA	NA	NA	NA	12	0.0003	0.00708881	0.61833	0.86543	NA	NA	NA	NA	NA	12	0.0038	0.0122778	0.82558	0.61833
chr2	Super-Scaffold_1	84568501	84569000	NA	NA	NA	NA	NA	NA	NA	NA	NA	NA	NA	NA	NA	NA	NA	NA	NA	NA	NA	NA	27	2.5e-05	0.000208208	0.74626	0.5046	25	0.00058	0.00245692	0.74037	0.4792
chr2	Super-Scaffold_1	84606251	84606750	NA	NA	NA	NA	NA	10	0.0057	0.0348591	0.87839	0.59253	NA	NA	NA	NA	NA	NA	NA	NA	NA	NA	NA	NA	NA	NA	NA	NA	NA	NA	NA	NA
chr2	Super-Scaffold_1	84632251	84632750	NA	NA	NA	NA	NA	NA	NA	NA	NA	NA	NA	NA	NA	NA	NA	16	0.00036	0.00798158	0.69992	0.4726	NA	NA	NA	NA	NA	NA	NA	NA	NA	NA
chr2	Super-Scaffold_1	84637251	84637750	NA	NA	NA	NA	NA	NA	NA	NA	NA	NA	12	0.00028	0.000985581	0.85897	0.52019	NA	NA	NA	NA	NA	NA	NA	NA	NA	NA	NA	NA	NA	NA	NA
chr2	Super-Scaffold_1	84641001	84641500	NA	NA	NA	NA	NA	NA	NA	NA	NA	NA	NA	NA	NA	NA	NA	NA	NA	NA	NA	NA	10	0.00098	0.00375875	0.61527	0.86708	NA	NA	NA	NA	NA
chr2	Super-Scaffold_1	84654251	84654750	NA	NA	NA	NA	NA	NA	NA	NA	NA	NA	26	5.3e-05	0.000266223	0.64983	0.39826	NA	NA	NA	NA	NA	NA	NA	NA	NA	NA	NA	NA	NA	NA	NA
chr2	Super-Scaffold_1	84654501	84655000	NA	NA	NA	NA	NA	NA	NA	NA	NA	NA	19	3.8e-06	3.3534e-05	0.74798	0.37225	NA	NA	NA	NA	NA	20	0.00062	0.00258521	0.67506	0.4328	21	0.0009	0.00352645	0.72301	0.46718
chr2	Super-Scaffold_1	84660001	84660500	NA	NA	NA	NA	NA	11	0.0012	0.00929961	0.90633	0.70472	NA	NA	NA	NA	NA	NA	NA	NA	NA	NA	NA	NA	NA	NA	NA	NA	NA	NA	NA	NA
chr2	Super-Scaffold_1	84665751	84666250	NA	NA	NA	NA	NA	NA	NA	NA	NA	NA	NA	NA	NA	NA	NA	13	0.0021	0.0273923	0.78035	0.51264	NA	NA	NA	NA	NA	NA	NA	NA	NA	NA
chr2	Super-Scaffold_1	84674751	84675250	NA	NA	NA	NA	NA	NA	NA	NA	NA	NA	NA	NA	NA	NA	NA	NA	NA	NA	NA	NA	12	0.0084	0.0255301	0.64197	0.42283	NA	NA	NA	NA	NA
chr2	Super-Scaffold_1	84693751	84694250	NA	NA	NA	NA	NA	NA	NA	NA	NA	NA	NA	NA	NA	NA	NA	NA	NA	NA	NA	NA	15	0.00058	0.00245003	0.50976	0.29661	15	6.8e-05	0.000464312	0.50731	0.2364
chr2	Super-Scaffold_1	84694001	84694500	NA	NA	NA	NA	NA	NA	NA	NA	NA	NA	NA	NA	NA	NA	NA	NA	NA	NA	NA	NA	14	3.6e-05	0.000277031	0.40784	0.18294	14	2.8e-06	3.89037e-05	0.40318	0.1301
chr2	Super-Scaffold_1	84702501	84703000	NA	NA	NA	NA	NA	18	0.00063	0.00574735	0.51511	0.25331	NA	NA	NA	NA	NA	NA	NA	NA	NA	NA	NA	NA	NA	NA	NA	NA	NA	NA	NA	NA
chr2	Super-Scaffold_1	84704001	84704500	12	0.0014	0.012113	0.86549	0.50239	NA	NA	NA	NA	NA	NA	NA	NA	NA	NA	NA	NA	NA	NA	NA	NA	NA	NA	NA	NA	NA	NA	NA	NA	NA
chr2	Super-Scaffold_1	84734001	84734500	10	0.00014	0.00234949	0.69692	0.89754	NA	NA	NA	NA	NA	NA	NA	NA	NA	NA	NA	NA	NA	NA	NA	NA	NA	NA	NA	NA	NA	NA	NA	NA	NA
chr2	Super-Scaffold_1	84777001	84777500	NA	NA	NA	NA	NA	NA	NA	NA	NA	NA	10	0.00031	0.00106825	0.75813	0.4719	NA	NA	NA	NA	NA	NA	NA	NA	NA	NA	NA	NA	NA	NA	NA
chr2	Super-Scaffold_1	84781001	84781500	NA	NA	NA	NA	NA	NA	NA	NA	NA	NA	NA	NA	NA	NA	NA	16	0.004	0.046342	0.88698	0.61968	NA	NA	NA	NA	NA	NA	NA	NA	NA	NA
chr2	Super-Scaffold_1	84806001	84806500	NA	NA	NA	NA	NA	NA	NA	NA	NA	NA	NA	NA	NA	NA	NA	NA	NA	NA	NA	NA	18	0.0002	0.00104806	0.60609	0.89557	NA	NA	NA	NA	NA
chr2	Super-Scaffold_1	84806251	84806750	NA	NA	NA	NA	NA	NA	NA	NA	NA	NA	NA	NA	NA	NA	NA	NA	NA	NA	NA	NA	14	0.00032	0.0015205	0.63504	0.9291	NA	NA	NA	NA	NA
chr2	Super-Scaffold_1	84866501	84867000	NA	NA	NA	NA	NA	NA	NA	NA	NA	NA	14	0.00014	0.000566354	0.43608	0.18269	NA	NA	NA	NA	NA	NA	NA	NA	NA	NA	14	0.00032	0.00153509	0.45519	0.20119
chr2	Super-Scaffold_1	84866751	84867250	NA	NA	NA	NA	NA	NA	NA	NA	NA	NA	15	0.00039	0.00128616	0.4722	0.26245	NA	NA	NA	NA	NA	NA	NA	NA	NA	NA	NA	NA	NA	NA	NA
chr2	Super-Scaffold_1	84881751	84882250	NA	NA	NA	NA	NA	NA	NA	NA	NA	NA	NA	NA	NA	NA	NA	NA	NA	NA	NA	NA	24	0.00018	0.000962712	0.33059	0.53711	NA	NA	NA	NA	NA
chr2	Super-Scaffold_1	84887251	84887750	NA	NA	NA	NA	NA	NA	NA	NA	NA	NA	17	0.00033	0.00112358	0.72553	0.92702	NA	NA	NA	NA	NA	NA	NA	NA	NA	NA	NA	NA	NA	NA	NA
chr2	Super-Scaffold_1	84888001	84888500	28	1.7e-06	0.000110274	0.83895	0.61854	NA	NA	NA	NA	NA	28	1.4e-06	1.51426e-05	0.83354	0.61956	NA	NA	NA	NA	NA	NA	NA	NA	NA	NA	NA	NA	NA	NA	NA
chr2	Super-Scaffold_1	84888251	84888750	26	5.5e-06	0.000257772	0.88008	0.67364	26	3e-07	2.44597e-05	0.89966	0.67364	NA	NA	NA	NA	NA	NA	NA	NA	NA	NA	NA	NA	NA	NA	NA	NA	NA	NA	NA	NA
chr2	Super-Scaffold_1	84914751	84915250	NA	NA	NA	NA	NA	NA	NA	NA	NA	NA	16	0.0054	0.0125743	0.83	0.58917	NA	NA	NA	NA	NA	NA	NA	NA	NA	NA	NA	NA	NA	NA	NA
chr2	Super-Scaffold_1	84915001	84915500	NA	NA	NA	NA	NA	NA	NA	NA	NA	NA	27	1.2e-09	5.47897e-08	0.83243	0.4007	NA	NA	NA	NA	NA	NA	NA	NA	NA	NA	28	0.00048	0.00211083	0.83383	0.60949
chr2	Super-Scaffold_1	84915251	84915750	NA	NA	NA	NA	NA	NA	NA	NA	NA	NA	24	2.2e-05	0.000133271	0.86752	0.52952	NA	NA	NA	NA	NA	NA	NA	NA	NA	NA	NA	NA	NA	NA	NA
chr2	Super-Scaffold_1	84918001	84918500	NA	NA	NA	NA	NA	NA	NA	NA	NA	NA	NA	NA	NA	NA	NA	NA	NA	NA	NA	NA	NA	NA	NA	NA	NA	14	9.5e-06	0.000101512	0.70481	0.92898
chr2	Super-Scaffold_1	84918251	84918750	NA	NA	NA	NA	NA	NA	NA	NA	NA	NA	NA	NA	NA	NA	NA	NA	NA	NA	NA	NA	15	0.0008	0.00317907	0.71386	0.91388	NA	NA	NA	NA	NA
chr2	Super-Scaffold_1	84923501	84924000	NA	NA	NA	NA	NA	NA	NA	NA	NA	NA	NA	NA	NA	NA	NA	NA	NA	NA	NA	NA	NA	NA	NA	NA	NA	12	0.0076	0.0234506	0.60977	0.37817
chr2	Super-Scaffold_1	84923751	84924250	NA	NA	NA	NA	NA	NA	NA	NA	NA	NA	NA	NA	NA	NA	NA	14	0.00052	0.0101771	0.91786	0.71016	NA	NA	NA	NA	NA	NA	NA	NA	NA	NA
chr2	Super-Scaffold_1	84948251	84948750	10	0.00071	0.00738108	0.87094	0.66339	NA	NA	NA	NA	NA	NA	NA	NA	NA	NA	NA	NA	NA	NA	NA	NA	NA	NA	NA	NA	NA	NA	NA	NA	NA
chr2	Super-Scaffold_1	84995251	84995750	NA	NA	NA	NA	NA	NA	NA	NA	NA	NA	12	8.8e-11	6.56244e-09	0.83717	0.45942	NA	NA	NA	NA	NA	12	4.8e-06	5.80181e-05	0.83717	0.58777	12	4.3e-05	0.000326199	0.83717	0.62573
chr2	Super-Scaffold_1	84995501	84996000	NA	NA	NA	NA	NA	NA	NA	NA	NA	NA	18	2.7e-11	2.5142e-09	0.77976	0.47087	NA	NA	NA	NA	NA	18	5.5e-07	1.06001e-05	0.77976	0.5476	NA	NA	NA	NA	NA
chr2	Super-Scaffold_1	85005751	85006250	NA	NA	NA	NA	NA	NA	NA	NA	NA	NA	14	3.4e-05	0.000187164	0.40124	0.73745	NA	NA	NA	NA	NA	NA	NA	NA	NA	NA	NA	NA	NA	NA	NA
chr2	Super-Scaffold_1	85007251	85007750	NA	NA	NA	NA	NA	NA	NA	NA	NA	NA	10	0.00088	0.00250993	0.72067	0.49111	NA	NA	NA	NA	NA	10	0.00028	0.00136848	0.72067	0.42333	NA	NA	NA	NA	NA
chr2	Super-Scaffold_1	85237501	85238000	NA	NA	NA	NA	NA	NA	NA	NA	NA	NA	10	1.7e-06	1.76782e-05	0.40259	0.71375	NA	NA	NA	NA	NA	10	0.00079	0.00314542	0.40188	0.64673	NA	NA	NA	NA	NA
chr2	Super-Scaffold_1	85237751	85238250	NA	NA	NA	NA	NA	NA	NA	NA	NA	NA	NA	NA	NA	NA	NA	NA	NA	NA	NA	NA	10	0.00021	0.00108837	0.51416	0.76763	NA	NA	NA	NA	NA
chr2	Super-Scaffold_1	85282001	85282500	NA	NA	NA	NA	NA	NA	NA	NA	NA	NA	16	1.1e-09	5.13164e-08	0.78252	0.42221	NA	NA	NA	NA	NA	16	5.4e-07	1.04558e-05	0.78252	0.5155	16	1.1e-07	3.00336e-06	0.78252	0.50008
chr2	Super-Scaffold_1	85282251	85282750	NA	NA	NA	NA	NA	NA	NA	NA	NA	NA	19	4e-06	3.48964e-05	0.68675	0.42697	NA	NA	NA	NA	NA	20	1.4e-05	0.000132643	0.66773	0.44298	NA	NA	NA	NA	NA
chr2	Super-Scaffold_1	85292001	85292500	NA	NA	NA	NA	NA	NA	NA	NA	NA	NA	NA	NA	NA	NA	NA	NA	NA	NA	NA	NA	12	0.00073	0.00295052	0.87506	0.62357	NA	NA	NA	NA	NA
chr2	Super-Scaffold_1	85310251	85310750	NA	NA	NA	NA	NA	NA	NA	NA	NA	NA	12	0.00012	0.0005011	0.38994	0.66422	NA	NA	NA	NA	NA	NA	NA	NA	NA	NA	NA	NA	NA	NA	NA
chr2	Super-Scaffold_1	85356001	85356500	NA	NA	NA	NA	NA	18	1.4e-05	0.000398784	0.82776	0.55873	12	0.00017	0.000662002	0.84589	0.54417	NA	NA	NA	NA	NA	NA	NA	NA	NA	NA	NA	NA	NA	NA	NA
chr2	Super-Scaffold_1	85356251	85356750	NA	NA	NA	NA	NA	18	4.6e-06	0.000181411	0.76537	0.48384	12	2.5e-07	3.90649e-06	0.81897	0.43183	NA	NA	NA	NA	NA	NA	NA	NA	NA	NA	NA	NA	NA	NA	NA
chr2	Super-Scaffold_1	85404751	85405250	NA	NA	NA	NA	NA	NA	NA	NA	NA	NA	NA	NA	NA	NA	NA	NA	NA	NA	NA	NA	NA	NA	NA	NA	NA	14	0.0027	0.00900764	0.86952	0.65526
chr2	Super-Scaffold_1	85485501	85486000	17	0.00011	0.00199276	0.62951	0.88384	NA	NA	NA	NA	NA	NA	NA	NA	NA	NA	NA	NA	NA	NA	NA	NA	NA	NA	NA	NA	NA	NA	NA	NA	NA
chr2	Super-Scaffold_1	85485751	85486250	18	0.00047	0.00546621	0.64635	0.89674	NA	NA	NA	NA	NA	NA	NA	NA	NA	NA	NA	NA	NA	NA	NA	NA	NA	NA	NA	NA	NA	NA	NA	NA	NA
chr2	Super-Scaffold_1	85533501	85534000	NA	NA	NA	NA	NA	NA	NA	NA	NA	NA	13	0.0015	0.00394174	0.31117	0.55581	NA	NA	NA	NA	NA	14	6.5e-06	7.35773e-05	0.30877	0.68953	13	4.3e-05	0.000326199	0.29867	0.64253
chr2	Super-Scaffold_1	85533751	85534250	NA	NA	NA	NA	NA	NA	NA	NA	NA	NA	14	0.0032	0.00774037	0.31711	0.55284	NA	NA	NA	NA	NA	14	1.8e-05	0.000161207	0.3171	0.70255	13	2.3e-05	0.000201088	0.27516	0.63424
chr2	Super-Scaffold_1	85535251	85535750	NA	NA	NA	NA	NA	11	0.0042	0.0264997	0.51894	0.72294	NA	NA	NA	NA	NA	NA	NA	NA	NA	NA	NA	NA	NA	NA	NA	NA	NA	NA	NA	NA
chr2	Super-Scaffold_1	85597001	85597500	NA	NA	NA	NA	NA	NA	NA	NA	NA	NA	11	0.00066	0.00197832	0.81367	0.54809	NA	NA	NA	NA	NA	NA	NA	NA	NA	NA	NA	NA	NA	NA	NA
chr2	Super-Scaffold_1	85665501	85666000	10	0.0021	0.0167267	0.85113	0.54629	NA	NA	NA	NA	NA	NA	NA	NA	NA	NA	NA	NA	NA	NA	NA	NA	NA	NA	NA	NA	NA	NA	NA	NA	NA
chr2	Super-Scaffold_1	85760251	85760750	NA	NA	NA	NA	NA	10	0.00079	0.00678828	0.9103	0.63125	10	0.00012	0.0005011	0.94313	0.63904	NA	NA	NA	NA	NA	10	0.00023	0.00116736	0.94313	0.72103	NA	NA	NA	NA	NA
chr2	Super-Scaffold_1	85771001	85771500	NA	NA	NA	NA	NA	NA	NA	NA	NA	NA	14	5.1e-06	4.22879e-05	0.25402	0.47664	NA	NA	NA	NA	NA	NA	NA	NA	NA	NA	NA	NA	NA	NA	NA
chr2	Super-Scaffold_1	85874751	85875250	NA	NA	NA	NA	NA	NA	NA	NA	NA	NA	NA	NA	NA	NA	NA	NA	NA	NA	NA	NA	11	0.0019	0.00657344	0.42418	0.65683	11	0.0042	0.0134602	0.42418	0.64289
chr2	Super-Scaffold_1	85910751	85911250	NA	NA	NA	NA	NA	NA	NA	NA	NA	NA	NA	NA	NA	NA	NA	10	0.00013	0.00406455	0.66007	0.87973	NA	NA	NA	NA	NA	NA	NA	NA	NA	NA
chr2	Super-Scaffold_1	85998751	85999250	NA	NA	NA	NA	NA	NA	NA	NA	NA	NA	10	0.00051	0.00160099	0.8152	0.59517	NA	NA	NA	NA	NA	NA	NA	NA	NA	NA	NA	NA	NA	NA	NA
chr2	Super-Scaffold_1	85999001	85999500	NA	NA	NA	NA	NA	NA	NA	NA	NA	NA	10	3.3e-05	0.00018289	0.78806	0.51167	NA	NA	NA	NA	NA	NA	NA	NA	NA	NA	NA	NA	NA	NA	NA
chr2	Super-Scaffold_1	86012001	86012500	NA	NA	NA	NA	NA	NA	NA	NA	NA	NA	NA	NA	NA	NA	NA	NA	NA	NA	NA	NA	10	0.00035	0.00163107	0.9085	0.6779	NA	NA	NA	NA	NA
chr2	Super-Scaffold_1	86038001	86038500	NA	NA	NA	NA	NA	16	4.8e-05	0.000951396	0.86494	0.66335	NA	NA	NA	NA	NA	NA	NA	NA	NA	NA	NA	NA	NA	NA	NA	16	3.5e-06	4.65723e-05	0.5786	0.86494
chr2	Super-Scaffold_1	86039251	86039750	NA	NA	NA	NA	NA	12	0.00082	0.00699047	0.42586	0.68366	11	8.9e-05	0.00039776	0.30558	0.68873	NA	NA	NA	NA	NA	NA	NA	NA	NA	NA	NA	NA	NA	NA	NA
chr2	Super-Scaffold_1	86040251	86040750	NA	NA	NA	NA	NA	NA	NA	NA	NA	NA	22	0.00011	0.000467451	0.4447	0.70664	NA	NA	NA	NA	NA	NA	NA	NA	NA	NA	23	0.00057	0.00241891	0.43242	0.64724
chr2	Super-Scaffold_1	86040501	86041000	NA	NA	NA	NA	NA	NA	NA	NA	NA	NA	18	4.1e-05	0.000217062	0.21582	0.5618	NA	NA	NA	NA	NA	NA	NA	NA	NA	NA	18	2.4e-06	3.45184e-05	0.20631	0.55319
chr2	Super-Scaffold_1	86040751	86041250	NA	NA	NA	NA	NA	NA	NA	NA	NA	NA	12	0.00055	0.00170172	0.15152	0.61625	NA	NA	NA	NA	NA	NA	NA	NA	NA	NA	12	0.00011	0.000665985	0.14998	0.47187
chr2	Super-Scaffold_1	86041001	86041500	NA	NA	NA	NA	NA	NA	NA	NA	NA	NA	12	0.00012	0.0005011	0.28107	0.68083	NA	NA	NA	NA	NA	NA	NA	NA	NA	NA	NA	NA	NA	NA	NA
chr2	Super-Scaffold_1	86069501	86070000	14	2.4e-06	0.000141835	0.34917	0.76128	NA	NA	NA	NA	NA	14	0.0011	0.00300666	0.45631	0.74132	14	1.3e-05	0.000881658	0.69843	0.32501	NA	NA	NA	NA	NA	NA	NA	NA	NA	NA
chr2	Super-Scaffold_1	86069751	86070250	16	0.00038	0.00468512	0.38886	0.69737	NA	NA	NA	NA	NA	16	0.007	0.016075	0.45483	0.67991	18	0.0017	0.0232729	0.65193	0.40511	NA	NA	NA	NA	NA	NA	NA	NA	NA	NA
chr2	Super-Scaffold_1	86075751	86076250	11	0.00019	0.00288888	0.90844	0.63547	NA	NA	NA	NA	NA	NA	NA	NA	NA	NA	NA	NA	NA	NA	NA	NA	NA	NA	NA	NA	NA	NA	NA	NA	NA
chr2	Super-Scaffold_1	86076001	86076500	13	0.0023	0.0180346	0.89707	0.67722	NA	NA	NA	NA	NA	NA	NA	NA	NA	NA	NA	NA	NA	NA	NA	NA	NA	NA	NA	NA	NA	NA	NA	NA	NA
chr2	Super-Scaffold_1	86106251	86106750	NA	NA	NA	NA	NA	20	3.3e-06	0.000143718	0.65277	0.3938	23	4.4e-06	3.75936e-05	0.58605	0.3544	NA	NA	NA	NA	NA	NA	NA	NA	NA	NA	NA	NA	NA	NA	NA
chr2	Super-Scaffold_1	86106501	86107000	NA	NA	NA	NA	NA	27	3e-05	0.000686754	0.65783	0.44809	30	6.5e-07	8.33342e-06	0.63973	0.41245	NA	NA	NA	NA	NA	NA	NA	NA	NA	NA	NA	NA	NA	NA	NA
chr2	Super-Scaffold_1	86106751	86107250	NA	NA	NA	NA	NA	NA	NA	NA	NA	NA	NA	NA	NA	NA	NA	NA	NA	NA	NA	NA	14	6.8e-06	7.61811e-05	0.72821	0.44467	NA	NA	NA	NA	NA
chr2	Super-Scaffold_1	86165001	86165500	NA	NA	NA	NA	NA	NA	NA	NA	NA	NA	13	0.00074	0.00217487	0.90592	0.67347	NA	NA	NA	NA	NA	NA	NA	NA	NA	NA	NA	NA	NA	NA	NA
chr2	Super-Scaffold_1	86252251	86252750	NA	NA	NA	NA	NA	NA	NA	NA	NA	NA	NA	NA	NA	NA	NA	12	9.6e-07	0.000134002	0.75011	0.97935	NA	NA	NA	NA	NA	NA	NA	NA	NA	NA
chr2	Super-Scaffold_1	86300751	86301250	NA	NA	NA	NA	NA	14	0.00072	0.00633249	0.82041	0.55374	14	0.0018	0.00462616	0.7975	0.54579	NA	NA	NA	NA	NA	NA	NA	NA	NA	NA	NA	NA	NA	NA	NA
chr2	Super-Scaffold_1	86395251	86395750	NA	NA	NA	NA	NA	14	1e-06	6.02554e-05	0.67179	0.93802	NA	NA	NA	NA	NA	14	3.6e-06	0.000354589	0.67179	0.93033	NA	NA	NA	NA	NA	NA	NA	NA	NA	NA
chr2	Super-Scaffold_1	86398501	86399000	NA	NA	NA	NA	NA	16	4.5e-05	0.000906017	0.37915	0.66596	16	3.8e-05	0.000204623	0.4053	0.66596	NA	NA	NA	NA	NA	NA	NA	NA	NA	NA	NA	NA	NA	NA	NA
chr2	Super-Scaffold_1	86403751	86404250	NA	NA	NA	NA	NA	NA	NA	NA	NA	NA	14	0.001	0.00277519	0.43632	0.68331	NA	NA	NA	NA	NA	14	0.0018	0.00626869	0.43333	0.68157	14	0.00033	0.00157124	0.42792	0.70786
chr2	Super-Scaffold_1	86404001	86404500	NA	NA	NA	NA	NA	NA	NA	NA	NA	NA	15	2.9e-07	4.40887e-06	0.31361	0.70322	NA	NA	NA	NA	NA	17	2.8e-05	0.000227988	0.30367	0.61038	17	6.7e-05	0.000458945	0.29921	0.56603
chr2	Super-Scaffold_1	86404501	86405000	NA	NA	NA	NA	NA	NA	NA	NA	NA	NA	14	0.00018	0.000691376	0.22202	0.51731	NA	NA	NA	NA	NA	14	0.00022	0.00112744	0.19821	0.4597	NA	NA	NA	NA	NA
chr2	Super-Scaffold_1	86404751	86405250	NA	NA	NA	NA	NA	NA	NA	NA	NA	NA	12	0.0002	0.000753554	0.25839	0.54006	NA	NA	NA	NA	NA	12	0.001	0.0037979	0.25839	0.50959	NA	NA	NA	NA	NA
chr2	Super-Scaffold_1	86419001	86419500	NA	NA	NA	NA	NA	NA	NA	NA	NA	NA	10	9.5e-05	0.000419541	0.92743	0.67747	NA	NA	NA	NA	NA	NA	NA	NA	NA	NA	NA	NA	NA	NA	NA
chr2	Super-Scaffold_1	86424001	86424500	NA	NA	NA	NA	NA	NA	NA	NA	NA	NA	20	5e-06	4.16588e-05	0.55521	0.8717	NA	NA	NA	NA	NA	NA	NA	NA	NA	NA	NA	NA	NA	NA	NA
chr2	Super-Scaffold_1	86424251	86424750	NA	NA	NA	NA	NA	NA	NA	NA	NA	NA	16	6.5e-10	3.37371e-08	0.36691	0.76896	NA	NA	NA	NA	NA	16	0.00013	0.00074664	0.36617	0.6055	16	2.5e-05	0.000214143	0.36536	0.62691
chr2	Super-Scaffold_1	86428001	86428500	NA	NA	NA	NA	NA	10	0.0011	0.00866652	0.88057	0.65909	NA	NA	NA	NA	NA	NA	NA	NA	NA	NA	NA	NA	NA	NA	NA	NA	NA	NA	NA	NA
chr2	Super-Scaffold_1	86434501	86435000	NA	NA	NA	NA	NA	NA	NA	NA	NA	NA	12	7.4e-05	0.00034378	0.55408	0.85581	NA	NA	NA	NA	NA	12	9.6e-06	9.95957e-05	0.55408	0.88114	12	3.4e-05	0.000272285	0.55408	0.86275
chr2	Super-Scaffold_1	86439001	86439500	NA	NA	NA	NA	NA	NA	NA	NA	NA	NA	12	0.00037	0.0012313	0.48267	0.74257	NA	NA	NA	NA	NA	NA	NA	NA	NA	NA	NA	NA	NA	NA	NA
chr2	Super-Scaffold_1	86439251	86439750	14	4.3e-05	0.00106198	0.31675	0.58278	NA	NA	NA	NA	NA	14	0.00045	0.00144622	0.35157	0.58817	NA	NA	NA	NA	NA	NA	NA	NA	NA	NA	NA	NA	NA	NA	NA
chr2	Super-Scaffold_1	86440001	86440500	NA	NA	NA	NA	NA	NA	NA	NA	NA	NA	12	0.0076	0.0173823	0.36163	0.58631	NA	NA	NA	NA	NA	NA	NA	NA	NA	NA	NA	NA	NA	NA	NA
chr2	Super-Scaffold_1	86461501	86462000	NA	NA	NA	NA	NA	NA	NA	NA	NA	NA	NA	NA	NA	NA	NA	NA	NA	NA	NA	NA	NA	NA	NA	NA	NA	16	0.00012	0.000711882	0.9523	0.71841
chr2	Super-Scaffold_1	86464001	86464500	NA	NA	NA	NA	NA	NA	NA	NA	NA	NA	14	0.00021	0.000783618	0.89714	0.67786	NA	NA	NA	NA	NA	14	7.7e-06	8.38739e-05	0.89714	0.65855	14	0.00011	0.000665985	0.89714	0.61297
chr2	Super-Scaffold_1	86464251	86464750	NA	NA	NA	NA	NA	NA	NA	NA	NA	NA	20	2.6e-05	0.000152105	0.80689	0.58483	NA	NA	NA	NA	NA	NA	NA	NA	NA	NA	19	6.7e-06	7.73443e-05	0.83161	0.56409
chr2	Super-Scaffold_1	86467251	86467750	NA	NA	NA	NA	NA	NA	NA	NA	NA	NA	10	0.00064	0.00192539	0.35773	0.6771	NA	NA	NA	NA	NA	NA	NA	NA	NA	NA	NA	NA	NA	NA	NA
chr2	Super-Scaffold_1	86495751	86496250	NA	NA	NA	NA	NA	NA	NA	NA	NA	NA	22	6.8e-08	1.41187e-06	0.81467	0.45414	NA	NA	NA	NA	NA	18	4.2e-06	5.25195e-05	0.84109	0.61285	19	0.0011	0.00413047	0.79971	0.56869
chr2	Super-Scaffold_1	86496001	86496500	NA	NA	NA	NA	NA	NA	NA	NA	NA	NA	23	3.3e-05	0.00018289	0.86153	0.57787	NA	NA	NA	NA	NA	NA	NA	NA	NA	NA	20	0.0032	0.0104964	0.85434	0.64648
chr2	Super-Scaffold_1	86506751	86507250	NA	NA	NA	NA	NA	10	0.0043	0.0270354	0.35156	0.71553	NA	NA	NA	NA	NA	NA	NA	NA	NA	NA	NA	NA	NA	NA	NA	NA	NA	NA	NA	NA
chr2	Super-Scaffold_1	86507001	86507500	NA	NA	NA	NA	NA	10	0.0043	0.0270354	0.35156	0.71553	NA	NA	NA	NA	NA	NA	NA	NA	NA	NA	NA	NA	NA	NA	NA	NA	NA	NA	NA	NA
chr2	Super-Scaffold_1	86516501	86517000	NA	NA	NA	NA	NA	NA	NA	NA	NA	NA	15	8.6e-06	6.38069e-05	0.76009	0.43127	NA	NA	NA	NA	NA	15	0.002	0.00686671	0.76009	0.53493	12	6.1e-05	0.000426789	0.79272	0.53747
chr2	Super-Scaffold_1	86516751	86517250	NA	NA	NA	NA	NA	NA	NA	NA	NA	NA	18	2.2e-06	2.17617e-05	0.59968	0.24815	NA	NA	NA	NA	NA	17	8.2e-05	0.000525528	0.64977	0.32487	NA	NA	NA	NA	NA
chr2	Super-Scaffold_1	86517001	86517500	NA	NA	NA	NA	NA	NA	NA	NA	NA	NA	NA	NA	NA	NA	NA	NA	NA	NA	NA	NA	16	9.9e-06	0.000101915	0.41471	0.14274	NA	NA	NA	NA	NA
chr2	Super-Scaffold_1	86528001	86528500	NA	NA	NA	NA	NA	NA	NA	NA	NA	NA	NA	NA	NA	NA	NA	NA	NA	NA	NA	NA	NA	NA	NA	NA	NA	10	0.00017	0.000935711	0.613	0.2922
chr2	Super-Scaffold_1	86537001	86537500	NA	NA	NA	NA	NA	NA	NA	NA	NA	NA	NA	NA	NA	NA	NA	NA	NA	NA	NA	NA	NA	NA	NA	NA	NA	10	0.006	0.0187557	0.7663	0.56552
chr2	Super-Scaffold_1	86537251	86537750	NA	NA	NA	NA	NA	NA	NA	NA	NA	NA	NA	NA	NA	NA	NA	NA	NA	NA	NA	NA	NA	NA	NA	NA	NA	12	0.0066	0.0205198	0.70511	0.49802
chr2	Super-Scaffold_1	86540251	86540750	NA	NA	NA	NA	NA	19	0.0001	0.0015457	0.44735	0.17874	NA	NA	NA	NA	NA	NA	NA	NA	NA	NA	NA	NA	NA	NA	NA	NA	NA	NA	NA	NA
chr2	Super-Scaffold_1	86547251	86547750	NA	NA	NA	NA	NA	16	0.0011	0.00866652	0.56085	0.79142	NA	NA	NA	NA	NA	NA	NA	NA	NA	NA	NA	NA	NA	NA	NA	NA	NA	NA	NA	NA
chr2	Super-Scaffold_1	86599501	86600000	NA	NA	NA	NA	NA	NA	NA	NA	NA	NA	10	4e-05	0.00021281	0.42453	0.68959	NA	NA	NA	NA	NA	10	8.6e-06	9.11657e-05	0.42453	0.7156	NA	NA	NA	NA	NA
chr2	Super-Scaffold_1	86689501	86690000	NA	NA	NA	NA	NA	NA	NA	NA	NA	NA	16	3.8e-05	0.000204623	0.43263	0.70231	NA	NA	NA	NA	NA	16	2.3e-05	0.000195392	0.43263	0.71883	NA	NA	NA	NA	NA
chr2	Super-Scaffold_1	86689751	86690250	NA	NA	NA	NA	NA	NA	NA	NA	NA	NA	NA	NA	NA	NA	NA	NA	NA	NA	NA	NA	10	0.0015	0.00536353	0.43523	0.71541	NA	NA	NA	NA	NA
chr2	Super-Scaffold_1	86738001	86738500	NA	NA	NA	NA	NA	NA	NA	NA	NA	NA	NA	NA	NA	NA	NA	NA	NA	NA	NA	NA	12	0.00012	0.00070133	0.65156	0.90303	12	0.0016	0.00568919	0.64959	0.86675
chr2	Super-Scaffold_1	86784251	86784750	NA	NA	NA	NA	NA	NA	NA	NA	NA	NA	NA	NA	NA	NA	NA	NA	NA	NA	NA	NA	NA	NA	NA	NA	NA	10	0.0028	0.00930944	0.30912	0.53222
chr2	Super-Scaffold_1	86842001	86842500	NA	NA	NA	NA	NA	NA	NA	NA	NA	NA	NA	NA	NA	NA	NA	20	0.001	0.0157459	0.57979	0.78793	NA	NA	NA	NA	NA	NA	NA	NA	NA	NA
chr2	Super-Scaffold_1	86874001	86874500	NA	NA	NA	NA	NA	NA	NA	NA	NA	NA	14	0.0051	0.0119228	0.37809	0.625	NA	NA	NA	NA	NA	NA	NA	NA	NA	NA	NA	NA	NA	NA	NA
chr2	Super-Scaffold_1	86896001	86896500	NA	NA	NA	NA	NA	NA	NA	NA	NA	NA	11	1.8e-06	1.85154e-05	0.34956	0.68118	NA	NA	NA	NA	NA	11	1e-05	0.000101915	0.35529	0.65447	NA	NA	NA	NA	NA
chr2	Super-Scaffold_1	86896251	86896750	NA	NA	NA	NA	NA	NA	NA	NA	NA	NA	16	6.1e-05	0.000296628	0.44705	0.66799	NA	NA	NA	NA	NA	16	0.00013	0.00074664	0.45099	0.67579	NA	NA	NA	NA	NA
chr2	Super-Scaffold_1	86910001	86910500	NA	NA	NA	NA	NA	19	0.00013	0.00186105	0.74499	0.52358	17	0.0002	0.000753554	0.75335	0.52414	NA	NA	NA	NA	NA	NA	NA	NA	NA	NA	NA	NA	NA	NA	NA
chr2	Super-Scaffold_1	86942501	86943000	NA	NA	NA	NA	NA	NA	NA	NA	NA	NA	NA	NA	NA	NA	NA	NA	NA	NA	NA	NA	NA	NA	NA	NA	NA	12	0.00044	0.00197118	0.66452	0.86722
chr2	Super-Scaffold_1	86966751	86967250	NA	NA	NA	NA	NA	NA	NA	NA	NA	NA	NA	NA	NA	NA	NA	NA	NA	NA	NA	NA	16	0.0013	0.00473829	0.53123	0.73167	NA	NA	NA	NA	NA
chr2	Super-Scaffold_1	87069001	87069500	NA	NA	NA	NA	NA	NA	NA	NA	NA	NA	10	3.3e-05	0.00018289	0.42362	0.71633	NA	NA	NA	NA	NA	NA	NA	NA	NA	NA	NA	NA	NA	NA	NA
chr2	Super-Scaffold_1	87069251	87069750	NA	NA	NA	NA	NA	13	5.3e-05	0.00101483	0.42278	0.63719	12	5.5e-05	0.000273647	0.39542	0.64933	NA	NA	NA	NA	NA	NA	NA	NA	NA	NA	NA	NA	NA	NA	NA
chr2	Super-Scaffold_1	87080251	87080750	14	0.00024	0.0033956	0.29088	0.58894	14	0.0012	0.00929961	0.35629	0.58562	NA	NA	NA	NA	NA	NA	NA	NA	NA	NA	NA	NA	NA	NA	NA	NA	NA	NA	NA	NA
chr2	Super-Scaffold_1	87080501	87081000	16	0.00016	0.00256995	0.3066	0.58582	16	0.00067	0.00599594	0.3696	0.58292	NA	NA	NA	NA	NA	NA	NA	NA	NA	NA	NA	NA	NA	NA	NA	NA	NA	NA	NA	NA
chr2	Super-Scaffold_1	87084251	87084750	NA	NA	NA	NA	NA	NA	NA	NA	NA	NA	NA	NA	NA	NA	NA	12	0.0028	0.0344799	0.89039	0.68897	NA	NA	NA	NA	NA	NA	NA	NA	NA	NA
chr2	Super-Scaffold_1	87086251	87086750	10	0.0023	0.0180346	0.60598	0.8577	NA	NA	NA	NA	NA	NA	NA	NA	NA	NA	NA	NA	NA	NA	NA	10	0.00079	0.00314542	0.8766	0.6103	NA	NA	NA	NA	NA
chr2	Super-Scaffold_1	87109501	87110000	NA	NA	NA	NA	NA	NA	NA	NA	NA	NA	12	2.1e-05	0.0001286	0.53758	0.82822	NA	NA	NA	NA	NA	13	0.0005	0.002169	0.55179	0.77436	13	0.0004	0.00183158	0.55179	0.78045
chr2	Super-Scaffold_1	87109751	87110250	NA	NA	NA	NA	NA	NA	NA	NA	NA	NA	15	6.2e-05	0.000300335	0.48829	0.76331	NA	NA	NA	NA	NA	16	0.00017	0.000921132	0.50292	0.74908	NA	NA	NA	NA	NA
chr2	Super-Scaffold_1	87195501	87196000	NA	NA	NA	NA	NA	NA	NA	NA	NA	NA	NA	NA	NA	NA	NA	NA	NA	NA	NA	NA	NA	NA	NA	NA	NA	16	0.00013	0.000758896	0.89958	0.68856
chr2	Super-Scaffold_1	87221751	87222250	NA	NA	NA	NA	NA	NA	NA	NA	NA	NA	12	0.0003	0.00104091	0.70845	0.44808	NA	NA	NA	NA	NA	NA	NA	NA	NA	NA	NA	NA	NA	NA	NA
chr2	Super-Scaffold_1	87222001	87222500	NA	NA	NA	NA	NA	NA	NA	NA	NA	NA	12	4.3e-06	3.68728e-05	0.73781	0.39864	NA	NA	NA	NA	NA	NA	NA	NA	NA	NA	NA	NA	NA	NA	NA
chr2	Super-Scaffold_1	87269501	87270000	NA	NA	NA	NA	NA	NA	NA	NA	NA	NA	14	4.7e-05	0.000242169	0.29	0.55668	NA	NA	NA	NA	NA	14	0.00018	0.000962712	0.29	0.57405	14	0.00024	0.00122417	0.29	0.53437
chr2	Super-Scaffold_1	87269751	87270250	NA	NA	NA	NA	NA	NA	NA	NA	NA	NA	21	1.8e-05	0.000113814	0.40454	0.67486	NA	NA	NA	NA	NA	NA	NA	NA	NA	NA	NA	NA	NA	NA	NA
chr2	Super-Scaffold_1	87270001	87270500	NA	NA	NA	NA	NA	11	3.5e-05	0.000762608	0.63188	0.85337	11	8.9e-05	0.00039776	0.58946	0.84965	NA	NA	NA	NA	NA	NA	NA	NA	NA	NA	NA	NA	NA	NA	NA
chr2	Super-Scaffold_1	87276751	87277250	NA	NA	NA	NA	NA	NA	NA	NA	NA	NA	10	0.00011	0.000467451	0.8203	0.53983	NA	NA	NA	NA	NA	NA	NA	NA	NA	NA	NA	NA	NA	NA	NA
chr2	Super-Scaffold_1	87277001	87277500	NA	NA	NA	NA	NA	22	4.4e-07	3.28295e-05	0.83269	0.56096	22	1.5e-09	6.52459e-08	0.88953	0.55701	NA	NA	NA	NA	NA	NA	NA	NA	NA	NA	NA	NA	NA	NA	NA
chr2	Super-Scaffold_1	87277251	87277750	NA	NA	NA	NA	NA	NA	NA	NA	NA	NA	22	0.00019	0.000721833	0.87702	0.66728	NA	NA	NA	NA	NA	NA	NA	NA	NA	NA	NA	NA	NA	NA	NA
chr2	Super-Scaffold_1	87311001	87311500	NA	NA	NA	NA	NA	NA	NA	NA	NA	NA	NA	NA	NA	NA	NA	NA	NA	NA	NA	NA	NA	NA	NA	NA	NA	14	0.0053	0.0167119	0.56202	0.78574
chr2	Super-Scaffold_1	87341251	87341750	NA	NA	NA	NA	NA	NA	NA	NA	NA	NA	18	5.5e-09	1.88629e-07	0.44444	0.078685	NA	NA	NA	NA	NA	33	2.5e-13	6.83108e-11	0.27629	0.045237	31	6.8e-14	2.41221e-11	0.30799	0.063258
chr2	Super-Scaffold_1	87341501	87342000	NA	NA	NA	NA	NA	NA	NA	NA	NA	NA	28	2.5e-12	3.54915e-10	0.37418	0.13792	NA	NA	NA	NA	NA	NA	NA	NA	NA	NA	NA	NA	NA	NA	NA
chr2	Super-Scaffold_1	87347001	87347500	NA	NA	NA	NA	NA	NA	NA	NA	NA	NA	15	2.2e-06	2.17617e-05	0.39837	0.15	NA	NA	NA	NA	NA	NA	NA	NA	NA	NA	NA	NA	NA	NA	NA
chr2	Super-Scaffold_1	87348001	87348500	NA	NA	NA	NA	NA	NA	NA	NA	NA	NA	33	3.5e-06	3.14693e-05	0.4974	0.25882	NA	NA	NA	NA	NA	NA	NA	NA	NA	NA	NA	NA	NA	NA	NA
chr2	Super-Scaffold_1	87348251	87348750	NA	NA	NA	NA	NA	NA	NA	NA	NA	NA	27	8.1e-06	6.09308e-05	0.40504	0.14176	NA	NA	NA	NA	NA	NA	NA	NA	NA	NA	NA	NA	NA	NA	NA
chr2	Super-Scaffold_1	87365751	87366250	NA	NA	NA	NA	NA	10	7.5e-06	0.000259231	0.75986	0.36922	NA	NA	NA	NA	NA	NA	NA	NA	NA	NA	NA	NA	NA	NA	NA	NA	NA	NA	NA	NA
chr2	Super-Scaffold_1	87366001	87366500	NA	NA	NA	NA	NA	12	8.5e-05	0.00140286	0.73373	0.42051	NA	NA	NA	NA	NA	NA	NA	NA	NA	NA	NA	NA	NA	NA	NA	NA	NA	NA	NA	NA
chr2	Super-Scaffold_1	87402751	87403250	NA	NA	NA	NA	NA	NA	NA	NA	NA	NA	NA	NA	NA	NA	NA	NA	NA	NA	NA	NA	NA	NA	NA	NA	NA	12	0.0016	0.00568919	0.86578	0.6298
chr2	Super-Scaffold_1	87454751	87455250	NA	NA	NA	NA	NA	15	0.0095	0.0559284	0.57262	0.80822	NA	NA	NA	NA	NA	NA	NA	NA	NA	NA	NA	NA	NA	NA	NA	NA	NA	NA	NA	NA
chr2	Super-Scaffold_1	87455001	87455500	NA	NA	NA	NA	NA	13	0.00024	0.0028761	0.46353	0.76605	13	0.0042	0.00994343	0.5331	0.74041	NA	NA	NA	NA	NA	NA	NA	NA	NA	NA	NA	NA	NA	NA	NA
chr2	Super-Scaffold_1	87459751	87460250	NA	NA	NA	NA	NA	NA	NA	NA	NA	NA	12	0.0017	0.00439533	0.32725	0.66386	NA	NA	NA	NA	NA	12	3.9e-05	0.00029456	0.30696	0.74172	12	2.1e-05	0.000186763	0.30274	0.76358
chr2	Super-Scaffold_1	87467251	87467750	NA	NA	NA	NA	NA	NA	NA	NA	NA	NA	NA	NA	NA	NA	NA	NA	NA	NA	NA	NA	10	0.0027	0.00895193	0.5604	0.76977	NA	NA	NA	NA	NA
chr2	Super-Scaffold_1	87493251	87493750	NA	NA	NA	NA	NA	NA	NA	NA	NA	NA	21	2.4e-05	0.000142568	0.63231	0.34596	NA	NA	NA	NA	NA	NA	NA	NA	NA	NA	NA	NA	NA	NA	NA
chr2	Super-Scaffold_1	87493501	87494000	NA	NA	NA	NA	NA	25	2.8e-06	0.000127966	0.56021	0.30322	25	9.1e-08	1.78247e-06	0.61263	0.29697	NA	NA	NA	NA	NA	NA	NA	NA	NA	NA	NA	NA	NA	NA	NA
chr2	Super-Scaffold_1	87493751	87494250	NA	NA	NA	NA	NA	10	0.00046	0.00456965	0.70919	0.3773	NA	NA	NA	NA	NA	NA	NA	NA	NA	NA	NA	NA	NA	NA	NA	NA	NA	NA	NA	NA
chr2	Super-Scaffold_1	87503501	87504000	NA	NA	NA	NA	NA	NA	NA	NA	NA	NA	25	1.7e-05	0.000109005	0.77776	0.53396	NA	NA	NA	NA	NA	NA	NA	NA	NA	NA	NA	NA	NA	NA	NA
chr2	Super-Scaffold_1	87514501	87515000	NA	NA	NA	NA	NA	NA	NA	NA	NA	NA	12	0.0017	0.00439533	0.47061	0.71497	NA	NA	NA	NA	NA	NA	NA	NA	NA	NA	16	8.8e-07	1.56634e-05	0.37379	0.75462
chr2	Super-Scaffold_1	87515001	87515500	NA	NA	NA	NA	NA	NA	NA	NA	NA	NA	NA	NA	NA	NA	NA	NA	NA	NA	NA	NA	10	0.00075	0.00301628	0.49877	0.7673	NA	NA	NA	NA	NA
chr2	Super-Scaffold_1	87521751	87522250	10	0.0015	0.0128067	0.67673	0.8988	NA	NA	NA	NA	NA	NA	NA	NA	NA	NA	NA	NA	NA	NA	NA	NA	NA	NA	NA	NA	NA	NA	NA	NA	NA
chr2	Super-Scaffold_1	87534501	87535000	NA	NA	NA	NA	NA	NA	NA	NA	NA	NA	12	2.1e-05	0.0001286	0.81089	0.59053	NA	NA	NA	NA	NA	NA	NA	NA	NA	NA	NA	NA	NA	NA	NA
chr2	Super-Scaffold_1	87539251	87539750	NA	NA	NA	NA	NA	NA	NA	NA	NA	NA	10	0.00098	0.00274509	0.41664	0.64376	NA	NA	NA	NA	NA	NA	NA	NA	NA	NA	NA	NA	NA	NA	NA
chr2	Super-Scaffold_1	87547751	87548250	NA	NA	NA	NA	NA	NA	NA	NA	NA	NA	NA	NA	NA	NA	NA	NA	NA	NA	NA	NA	21	9.6e-05	0.000594446	0.70507	0.9119	22	5.1e-05	0.000372071	0.66475	0.89945
chr2	Super-Scaffold_1	87596751	87597250	NA	NA	NA	NA	NA	NA	NA	NA	NA	NA	13	1.7e-07	2.87305e-06	0.42231	0.82812	NA	NA	NA	NA	NA	14	0.00038	0.00174265	0.45733	0.71535	14	3.3e-06	4.44332e-05	0.4317	0.77739
chr2	Super-Scaffold_1	87597001	87597500	NA	NA	NA	NA	NA	NA	NA	NA	NA	NA	10	8.4e-05	0.000380642	0.47252	0.81588	NA	NA	NA	NA	NA	NA	NA	NA	NA	NA	10	8.5e-07	1.52522e-05	0.48812	0.8917
chr2	Super-Scaffold_1	87602751	87603250	NA	NA	NA	NA	NA	NA	NA	NA	NA	NA	12	0.00046	0.00147051	0.24055	0.5092	NA	NA	NA	NA	NA	NA	NA	NA	NA	NA	NA	NA	NA	NA	NA
chr2	Super-Scaffold_1	87626251	87626750	NA	NA	NA	NA	NA	NA	NA	NA	NA	NA	NA	NA	NA	NA	NA	NA	NA	NA	NA	NA	18	8.5e-09	3.80243e-07	0.48088	0.85527	18	1.2e-08	5.0415e-07	0.49448	0.85839
chr2	Super-Scaffold_1	87626501	87627000	NA	NA	NA	NA	NA	NA	NA	NA	NA	NA	12	0.00025	0.000900107	0.55874	0.8409	NA	NA	NA	NA	NA	12	0.00022	0.00112744	0.55567	0.83959	12	0.00014	0.000802641	0.56149	0.85219
chr2	Super-Scaffold_1	87628751	87629250	NA	NA	NA	NA	NA	NA	NA	NA	NA	NA	NA	NA	NA	NA	NA	NA	NA	NA	NA	NA	NA	NA	NA	NA	NA	13	0.0013	0.00476356	0.36968	0.64406
chr2	Super-Scaffold_1	87629001	87629500	NA	NA	NA	NA	NA	NA	NA	NA	NA	NA	16	6.7e-05	0.00031887	0.4493	0.70316	NA	NA	NA	NA	NA	17	7.9e-06	8.5539e-05	0.42211	0.71633	17	3.8e-07	8.07707e-06	0.41536	0.7566
chr2	Super-Scaffold_1	87629251	87629750	NA	NA	NA	NA	NA	NA	NA	NA	NA	NA	18	0.00022	0.00081226	0.52953	0.75781	NA	NA	NA	NA	NA	18	2e-08	7.57506e-07	0.515	0.8773	18	3.6e-06	4.75987e-05	0.51485	0.81098
chr2	Super-Scaffold_1	87629501	87630000	NA	NA	NA	NA	NA	NA	NA	NA	NA	NA	NA	NA	NA	NA	NA	NA	NA	NA	NA	NA	18	5.8e-06	6.73392e-05	0.50861	0.80057	18	3.4e-07	7.40022e-06	0.50563	0.81647
chr2	Super-Scaffold_1	87629751	87630250	NA	NA	NA	NA	NA	NA	NA	NA	NA	NA	NA	NA	NA	NA	NA	NA	NA	NA	NA	NA	12	2.5e-05	0.000208208	0.41369	0.74156	12	1.9e-06	2.86763e-05	0.4037	0.784
chr2	Super-Scaffold_1	87645251	87645750	NA	NA	NA	NA	NA	NA	NA	NA	NA	NA	NA	NA	NA	NA	NA	NA	NA	NA	NA	NA	14	0.0009	0.00350327	0.63945	0.84129	14	0.00016	0.000893208	0.63945	0.87793
chr2	Super-Scaffold_1	87650001	87650500	NA	NA	NA	NA	NA	NA	NA	NA	NA	NA	18	2.8e-06	2.63453e-05	0.9517	0.71872	NA	NA	NA	NA	NA	NA	NA	NA	NA	NA	NA	NA	NA	NA	NA
chr2	Super-Scaffold_1	87650251	87650750	NA	NA	NA	NA	NA	NA	NA	NA	NA	NA	10	6.1e-06	4.87683e-05	0.95566	0.65506	NA	NA	NA	NA	NA	NA	NA	NA	NA	NA	NA	NA	NA	NA	NA
chr2	Super-Scaffold_1	87688001	87688500	NA	NA	NA	NA	NA	NA	NA	NA	NA	NA	16	6.9e-05	0.000326642	0.36417	0.64261	NA	NA	NA	NA	NA	16	2.6e-05	0.000215396	0.36093	0.66275	16	5.6e-08	1.75282e-06	0.36086	0.74657
chr2	Super-Scaffold_1	87688251	87688750	NA	NA	NA	NA	NA	NA	NA	NA	NA	NA	18	7.8e-05	0.00035897	0.50385	0.73083	NA	NA	NA	NA	NA	NA	NA	NA	NA	NA	18	1.7e-06	2.6194e-05	0.50866	0.80511
chr2	Super-Scaffold_1	87730251	87730750	NA	NA	NA	NA	NA	10	0.0041	0.0259521	0.90554	0.69453	NA	NA	NA	NA	NA	NA	NA	NA	NA	NA	NA	NA	NA	NA	NA	NA	NA	NA	NA	NA
chr2	Super-Scaffold_1	87749501	87750000	NA	NA	NA	NA	NA	NA	NA	NA	NA	NA	NA	NA	NA	NA	NA	NA	NA	NA	NA	NA	10	0.00046	0.00202577	0.81946	0.58431	NA	NA	NA	NA	NA
chr2	Super-Scaffold_1	87749751	87750250	NA	NA	NA	NA	NA	NA	NA	NA	NA	NA	NA	NA	NA	NA	NA	NA	NA	NA	NA	NA	18	1.7e-05	0.000154282	0.77667	0.52643	NA	NA	NA	NA	NA
chr2	Super-Scaffold_1	87750001	87750500	NA	NA	NA	NA	NA	NA	NA	NA	NA	NA	NA	NA	NA	NA	NA	NA	NA	NA	NA	NA	14	0.0011	0.00410889	0.71299	0.43731	13	0.001	0.00381787	0.74338	0.52793
chr2	Super-Scaffold_1	87764501	87765000	NA	NA	NA	NA	NA	NA	NA	NA	NA	NA	20	0.0052	0.0121373	0.13171	0.42946	NA	NA	NA	NA	NA	NA	NA	NA	NA	NA	NA	NA	NA	NA	NA
chr2	Super-Scaffold_1	87764751	87765250	NA	NA	NA	NA	NA	18	0.00048	0.00470689	0.16504	0.42113	18	0.0001	0.000433454	0.17577	0.42113	NA	NA	NA	NA	NA	NA	NA	NA	NA	NA	NA	NA	NA	NA	NA
chr2	Super-Scaffold_1	87773251	87773750	NA	NA	NA	NA	NA	NA	NA	NA	NA	NA	10	0.00022	0.00081226	0.59007	0.86307	NA	NA	NA	NA	NA	NA	NA	NA	NA	NA	NA	NA	NA	NA	NA
chr2	Super-Scaffold_1	87775001	87775500	NA	NA	NA	NA	NA	NA	NA	NA	NA	NA	NA	NA	NA	NA	NA	NA	NA	NA	NA	NA	NA	NA	NA	NA	NA	10	0.001	0.00381787	0.81667	0.58687
chr2	Super-Scaffold_1	87775251	87775750	NA	NA	NA	NA	NA	NA	NA	NA	NA	NA	12	0.0027	0.00663031	0.77106	0.51853	NA	NA	NA	NA	NA	NA	NA	NA	NA	NA	NA	NA	NA	NA	NA
chr2	Super-Scaffold_1	87783001	87783500	NA	NA	NA	NA	NA	NA	NA	NA	NA	NA	24	0.00071	0.00209864	0.35947	0.6113	NA	NA	NA	NA	NA	NA	NA	NA	NA	NA	NA	NA	NA	NA	NA
chr2	Super-Scaffold_1	87783251	87783750	NA	NA	NA	NA	NA	16	0.00059	0.00548785	0.41469	0.68837	16	0.001	0.00277519	0.36557	0.6892	NA	NA	NA	NA	NA	NA	NA	NA	NA	NA	NA	NA	NA	NA	NA
chr2	Super-Scaffold_1	87830751	87831250	15	0.00069	0.00723856	0.66112	0.4132	NA	NA	NA	NA	NA	15	4.7e-06	3.96873e-05	0.73544	0.4132	NA	NA	NA	NA	NA	NA	NA	NA	NA	NA	NA	NA	NA	NA	NA
chr2	Super-Scaffold_1	87831001	87831500	18	0.0022	0.0173911	0.61092	0.40452	NA	NA	NA	NA	NA	18	2.6e-08	6.53997e-07	0.74922	0.40452	NA	NA	NA	NA	NA	NA	NA	NA	NA	NA	NA	NA	NA	NA	NA
chr2	Super-Scaffold_1	87833501	87834000	19	1.2e-06	8.58252e-05	0.69547	0.45512	NA	NA	NA	NA	NA	20	9.7e-07	1.14469e-05	0.70058	0.45337	NA	NA	NA	NA	NA	NA	NA	NA	NA	NA	NA	NA	NA	NA	NA
chr2	Super-Scaffold_1	87833751	87834250	NA	NA	NA	NA	NA	NA	NA	NA	NA	NA	31	4.8e-08	1.07126e-06	0.65512	0.42106	NA	NA	NA	NA	NA	NA	NA	NA	NA	NA	NA	NA	NA	NA	NA
chr2	Super-Scaffold_1	87853251	87853750	NA	NA	NA	NA	NA	NA	NA	NA	NA	NA	12	1.8e-06	1.85154e-05	0.45314	0.80482	NA	NA	NA	NA	NA	NA	NA	NA	NA	NA	12	0.0002	0.00106333	0.44188	0.73195
chr2	Super-Scaffold_1	87855251	87855750	NA	NA	NA	NA	NA	NA	NA	NA	NA	NA	NA	NA	NA	NA	NA	NA	NA	NA	NA	NA	20	0.00017	0.000921132	0.66733	0.89408	NA	NA	NA	NA	NA
chr2	Super-Scaffold_1	87855501	87856000	NA	NA	NA	NA	NA	NA	NA	NA	NA	NA	18	0.00017	0.000662002	0.53372	0.76811	NA	NA	NA	NA	NA	18	4.7e-06	5.72346e-05	0.53372	0.82319	18	0.0015	0.00539227	0.53372	0.73582
chr2	Super-Scaffold_1	87895501	87896000	NA	NA	NA	NA	NA	NA	NA	NA	NA	NA	NA	NA	NA	NA	NA	12	0.00015	0.00445468	0.65906	0.9375	NA	NA	NA	NA	NA	NA	NA	NA	NA	NA
chr2	Super-Scaffold_1	87898501	87899000	NA	NA	NA	NA	NA	NA	NA	NA	NA	NA	NA	NA	NA	NA	NA	NA	NA	NA	NA	NA	20	8.3e-05	0.000530951	0.77878	0.54329	20	1.1e-05	0.000112236	0.7835	0.54121
chr2	Super-Scaffold_1	87898751	87899250	NA	NA	NA	NA	NA	NA	NA	NA	NA	NA	NA	NA	NA	NA	NA	NA	NA	NA	NA	NA	NA	NA	NA	NA	NA	16	6.5e-05	0.000448414	0.81781	0.57688
chr2	Super-Scaffold_1	87917501	87918000	NA	NA	NA	NA	NA	NA	NA	NA	NA	NA	10	0.00037	0.0012313	0.48959	0.77044	NA	NA	NA	NA	NA	NA	NA	NA	NA	NA	10	0.00014	0.000802641	0.46493	0.7722
chr2	Super-Scaffold_1	87917751	87918250	NA	NA	NA	NA	NA	NA	NA	NA	NA	NA	18	3.9e-08	9.08652e-07	0.30118	0.68752	NA	NA	NA	NA	NA	18	3.1e-06	4.12575e-05	0.27574	0.61591	18	1.7e-10	1.57061e-08	0.28748	0.7213
chr2	Super-Scaffold_1	87918001	87918500	NA	NA	NA	NA	NA	NA	NA	NA	NA	NA	10	7.5e-06	5.72604e-05	0.1928	0.62493	NA	NA	NA	NA	NA	10	0.00037	0.00170358	0.1928	0.55907	10	1.3e-07	3.44767e-06	0.1928	0.7153
chr2	Super-Scaffold_1	87942751	87943250	NA	NA	NA	NA	NA	NA	NA	NA	NA	NA	NA	NA	NA	NA	NA	NA	NA	NA	NA	NA	NA	NA	NA	NA	NA	10	0.00029	0.0014175	0.53808	0.879
chr2	Super-Scaffold_1	87948751	87949250	14	0.00016	0.00256995	0.83381	0.49685	NA	NA	NA	NA	NA	15	0.0041	0.00972181	0.80531	0.57315	NA	NA	NA	NA	NA	NA	NA	NA	NA	NA	NA	NA	NA	NA	NA
chr2	Super-Scaffold_1	87949001	87949500	16	4.9e-05	0.00116347	0.8128	0.49652	NA	NA	NA	NA	NA	NA	NA	NA	NA	NA	NA	NA	NA	NA	NA	NA	NA	NA	NA	NA	NA	NA	NA	NA	NA
chr2	Super-Scaffold_1	87995751	87996250	13	0.00018	0.00278774	0.28694	0.65214	NA	NA	NA	NA	NA	NA	NA	NA	NA	NA	NA	NA	NA	NA	NA	NA	NA	NA	NA	NA	NA	NA	NA	NA	NA
chr2	Super-Scaffold_1	88023751	88024250	NA	NA	NA	NA	NA	NA	NA	NA	NA	NA	20	0.0034	0.00817928	0.3847	0.59382	NA	NA	NA	NA	NA	NA	NA	NA	NA	NA	NA	NA	NA	NA	NA
chr2	Super-Scaffold_1	88024001	88024500	NA	NA	NA	NA	NA	NA	NA	NA	NA	NA	17	0.0015	0.00394174	0.43954	0.67095	NA	NA	NA	NA	NA	NA	NA	NA	NA	NA	NA	NA	NA	NA	NA
chr2	Super-Scaffold_1	88027501	88028000	NA	NA	NA	NA	NA	11	2.4e-05	0.000583369	0.8507	0.59379	NA	NA	NA	NA	NA	NA	NA	NA	NA	NA	NA	NA	NA	NA	NA	NA	NA	NA	NA	NA
chr2	Super-Scaffold_1	88027751	88028250	NA	NA	NA	NA	NA	11	0.00016	0.00215434	0.76055	0.53065	NA	NA	NA	NA	NA	NA	NA	NA	NA	NA	NA	NA	NA	NA	NA	NA	NA	NA	NA	NA
chr2	Super-Scaffold_1	88060501	88061000	NA	NA	NA	NA	NA	NA	NA	NA	NA	NA	NA	NA	NA	NA	NA	10	0.0065	0.0706884	0.56395	0.32087	NA	NA	NA	NA	NA	10	1.7e-06	2.6194e-05	0.10443	0.58344
chr2	Super-Scaffold_1	88060751	88061250	NA	NA	NA	NA	NA	NA	NA	NA	NA	NA	NA	NA	NA	NA	NA	10	0.0065	0.0706884	0.56395	0.32087	NA	NA	NA	NA	NA	10	1.7e-06	2.6194e-05	0.10443	0.58344
chr2	Super-Scaffold_1	88083251	88083750	NA	NA	NA	NA	NA	12	0.005	0.0309594	0.41705	0.62493	12	5.7e-06	4.61781e-05	0.31403	0.62311	12	0.00039	0.00838915	0.42558	0.68335	12	1.9e-06	2.80687e-05	0.31527	0.69434	NA	NA	NA	NA	NA
chr2	Super-Scaffold_1	88092001	88092500	NA	NA	NA	NA	NA	NA	NA	NA	NA	NA	24	1.5e-08	4.19005e-07	0.6727	0.2893	NA	NA	NA	NA	NA	21	5e-06	6.00204e-05	0.63201	0.31751	28	4.8e-09	2.39729e-07	0.68841	0.3563
chr2	Super-Scaffold_1	88092251	88092750	NA	NA	NA	NA	NA	NA	NA	NA	NA	NA	23	2.5e-07	3.90649e-06	0.84463	0.47019	NA	NA	NA	NA	NA	NA	NA	NA	NA	NA	24	1.2e-09	7.77692e-08	0.86359	0.50133
chr2	Super-Scaffold_1	88096751	88097250	NA	NA	NA	NA	NA	20	0.00024	0.0028761	0.69127	0.46527	NA	NA	NA	NA	NA	NA	NA	NA	NA	NA	NA	NA	NA	NA	NA	NA	NA	NA	NA	NA
chr2	Super-Scaffold_1	88109751	88110250	NA	NA	NA	NA	NA	NA	NA	NA	NA	NA	10	5.8e-05	0.000285105	0.71239	0.42547	NA	NA	NA	NA	NA	10	0.00067	0.00274779	0.72191	0.5147	NA	NA	NA	NA	NA
chr2	Super-Scaffold_1	88149251	88149750	NA	NA	NA	NA	NA	10	0.00051	0.00492767	0.69887	0.33632	NA	NA	NA	NA	NA	NA	NA	NA	NA	NA	NA	NA	NA	NA	NA	NA	NA	NA	NA	NA
chr2	Super-Scaffold_1	88178751	88179250	NA	NA	NA	NA	NA	NA	NA	NA	NA	NA	NA	NA	NA	NA	NA	NA	NA	NA	NA	NA	NA	NA	NA	NA	NA	12	0.00086	0.0033951	0.51357	0.81586
chr2	Super-Scaffold_1	88235001	88235500	NA	NA	NA	NA	NA	10	0.0011	0.00866652	0.5352	0.75803	NA	NA	NA	NA	NA	NA	NA	NA	NA	NA	NA	NA	NA	NA	NA	NA	NA	NA	NA	NA
chr2	Super-Scaffold_1	88282501	88283000	NA	NA	NA	NA	NA	NA	NA	NA	NA	NA	NA	NA	NA	NA	NA	NA	NA	NA	NA	NA	15	3.2e-05	0.000253103	0.71142	0.93282	NA	NA	NA	NA	NA
chr2	Super-Scaffold_1	88283251	88283750	NA	NA	NA	NA	NA	NA	NA	NA	NA	NA	15	0.001	0.00277519	0.63353	0.84436	NA	NA	NA	NA	NA	NA	NA	NA	NA	NA	NA	NA	NA	NA	NA
chr2	Super-Scaffold_1	88338001	88338500	NA	NA	NA	NA	NA	20	0.00015	0.00205587	0.87511	0.63408	NA	NA	NA	NA	NA	NA	NA	NA	NA	NA	NA	NA	NA	NA	NA	NA	NA	NA	NA	NA
chr2	Super-Scaffold_1	88450751	88451250	NA	NA	NA	NA	NA	18	0.00034	0.00368678	0.9399	0.73933	NA	NA	NA	NA	NA	NA	NA	NA	NA	NA	NA	NA	NA	NA	NA	17	0.0029	0.00960581	0.71125	0.93778
chr2	Super-Scaffold_1	88451001	88451500	NA	NA	NA	NA	NA	14	0.00061	0.00561302	0.93162	0.71587	NA	NA	NA	NA	NA	NA	NA	NA	NA	NA	NA	NA	NA	NA	NA	13	0.00052	0.0022523	0.63736	0.93442
chr2	Super-Scaffold_1	88488001	88488500	NA	NA	NA	NA	NA	14	1.7e-06	8.92831e-05	0.92847	0.67335	NA	NA	NA	NA	NA	NA	NA	NA	NA	NA	NA	NA	NA	NA	NA	NA	NA	NA	NA	NA
chr2	Super-Scaffold_1	88488251	88488750	NA	NA	NA	NA	NA	18	5.6e-06	0.000210189	0.90773	0.64234	NA	NA	NA	NA	NA	NA	NA	NA	NA	NA	NA	NA	NA	NA	NA	NA	NA	NA	NA	NA
chr2	Super-Scaffold_1	88601751	88602250	NA	NA	NA	NA	NA	NA	NA	NA	NA	NA	NA	NA	NA	NA	NA	NA	NA	NA	NA	NA	NA	NA	NA	NA	NA	17	0.0001	0.000617647	0.53772	0.23115
chr2	Super-Scaffold_1	88602001	88602500	NA	NA	NA	NA	NA	NA	NA	NA	NA	NA	12	0.00034	0.00115244	0.58861	0.24891	NA	NA	NA	NA	NA	NA	NA	NA	NA	NA	12	0.001	0.00381787	0.58283	0.28411
chr2	Super-Scaffold_1	88604251	88604750	NA	NA	NA	NA	NA	10	0.00011	0.00165193	0.45812	0.74683	NA	NA	NA	NA	NA	NA	NA	NA	NA	NA	NA	NA	NA	NA	NA	NA	NA	NA	NA	NA
chr2	Super-Scaffold_1	88666751	88667250	NA	NA	NA	NA	NA	NA	NA	NA	NA	NA	NA	NA	NA	NA	NA	NA	NA	NA	NA	NA	NA	NA	NA	NA	NA	15	0.00044	0.00197118	0.50823	0.78864
chr2	Super-Scaffold_1	88752751	88753250	NA	NA	NA	NA	NA	NA	NA	NA	NA	NA	14	0.0025	0.00619149	0.63602	0.90474	NA	NA	NA	NA	NA	NA	NA	NA	NA	NA	NA	NA	NA	NA	NA
chr2	Super-Scaffold_1	88760751	88761250	NA	NA	NA	NA	NA	NA	NA	NA	NA	NA	NA	NA	NA	NA	NA	13	4.7e-05	0.00214316	0.56324	0.89026	NA	NA	NA	NA	NA	NA	NA	NA	NA	NA
chr2	Super-Scaffold_1	88761001	88761500	NA	NA	NA	NA	NA	NA	NA	NA	NA	NA	NA	NA	NA	NA	NA	12	0.00082	0.0138582	0.52358	0.82267	NA	NA	NA	NA	NA	NA	NA	NA	NA	NA
chr2	Super-Scaffold_1	88794501	88795000	NA	NA	NA	NA	NA	10	0.00067	0.00599594	0.80248	0.56563	NA	NA	NA	NA	NA	NA	NA	NA	NA	NA	NA	NA	NA	NA	NA	NA	NA	NA	NA	NA
chr2	Super-Scaffold_1	88801251	88801750	NA	NA	NA	NA	NA	13	7.1e-05	0.00123959	0.43256	0.67038	14	0.00026	0.000928155	0.4376	0.67012	NA	NA	NA	NA	NA	NA	NA	NA	NA	NA	NA	NA	NA	NA	NA
chr2	Super-Scaffold_1	88803001	88803500	NA	NA	NA	NA	NA	NA	NA	NA	NA	NA	NA	NA	NA	NA	NA	10	0.00064	0.011699	0.68865	0.93	NA	NA	NA	NA	NA	NA	NA	NA	NA	NA
chr2	Super-Scaffold_1	88837251	88837750	12	0.0058	0.0400279	0.7672	0.55478	11	0.0032	0.0208684	0.81533	0.52982	11	7.6e-05	0.00035179	0.91876	0.60035	NA	NA	NA	NA	NA	NA	NA	NA	NA	NA	NA	NA	NA	NA	NA
chr2	Super-Scaffold_1	88837501	88838000	NA	NA	NA	NA	NA	NA	NA	NA	NA	NA	21	0.00054	0.00167757	0.87088	0.6635	NA	NA	NA	NA	NA	NA	NA	NA	NA	NA	NA	NA	NA	NA	NA
chr2	Super-Scaffold_1	88878501	88879000	NA	NA	NA	NA	NA	NA	NA	NA	NA	NA	NA	NA	NA	NA	NA	15	0.0026	0.0324433	0.71389	0.91496	NA	NA	NA	NA	NA	NA	NA	NA	NA	NA
chr2	Super-Scaffold_1	88892751	88893250	NA	NA	NA	NA	NA	14	2.5e-05	0.000600968	0.94593	0.72974	NA	NA	NA	NA	NA	NA	NA	NA	NA	NA	NA	NA	NA	NA	NA	NA	NA	NA	NA	NA
chr2	Super-Scaffold_1	88893001	88893500	NA	NA	NA	NA	NA	17	3e-05	0.000686754	0.9632	0.76224	NA	NA	NA	NA	NA	NA	NA	NA	NA	NA	NA	NA	NA	NA	NA	NA	NA	NA	NA	NA
chr2	Super-Scaffold_1	88905001	88905500	NA	NA	NA	NA	NA	NA	NA	NA	NA	NA	10	0.00014	0.000566354	0.6836	0.42117	NA	NA	NA	NA	NA	10	2.9e-07	6.40452e-06	0.67297	0.34637	NA	NA	NA	NA	NA
chr2	Super-Scaffold_1	88937001	88937500	NA	NA	NA	NA	NA	NA	NA	NA	NA	NA	NA	NA	NA	NA	NA	NA	NA	NA	NA	NA	16	0.003	0.00984603	0.55151	0.3377	NA	NA	NA	NA	NA
chr2	Super-Scaffold_1	88944751	88945250	NA	NA	NA	NA	NA	NA	NA	NA	NA	NA	19	0.00014	0.000566354	0.74809	0.52472	NA	NA	NA	NA	NA	NA	NA	NA	NA	NA	NA	NA	NA	NA	NA
chr2	Super-Scaffold_1	88952001	88952500	NA	NA	NA	NA	NA	NA	NA	NA	NA	NA	24	0.00012	0.0005011	0.53741	0.7514	NA	NA	NA	NA	NA	NA	NA	NA	NA	NA	22	3.9e-07	8.2389e-06	0.57148	0.85674
chr2	Super-Scaffold_1	88952251	88952750	NA	NA	NA	NA	NA	NA	NA	NA	NA	NA	NA	NA	NA	NA	NA	NA	NA	NA	NA	NA	24	0.00056	0.00238297	0.51325	0.74483	22	8.7e-06	9.45992e-05	0.55639	0.84839
chr2	Super-Scaffold_1	88955001	88955500	NA	NA	NA	NA	NA	11	0.0057	0.0348591	0.65132	0.94923	NA	NA	NA	NA	NA	NA	NA	NA	NA	NA	NA	NA	NA	NA	NA	NA	NA	NA	NA	NA
chr2	Super-Scaffold_1	89004501	89005000	NA	NA	NA	NA	NA	NA	NA	NA	NA	NA	NA	NA	NA	NA	NA	NA	NA	NA	NA	NA	NA	NA	NA	NA	NA	14	0.00052	0.0022523	0.69798	0.91513
chr2	Super-Scaffold_1	89020001	89020500	NA	NA	NA	NA	NA	NA	NA	NA	NA	NA	NA	NA	NA	NA	NA	NA	NA	NA	NA	NA	17	6e-05	0.000412934	0.83255	0.54834	NA	NA	NA	NA	NA
chr2	Super-Scaffold_1	89025001	89025500	NA	NA	NA	NA	NA	NA	NA	NA	NA	NA	NA	NA	NA	NA	NA	NA	NA	NA	NA	NA	10	0.00041	0.00184584	0.67966	0.9317	NA	NA	NA	NA	NA
chr2	Super-Scaffold_1	89025251	89025750	NA	NA	NA	NA	NA	NA	NA	NA	NA	NA	NA	NA	NA	NA	NA	NA	NA	NA	NA	NA	17	3e-05	0.00024066	0.66484	0.93286	16	0.00044	0.00197118	0.64416	0.89116
chr2	Super-Scaffold_1	89037001	89037500	NA	NA	NA	NA	NA	NA	NA	NA	NA	NA	NA	NA	NA	NA	NA	NA	NA	NA	NA	NA	12	0.00023	0.00116736	0.83347	0.56344	NA	NA	NA	NA	NA
chr2	Super-Scaffold_1	89039501	89040000	NA	NA	NA	NA	NA	NA	NA	NA	NA	NA	NA	NA	NA	NA	NA	NA	NA	NA	NA	NA	23	0.0026	0.00865851	0.17941	0.42479	23	0.00025	0.00126357	0.17941	0.38085
chr2	Super-Scaffold_1	89062751	89063250	NA	NA	NA	NA	NA	NA	NA	NA	NA	NA	12	0.00039	0.00128616	0.96553	0.72982	NA	NA	NA	NA	NA	NA	NA	NA	NA	NA	NA	NA	NA	NA	NA
chr2	Super-Scaffold_1	89089751	89090250	NA	NA	NA	NA	NA	NA	NA	NA	NA	NA	12	8.5e-05	0.000384226	0.79608	0.53219	NA	NA	NA	NA	NA	NA	NA	NA	NA	NA	NA	NA	NA	NA	NA
chr2	Super-Scaffold_1	89140501	89141000	NA	NA	NA	NA	NA	NA	NA	NA	NA	NA	12	0.0002	0.000753554	0.62943	0.88928	NA	NA	NA	NA	NA	NA	NA	NA	NA	NA	NA	NA	NA	NA	NA
chr2	Super-Scaffold_1	89142501	89143000	22	1.9e-07	2.1192e-05	0.94176	0.68537	NA	NA	NA	NA	NA	NA	NA	NA	NA	NA	NA	NA	NA	NA	NA	NA	NA	NA	NA	NA	NA	NA	NA	NA	NA
chr2	Super-Scaffold_1	89142751	89143250	19	3.1e-06	0.000169607	0.93596	0.68662	NA	NA	NA	NA	NA	NA	NA	NA	NA	NA	NA	NA	NA	NA	NA	NA	NA	NA	NA	NA	NA	NA	NA	NA	NA
chr2	Super-Scaffold_1	89194501	89195000	NA	NA	NA	NA	NA	NA	NA	NA	NA	NA	11	4.9e-05	0.000250008	0.63693	0.34917	NA	NA	NA	NA	NA	12	4.3e-06	5.33738e-05	0.65509	0.38634	11	7.6e-05	0.000505334	0.63272	0.36842
chr2	Super-Scaffold_1	89244001	89244500	NA	NA	NA	NA	NA	16	0.0002	0.00253565	0.93985	0.72592	NA	NA	NA	NA	NA	NA	NA	NA	NA	NA	NA	NA	NA	NA	NA	NA	NA	NA	NA	NA
chr2	Super-Scaffold_1	89254501	89255000	NA	NA	NA	NA	NA	NA	NA	NA	NA	NA	NA	NA	NA	NA	NA	10	0.0021	0.0273923	0.90766	0.57647	10	0.00033	0.00155678	0.95287	0.57647	NA	NA	NA	NA	NA
chr2	Super-Scaffold_1	89281751	89282250	NA	NA	NA	NA	NA	NA	NA	NA	NA	NA	NA	NA	NA	NA	NA	NA	NA	NA	NA	NA	NA	NA	NA	NA	NA	14	0.0012	0.00445164	0.92412	0.65353
chr2	Super-Scaffold_1	89288751	89289250	12	3.2e-05	0.00087421	0.44261	0.69753	12	3.9e-06	0.000162069	0.41908	0.69753	12	2.8e-05	0.000160985	0.45428	0.69753	NA	NA	NA	NA	NA	NA	NA	NA	NA	NA	NA	NA	NA	NA	NA
chr2	Super-Scaffold_1	89310251	89310750	14	5.5e-05	0.00125986	0.95214	0.70888	NA	NA	NA	NA	NA	NA	NA	NA	NA	NA	NA	NA	NA	NA	NA	NA	NA	NA	NA	NA	NA	NA	NA	NA	NA
chr2	Super-Scaffold_1	89311251	89311750	NA	NA	NA	NA	NA	NA	NA	NA	NA	NA	NA	NA	NA	NA	NA	10	0.00028	0.00678733	0.58764	0.82667	NA	NA	NA	NA	NA	NA	NA	NA	NA	NA
chr2	Super-Scaffold_1	89340501	89341000	10	2.5e-05	0.000733216	0.3892	0.6332	NA	NA	NA	NA	NA	NA	NA	NA	NA	NA	NA	NA	NA	NA	NA	NA	NA	NA	NA	NA	NA	NA	NA	NA	NA
chr2	Super-Scaffold_1	89340751	89341250	12	3.1e-05	0.00085581	0.41564	0.63583	NA	NA	NA	NA	NA	NA	NA	NA	NA	NA	NA	NA	NA	NA	NA	NA	NA	NA	NA	NA	NA	NA	NA	NA	NA
chr2	Super-Scaffold_1	89360251	89360750	NA	NA	NA	NA	NA	NA	NA	NA	NA	NA	10	0.00093	0.00262556	0.86693	0.5653	NA	NA	NA	NA	NA	14	0.0012	0.00442958	0.84409	0.624	NA	NA	NA	NA	NA
chr2	Super-Scaffold_1	89360501	89361000	NA	NA	NA	NA	NA	NA	NA	NA	NA	NA	12	9.4e-08	1.82207e-06	0.82475	0.40614	NA	NA	NA	NA	NA	13	1.8e-06	2.69031e-05	0.79977	0.47331	NA	NA	NA	NA	NA
chr2	Super-Scaffold_1	89361001	89361500	NA	NA	NA	NA	NA	NA	NA	NA	NA	NA	NA	NA	NA	NA	NA	NA	NA	NA	NA	NA	10	7.9e-05	0.000510368	0.8405	0.60473	NA	NA	NA	NA	NA
chr2	Super-Scaffold_1	89368751	89369250	NA	NA	NA	NA	NA	NA	NA	NA	NA	NA	NA	NA	NA	NA	NA	NA	NA	NA	NA	NA	NA	NA	NA	NA	NA	14	1.3e-05	0.000127797	0.6207	0.36058
chr2	Super-Scaffold_1	89369001	89369500	NA	NA	NA	NA	NA	NA	NA	NA	NA	NA	NA	NA	NA	NA	NA	NA	NA	NA	NA	NA	NA	NA	NA	NA	NA	12	8.5e-05	0.00055084	0.63282	0.36832
chr2	Super-Scaffold_1	89372251	89372750	NA	NA	NA	NA	NA	NA	NA	NA	NA	NA	12	8.7e-09	2.72614e-07	0.48489	0.92666	NA	NA	NA	NA	NA	NA	NA	NA	NA	NA	16	0.0039	0.0125722	0.49908	0.70444
chr2	Super-Scaffold_1	89378751	89379250	NA	NA	NA	NA	NA	NA	NA	NA	NA	NA	NA	NA	NA	NA	NA	NA	NA	NA	NA	NA	NA	NA	NA	NA	NA	12	0.00012	0.000711882	0.48	0.83366
chr2	Super-Scaffold_1	89379001	89379500	NA	NA	NA	NA	NA	NA	NA	NA	NA	NA	22	0.00028	0.000985581	0.67584	0.90343	NA	NA	NA	NA	NA	NA	NA	NA	NA	NA	24	3.8e-06	4.96632e-05	0.63757	0.91772
chr2	Super-Scaffold_1	89379501	89380000	NA	NA	NA	NA	NA	NA	NA	NA	NA	NA	25	0.00049	0.00154965	0.5676	0.77023	NA	NA	NA	NA	NA	22	0.00073	0.00295052	0.56939	0.77729	25	2.3e-05	0.000201088	0.59415	0.83035
chr2	Super-Scaffold_1	89379751	89380250	NA	NA	NA	NA	NA	NA	NA	NA	NA	NA	28	4.9e-06	4.09462e-05	0.42541	0.69589	NA	NA	NA	NA	NA	NA	NA	NA	NA	NA	27	1.1e-07	3.00336e-06	0.42115	0.75389
chr2	Super-Scaffold_1	89383001	89383500	NA	NA	NA	NA	NA	NA	NA	NA	NA	NA	NA	NA	NA	NA	NA	NA	NA	NA	NA	NA	18	0.00058	0.00245003	0.52309	0.76657	18	0.0003	0.00145677	0.54105	0.79335
chr2	Super-Scaffold_1	89384251	89384750	NA	NA	NA	NA	NA	NA	NA	NA	NA	NA	18	3.2e-06	2.93461e-05	0.43403	0.758	NA	NA	NA	NA	NA	17	0.0001	0.000607494	0.43859	0.71377	NA	NA	NA	NA	NA
chr2	Super-Scaffold_1	89384501	89385000	NA	NA	NA	NA	NA	NA	NA	NA	NA	NA	18	0.00085	0.00244069	0.60511	0.82255	NA	NA	NA	NA	NA	NA	NA	NA	NA	NA	NA	NA	NA	NA	NA
chr2	Super-Scaffold_1	89387751	89388250	NA	NA	NA	NA	NA	NA	NA	NA	NA	NA	11	0.00021	0.000783618	0.13003	0.52674	NA	NA	NA	NA	NA	12	3.5e-06	4.54737e-05	0.17475	0.59981	11	2.4e-06	3.45184e-05	0.19064	0.63385
chr2	Super-Scaffold_1	89388501	89389000	NA	NA	NA	NA	NA	NA	NA	NA	NA	NA	14	0.005	0.011701	0.58087	0.80345	NA	NA	NA	NA	NA	16	0.0044	0.0139461	0.55892	0.78012	NA	NA	NA	NA	NA
chr2	Super-Scaffold_1	89391751	89392250	NA	NA	NA	NA	NA	NA	NA	NA	NA	NA	NA	NA	NA	NA	NA	NA	NA	NA	NA	NA	NA	NA	NA	NA	NA	22	1.5e-05	0.000143182	0.26632	0.50843
chr2	Super-Scaffold_1	89399751	89400250	NA	NA	NA	NA	NA	NA	NA	NA	NA	NA	10	1.2e-06	1.34129e-05	0.5424	0.8921	NA	NA	NA	NA	NA	10	0.00043	0.00191897	0.5424	0.77663	10	0.00048	0.00211083	0.5424	0.76033
chr2	Super-Scaffold_1	89400001	89400500	NA	NA	NA	NA	NA	NA	NA	NA	NA	NA	12	2.2e-06	2.17617e-05	0.47481	0.83014	NA	NA	NA	NA	NA	NA	NA	NA	NA	NA	NA	NA	NA	NA	NA
chr2	Super-Scaffold_1	89400501	89401000	NA	NA	NA	NA	NA	NA	NA	NA	NA	NA	14	0.0002	0.000753554	0.23045	0.44936	NA	NA	NA	NA	NA	NA	NA	NA	NA	NA	NA	NA	NA	NA	NA
chr2	Super-Scaffold_1	89400751	89401250	NA	NA	NA	NA	NA	NA	NA	NA	NA	NA	14	2.1e-06	2.09733e-05	0.20286	0.43052	NA	NA	NA	NA	NA	14	0.0001	0.000607494	0.2278	0.43121	14	1.9e-05	0.000172477	0.20095	0.43276
chr2	Super-Scaffold_1	89413001	89413500	NA	NA	NA	NA	NA	NA	NA	NA	NA	NA	16	8.6e-05	0.000387694	0.87189	0.64717	NA	NA	NA	NA	NA	NA	NA	NA	NA	NA	NA	NA	NA	NA	NA
chr2	Super-Scaffold_1	89416751	89417250	NA	NA	NA	NA	NA	NA	NA	NA	NA	NA	NA	NA	NA	NA	NA	21	0.0023	0.0294156	0.33882	0.54491	NA	NA	NA	NA	NA	NA	NA	NA	NA	NA
chr2	Super-Scaffold_1	89429751	89430250	NA	NA	NA	NA	NA	NA	NA	NA	NA	NA	NA	NA	NA	NA	NA	NA	NA	NA	NA	NA	34	0.00033	0.00155678	0.64397	0.85019	NA	NA	NA	NA	NA
chr2	Super-Scaffold_1	89436751	89437250	NA	NA	NA	NA	NA	NA	NA	NA	NA	NA	NA	NA	NA	NA	NA	NA	NA	NA	NA	NA	NA	NA	NA	NA	NA	16	0.0073	0.0225751	0.63375	0.90127
chr2	Super-Scaffold_1	89441251	89441750	NA	NA	NA	NA	NA	NA	NA	NA	NA	NA	12	0.00059	0.00180395	0.20494	0.46409	NA	NA	NA	NA	NA	NA	NA	NA	NA	NA	NA	NA	NA	NA	NA
chr2	Super-Scaffold_1	89506251	89506750	NA	NA	NA	NA	NA	NA	NA	NA	NA	NA	NA	NA	NA	NA	NA	NA	NA	NA	NA	NA	12	0.0002	0.00104806	0.57111	0.79904	12	8.9e-05	0.000569693	0.57111	0.7992
chr2	Super-Scaffold_1	89521251	89521750	NA	NA	NA	NA	NA	17	0.00022	0.00270349	0.93861	0.71469	NA	NA	NA	NA	NA	NA	NA	NA	NA	NA	NA	NA	NA	NA	NA	NA	NA	NA	NA	NA
chr2	Super-Scaffold_1	89583751	89584250	NA	NA	NA	NA	NA	13	0.00089	0.00743321	0.83423	0.63308	NA	NA	NA	NA	NA	NA	NA	NA	NA	NA	NA	NA	NA	NA	NA	NA	NA	NA	NA	NA
chr2	Super-Scaffold_1	89642501	89643000	NA	NA	NA	NA	NA	NA	NA	NA	NA	NA	14	2.9e-05	0.000165271	0.88157	0.67978	NA	NA	NA	NA	NA	NA	NA	NA	NA	NA	NA	NA	NA	NA	NA
chr2	Super-Scaffold_1	89713251	89713750	NA	NA	NA	NA	NA	13	0.00014	0.00196039	0.33466	0.59331	NA	NA	NA	NA	NA	NA	NA	NA	NA	NA	NA	NA	NA	NA	NA	NA	NA	NA	NA	NA
chr2	Super-Scaffold_1	89713501	89714000	14	0.00085	0.00838507	0.34437	0.63583	13	0.00038	0.00398852	0.31943	0.63346	NA	NA	NA	NA	NA	NA	NA	NA	NA	NA	NA	NA	NA	NA	NA	NA	NA	NA	NA	NA
chr2	Super-Scaffold_1	89722751	89723250	NA	NA	NA	NA	NA	NA	NA	NA	NA	NA	NA	NA	NA	NA	NA	NA	NA	NA	NA	NA	NA	NA	NA	NA	NA	12	5.8e-05	0.000410076	0.90094	0.62383
chr2	Super-Scaffold_1	89737501	89738000	NA	NA	NA	NA	NA	NA	NA	NA	NA	NA	18	7.1e-07	8.97022e-06	0.89844	0.62276	NA	NA	NA	NA	NA	NA	NA	NA	NA	NA	18	0.00031	0.00149456	0.89731	0.66675
chr2	Super-Scaffold_1	89737751	89738250	NA	NA	NA	NA	NA	NA	NA	NA	NA	NA	21	5.5e-08	1.19599e-06	0.75252	0.40948	NA	NA	NA	NA	NA	NA	NA	NA	NA	NA	NA	NA	NA	NA	NA
chr2	Super-Scaffold_1	89738001	89738500	NA	NA	NA	NA	NA	NA	NA	NA	NA	NA	21	6e-08	1.2809e-06	0.69078	0.40387	NA	NA	NA	NA	NA	NA	NA	NA	NA	NA	NA	NA	NA	NA	NA
chr2	Super-Scaffold_1	89738251	89738750	NA	NA	NA	NA	NA	NA	NA	NA	NA	NA	15	6.4e-05	0.000308083	0.7495	0.53493	NA	NA	NA	NA	NA	NA	NA	NA	NA	NA	NA	NA	NA	NA	NA
chr2	Super-Scaffold_1	89753751	89754250	NA	NA	NA	NA	NA	NA	NA	NA	NA	NA	NA	NA	NA	NA	NA	NA	NA	NA	NA	NA	NA	NA	NA	NA	NA	19	0.00055	0.00235265	0.58737	0.81137
chr2	Super-Scaffold_1	89817501	89818000	10	0.0019	0.0154822	0.60773	0.8477	NA	NA	NA	NA	NA	NA	NA	NA	NA	NA	NA	NA	NA	NA	NA	NA	NA	NA	NA	NA	NA	NA	NA	NA	NA
chr2	Super-Scaffold_1	89817751	89818250	10	0.0031	0.0231116	0.7027	0.92203	NA	NA	NA	NA	NA	NA	NA	NA	NA	NA	NA	NA	NA	NA	NA	NA	NA	NA	NA	NA	NA	NA	NA	NA	NA
chr2	Super-Scaffold_1	89840501	89841000	NA	NA	NA	NA	NA	NA	NA	NA	NA	NA	NA	NA	NA	NA	NA	11	0.0012	0.0179848	0.69627	0.93894	NA	NA	NA	NA	NA	NA	NA	NA	NA	NA
chr2	Super-Scaffold_1	89857251	89857750	NA	NA	NA	NA	NA	NA	NA	NA	NA	NA	NA	NA	NA	NA	NA	NA	NA	NA	NA	NA	NA	NA	NA	NA	NA	17	0.0019	0.00661695	0.68174	0.9359
chr2	Super-Scaffold_1	89857501	89858000	NA	NA	NA	NA	NA	NA	NA	NA	NA	NA	NA	NA	NA	NA	NA	NA	NA	NA	NA	NA	NA	NA	NA	NA	NA	20	0.0066	0.0205198	0.72406	0.92927
chr2	Super-Scaffold_1	89881751	89882250	NA	NA	NA	NA	NA	NA	NA	NA	NA	NA	12	0.00086	0.00246431	0.89617	0.6917	NA	NA	NA	NA	NA	NA	NA	NA	NA	NA	NA	NA	NA	NA	NA
chr2	Super-Scaffold_1	89882001	89882500	NA	NA	NA	NA	NA	NA	NA	NA	NA	NA	10	0.00067	0.00199835	0.88387	0.65294	NA	NA	NA	NA	NA	11	0.00019	0.00100379	0.85545	0.6057	NA	NA	NA	NA	NA
chr2	Super-Scaffold_1	89884001	89884500	NA	NA	NA	NA	NA	NA	NA	NA	NA	NA	11	0.0023	0.00574848	0.95704	0.70135	NA	NA	NA	NA	NA	NA	NA	NA	NA	NA	NA	NA	NA	NA	NA
chr2	Super-Scaffold_1	89920501	89921000	NA	NA	NA	NA	NA	NA	NA	NA	NA	NA	17	0.0022	0.00552175	0.72587	0.51898	NA	NA	NA	NA	NA	NA	NA	NA	NA	NA	NA	NA	NA	NA	NA
chr2	Super-Scaffold_1	89920751	89921250	NA	NA	NA	NA	NA	NA	NA	NA	NA	NA	14	0.00012	0.0005011	0.71933	0.42233	NA	NA	NA	NA	NA	NA	NA	NA	NA	NA	NA	NA	NA	NA	NA
chr2	Super-Scaffold_1	89921001	89921500	NA	NA	NA	NA	NA	NA	NA	NA	NA	NA	14	0.00025	0.000900107	0.48486	0.24033	NA	NA	NA	NA	NA	NA	NA	NA	NA	NA	14	0.00082	0.0032645	0.44481	0.23147
chr2	Super-Scaffold_1	89921251	89921750	NA	NA	NA	NA	NA	NA	NA	NA	NA	NA	10	0.00012	0.0005011	0.55156	0.23357	NA	NA	NA	NA	NA	10	0.0015	0.00536353	0.55151	0.28484	10	0.0021	0.00721162	0.4955	0.24043
chr2	Super-Scaffold_1	89929501	89930000	NA	NA	NA	NA	NA	NA	NA	NA	NA	NA	15	7.1e-07	8.97022e-06	0.53696	0.82816	NA	NA	NA	NA	NA	NA	NA	NA	NA	NA	NA	NA	NA	NA	NA
chr2	Super-Scaffold_1	89929751	89930250	NA	NA	NA	NA	NA	NA	NA	NA	NA	NA	15	0.00017	0.000662002	0.43262	0.67233	NA	NA	NA	NA	NA	NA	NA	NA	NA	NA	NA	NA	NA	NA	NA
chr2	Super-Scaffold_1	89930001	89930500	NA	NA	NA	NA	NA	NA	NA	NA	NA	NA	NA	NA	NA	NA	NA	NA	NA	NA	NA	NA	11	0.00026	0.00128727	0.44391	0.74947	NA	NA	NA	NA	NA
chr2	Super-Scaffold_1	89939251	89939750	NA	NA	NA	NA	NA	NA	NA	NA	NA	NA	NA	NA	NA	NA	NA	NA	NA	NA	NA	NA	12	7.7e-05	0.000499774	0.71478	0.48524	12	0.00012	0.000711882	0.71993	0.50773
chr2	Super-Scaffold_1	89949001	89949500	NA	NA	NA	NA	NA	12	0.0014	0.0104939	0.46858	0.71925	NA	NA	NA	NA	NA	NA	NA	NA	NA	NA	NA	NA	NA	NA	NA	12	0.0016	0.00568919	0.69727	0.45605
chr2	Super-Scaffold_1	89949251	89949750	NA	NA	NA	NA	NA	NA	NA	NA	NA	NA	13	0.0049	0.0114865	0.79074	0.5756	NA	NA	NA	NA	NA	NA	NA	NA	NA	NA	NA	NA	NA	NA	NA
chr2	Super-Scaffold_1	89961001	89961500	NA	NA	NA	NA	NA	NA	NA	NA	NA	NA	NA	NA	NA	NA	NA	NA	NA	NA	NA	NA	NA	NA	NA	NA	NA	12	0.00064	0.0026574	0.78551	0.55486
chr2	Super-Scaffold_1	89961251	89961750	NA	NA	NA	NA	NA	NA	NA	NA	NA	NA	15	0.00047	0.00149697	0.67467	0.41938	NA	NA	NA	NA	NA	NA	NA	NA	NA	NA	13	0.00034	0.00160981	0.68742	0.40692
chr2	Super-Scaffold_1	89961501	89962000	NA	NA	NA	NA	NA	NA	NA	NA	NA	NA	18	0.00012	0.0005011	0.79266	0.48237	NA	NA	NA	NA	NA	NA	NA	NA	NA	NA	NA	NA	NA	NA	NA
chr2	Super-Scaffold_1	89966251	89966750	NA	NA	NA	NA	NA	NA	NA	NA	NA	NA	NA	NA	NA	NA	NA	NA	NA	NA	NA	NA	NA	NA	NA	NA	NA	13	0.0016	0.00568919	0.82464	0.61527
chr2	Super-Scaffold_1	89977751	89978250	NA	NA	NA	NA	NA	NA	NA	NA	NA	NA	16	1e-05	7.14091e-05	0.75823	0.54823	NA	NA	NA	NA	NA	16	1.4e-05	0.000132643	0.75823	0.54688	16	8.4e-06	9.2187e-05	0.75823	0.53544
chr2	Super-Scaffold_1	89978251	89978750	16	0.0016	0.0134616	0.31544	0.11123	NA	NA	NA	NA	NA	14	9.3e-08	1.80938e-06	0.43109	0.11124	NA	NA	NA	NA	NA	NA	NA	NA	NA	NA	NA	NA	NA	NA	NA
chr2	Super-Scaffold_1	89978501	89979000	NA	NA	NA	NA	NA	NA	NA	NA	NA	NA	16	7.2e-08	1.47608e-06	0.4306	0.1095	NA	NA	NA	NA	NA	NA	NA	NA	NA	NA	NA	NA	NA	NA	NA
chr2	Super-Scaffold_1	89985501	89986000	NA	NA	NA	NA	NA	NA	NA	NA	NA	NA	NA	NA	NA	NA	NA	NA	NA	NA	NA	NA	11	0.0067	0.0206156	0.7262	0.49482	11	8e-05	0.000525585	0.73029	0.46158
chr2	Super-Scaffold_1	89996501	89997000	NA	NA	NA	NA	NA	NA	NA	NA	NA	NA	14	0.002	0.00507085	0.36179	0.60176	NA	NA	NA	NA	NA	NA	NA	NA	NA	NA	NA	NA	NA	NA	NA
chr2	Super-Scaffold_1	90018251	90018750	NA	NA	NA	NA	NA	14	0.0051	0.031533	0.77225	0.56331	NA	NA	NA	NA	NA	NA	NA	NA	NA	NA	NA	NA	NA	NA	NA	NA	NA	NA	NA	NA
chr2	Super-Scaffold_1	90042501	90043000	NA	NA	NA	NA	NA	NA	NA	NA	NA	NA	NA	NA	NA	NA	NA	NA	NA	NA	NA	NA	13	0.0023	0.00776375	0.30826	0.58587	NA	NA	NA	NA	NA
chr2	Super-Scaffold_1	90044501	90045000	NA	NA	NA	NA	NA	NA	NA	NA	NA	NA	NA	NA	NA	NA	NA	NA	NA	NA	NA	NA	20	1.2e-06	1.94869e-05	0.43865	0.15343	NA	NA	NA	NA	NA
chr2	Super-Scaffold_1	90044751	90045250	NA	NA	NA	NA	NA	NA	NA	NA	NA	NA	NA	NA	NA	NA	NA	NA	NA	NA	NA	NA	21	6.2e-08	1.87912e-06	0.7679	0.39052	23	1.3e-05	0.000127797	0.71587	0.43297
chr2	Super-Scaffold_1	90061001	90061500	NA	NA	NA	NA	NA	12	1.1e-05	0.000336054	0.3093	0.61653	NA	NA	NA	NA	NA	NA	NA	NA	NA	NA	NA	NA	NA	NA	NA	NA	NA	NA	NA	NA
chr2	Super-Scaffold_1	90089751	90090250	NA	NA	NA	NA	NA	NA	NA	NA	NA	NA	NA	NA	NA	NA	NA	NA	NA	NA	NA	NA	NA	NA	NA	NA	NA	10	0.0012	0.00445164	0.6407	0.84797
chr2	Super-Scaffold_1	90110001	90110500	NA	NA	NA	NA	NA	NA	NA	NA	NA	NA	NA	NA	NA	NA	NA	NA	NA	NA	NA	NA	10	0.00012	0.00070133	0.47127	0.79496	10	0.0001	0.000617647	0.47127	0.78729
chr2	Super-Scaffold_1	90110251	90110750	NA	NA	NA	NA	NA	NA	NA	NA	NA	NA	NA	NA	NA	NA	NA	NA	NA	NA	NA	NA	10	0.0023	0.00776375	0.53383	0.81646	10	0.0016	0.00568919	0.53383	0.83529
chr2	Super-Scaffold_1	90163251	90163750	NA	NA	NA	NA	NA	NA	NA	NA	NA	NA	16	8.1e-05	0.000369687	0.72396	0.94706	NA	NA	NA	NA	NA	NA	NA	NA	NA	NA	NA	NA	NA	NA	NA
chr2	Super-Scaffold_1	90242501	90243000	NA	NA	NA	NA	NA	19	4.6e-05	0.000922215	0.60383	0.84498	NA	NA	NA	NA	NA	NA	NA	NA	NA	NA	NA	NA	NA	NA	NA	NA	NA	NA	NA	NA
chr2	Super-Scaffold_1	90306001	90306500	NA	NA	NA	NA	NA	NA	NA	NA	NA	NA	12	0.0054	0.0125743	0.6928	0.90281	NA	NA	NA	NA	NA	NA	NA	NA	NA	NA	NA	NA	NA	NA	NA
chr2	Super-Scaffold_1	90383501	90384000	10	0.0075	0.0505717	0.4851	0.74023	NA	NA	NA	NA	NA	NA	NA	NA	NA	NA	NA	NA	NA	NA	NA	NA	NA	NA	NA	NA	NA	NA	NA	NA	NA
chr2	Super-Scaffold_1	90412251	90412750	NA	NA	NA	NA	NA	NA	NA	NA	NA	NA	12	6.8e-07	8.64522e-06	0.46711	0.8225	NA	NA	NA	NA	NA	12	1e-05	0.000101915	0.46711	0.79252	12	0.00013	0.000758896	0.46711	0.73078
chr2	Super-Scaffold_1	90413001	90413500	NA	NA	NA	NA	NA	NA	NA	NA	NA	NA	10	1.3e-05	8.80308e-05	0.4084	0.6749	NA	NA	NA	NA	NA	NA	NA	NA	NA	NA	NA	NA	NA	NA	NA
chr2	Super-Scaffold_1	90413251	90413750	NA	NA	NA	NA	NA	NA	NA	NA	NA	NA	18	3.5e-05	0.000191411	0.54033	0.7617	NA	NA	NA	NA	NA	NA	NA	NA	NA	NA	17	3.9e-05	0.000302204	0.55251	0.78522
chr2	Super-Scaffold_1	90422751	90423250	NA	NA	NA	NA	NA	13	0.0014	0.0104939	0.45965	0.68592	NA	NA	NA	NA	NA	NA	NA	NA	NA	NA	NA	NA	NA	NA	NA	NA	NA	NA	NA	NA
chr2	Super-Scaffold_1	90492001	90492500	NA	NA	NA	NA	NA	NA	NA	NA	NA	NA	NA	NA	NA	NA	NA	NA	NA	NA	NA	NA	19	2.6e-05	0.000215396	0.69791	0.91806	NA	NA	NA	NA	NA
chr2	Super-Scaffold_1	90492251	90492750	NA	NA	NA	NA	NA	NA	NA	NA	NA	NA	NA	NA	NA	NA	NA	NA	NA	NA	NA	NA	16	0.00035	0.00163107	0.69287	0.89612	NA	NA	NA	NA	NA
chr2	Super-Scaffold_1	90505501	90506000	NA	NA	NA	NA	NA	NA	NA	NA	NA	NA	NA	NA	NA	NA	NA	NA	NA	NA	NA	NA	11	0.001	0.0037979	0.9026	0.6426	14	1.3e-05	0.000127797	0.87086	0.50636
chr2	Super-Scaffold_1	90505751	90506250	NA	NA	NA	NA	NA	NA	NA	NA	NA	NA	NA	NA	NA	NA	NA	NA	NA	NA	NA	NA	NA	NA	NA	NA	NA	21	0.002	0.00691063	0.81708	0.59176
chr2	Super-Scaffold_1	90515751	90516250	NA	NA	NA	NA	NA	NA	NA	NA	NA	NA	10	0.0031	0.00751827	0.60157	0.39327	NA	NA	NA	NA	NA	NA	NA	NA	NA	NA	NA	NA	NA	NA	NA
chr2	Super-Scaffold_1	90610001	90610500	NA	NA	NA	NA	NA	16	0.0014	0.0104939	0.60147	0.82768	NA	NA	NA	NA	NA	NA	NA	NA	NA	NA	NA	NA	NA	NA	NA	NA	NA	NA	NA	NA
chr2	Super-Scaffold_1	90610251	90610750	NA	NA	NA	NA	NA	10	0.0012	0.00929961	0.57503	0.8867	NA	NA	NA	NA	NA	NA	NA	NA	NA	NA	NA	NA	NA	NA	NA	NA	NA	NA	NA	NA
chr2	Super-Scaffold_1	90632001	90632500	NA	NA	NA	NA	NA	NA	NA	NA	NA	NA	NA	NA	NA	NA	NA	12	0.0024	0.0303652	0.43588	0.69207	NA	NA	NA	NA	NA	NA	NA	NA	NA	NA
chr2	Super-Scaffold_1	90651251	90651750	NA	NA	NA	NA	NA	NA	NA	NA	NA	NA	20	0.00055	0.00170172	0.51598	0.77253	NA	NA	NA	NA	NA	19	0.00017	0.000921132	0.54095	0.82068	NA	NA	NA	NA	NA
chr2	Super-Scaffold_1	90651501	90652000	NA	NA	NA	NA	NA	NA	NA	NA	NA	NA	26	0.00035	0.00117852	0.5513	0.77144	NA	NA	NA	NA	NA	NA	NA	NA	NA	NA	NA	NA	NA	NA	NA
chr2	Super-Scaffold_1	90667001	90667500	NA	NA	NA	NA	NA	NA	NA	NA	NA	NA	16	4.3e-06	3.68728e-05	0.50499	0.78396	NA	NA	NA	NA	NA	16	1.2e-05	0.000117469	0.50492	0.78021	16	5.5e-06	6.6281e-05	0.50354	0.78417
chr2	Super-Scaffold_1	90667251	90667750	NA	NA	NA	NA	NA	NA	NA	NA	NA	NA	13	9.9e-05	0.000433454	0.47147	0.74244	NA	NA	NA	NA	NA	13	0.00027	0.00133045	0.47139	0.73918	13	1.1e-06	1.84932e-05	0.46969	0.82727
chr2	Super-Scaffold_1	90787751	90788250	NA	NA	NA	NA	NA	NA	NA	NA	NA	NA	NA	NA	NA	NA	NA	NA	NA	NA	NA	NA	10	0.0012	0.00442958	0.61287	0.8197	NA	NA	NA	NA	NA
chr2	Super-Scaffold_1	90795501	90796000	12	2.8e-05	0.00079485	0.43839	0.70192	12	0.0002	0.00253565	0.44811	0.70192	12	1.4e-06	1.51426e-05	0.33703	0.70192	NA	NA	NA	NA	NA	NA	NA	NA	NA	NA	NA	NA	NA	NA	NA
chr2	Super-Scaffold_1	90847001	90847500	NA	NA	NA	NA	NA	NA	NA	NA	NA	NA	10	0.00017	0.000662002	0.33914	0.69233	NA	NA	NA	NA	NA	10	3.2e-06	4.23455e-05	0.34796	0.7707	NA	NA	NA	NA	NA
chr2	Super-Scaffold_1	90892251	90892750	14	0.0019	0.0154822	0.84778	0.63055	NA	NA	NA	NA	NA	NA	NA	NA	NA	NA	NA	NA	NA	NA	NA	NA	NA	NA	NA	NA	NA	NA	NA	NA	NA
chr2	Super-Scaffold_1	90899001	90899500	NA	NA	NA	NA	NA	NA	NA	NA	NA	NA	NA	NA	NA	NA	NA	17	6.4e-06	0.00054178	0.82699	0.59239	NA	NA	NA	NA	NA	NA	NA	NA	NA	NA
chr2	Super-Scaffold_1	90940501	90941000	NA	NA	NA	NA	NA	NA	NA	NA	NA	NA	NA	NA	NA	NA	NA	12	0.00015	0.00445468	0.56236	0.85947	NA	NA	NA	NA	NA	NA	NA	NA	NA	NA
chr2	Super-Scaffold_1	90990751	90991250	NA	NA	NA	NA	NA	14	0.00038	0.00398852	0.86511	0.57165	NA	NA	NA	NA	NA	NA	NA	NA	NA	NA	NA	NA	NA	NA	NA	NA	NA	NA	NA	NA
chr2	Super-Scaffold_1	90991001	90991500	NA	NA	NA	NA	NA	14	0.00025	0.00296034	0.83452	0.52684	NA	NA	NA	NA	NA	NA	NA	NA	NA	NA	NA	NA	NA	NA	NA	12	0.0031	0.0101957	0.62706	0.84011
chr2	Super-Scaffold_1	91107501	91108000	NA	NA	NA	NA	NA	NA	NA	NA	NA	NA	10	0.0023	0.00574848	0.70029	0.91334	NA	NA	NA	NA	NA	NA	NA	NA	NA	NA	NA	NA	NA	NA	NA
chr2	Super-Scaffold_1	91112501	91113000	NA	NA	NA	NA	NA	NA	NA	NA	NA	NA	NA	NA	NA	NA	NA	13	7.4e-05	0.00286174	0.72817	0.94903	NA	NA	NA	NA	NA	NA	NA	NA	NA	NA
chr2	Super-Scaffold_1	91112751	91113250	NA	NA	NA	NA	NA	NA	NA	NA	NA	NA	NA	NA	NA	NA	NA	14	0.00017	0.00483752	0.73116	0.93181	NA	NA	NA	NA	NA	NA	NA	NA	NA	NA
chr2	Super-Scaffold_1	91190501	91191000	NA	NA	NA	NA	NA	NA	NA	NA	NA	NA	14	4.8e-08	1.07126e-06	0.7384	0.39942	NA	NA	NA	NA	NA	14	2.9e-06	3.92527e-05	0.75355	0.50614	14	0.00011	0.000665985	0.75311	0.55027
chr2	Super-Scaffold_1	91190751	91191250	NA	NA	NA	NA	NA	NA	NA	NA	NA	NA	12	3.9e-09	1.41504e-07	0.71044	0.30604	NA	NA	NA	NA	NA	12	1.6e-07	4.00184e-06	0.72812	0.38725	12	5.3e-05	0.000383656	0.7276	0.48379
chr2	Super-Scaffold_1	91195751	91196250	NA	NA	NA	NA	NA	NA	NA	NA	NA	NA	NA	NA	NA	NA	NA	NA	NA	NA	NA	NA	NA	NA	NA	NA	NA	19	2.7e-06	3.79351e-05	0.35037	0.65805
chr2	Super-Scaffold_1	91199501	91200000	NA	NA	NA	NA	NA	NA	NA	NA	NA	NA	NA	NA	NA	NA	NA	NA	NA	NA	NA	NA	NA	NA	NA	NA	NA	10	0.00016	0.000893208	0.70809	0.9819
chr2	Super-Scaffold_1	91199751	91200250	NA	NA	NA	NA	NA	NA	NA	NA	NA	NA	NA	NA	NA	NA	NA	NA	NA	NA	NA	NA	NA	NA	NA	NA	NA	10	0.00016	0.000893208	0.72862	0.97917
chr2	Super-Scaffold_1	91214001	91214500	NA	NA	NA	NA	NA	NA	NA	NA	NA	NA	10	1.4e-05	9.34742e-05	0.28693	0.6469	NA	NA	NA	NA	NA	10	1.2e-06	1.94869e-05	0.28693	0.61876	10	1.5e-06	2.37404e-05	0.28693	0.6279
chr2	Super-Scaffold_1	91214251	91214750	NA	NA	NA	NA	NA	NA	NA	NA	NA	NA	12	1.2e-08	3.50347e-07	0.21407	0.60921	NA	NA	NA	NA	NA	12	6.8e-10	4.82926e-08	0.20547	0.60147	12	3.2e-07	7.06596e-06	0.21429	0.54781
chr2	Super-Scaffold_1	91216251	91216750	NA	NA	NA	NA	NA	NA	NA	NA	NA	NA	10	0.0015	0.00394174	0.69392	0.92907	NA	NA	NA	NA	NA	NA	NA	NA	NA	NA	NA	NA	NA	NA	NA
chr2	Super-Scaffold_1	91282501	91283000	10	0.00033	0.00423619	0.90493	0.60883	NA	NA	NA	NA	NA	NA	NA	NA	NA	NA	NA	NA	NA	NA	NA	NA	NA	NA	NA	NA	NA	NA	NA	NA	NA
chr2	Super-Scaffold_1	91323751	91324250	NA	NA	NA	NA	NA	11	0.00025	0.00296034	0.95455	0.69479	NA	NA	NA	NA	NA	NA	NA	NA	NA	NA	NA	NA	NA	NA	NA	NA	NA	NA	NA	NA
chr2	Super-Scaffold_1	91368501	91369000	NA	NA	NA	NA	NA	NA	NA	NA	NA	NA	12	2.1e-05	0.0001286	0.83411	0.61191	NA	NA	NA	NA	NA	NA	NA	NA	NA	NA	NA	NA	NA	NA	NA
chr2	Super-Scaffold_1	91373001	91373500	NA	NA	NA	NA	NA	NA	NA	NA	NA	NA	NA	NA	NA	NA	NA	10	0.001	0.0157459	0.54775	0.83217	NA	NA	NA	NA	NA	NA	NA	NA	NA	NA
chr2	Super-Scaffold_1	91373251	91373750	NA	NA	NA	NA	NA	NA	NA	NA	NA	NA	NA	NA	NA	NA	NA	10	4.2e-05	0.00197236	0.5562	0.92205	NA	NA	NA	NA	NA	NA	NA	NA	NA	NA
chr2	Super-Scaffold_1	91383751	91384250	12	0.0039	0.0281693	0.53257	0.80099	NA	NA	NA	NA	NA	12	3.8e-11	3.33655e-09	0.19344	0.80502	NA	NA	NA	NA	NA	12	0.00082	0.00324633	0.19112	0.50489	11	1e-06	1.72085e-05	0.19845	0.63958
chr2	Super-Scaffold_1	91384001	91384500	NA	NA	NA	NA	NA	NA	NA	NA	NA	NA	12	6.5e-11	5.20368e-09	0.25458	0.83829	NA	NA	NA	NA	NA	12	0.00033	0.00155678	0.25226	0.58614	11	1.7e-07	4.27537e-06	0.26515	0.71556
chr2	Super-Scaffold_1	91386501	91387000	NA	NA	NA	NA	NA	NA	NA	NA	NA	NA	10	0.00046	0.00147051	0.526	0.82163	NA	NA	NA	NA	NA	NA	NA	NA	NA	NA	NA	NA	NA	NA	NA
chr2	Super-Scaffold_1	91394501	91395000	NA	NA	NA	NA	NA	NA	NA	NA	NA	NA	10	0.0016	0.00416631	0.4443	0.69607	NA	NA	NA	NA	NA	NA	NA	NA	NA	NA	NA	NA	NA	NA	NA
chr2	Super-Scaffold_1	91396751	91397250	NA	NA	NA	NA	NA	NA	NA	NA	NA	NA	12	0.00011	0.000467451	0.63642	0.38628	NA	NA	NA	NA	NA	NA	NA	NA	NA	NA	NA	NA	NA	NA	NA
chr2	Super-Scaffold_1	91397001	91397500	NA	NA	NA	NA	NA	10	0.00012	0.00175572	0.56613	0.35433	10	7.4e-05	0.00034378	0.6183	0.35433	NA	NA	NA	NA	NA	NA	NA	NA	NA	NA	NA	NA	NA	NA	NA
chr2	Super-Scaffold_1	91529751	91530250	NA	NA	NA	NA	NA	NA	NA	NA	NA	NA	13	0.0012	0.00324552	0.98846	0.75649	NA	NA	NA	NA	NA	NA	NA	NA	NA	NA	NA	NA	NA	NA	NA
chr2	Super-Scaffold_1	91530501	91531000	NA	NA	NA	NA	NA	NA	NA	NA	NA	NA	14	0.0003	0.00104091	0.49055	0.76605	NA	NA	NA	NA	NA	NA	NA	NA	NA	NA	NA	NA	NA	NA	NA
chr2	Super-Scaffold_1	91530751	91531250	NA	NA	NA	NA	NA	NA	NA	NA	NA	NA	14	4.5e-10	2.50267e-08	0.28869	0.73293	NA	NA	NA	NA	NA	13	7.7e-05	0.000499774	0.2912	0.58886	14	0.00063	0.00262605	0.30293	0.60533
chr2	Super-Scaffold_1	91531001	91531500	NA	NA	NA	NA	NA	NA	NA	NA	NA	NA	11	2.1e-07	3.40435e-06	0.37815	0.74964	NA	NA	NA	NA	NA	10	9.2e-07	1.59462e-05	0.38263	0.76002	11	0.00016	0.000893208	0.37815	0.68097
chr2	Super-Scaffold_1	91557001	91557500	NA	NA	NA	NA	NA	NA	NA	NA	NA	NA	NA	NA	NA	NA	NA	NA	NA	NA	NA	NA	22	0.0013	0.00473829	0.61921	0.85369	NA	NA	NA	NA	NA
chr2	Super-Scaffold_1	91563001	91563500	NA	NA	NA	NA	NA	NA	NA	NA	NA	NA	12	2.9e-05	0.000165271	0.67367	0.44186	NA	NA	NA	NA	NA	NA	NA	NA	NA	NA	12	3.8e-05	0.00029637	0.67367	0.45558
chr2	Super-Scaffold_1	91571501	91572000	NA	NA	NA	NA	NA	NA	NA	NA	NA	NA	10	0.0021	0.00529867	0.46693	0.68127	NA	NA	NA	NA	NA	NA	NA	NA	NA	NA	10	1.1e-05	0.000112236	0.46693	0.79037
chr2	Super-Scaffold_1	91574251	91574750	NA	NA	NA	NA	NA	NA	NA	NA	NA	NA	10	1.7e-06	1.76782e-05	0.2725	0.61937	NA	NA	NA	NA	NA	10	9.7e-09	4.2427e-07	0.2725	0.69627	10	1.3e-06	2.12375e-05	0.2725	0.57673
chr2	Super-Scaffold_1	91580251	91580750	NA	NA	NA	NA	NA	NA	NA	NA	NA	NA	24	0.0017	0.00439533	0.45941	0.66523	NA	NA	NA	NA	NA	NA	NA	NA	NA	NA	NA	NA	NA	NA	NA
chr2	Super-Scaffold_1	91580501	91581000	NA	NA	NA	NA	NA	NA	NA	NA	NA	NA	26	0.0011	0.00300666	0.44533	0.67753	NA	NA	NA	NA	NA	NA	NA	NA	NA	NA	NA	NA	NA	NA	NA
chr2	Super-Scaffold_1	91586501	91587000	NA	NA	NA	NA	NA	NA	NA	NA	NA	NA	NA	NA	NA	NA	NA	11	0.00043	0.00894506	0.86944	0.60759	11	0.00028	0.00136848	0.86573	0.60942	NA	NA	NA	NA	NA
chr2	Super-Scaffold_1	91597251	91597750	NA	NA	NA	NA	NA	NA	NA	NA	NA	NA	19	1.7e-08	4.63261e-07	0.42105	0.82656	NA	NA	NA	NA	NA	19	3.6e-10	2.8853e-08	0.42044	0.84811	19	1.7e-07	4.27537e-06	0.42512	0.79344
chr2	Super-Scaffold_1	91597501	91598000	NA	NA	NA	NA	NA	NA	NA	NA	NA	NA	21	4.7e-10	2.59049e-08	0.38897	0.81627	NA	NA	NA	NA	NA	21	1.2e-13	3.76603e-11	0.38841	0.87837	21	1.3e-10	1.26375e-08	0.39265	0.82474
chr2	Super-Scaffold_1	91600751	91601250	NA	NA	NA	NA	NA	12	0.00015	0.00205587	0.46286	0.68747	NA	NA	NA	NA	NA	NA	NA	NA	NA	NA	NA	NA	NA	NA	NA	NA	NA	NA	NA	NA
chr2	Super-Scaffold_1	91601501	91602000	NA	NA	NA	NA	NA	NA	NA	NA	NA	NA	14	1.1e-06	1.25045e-05	0.21107	0.50262	NA	NA	NA	NA	NA	14	2.4e-06	3.37335e-05	0.21107	0.45662	14	0.00012	0.000711882	0.21107	0.45057
chr2	Super-Scaffold_1	91609751	91610250	NA	NA	NA	NA	NA	NA	NA	NA	NA	NA	NA	NA	NA	NA	NA	NA	NA	NA	NA	NA	NA	NA	NA	NA	NA	12	0.0042	0.0134602	0.57381	0.79289
chr2	Super-Scaffold_1	91627501	91628000	NA	NA	NA	NA	NA	NA	NA	NA	NA	NA	15	0.0028	0.00685791	0.41398	0.65408	NA	NA	NA	NA	NA	NA	NA	NA	NA	NA	14	0.00029	0.0014175	0.4031	0.72054
chr2	Super-Scaffold_1	91627751	91628250	NA	NA	NA	NA	NA	NA	NA	NA	NA	NA	14	0.002	0.00507085	0.47482	0.75908	NA	NA	NA	NA	NA	NA	NA	NA	NA	NA	NA	NA	NA	NA	NA
chr2	Super-Scaffold_1	91657751	91658250	NA	NA	NA	NA	NA	NA	NA	NA	NA	NA	10	1.1e-05	7.69163e-05	0.7876	0.49513	NA	NA	NA	NA	NA	10	4.3e-07	8.73829e-06	0.7876	0.4543	10	0.00046	0.00204332	0.7876	0.57113
chr2	Super-Scaffold_1	91658001	91658500	NA	NA	NA	NA	NA	NA	NA	NA	NA	NA	18	1.3e-06	1.43036e-05	0.87302	0.6348	NA	NA	NA	NA	NA	18	2.9e-07	6.40452e-06	0.87302	0.54603	NA	NA	NA	NA	NA
chr2	Super-Scaffold_1	91658251	91658750	NA	NA	NA	NA	NA	NA	NA	NA	NA	NA	NA	NA	NA	NA	NA	NA	NA	NA	NA	NA	18	0.00061	0.0025511	0.9003	0.66695	NA	NA	NA	NA	NA
chr2	Super-Scaffold_1	91667501	91668000	10	6.2e-05	0.00137095	0.896	0.6824	NA	NA	NA	NA	NA	NA	NA	NA	NA	NA	NA	NA	NA	NA	NA	10	1.4e-07	3.58978e-06	0.51053	0.896	10	9.9e-07	1.71869e-05	0.51053	0.85377
chr2	Super-Scaffold_1	91667751	91668250	NA	NA	NA	NA	NA	NA	NA	NA	NA	NA	20	7.7e-08	1.56252e-06	0.49027	0.74716	NA	NA	NA	NA	NA	20	4.9e-14	2.21941e-11	0.49027	0.90097	20	6e-12	9.55276e-10	0.49027	0.84762
chr2	Super-Scaffold_1	91668001	91668500	NA	NA	NA	NA	NA	NA	NA	NA	NA	NA	16	9.5e-07	1.12512e-05	0.46627	0.72696	NA	NA	NA	NA	NA	16	1.1e-10	1.09489e-08	0.46627	0.84248	16	2.8e-10	2.38025e-08	0.46627	0.83836
chr2	Super-Scaffold_1	91668751	91669250	NA	NA	NA	NA	NA	NA	NA	NA	NA	NA	16	1.8e-07	3.00474e-06	0.49746	0.76293	NA	NA	NA	NA	NA	16	6.5e-05	0.00043925	0.49746	0.71031	15	2.3e-08	8.53321e-07	0.48938	0.81657
chr2	Super-Scaffold_1	91669001	91669500	NA	NA	NA	NA	NA	NA	NA	NA	NA	NA	NA	NA	NA	NA	NA	NA	NA	NA	NA	NA	NA	NA	NA	NA	NA	19	0.00021	0.00110365	0.66356	0.88184
chr2	Super-Scaffold_1	91679001	91679500	NA	NA	NA	NA	NA	NA	NA	NA	NA	NA	10	0.00028	0.000985581	0.41025	0.7663	NA	NA	NA	NA	NA	10	1.7e-05	0.000154282	0.40527	0.81001	NA	NA	NA	NA	NA
chr2	Super-Scaffold_1	91684501	91685000	NA	NA	NA	NA	NA	NA	NA	NA	NA	NA	22	6.5e-06	5.12626e-05	0.61561	0.84798	NA	NA	NA	NA	NA	NA	NA	NA	NA	NA	22	4.2e-06	5.38467e-05	0.61561	0.85579
chr2	Super-Scaffold_1	91686251	91686750	NA	NA	NA	NA	NA	NA	NA	NA	NA	NA	NA	NA	NA	NA	NA	NA	NA	NA	NA	NA	NA	NA	NA	NA	NA	11	0.0081	0.0248984	0.63591	0.91133
chr2	Super-Scaffold_1	91687251	91687750	NA	NA	NA	NA	NA	NA	NA	NA	NA	NA	NA	NA	NA	NA	NA	NA	NA	NA	NA	NA	10	0.00057	0.00241139	0.7385	0.51887	NA	NA	NA	NA	NA
chr2	Super-Scaffold_1	91696751	91697250	NA	NA	NA	NA	NA	NA	NA	NA	NA	NA	11	1.2e-06	1.34129e-05	0.27076	0.68663	NA	NA	NA	NA	NA	11	6.3e-07	1.18467e-05	0.27097	0.71339	10	6.3e-08	1.93386e-06	0.30052	0.70293
chr2	Super-Scaffold_1	91697001	91697500	NA	NA	NA	NA	NA	NA	NA	NA	NA	NA	17	1.6e-05	0.000103873	0.54551	0.84906	NA	NA	NA	NA	NA	17	2.3e-08	8.41629e-07	0.52604	0.8872	17	0.00033	0.00157124	0.54997	0.78724
chr2	Super-Scaffold_1	91697501	91698000	NA	NA	NA	NA	NA	NA	NA	NA	NA	NA	18	5.7e-05	0.00028213	0.59175	0.81824	NA	NA	NA	NA	NA	NA	NA	NA	NA	NA	NA	NA	NA	NA	NA
chr2	Super-Scaffold_1	91697751	91698250	NA	NA	NA	NA	NA	NA	NA	NA	NA	NA	15	3.5e-07	5.11872e-06	0.34569	0.78921	NA	NA	NA	NA	NA	17	5.7e-05	0.000397056	0.30613	0.62171	13	1.3e-05	0.000127797	0.42779	0.8093
chr2	Super-Scaffold_1	91698001	91698500	NA	NA	NA	NA	NA	NA	NA	NA	NA	NA	14	3.2e-09	1.20942e-07	0.28432	0.81179	NA	NA	NA	NA	NA	19	3.1e-07	6.76598e-06	0.19287	0.64143	15	3.7e-10	2.96713e-08	0.28487	0.81678
chr2	Super-Scaffold_1	91698251	91698750	NA	NA	NA	NA	NA	NA	NA	NA	NA	NA	NA	NA	NA	NA	NA	NA	NA	NA	NA	NA	11	3.2e-07	6.93824e-06	0.22861	0.73724	11	9.5e-09	4.18236e-07	0.25782	0.78837
chr2	Super-Scaffold_1	91710001	91710500	NA	NA	NA	NA	NA	NA	NA	NA	NA	NA	11	0.00018	0.000691376	0.41821	0.72052	NA	NA	NA	NA	NA	NA	NA	NA	NA	NA	11	1.3e-05	0.000127797	0.41342	0.75386
chr2	Super-Scaffold_1	91712001	91712500	NA	NA	NA	NA	NA	NA	NA	NA	NA	NA	10	4.8e-09	1.68416e-07	0.1178	0.60588	NA	NA	NA	NA	NA	10	6.8e-09	3.16811e-07	0.1178	0.70837	10	3e-10	2.51106e-08	0.1178	0.68053
chr2	Super-Scaffold_1	91712251	91712750	NA	NA	NA	NA	NA	NA	NA	NA	NA	NA	14	0.0051	0.0119228	0.50348	0.761	NA	NA	NA	NA	NA	14	0.0023	0.00776375	0.50348	0.7855	14	0.0011	0.00413047	0.50348	0.7974
chr2	Super-Scaffold_1	91715751	91716250	NA	NA	NA	NA	NA	NA	NA	NA	NA	NA	14	7.1e-05	0.000333389	0.45352	0.79468	NA	NA	NA	NA	NA	14	0.0071	0.0217622	0.45352	0.6867	13	0.0012	0.00445164	0.47559	0.76267
chr2	Super-Scaffold_1	91718501	91719000	NA	NA	NA	NA	NA	NA	NA	NA	NA	NA	15	0.00036	0.00120702	0.41137	0.68617	NA	NA	NA	NA	NA	16	0.00032	0.0015205	0.38506	0.6665	NA	NA	NA	NA	NA
chr2	Super-Scaffold_1	91723001	91723500	NA	NA	NA	NA	NA	NA	NA	NA	NA	NA	10	4.3e-06	3.68728e-05	0.30907	0.64547	NA	NA	NA	NA	NA	10	1.9e-07	4.57824e-06	0.30907	0.7132	10	5e-07	1e-05	0.30907	0.70427
chr2	Super-Scaffold_1	91723251	91723750	NA	NA	NA	NA	NA	NA	NA	NA	NA	NA	NA	NA	NA	NA	NA	NA	NA	NA	NA	NA	10	8.5e-10	5.80922e-08	0.25287	0.7645	10	4.8e-09	2.39729e-07	0.25454	0.72823
chr2	Super-Scaffold_1	91723751	91724250	NA	NA	NA	NA	NA	NA	NA	NA	NA	NA	NA	NA	NA	NA	NA	NA	NA	NA	NA	NA	NA	NA	NA	NA	NA	11	0.00011	0.000665985	0.27831	0.71188
chr2	Super-Scaffold_1	91724001	91724500	NA	NA	NA	NA	NA	NA	NA	NA	NA	NA	13	0.00077	0.00224611	0.40896	0.75172	NA	NA	NA	NA	NA	NA	NA	NA	NA	NA	NA	NA	NA	NA	NA
chr2	Super-Scaffold_1	91725751	91726250	NA	NA	NA	NA	NA	NA	NA	NA	NA	NA	13	4.9e-05	0.000250008	0.46892	0.8013	NA	NA	NA	NA	NA	12	0.00067	0.00274779	0.43426	0.73787	13	0.00062	0.00259154	0.49458	0.74785
chr2	Super-Scaffold_1	91729501	91730000	NA	NA	NA	NA	NA	NA	NA	NA	NA	NA	NA	NA	NA	NA	NA	NA	NA	NA	NA	NA	NA	NA	NA	NA	NA	20	4.1e-05	0.000314755	0.53632	0.79477
chr2	Super-Scaffold_1	91729751	91730250	NA	NA	NA	NA	NA	NA	NA	NA	NA	NA	NA	NA	NA	NA	NA	NA	NA	NA	NA	NA	NA	NA	NA	NA	NA	18	0.00017	0.000935711	0.49109	0.72879
chr2	Super-Scaffold_1	91730501	91731000	NA	NA	NA	NA	NA	NA	NA	NA	NA	NA	NA	NA	NA	NA	NA	NA	NA	NA	NA	NA	NA	NA	NA	NA	NA	10	0.0041	0.0131632	0.34403	0.55853
chr2	Super-Scaffold_1	91734501	91735000	NA	NA	NA	NA	NA	NA	NA	NA	NA	NA	14	0.00038	0.00126008	0.52583	0.74099	NA	NA	NA	NA	NA	NA	NA	NA	NA	NA	NA	NA	NA	NA	NA
chr2	Super-Scaffold_1	91734751	91735250	NA	NA	NA	NA	NA	NA	NA	NA	NA	NA	12	4.8e-07	6.54646e-06	0.3385	0.6065	NA	NA	NA	NA	NA	NA	NA	NA	NA	NA	NA	NA	NA	NA	NA
chr2	Super-Scaffold_1	91736251	91736750	NA	NA	NA	NA	NA	NA	NA	NA	NA	NA	10	7e-10	3.57553e-08	0.42247	0.85487	NA	NA	NA	NA	NA	10	1.1e-06	1.81673e-05	0.42247	0.77817	10	1.3e-06	2.12375e-05	0.42247	0.78093
chr2	Super-Scaffold_1	91739251	91739750	NA	NA	NA	NA	NA	NA	NA	NA	NA	NA	NA	NA	NA	NA	NA	NA	NA	NA	NA	NA	NA	NA	NA	NA	NA	15	6.8e-05	0.000464312	0.75166	0.97527
chr2	Super-Scaffold_1	91745001	91745500	NA	NA	NA	NA	NA	NA	NA	NA	NA	NA	NA	NA	NA	NA	NA	NA	NA	NA	NA	NA	NA	NA	NA	NA	NA	10	4e-05	0.000308467	0.56511	0.87023
chr2	Super-Scaffold_1	91774751	91775250	NA	NA	NA	NA	NA	NA	NA	NA	NA	NA	14	0.00087	0.00248737	0.43983	0.69493	NA	NA	NA	NA	NA	NA	NA	NA	NA	NA	NA	NA	NA	NA	NA
chr2	Super-Scaffold_1	91775751	91776250	NA	NA	NA	NA	NA	NA	NA	NA	NA	NA	NA	NA	NA	NA	NA	NA	NA	NA	NA	NA	14	2.5e-05	0.000208208	0.49567	0.74329	14	0.00074	0.00299873	0.49567	0.69824
chr2	Super-Scaffold_1	91781501	91782000	NA	NA	NA	NA	NA	NA	NA	NA	NA	NA	NA	NA	NA	NA	NA	NA	NA	NA	NA	NA	NA	NA	NA	NA	NA	11	0.00052	0.0022523	0.6489	0.92094
chr2	Super-Scaffold_1	91784001	91784500	NA	NA	NA	NA	NA	15	0.0012	0.00929961	0.5738	0.35467	NA	NA	NA	NA	NA	16	1e-05	0.000737187	0.58093	0.28481	NA	NA	NA	NA	NA	NA	NA	NA	NA	NA
chr2	Super-Scaffold_1	91784751	91785250	NA	NA	NA	NA	NA	NA	NA	NA	NA	NA	14	0.00038	0.00126008	0.60055	0.8746	NA	NA	NA	NA	NA	NA	NA	NA	NA	NA	NA	NA	NA	NA	NA
chr2	Super-Scaffold_1	91799501	91800000	NA	NA	NA	NA	NA	NA	NA	NA	NA	NA	NA	NA	NA	NA	NA	12	0.00079	0.0134946	0.52399	0.30964	NA	NA	NA	NA	NA	12	5.3e-05	0.000383656	0.25167	0.53973
chr2	Super-Scaffold_1	91806751	91807250	NA	NA	NA	NA	NA	NA	NA	NA	NA	NA	NA	NA	NA	NA	NA	NA	NA	NA	NA	NA	10	0.0006	0.00251552	0.66042	0.87087	NA	NA	NA	NA	NA
chr2	Super-Scaffold_1	91807251	91807750	NA	NA	NA	NA	NA	NA	NA	NA	NA	NA	11	1.8e-05	0.000113814	0.34318	0.70003	NA	NA	NA	NA	NA	10	3.4e-07	7.26943e-06	0.30921	0.70827	11	1.9e-09	1.13471e-07	0.31235	0.81336
chr2	Super-Scaffold_1	91807501	91808000	NA	NA	NA	NA	NA	NA	NA	NA	NA	NA	15	1.7e-09	7.20629e-08	0.35421	0.80498	NA	NA	NA	NA	NA	15	4.6e-08	1.47538e-06	0.34931	0.75758	15	4.7e-11	5.3219e-09	0.35138	0.84102
chr2	Super-Scaffold_1	91807751	91808250	NA	NA	NA	NA	NA	NA	NA	NA	NA	NA	11	7.4e-06	5.66865e-05	0.39144	0.75682	NA	NA	NA	NA	NA	11	1.7e-06	2.56769e-05	0.38476	0.78488	11	3.1e-06	4.22101e-05	0.38758	0.759
chr2	Super-Scaffold_1	91813751	91814250	NA	NA	NA	NA	NA	NA	NA	NA	NA	NA	10	0.00011	0.000467451	0.32793	0.62677	NA	NA	NA	NA	NA	10	0.00015	0.000833667	0.32793	0.55497	10	1.1e-06	1.84932e-05	0.32793	0.66003
chr2	Super-Scaffold_1	91814001	91814500	NA	NA	NA	NA	NA	NA	NA	NA	NA	NA	14	6.3e-07	8.12559e-06	0.30194	0.64829	NA	NA	NA	NA	NA	14	3.1e-06	4.12575e-05	0.32016	0.61393	14	8.8e-09	3.9193e-07	0.31608	0.68164
chr2	Super-Scaffold_1	91814251	91814750	NA	NA	NA	NA	NA	NA	NA	NA	NA	NA	14	7.5e-07	9.35864e-06	0.34708	0.74205	NA	NA	NA	NA	NA	14	1e-07	2.72822e-06	0.36777	0.77782	14	1.6e-06	2.50043e-05	0.37324	0.7329
chr2	Super-Scaffold_1	91817001	91817500	NA	NA	NA	NA	NA	NA	NA	NA	NA	NA	NA	NA	NA	NA	NA	NA	NA	NA	NA	NA	10	6.2e-05	0.000423159	0.55617	0.8611	10	0.00016	0.000893208	0.55416	0.8526
chr2	Super-Scaffold_1	91817751	91818250	NA	NA	NA	NA	NA	NA	NA	NA	NA	NA	10	0.00035	0.00117852	0.59304	0.8907	NA	NA	NA	NA	NA	NA	NA	NA	NA	NA	NA	NA	NA	NA	NA
chr2	Super-Scaffold_1	91818001	91818500	NA	NA	NA	NA	NA	NA	NA	NA	NA	NA	20	1.8e-08	4.8445e-07	0.49724	0.81858	NA	NA	NA	NA	NA	20	8.6e-08	2.44771e-06	0.50198	0.80983	19	3.3e-06	4.44332e-05	0.48592	0.76144
chr2	Super-Scaffold_1	91818251	91818750	NA	NA	NA	NA	NA	NA	NA	NA	NA	NA	14	5e-07	6.75996e-06	0.43581	0.77021	NA	NA	NA	NA	NA	14	2.8e-09	1.52194e-07	0.43581	0.84369	14	4.1e-07	8.55794e-06	0.43581	0.77888
chr2	Super-Scaffold_1	91833001	91833500	NA	NA	NA	NA	NA	NA	NA	NA	NA	NA	14	7.7e-06	5.85316e-05	0.56203	0.84543	NA	NA	NA	NA	NA	14	2e-05	0.000175152	0.57217	0.84493	14	3.4e-06	4.54468e-05	0.55682	0.85876
chr2	Super-Scaffold_1	91837751	91838250	NA	NA	NA	NA	NA	NA	NA	NA	NA	NA	NA	NA	NA	NA	NA	NA	NA	NA	NA	NA	16	0.00077	0.003082	0.71697	0.94635	NA	NA	NA	NA	NA
chr2	Super-Scaffold_1	91840501	91841000	NA	NA	NA	NA	NA	NA	NA	NA	NA	NA	10	6.2e-05	0.000300335	0.45683	0.84013	NA	NA	NA	NA	NA	NA	NA	NA	NA	NA	NA	NA	NA	NA	NA
chr2	Super-Scaffold_1	91853751	91854250	NA	NA	NA	NA	NA	NA	NA	NA	NA	NA	10	3.7e-05	0.000200122	0.4138	0.7237	NA	NA	NA	NA	NA	10	0.00022	0.00112744	0.4138	0.681	10	1.7e-06	2.6194e-05	0.4138	0.79024
chr2	Super-Scaffold_1	91854001	91854500	NA	NA	NA	NA	NA	NA	NA	NA	NA	NA	10	0.0062	0.0143154	0.61387	0.86328	NA	NA	NA	NA	NA	NA	NA	NA	NA	NA	12	0.0028	0.00930944	0.65836	0.89381
chr2	Super-Scaffold_1	91861501	91862000	NA	NA	NA	NA	NA	NA	NA	NA	NA	NA	25	3.3e-05	0.00018289	0.99223	0.75728	NA	NA	NA	NA	NA	NA	NA	NA	NA	NA	NA	NA	NA	NA	NA
chr2	Super-Scaffold_1	91863251	91863750	46	0.00013	0.00223276	0.63009	0.8384	33	4.3e-06	0.000173397	0.52006	0.7934	NA	NA	NA	NA	NA	NA	NA	NA	NA	NA	NA	NA	NA	NA	NA	NA	NA	NA	NA	NA
chr2	Super-Scaffold_1	91866001	91866500	NA	NA	NA	NA	NA	NA	NA	NA	NA	NA	23	3.7e-08	8.6993e-07	0.071268	0.33635	NA	NA	NA	NA	NA	NA	NA	NA	NA	NA	NA	NA	NA	NA	NA
chr2	Super-Scaffold_1	91866251	91866750	NA	NA	NA	NA	NA	NA	NA	NA	NA	NA	29	4.7e-14	1.67523e-11	0.11026	0.48292	NA	NA	NA	NA	NA	29	7.1e-09	3.27553e-07	0.1112	0.33611	29	1e-08	4.34039e-07	0.11373	0.37682
chr2	Super-Scaffold_1	91866501	91867000	NA	NA	NA	NA	NA	NA	NA	NA	NA	NA	33	3.1e-10	1.85528e-08	0.15976	0.4227	NA	NA	NA	NA	NA	32	4.2e-13	1.0466e-10	0.15305	0.4874	28	9.4e-07	1.65133e-05	0.16179	0.41826
chr2	Super-Scaffold_1	91866751	91867250	NA	NA	NA	NA	NA	NA	NA	NA	NA	NA	NA	NA	NA	NA	NA	NA	NA	NA	NA	NA	24	4.1e-13	1.03259e-10	0.15481	0.57764	20	0.0018	0.00630265	0.17216	0.40048
chr2	Super-Scaffold_1	91867001	91867500	NA	NA	NA	NA	NA	NA	NA	NA	NA	NA	NA	NA	NA	NA	NA	NA	NA	NA	NA	NA	NA	NA	NA	NA	NA	22	2e-05	0.000180088	0.19288	0.39722
chr2	Super-Scaffold_1	91909251	91909750	10	0.0065	0.0443635	0.73247	0.9564	NA	NA	NA	NA	NA	NA	NA	NA	NA	NA	NA	NA	NA	NA	NA	NA	NA	NA	NA	NA	NA	NA	NA	NA	NA
chr2	Super-Scaffold_1	91909501	91910000	NA	NA	NA	NA	NA	NA	NA	NA	NA	NA	NA	NA	NA	NA	NA	NA	NA	NA	NA	NA	13	0.0004	0.00181625	0.98113	0.64528	NA	NA	NA	NA	NA
chr2	Super-Scaffold_1	91919501	91920000	NA	NA	NA	NA	NA	NA	NA	NA	NA	NA	NA	NA	NA	NA	NA	NA	NA	NA	NA	NA	NA	NA	NA	NA	NA	13	0.00011	0.000665985	0.87474	0.62596
chr2	Super-Scaffold_1	91926501	91927000	NA	NA	NA	NA	NA	NA	NA	NA	NA	NA	NA	NA	NA	NA	NA	NA	NA	NA	NA	NA	13	0.0046	0.0145305	0.88586	0.66992	NA	NA	NA	NA	NA
chr2	Super-Scaffold_1	91936501	91937000	NA	NA	NA	NA	NA	NA	NA	NA	NA	NA	NA	NA	NA	NA	NA	NA	NA	NA	NA	NA	NA	NA	NA	NA	NA	13	7.7e-05	0.000509923	0.93897	0.72141
chr2	Super-Scaffold_1	91951251	91951750	NA	NA	NA	NA	NA	NA	NA	NA	NA	NA	NA	NA	NA	NA	NA	10	0.002	0.0263183	0.578	0.373	10	0.0001	0.000607494	0.70117	0.373	NA	NA	NA	NA	NA
chr2	Super-Scaffold_1	91952751	91953250	NA	NA	NA	NA	NA	NA	NA	NA	NA	NA	12	0.00055	0.00170172	0.45889	0.68495	NA	NA	NA	NA	NA	NA	NA	NA	NA	NA	NA	NA	NA	NA	NA
chr2	Super-Scaffold_1	91956751	91957250	NA	NA	NA	NA	NA	NA	NA	NA	NA	NA	11	0.0013	0.00347515	0.67878	0.40583	NA	NA	NA	NA	NA	NA	NA	NA	NA	NA	NA	NA	NA	NA	NA
chr2	Super-Scaffold_1	91961501	91962000	NA	NA	NA	NA	NA	NA	NA	NA	NA	NA	10	0.00035	0.00117852	0.93617	0.66549	NA	NA	NA	NA	NA	NA	NA	NA	NA	NA	NA	NA	NA	NA	NA
chr2	Super-Scaffold_1	91972251	91972750	NA	NA	NA	NA	NA	NA	NA	NA	NA	NA	12	0.00028	0.000985581	0.44911	0.74044	NA	NA	NA	NA	NA	NA	NA	NA	NA	NA	NA	NA	NA	NA	NA
chr2	Super-Scaffold_1	91972501	91973000	NA	NA	NA	NA	NA	NA	NA	NA	NA	NA	24	6e-14	1.78787e-11	0.24019	0.63972	NA	NA	NA	NA	NA	24	4.1e-07	8.44462e-06	0.24019	0.48921	24	2.9e-08	1.02977e-06	0.24019	0.49768
chr2	Super-Scaffold_1	91972751	91973250	NA	NA	NA	NA	NA	NA	NA	NA	NA	NA	18	4.2e-08	9.62078e-07	0.29531	0.63013	NA	NA	NA	NA	NA	18	0.00028	0.00136848	0.29531	0.51472	18	0.00037	0.00171744	0.29531	0.50106
chr2	Super-Scaffold_1	92010751	92011250	NA	NA	NA	NA	NA	NA	NA	NA	NA	NA	NA	NA	NA	NA	NA	NA	NA	NA	NA	NA	18	0.00053	0.00227653	0.41523	0.20011	NA	NA	NA	NA	NA
chr2	Super-Scaffold_1	92042001	92042500	NA	NA	NA	NA	NA	NA	NA	NA	NA	NA	15	2.2e-05	0.000133271	0.29252	0.74323	NA	NA	NA	NA	NA	NA	NA	NA	NA	NA	NA	NA	NA	NA	NA
chr2	Super-Scaffold_1	92051251	92051750	NA	NA	NA	NA	NA	NA	NA	NA	NA	NA	10	6.5e-06	5.12626e-05	0.48793	0.8056	NA	NA	NA	NA	NA	10	0.00043	0.00191897	0.48039	0.72023	NA	NA	NA	NA	NA
chr2	Super-Scaffold_1	92051501	92052000	NA	NA	NA	NA	NA	NA	NA	NA	NA	NA	15	1.2e-06	1.34129e-05	0.56884	0.84464	NA	NA	NA	NA	NA	15	1.9e-05	0.000168131	0.56382	0.80098	12	1.2e-05	0.000120059	0.52011	0.81501
chr2	Super-Scaffold_1	92053251	92053750	NA	NA	NA	NA	NA	NA	NA	NA	NA	NA	10	0.0052	0.0121373	0.81834	0.60107	NA	NA	NA	NA	NA	NA	NA	NA	NA	NA	NA	NA	NA	NA	NA
chr2	Super-Scaffold_1	92071501	92072000	NA	NA	NA	NA	NA	NA	NA	NA	NA	NA	NA	NA	NA	NA	NA	10	0.0014	0.0201685	0.24336	0.50536	NA	NA	NA	NA	NA	NA	NA	NA	NA	NA
chr2	Super-Scaffold_1	92071751	92072250	NA	NA	NA	NA	NA	NA	NA	NA	NA	NA	20	6.1e-10	3.2025e-08	0.63668	0.25207	NA	NA	NA	NA	NA	NA	NA	NA	NA	NA	20	4.6e-05	0.000344635	0.631	0.40613
chr2	Super-Scaffold_1	92072001	92072500	NA	NA	NA	NA	NA	NA	NA	NA	NA	NA	20	0.00032	0.00109713	0.65138	0.38979	NA	NA	NA	NA	NA	NA	NA	NA	NA	NA	NA	NA	NA	NA	NA
chr2	Super-Scaffold_1	92084251	92084750	NA	NA	NA	NA	NA	19	0.0033	0.0214405	0.70071	0.91282	NA	NA	NA	NA	NA	NA	NA	NA	NA	NA	NA	NA	NA	NA	NA	NA	NA	NA	NA	NA
chr2	Super-Scaffold_1	92084501	92085000	NA	NA	NA	NA	NA	16	0.0015	0.0110931	0.68614	0.91075	NA	NA	NA	NA	NA	15	0.008	0.0853679	0.66101	0.8632	NA	NA	NA	NA	NA	NA	NA	NA	NA	NA
chr2	Super-Scaffold_1	92118251	92118750	NA	NA	NA	NA	NA	NA	NA	NA	NA	NA	12	4.3e-07	6.00101e-06	0.36506	0.81581	NA	NA	NA	NA	NA	12	5.1e-06	6.08389e-05	0.36506	0.76501	NA	NA	NA	NA	NA
chr2	Super-Scaffold_1	92118501	92119000	NA	NA	NA	NA	NA	NA	NA	NA	NA	NA	10	8.5e-07	1.03128e-05	0.3034	0.84057	NA	NA	NA	NA	NA	10	5.3e-06	6.27908e-05	0.3034	0.78914	10	0.00048	0.00211083	0.3034	0.6522
chr2	Super-Scaffold_1	92120251	92120750	NA	NA	NA	NA	NA	12	0.00011	0.00165193	0.88289	0.62192	NA	NA	NA	NA	NA	NA	NA	NA	NA	NA	NA	NA	NA	NA	NA	NA	NA	NA	NA	NA
chr2	Super-Scaffold_1	92146251	92146750	NA	NA	NA	NA	NA	NA	NA	NA	NA	NA	10	0.00043	0.00139266	0.21343	0.47346	NA	NA	NA	NA	NA	NA	NA	NA	NA	NA	NA	NA	NA	NA	NA
chr2	Super-Scaffold_1	92150501	92151000	NA	NA	NA	NA	NA	NA	NA	NA	NA	NA	10	9.2e-06	6.73512e-05	0.8546	0.63447	NA	NA	NA	NA	NA	NA	NA	NA	NA	NA	NA	NA	NA	NA	NA
chr2	Super-Scaffold_1	92166251	92166750	NA	NA	NA	NA	NA	NA	NA	NA	NA	NA	NA	NA	NA	NA	NA	13	0.00089	0.0146324	0.43501	0.67105	NA	NA	NA	NA	NA	NA	NA	NA	NA	NA
chr2	Super-Scaffold_1	92173251	92173750	NA	NA	NA	NA	NA	NA	NA	NA	NA	NA	NA	NA	NA	NA	NA	NA	NA	NA	NA	NA	12	0.00039	0.00177745	0.70127	0.90386	NA	NA	NA	NA	NA
chr2	Super-Scaffold_1	92192001	92192500	NA	NA	NA	NA	NA	NA	NA	NA	NA	NA	NA	NA	NA	NA	NA	NA	NA	NA	NA	NA	NA	NA	NA	NA	NA	19	9.7e-06	0.000103151	0.37451	0.12835
chr2	Super-Scaffold_1	92219501	92220000	NA	NA	NA	NA	NA	NA	NA	NA	NA	NA	NA	NA	NA	NA	NA	NA	NA	NA	NA	NA	NA	NA	NA	NA	NA	14	0.00085	0.00336406	0.54464	0.7681
chr2	Super-Scaffold_1	92219751	92220250	NA	NA	NA	NA	NA	NA	NA	NA	NA	NA	NA	NA	NA	NA	NA	NA	NA	NA	NA	NA	12	0.0026	0.00865851	0.57194	0.83411	12	0.0023	0.00781576	0.57194	0.82997
chr2	Super-Scaffold_1	92243501	92244000	NA	NA	NA	NA	NA	NA	NA	NA	NA	NA	NA	NA	NA	NA	NA	NA	NA	NA	NA	NA	14	0.00025	0.00124841	0.69644	0.46736	NA	NA	NA	NA	NA
chr2	Super-Scaffold_1	92263751	92264250	NA	NA	NA	NA	NA	25	1e-05	0.000315093	0.38927	0.7262	25	0.0011	0.00300666	0.45629	0.72181	16	1.6e-05	0.0010238	0.31416	0.68402	NA	NA	NA	NA	NA	NA	NA	NA	NA	NA
chr2	Super-Scaffold_1	92264001	92264500	NA	NA	NA	NA	NA	25	1.6e-06	8.55873e-05	0.27495	0.62702	22	0.00025	0.000900107	0.36842	0.68925	16	0.00018	0.00502311	0.13584	0.49065	NA	NA	NA	NA	NA	NA	NA	NA	NA	NA
chr2	Super-Scaffold_1	92280001	92280500	NA	NA	NA	NA	NA	16	0.0016	0.0116476	0.77176	0.52839	NA	NA	NA	NA	NA	NA	NA	NA	NA	NA	NA	NA	NA	NA	NA	NA	NA	NA	NA	NA
chr2	Super-Scaffold_1	92281751	92282250	NA	NA	NA	NA	NA	24	0.00015	0.00205587	0.41348	0.61399	NA	NA	NA	NA	NA	NA	NA	NA	NA	NA	NA	NA	NA	NA	NA	NA	NA	NA	NA	NA
chr2	Super-Scaffold_1	92282001	92282500	20	4.7e-05	0.00112963	0.3922	0.59605	NA	NA	NA	NA	NA	20	7.8e-06	5.91329e-05	0.35315	0.5875	NA	NA	NA	NA	NA	NA	NA	NA	NA	NA	NA	NA	NA	NA	NA
chr2	Super-Scaffold_1	92283751	92284250	NA	NA	NA	NA	NA	NA	NA	NA	NA	NA	10	0.00046	0.00147051	0.84053	0.61496	NA	NA	NA	NA	NA	NA	NA	NA	NA	NA	NA	NA	NA	NA	NA
chr2	Super-Scaffold_1	92284001	92284500	NA	NA	NA	NA	NA	NA	NA	NA	NA	NA	10	1.2e-05	8.25467e-05	0.8983	0.59579	NA	NA	NA	NA	NA	NA	NA	NA	NA	NA	NA	NA	NA	NA	NA
chr2	Super-Scaffold_1	92400001	92400500	16	0.00015	0.00246014	0.92265	0.71802	NA	NA	NA	NA	NA	18	0.00052	0.00162578	0.88339	0.67385	NA	NA	NA	NA	NA	NA	NA	NA	NA	NA	NA	NA	NA	NA	NA
chr2	Super-Scaffold_1	92400251	92400750	12	2.2e-05	0.000671674	0.93919	0.68006	NA	NA	NA	NA	NA	14	0.00099	0.00276904	0.86652	0.62869	NA	NA	NA	NA	NA	NA	NA	NA	NA	NA	NA	NA	NA	NA	NA
chr2	Super-Scaffold_1	92426501	92427000	NA	NA	NA	NA	NA	NA	NA	NA	NA	NA	10	0.0045	0.0105991	0.68829	0.4522	NA	NA	NA	NA	NA	10	0.002	0.00686671	0.68799	0.37867	NA	NA	NA	NA	NA
chr2	Super-Scaffold_1	92441251	92441750	NA	NA	NA	NA	NA	NA	NA	NA	NA	NA	NA	NA	NA	NA	NA	NA	NA	NA	NA	NA	NA	NA	NA	NA	NA	12	0.0017	0.00598925	0.83517	0.57867
chr2	Super-Scaffold_1	92441501	92442000	NA	NA	NA	NA	NA	NA	NA	NA	NA	NA	NA	NA	NA	NA	NA	NA	NA	NA	NA	NA	NA	NA	NA	NA	NA	18	0.0034	0.011084	0.85566	0.6489
chr2	Super-Scaffold_1	92459501	92460000	11	0.0013	0.0114294	0.64627	0.91512	NA	NA	NA	NA	NA	NA	NA	NA	NA	NA	NA	NA	NA	NA	NA	NA	NA	NA	NA	NA	NA	NA	NA	NA	NA
chr2	Super-Scaffold_1	92480001	92480500	NA	NA	NA	NA	NA	NA	NA	NA	NA	NA	NA	NA	NA	NA	NA	13	2.8e-05	0.00150689	0.96887	0.76078	NA	NA	NA	NA	NA	NA	NA	NA	NA	NA
chr2	Super-Scaffold_1	92485001	92485500	NA	NA	NA	NA	NA	NA	NA	NA	NA	NA	NA	NA	NA	NA	NA	NA	NA	NA	NA	NA	NA	NA	NA	NA	NA	10	0.0031	0.0101957	0.7138	0.47839
chr2	Super-Scaffold_1	92485751	92486250	12	0.00023	0.00329897	0.89353	0.56374	NA	NA	NA	NA	NA	12	0.00082	0.0023679	0.89985	0.59963	NA	NA	NA	NA	NA	NA	NA	NA	NA	NA	NA	NA	NA	NA	NA
chr2	Super-Scaffold_1	92494501	92495000	NA	NA	NA	NA	NA	NA	NA	NA	NA	NA	NA	NA	NA	NA	NA	NA	NA	NA	NA	NA	NA	NA	NA	NA	NA	18	0.0097	0.0295586	0.32017	0.56878
chr2	Super-Scaffold_1	92604751	92605250	NA	NA	NA	NA	NA	NA	NA	NA	NA	NA	12	0.00028	0.000985581	0.40204	0.70371	NA	NA	NA	NA	NA	NA	NA	NA	NA	NA	12	0.0017	0.00598925	0.4031	0.64822
chr2	Super-Scaffold_1	92607751	92608250	NA	NA	NA	NA	NA	NA	NA	NA	NA	NA	NA	NA	NA	NA	NA	NA	NA	NA	NA	NA	NA	NA	NA	NA	NA	10	0.0018	0.00630265	0.29208	0.54417
chr2	Super-Scaffold_1	92622001	92622500	NA	NA	NA	NA	NA	NA	NA	NA	NA	NA	NA	NA	NA	NA	NA	NA	NA	NA	NA	NA	NA	NA	NA	NA	NA	12	1.6e-05	0.000150655	0.69232	0.92365
chr2	Super-Scaffold_1	92676251	92676750	NA	NA	NA	NA	NA	NA	NA	NA	NA	NA	11	4.9e-05	0.000250008	0.33255	0.65939	NA	NA	NA	NA	NA	12	0.00041	0.00184584	0.30599	0.57216	NA	NA	NA	NA	NA
chr2	Super-Scaffold_1	92678751	92679250	16	0.00024	0.0033956	0.64153	0.85638	NA	NA	NA	NA	NA	NA	NA	NA	NA	NA	NA	NA	NA	NA	NA	NA	NA	NA	NA	NA	NA	NA	NA	NA	NA
chr2	Super-Scaffold_1	92707001	92707500	NA	NA	NA	NA	NA	NA	NA	NA	NA	NA	10	0.0016	0.00416631	0.73638	0.4033	NA	NA	NA	NA	NA	NA	NA	NA	NA	NA	NA	NA	NA	NA	NA
chr2	Super-Scaffold_1	92707251	92707750	NA	NA	NA	NA	NA	NA	NA	NA	NA	NA	14	0.00018	0.000691376	0.75444	0.45881	NA	NA	NA	NA	NA	NA	NA	NA	NA	NA	NA	NA	NA	NA	NA
chr2	Super-Scaffold_1	92711001	92711500	NA	NA	NA	NA	NA	NA	NA	NA	NA	NA	16	1.2e-07	2.18735e-06	0.541	0.84731	NA	NA	NA	NA	NA	16	4.3e-07	8.73829e-06	0.53054	0.82626	15	5.4e-05	0.000388451	0.55993	0.80651
chr2	Super-Scaffold_1	92711251	92711750	NA	NA	NA	NA	NA	NA	NA	NA	NA	NA	16	1.1e-07	2.03735e-06	0.40973	0.8185	NA	NA	NA	NA	NA	17	5.7e-07	1.09305e-05	0.415	0.79369	NA	NA	NA	NA	NA
chr2	Super-Scaffold_1	92711501	92712000	NA	NA	NA	NA	NA	NA	NA	NA	NA	NA	NA	NA	NA	NA	NA	NA	NA	NA	NA	NA	19	3.9e-05	0.00029456	0.58589	0.89463	NA	NA	NA	NA	NA
chr2	Super-Scaffold_1	92725251	92725750	NA	NA	NA	NA	NA	NA	NA	NA	NA	NA	NA	NA	NA	NA	NA	NA	NA	NA	NA	NA	10	0.0045	0.0142296	0.41776	0.86667	NA	NA	NA	NA	NA
chr2	Super-Scaffold_1	92749501	92750000	NA	NA	NA	NA	NA	NA	NA	NA	NA	NA	NA	NA	NA	NA	NA	NA	NA	NA	NA	NA	NA	NA	NA	NA	NA	14	0.0012	0.00445164	0.58648	0.92857
chr2	Super-Scaffold_1	92775501	92776000	NA	NA	NA	NA	NA	18	0.0013	0.00989843	0.88931	0.6582	NA	NA	NA	NA	NA	NA	NA	NA	NA	NA	NA	NA	NA	NA	NA	NA	NA	NA	NA	NA
chr2	Super-Scaffold_1	92800751	92801250	NA	NA	NA	NA	NA	10	0.0033	0.0214405	0.42907	0.63872	NA	NA	NA	NA	NA	NA	NA	NA	NA	NA	NA	NA	NA	NA	NA	NA	NA	NA	NA	NA
chr2	Super-Scaffold_1	92810501	92811000	NA	NA	NA	NA	NA	NA	NA	NA	NA	NA	10	0.0012	0.00324552	0.5087	0.82113	NA	NA	NA	NA	NA	NA	NA	NA	NA	NA	NA	NA	NA	NA	NA
chr2	Super-Scaffold_1	92830251	92830750	NA	NA	NA	NA	NA	NA	NA	NA	NA	NA	NA	NA	NA	NA	NA	14	0.00041	0.00864978	0.78019	0.51861	NA	NA	NA	NA	NA	NA	NA	NA	NA	NA
chr2	Super-Scaffold_1	92834751	92835250	NA	NA	NA	NA	NA	NA	NA	NA	NA	NA	NA	NA	NA	NA	NA	NA	NA	NA	NA	NA	10	0.00031	0.00147989	0.1916	0.42497	10	4.6e-06	5.76283e-05	0.1916	0.50954
chr2	Super-Scaffold_1	92849501	92850000	NA	NA	NA	NA	NA	NA	NA	NA	NA	NA	NA	NA	NA	NA	NA	NA	NA	NA	NA	NA	NA	NA	NA	NA	NA	14	0.00047	0.0020801	0.073	0.31443
chr2	Super-Scaffold_1	92849751	92850250	NA	NA	NA	NA	NA	NA	NA	NA	NA	NA	NA	NA	NA	NA	NA	NA	NA	NA	NA	NA	10	0.0019	0.00657344	0.081033	0.32917	NA	NA	NA	NA	NA
chr2	Super-Scaffold_1	92858251	92858750	NA	NA	NA	NA	NA	NA	NA	NA	NA	NA	16	2.1e-05	0.0001286	0.39768	0.65868	NA	NA	NA	NA	NA	NA	NA	NA	NA	NA	NA	NA	NA	NA	NA
chr2	Super-Scaffold_1	92858501	92859000	NA	NA	NA	NA	NA	NA	NA	NA	NA	NA	12	6.1e-05	0.000296628	0.27404	0.58268	NA	NA	NA	NA	NA	NA	NA	NA	NA	NA	NA	NA	NA	NA	NA
chr2	Super-Scaffold_1	92874251	92874750	NA	NA	NA	NA	NA	NA	NA	NA	NA	NA	NA	NA	NA	NA	NA	NA	NA	NA	NA	NA	NA	NA	NA	NA	NA	10	0.00029	0.0014175	0.69761	0.91618
chr2	Super-Scaffold_1	92882001	92882500	12	0.00029	0.00387525	0.81077	0.55363	11	5.5e-05	0.00103589	0.84582	0.54872	NA	NA	NA	NA	NA	NA	NA	NA	NA	NA	NA	NA	NA	NA	NA	NA	NA	NA	NA	NA
chr2	Super-Scaffold_1	92906251	92906750	NA	NA	NA	NA	NA	NA	NA	NA	NA	NA	NA	NA	NA	NA	NA	NA	NA	NA	NA	NA	NA	NA	NA	NA	NA	14	0.00087	0.00342788	0.48693	0.69466
chr2	Super-Scaffold_1	93036251	93036750	NA	NA	NA	NA	NA	NA	NA	NA	NA	NA	NA	NA	NA	NA	NA	NA	NA	NA	NA	NA	NA	NA	NA	NA	NA	16	0.00025	0.00126357	0.59774	0.83904
chr2	Super-Scaffold_1	93036501	93037000	NA	NA	NA	NA	NA	10	7.4e-05	0.00127622	0.8995	0.62748	NA	NA	NA	NA	NA	11	0.00035	0.00781372	0.89348	0.58174	NA	NA	NA	NA	NA	12	0.00028	0.00138083	0.59307	0.86994
chr2	Super-Scaffold_1	93063751	93064250	NA	NA	NA	NA	NA	NA	NA	NA	NA	NA	NA	NA	NA	NA	NA	12	0.0023	0.0294156	0.71816	0.41911	NA	NA	NA	NA	NA	NA	NA	NA	NA	NA
chr2	Super-Scaffold_1	93072001	93072500	NA	NA	NA	NA	NA	NA	NA	NA	NA	NA	NA	NA	NA	NA	NA	NA	NA	NA	NA	NA	12	0.0016	0.0056551	0.54958	0.80747	NA	NA	NA	NA	NA
chr2	Super-Scaffold_1	93086501	93087000	NA	NA	NA	NA	NA	NA	NA	NA	NA	NA	NA	NA	NA	NA	NA	NA	NA	NA	NA	NA	19	0.0003	0.00144365	0.68228	0.91428	NA	NA	NA	NA	NA
chr2	Super-Scaffold_1	93277501	93278000	NA	NA	NA	NA	NA	12	0.0029	0.019186	0.77121	0.975	NA	NA	NA	NA	NA	NA	NA	NA	NA	NA	NA	NA	NA	NA	NA	NA	NA	NA	NA	NA
chr2	Super-Scaffold_1	93464001	93464500	NA	NA	NA	NA	NA	NA	NA	NA	NA	NA	13	0.00074	0.00217487	0.42528	0.73313	NA	NA	NA	NA	NA	NA	NA	NA	NA	NA	NA	NA	NA	NA	NA
chr2	Super-Scaffold_1	93464251	93464750	NA	NA	NA	NA	NA	NA	NA	NA	NA	NA	14	0.0011	0.00300666	0.5492	0.79795	NA	NA	NA	NA	NA	NA	NA	NA	NA	NA	NA	NA	NA	NA	NA
chr2	Super-Scaffold_1	93476751	93477250	NA	NA	NA	NA	NA	NA	NA	NA	NA	NA	NA	NA	NA	NA	NA	10	0.0012	0.0179848	0.87864	0.60607	NA	NA	NA	NA	NA	NA	NA	NA	NA	NA
chr2	Super-Scaffold_1	93488501	93489000	NA	NA	NA	NA	NA	21	0.0021	0.0145746	0.72621	0.96124	NA	NA	NA	NA	NA	NA	NA	NA	NA	NA	NA	NA	NA	NA	NA	NA	NA	NA	NA	NA
chr2	Super-Scaffold_1	93496751	93497250	NA	NA	NA	NA	NA	NA	NA	NA	NA	NA	16	0.0099	0.0223927	0.86577	0.65281	NA	NA	NA	NA	NA	NA	NA	NA	NA	NA	NA	NA	NA	NA	NA
chr2	Super-Scaffold_1	93500001	93500500	NA	NA	NA	NA	NA	NA	NA	NA	NA	NA	NA	NA	NA	NA	NA	NA	NA	NA	NA	NA	12	0.00018	0.000962712	0.51827	0.8028	NA	NA	NA	NA	NA
chr2	Super-Scaffold_1	93692751	93693250	NA	NA	NA	NA	NA	NA	NA	NA	NA	NA	NA	NA	NA	NA	NA	NA	NA	NA	NA	NA	NA	NA	NA	NA	NA	10	3.1e-05	0.00025392	0.79567	0.5904
chr2	Super-Scaffold_1	93702251	93702750	NA	NA	NA	NA	NA	NA	NA	NA	NA	NA	NA	NA	NA	NA	NA	12	1.8e-05	0.00111303	0.86368	0.60719	NA	NA	NA	NA	NA	13	0.00013	0.000758896	0.59621	0.86581
chr2	Super-Scaffold_1	93751751	93752250	NA	NA	NA	NA	NA	NA	NA	NA	NA	NA	10	5.8e-05	0.000285105	0.6879	0.91065	NA	NA	NA	NA	NA	NA	NA	NA	NA	NA	NA	NA	NA	NA	NA
chr2	Super-Scaffold_1	93776251	93776750	NA	NA	NA	NA	NA	NA	NA	NA	NA	NA	NA	NA	NA	NA	NA	NA	NA	NA	NA	NA	NA	NA	NA	NA	NA	12	0.00079	0.00316259	0.64591	0.36859
chr2	Super-Scaffold_1	93780251	93780750	NA	NA	NA	NA	NA	NA	NA	NA	NA	NA	NA	NA	NA	NA	NA	NA	NA	NA	NA	NA	NA	NA	NA	NA	NA	10	0.0026	0.00871201	0.60514	0.8533
chr2	Super-Scaffold_1	93814501	93815000	NA	NA	NA	NA	NA	10	0.0024	0.0163065	0.7945	0.5763	NA	NA	NA	NA	NA	NA	NA	NA	NA	NA	NA	NA	NA	NA	NA	NA	NA	NA	NA	NA
chr2	Super-Scaffold_1	93868001	93868500	NA	NA	NA	NA	NA	NA	NA	NA	NA	NA	12	0.00022	0.00081226	0.69905	0.41375	NA	NA	NA	NA	NA	NA	NA	NA	NA	NA	NA	NA	NA	NA	NA
chr2	Super-Scaffold_1	93868251	93868750	10	0.0027	0.0205793	0.68475	0.43867	NA	NA	NA	NA	NA	10	0.0052	0.0121373	0.7329	0.50533	NA	NA	NA	NA	NA	NA	NA	NA	NA	NA	NA	NA	NA	NA	NA
chr2	Super-Scaffold_1	93876501	93877000	NA	NA	NA	NA	NA	NA	NA	NA	NA	NA	NA	NA	NA	NA	NA	18	0.0001	0.00344128	0.58926	0.37836	NA	NA	NA	NA	NA	NA	NA	NA	NA	NA
chr2	Super-Scaffold_1	93876751	93877250	NA	NA	NA	NA	NA	NA	NA	NA	NA	NA	NA	NA	NA	NA	NA	NA	NA	NA	NA	NA	12	0.00031	0.00147989	0.63531	0.42072	NA	NA	NA	NA	NA
chr2	Super-Scaffold_1	93879001	93879500	NA	NA	NA	NA	NA	14	5.1e-05	0.000988029	0.80757	0.557	14	5.7e-05	0.00028213	0.80707	0.55822	NA	NA	NA	NA	NA	NA	NA	NA	NA	NA	NA	NA	NA	NA	NA
chr2	Super-Scaffold_1	93904751	93905250	NA	NA	NA	NA	NA	NA	NA	NA	NA	NA	10	0.00021	0.000783618	0.8508	0.64993	NA	NA	NA	NA	NA	NA	NA	NA	NA	NA	NA	NA	NA	NA	NA
chr2	Super-Scaffold_1	93906251	93906750	NA	NA	NA	NA	NA	NA	NA	NA	NA	NA	10	0.00093	0.00262556	0.343	0.71337	NA	NA	NA	NA	NA	NA	NA	NA	NA	NA	NA	NA	NA	NA	NA
chr2	Super-Scaffold_1	93909001	93909500	NA	NA	NA	NA	NA	NA	NA	NA	NA	NA	NA	NA	NA	NA	NA	10	0.00029	0.00693355	0.62789	0.9239	NA	NA	NA	NA	NA	NA	NA	NA	NA	NA
chr2	Super-Scaffold_1	93909251	93909750	NA	NA	NA	NA	NA	16	0.0024	0.0163065	0.6235	0.83633	NA	NA	NA	NA	NA	16	0.00011	0.00366598	0.62806	0.86494	NA	NA	NA	NA	NA	16	0.0009	0.00352645	0.84097	0.59628
chr2	Super-Scaffold_1	93941501	93942000	NA	NA	NA	NA	NA	NA	NA	NA	NA	NA	15	0.00065	0.00195157	0.18634	0.41602	NA	NA	NA	NA	NA	NA	NA	NA	NA	NA	15	3.8e-07	8.07707e-06	0.18174	0.52209
chr2	Super-Scaffold_1	93941751	93942250	NA	NA	NA	NA	NA	14	0.0036	0.023138	0.39096	0.59671	13	6.7e-06	5.24773e-05	0.27136	0.61697	NA	NA	NA	NA	NA	13	7.7e-05	0.000499774	0.24572	0.55164	NA	NA	NA	NA	NA
chr2	Super-Scaffold_1	93945001	93945500	12	0.0042	0.0300555	0.82322	0.62081	NA	NA	NA	NA	NA	NA	NA	NA	NA	NA	NA	NA	NA	NA	NA	NA	NA	NA	NA	NA	NA	NA	NA	NA	NA
chr2	Super-Scaffold_1	93954001	93954500	NA	NA	NA	NA	NA	NA	NA	NA	NA	NA	10	1.8e-05	0.000113814	0.456	0.689	NA	NA	NA	NA	NA	NA	NA	NA	NA	NA	10	2.8e-06	3.89037e-05	0.456	0.6996
chr2	Super-Scaffold_1	93960501	93961000	NA	NA	NA	NA	NA	NA	NA	NA	NA	NA	NA	NA	NA	NA	NA	NA	NA	NA	NA	NA	10	2.6e-09	1.43248e-07	0.80703	0.48437	NA	NA	NA	NA	NA
chr2	Super-Scaffold_1	93960751	93961250	NA	NA	NA	NA	NA	NA	NA	NA	NA	NA	NA	NA	NA	NA	NA	NA	NA	NA	NA	NA	12	1.2e-06	1.94869e-05	0.71681	0.4945	NA	NA	NA	NA	NA
chr2	Super-Scaffold_1	93962001	93962500	NA	NA	NA	NA	NA	15	0.0003	0.00336653	0.89791	0.67185	NA	NA	NA	NA	NA	NA	NA	NA	NA	NA	NA	NA	NA	NA	NA	NA	NA	NA	NA	NA
chr2	Super-Scaffold_1	93962251	93962750	NA	NA	NA	NA	NA	13	0.00013	0.00186105	0.90469	0.62964	NA	NA	NA	NA	NA	NA	NA	NA	NA	NA	NA	NA	NA	NA	NA	NA	NA	NA	NA	NA
chr2	Super-Scaffold_1	93980001	93980500	NA	NA	NA	NA	NA	NA	NA	NA	NA	NA	10	0.00079	0.00229226	0.39758	0.74083	NA	NA	NA	NA	NA	10	0.00013	0.00074664	0.39855	0.74083	NA	NA	NA	NA	NA
chr2	Super-Scaffold_1	93992501	93993000	NA	NA	NA	NA	NA	NA	NA	NA	NA	NA	NA	NA	NA	NA	NA	NA	NA	NA	NA	NA	12	3.5e-06	4.54737e-05	0.70742	0.46242	NA	NA	NA	NA	NA
chr2	Super-Scaffold_1	93999751	94000250	NA	NA	NA	NA	NA	NA	NA	NA	NA	NA	12	0.00034	0.00115244	0.43056	0.72017	NA	NA	NA	NA	NA	12	0.00076	0.00304844	0.43056	0.6973	11	0.0032	0.0104964	0.3973	0.63706
chr2	Super-Scaffold_1	94000001	94000500	NA	NA	NA	NA	NA	NA	NA	NA	NA	NA	12	0.00028	0.000985581	0.39203	0.65122	NA	NA	NA	NA	NA	12	4.8e-05	0.000346558	0.39203	0.67858	11	7.2e-05	0.000484772	0.35527	0.67442
chr2	Super-Scaffold_1	94003001	94003500	NA	NA	NA	NA	NA	NA	NA	NA	NA	NA	10	5.3e-06	4.35862e-05	0.7831	0.49567	NA	NA	NA	NA	NA	NA	NA	NA	NA	NA	10	4.2e-05	0.000320226	0.7831	0.53683
chr2	Super-Scaffold_1	94003251	94003750	NA	NA	NA	NA	NA	NA	NA	NA	NA	NA	18	9.5e-09	2.91993e-07	0.75369	0.46653	NA	NA	NA	NA	NA	NA	NA	NA	NA	NA	NA	NA	NA	NA	NA
chr2	Super-Scaffold_1	94003501	94004000	NA	NA	NA	NA	NA	NA	NA	NA	NA	NA	14	1.8e-05	0.000113814	0.69186	0.41697	NA	NA	NA	NA	NA	NA	NA	NA	NA	NA	NA	NA	NA	NA	NA
chr2	Super-Scaffold_1	94007001	94007500	NA	NA	NA	NA	NA	NA	NA	NA	NA	NA	15	0.00048	0.00151993	0.81817	0.551	NA	NA	NA	NA	NA	NA	NA	NA	NA	NA	NA	NA	NA	NA	NA
chr2	Super-Scaffold_1	94007251	94007750	NA	NA	NA	NA	NA	NA	NA	NA	NA	NA	17	1.3e-05	8.80308e-05	0.85045	0.53866	NA	NA	NA	NA	NA	NA	NA	NA	NA	NA	NA	NA	NA	NA	NA
chr2	Super-Scaffold_1	94010001	94010500	NA	NA	NA	NA	NA	NA	NA	NA	NA	NA	15	0.00036	0.00120702	0.38348	0.62529	NA	NA	NA	NA	NA	NA	NA	NA	NA	NA	NA	NA	NA	NA	NA
chr2	Super-Scaffold_1	94010251	94010750	NA	NA	NA	NA	NA	NA	NA	NA	NA	NA	14	0.00013	0.000534361	0.32627	0.56795	NA	NA	NA	NA	NA	NA	NA	NA	NA	NA	NA	NA	NA	NA	NA
chr2	Super-Scaffold_1	94061251	94061750	NA	NA	NA	NA	NA	10	5.1e-05	0.000988029	0.66173	0.86653	NA	NA	NA	NA	NA	NA	NA	NA	NA	NA	NA	NA	NA	NA	NA	NA	NA	NA	NA	NA
chr2	Super-Scaffold_1	94091251	94091750	16	2.8e-05	0.00079485	0.87052	0.63327	NA	NA	NA	NA	NA	17	0.00019	0.000721833	0.84822	0.61563	NA	NA	NA	NA	NA	NA	NA	NA	NA	NA	NA	NA	NA	NA	NA
chr2	Super-Scaffold_1	94091501	94092000	14	0.00018	0.00278774	0.82814	0.59105	NA	NA	NA	NA	NA	NA	NA	NA	NA	NA	NA	NA	NA	NA	NA	NA	NA	NA	NA	NA	NA	NA	NA	NA	NA
chr2	Super-Scaffold_1	94092001	94092500	NA	NA	NA	NA	NA	NA	NA	NA	NA	NA	NA	NA	NA	NA	NA	NA	NA	NA	NA	NA	12	0.0007	0.00285363	0.47111	0.70761	NA	NA	NA	NA	NA
chr2	Super-Scaffold_1	94097251	94097750	NA	NA	NA	NA	NA	NA	NA	NA	NA	NA	13	7.7e-05	0.000355003	0.59353	0.86435	NA	NA	NA	NA	NA	NA	NA	NA	NA	NA	NA	NA	NA	NA	NA
chr2	Super-Scaffold_1	94112251	94112750	NA	NA	NA	NA	NA	NA	NA	NA	NA	NA	25	2.7e-09	1.04988e-07	0.83671	0.44917	NA	NA	NA	NA	NA	23	4.9e-06	5.90151e-05	0.84907	0.60741	26	3.3e-06	4.44332e-05	0.83444	0.5421
chr2	Super-Scaffold_1	94112501	94113000	NA	NA	NA	NA	NA	NA	NA	NA	NA	NA	22	9.9e-12	1.11034e-09	0.88262	0.41321	NA	NA	NA	NA	NA	21	5.3e-07	1.03328e-05	0.87703	0.60573	22	3.4e-08	1.17118e-06	0.88262	0.50808
chr2	Super-Scaffold_1	94128001	94128500	NA	NA	NA	NA	NA	NA	NA	NA	NA	NA	NA	NA	NA	NA	NA	11	0.00032	0.00740684	0.70782	0.41063	NA	NA	NA	NA	NA	NA	NA	NA	NA	NA
chr2	Super-Scaffold_1	94132251	94132750	NA	NA	NA	NA	NA	NA	NA	NA	NA	NA	NA	NA	NA	NA	NA	NA	NA	NA	NA	NA	19	0.0012	0.00442958	0.56735	0.36438	18	0.00047	0.0020801	0.5927	0.35412
chr2	Super-Scaffold_1	94152501	94153000	NA	NA	NA	NA	NA	NA	NA	NA	NA	NA	10	0.0071	0.0162887	0.49142	0.71453	NA	NA	NA	NA	NA	NA	NA	NA	NA	NA	NA	NA	NA	NA	NA
chr2	Super-Scaffold_1	94159501	94160000	NA	NA	NA	NA	NA	NA	NA	NA	NA	NA	NA	NA	NA	NA	NA	NA	NA	NA	NA	NA	10	0.0062	0.0191575	0.10583	0.3472	NA	NA	NA	NA	NA
chr2	Super-Scaffold_1	94192251	94192750	NA	NA	NA	NA	NA	14	0.0042	0.0264997	0.84983	0.62169	NA	NA	NA	NA	NA	NA	NA	NA	NA	NA	NA	NA	NA	NA	NA	NA	NA	NA	NA	NA
chr2	Super-Scaffold_1	94224751	94225250	NA	NA	NA	NA	NA	NA	NA	NA	NA	NA	17	0.0077	0.0176011	0.77541	0.50065	NA	NA	NA	NA	NA	NA	NA	NA	NA	NA	NA	NA	NA	NA	NA
chr2	Super-Scaffold_1	94242751	94243250	15	0.00078	0.00791293	0.8926	0.67288	NA	NA	NA	NA	NA	NA	NA	NA	NA	NA	NA	NA	NA	NA	NA	NA	NA	NA	NA	NA	NA	NA	NA	NA	NA
chr2	Super-Scaffold_1	94243001	94243500	17	0.0003	0.00396767	0.91014	0.68506	NA	NA	NA	NA	NA	NA	NA	NA	NA	NA	NA	NA	NA	NA	NA	NA	NA	NA	NA	NA	NA	NA	NA	NA	NA
chr2	Super-Scaffold_1	94243501	94244000	18	9.7e-06	0.000385116	0.64156	0.41074	18	1.6e-05	0.000437696	0.62431	0.39122	17	7e-08	1.44365e-06	0.7031	0.41206	NA	NA	NA	NA	NA	NA	NA	NA	NA	NA	NA	NA	NA	NA	NA
chr2	Super-Scaffold_1	94243751	94244250	NA	NA	NA	NA	NA	NA	NA	NA	NA	NA	16	2.4e-05	0.000142568	0.78662	0.51761	NA	NA	NA	NA	NA	NA	NA	NA	NA	NA	NA	NA	NA	NA	NA
chr2	Super-Scaffold_1	94247751	94248250	12	0.0011	0.0100461	0.74721	0.43278	NA	NA	NA	NA	NA	NA	NA	NA	NA	NA	NA	NA	NA	NA	NA	NA	NA	NA	NA	NA	NA	NA	NA	NA	NA
chr2	Super-Scaffold_1	94256751	94257250	11	0.0011	0.0100461	0.76587	0.43001	NA	NA	NA	NA	NA	NA	NA	NA	NA	NA	NA	NA	NA	NA	NA	NA	NA	NA	NA	NA	NA	NA	NA	NA	NA
chr2	Super-Scaffold_1	94259501	94260000	NA	NA	NA	NA	NA	NA	NA	NA	NA	NA	NA	NA	NA	NA	NA	NA	NA	NA	NA	NA	20	0.0094	0.0284302	0.96214	0.7393	NA	NA	NA	NA	NA
chr2	Super-Scaffold_1	94264251	94264750	NA	NA	NA	NA	NA	NA	NA	NA	NA	NA	28	0.00063	0.0019036	0.69799	0.47951	NA	NA	NA	NA	NA	NA	NA	NA	NA	NA	NA	NA	NA	NA	NA
chr2	Super-Scaffold_1	94264501	94265000	NA	NA	NA	NA	NA	NA	NA	NA	NA	NA	21	1e-06	1.16321e-05	0.74147	0.4073	NA	NA	NA	NA	NA	21	0.00075	0.00301628	0.70753	0.45922	22	1.8e-05	0.000165404	0.71276	0.46629
chr2	Super-Scaffold_1	94264751	94265250	NA	NA	NA	NA	NA	NA	NA	NA	NA	NA	10	0.0022	0.00552175	0.7875	0.50143	NA	NA	NA	NA	NA	NA	NA	NA	NA	NA	NA	NA	NA	NA	NA
chr2	Super-Scaffold_1	94266751	94267250	11	0.0018	0.0148123	0.77967	0.52236	NA	NA	NA	NA	NA	NA	NA	NA	NA	NA	NA	NA	NA	NA	NA	NA	NA	NA	NA	NA	NA	NA	NA	NA	NA
chr2	Super-Scaffold_1	94273501	94274000	NA	NA	NA	NA	NA	NA	NA	NA	NA	NA	10	0.0038	0.00906177	0.81049	0.55956	NA	NA	NA	NA	NA	NA	NA	NA	NA	NA	NA	NA	NA	NA	NA
chr2	Super-Scaffold_1	94294001	94294500	NA	NA	NA	NA	NA	NA	NA	NA	NA	NA	20	1e-08	3.01791e-07	0.78937	0.5747	NA	NA	NA	NA	NA	NA	NA	NA	NA	NA	NA	NA	NA	NA	NA
chr2	Super-Scaffold_1	94312751	94313250	NA	NA	NA	NA	NA	NA	NA	NA	NA	NA	NA	NA	NA	NA	NA	NA	NA	NA	NA	NA	19	0.00048	0.00209237	0.80094	0.58922	NA	NA	NA	NA	NA
chr2	Super-Scaffold_1	94313501	94314000	NA	NA	NA	NA	NA	NA	NA	NA	NA	NA	12	0.0022	0.00552175	0.39903	0.65993	NA	NA	NA	NA	NA	NA	NA	NA	NA	NA	NA	NA	NA	NA	NA
chr2	Super-Scaffold_1	94314001	94314500	NA	NA	NA	NA	NA	14	1.2e-05	0.000357124	0.32414	0.6789	14	0.00028	0.000985581	0.40421	0.6789	NA	NA	NA	NA	NA	NA	NA	NA	NA	NA	NA	NA	NA	NA	NA
chr2	Super-Scaffold_1	94314251	94314750	NA	NA	NA	NA	NA	10	3.7e-05	0.000792042	0.42283	0.80393	10	9.8e-06	7.07881e-05	0.50563	0.80393	NA	NA	NA	NA	NA	NA	NA	NA	NA	NA	NA	NA	NA	NA	NA
chr2	Super-Scaffold_1	94355001	94355500	NA	NA	NA	NA	NA	NA	NA	NA	NA	NA	17	0.00011	0.000467451	0.82076	0.51758	NA	NA	NA	NA	NA	NA	NA	NA	NA	NA	NA	NA	NA	NA	NA
chr2	Super-Scaffold_1	94355251	94355750	NA	NA	NA	NA	NA	NA	NA	NA	NA	NA	12	2.8e-07	4.28168e-06	0.78431	0.40158	NA	NA	NA	NA	NA	13	0.00058	0.00245003	0.76244	0.51886	13	4.4e-07	9.04935e-06	0.76244	0.36772
chr2	Super-Scaffold_1	94360001	94360500	NA	NA	NA	NA	NA	12	0.0041	0.0259521	0.87398	0.61949	NA	NA	NA	NA	NA	NA	NA	NA	NA	NA	NA	NA	NA	NA	NA	NA	NA	NA	NA	NA
chr2	Super-Scaffold_1	94401001	94401500	NA	NA	NA	NA	NA	NA	NA	NA	NA	NA	10	0.00075	0.00219705	0.53317	0.81733	NA	NA	NA	NA	NA	NA	NA	NA	NA	NA	NA	NA	NA	NA	NA
chr2	Super-Scaffold_1	94401751	94402250	NA	NA	NA	NA	NA	NA	NA	NA	NA	NA	14	0.00035	0.00117852	0.81176	0.57929	NA	NA	NA	NA	NA	NA	NA	NA	NA	NA	16	6.4e-06	7.47221e-05	0.79363	0.4881
chr2	Super-Scaffold_1	94454751	94455250	14	0.00018	0.00278774	0.8357	0.60109	NA	NA	NA	NA	NA	NA	NA	NA	NA	NA	NA	NA	NA	NA	NA	NA	NA	NA	NA	NA	NA	NA	NA	NA	NA
chr2	Super-Scaffold_1	94456001	94456500	14	0.0012	0.010754	0.36524	0.58882	NA	NA	NA	NA	NA	NA	NA	NA	NA	NA	NA	NA	NA	NA	NA	NA	NA	NA	NA	NA	NA	NA	NA	NA	NA
chr2	Super-Scaffold_1	94456251	94456750	12	0.0066	0.0449983	0.46392	0.69893	NA	NA	NA	NA	NA	NA	NA	NA	NA	NA	NA	NA	NA	NA	NA	NA	NA	NA	NA	NA	NA	NA	NA	NA	NA
chr2	Super-Scaffold_1	94456751	94457250	15	0.00026	0.00358329	0.43237	0.6487	NA	NA	NA	NA	NA	NA	NA	NA	NA	NA	NA	NA	NA	NA	NA	NA	NA	NA	NA	NA	NA	NA	NA	NA	NA
chr2	Super-Scaffold_1	94493001	94493500	NA	NA	NA	NA	NA	NA	NA	NA	NA	NA	NA	NA	NA	NA	NA	NA	NA	NA	NA	NA	19	0.00014	0.000789403	0.8058	0.52806	NA	NA	NA	NA	NA
chr2	Super-Scaffold_1	94579501	94580000	NA	NA	NA	NA	NA	25	5.4e-05	0.00102496	0.46475	0.74348	NA	NA	NA	NA	NA	NA	NA	NA	NA	NA	NA	NA	NA	NA	NA	25	0.0025	0.00841518	0.69099	0.48267
chr2	Super-Scaffold_1	94579751	94580250	NA	NA	NA	NA	NA	31	4.2e-05	0.000861923	0.41625	0.69232	NA	NA	NA	NA	NA	NA	NA	NA	NA	NA	NA	NA	NA	NA	NA	NA	NA	NA	NA	NA
chr2	Super-Scaffold_1	94583001	94583500	NA	NA	NA	NA	NA	13	0.0008	0.00685175	0.83038	0.62295	NA	NA	NA	NA	NA	NA	NA	NA	NA	NA	NA	NA	NA	NA	NA	NA	NA	NA	NA	NA
chr2	Super-Scaffold_1	94647251	94647750	NA	NA	NA	NA	NA	10	0.00054	0.00513688	0.95133	0.69782	NA	NA	NA	NA	NA	NA	NA	NA	NA	NA	NA	NA	NA	NA	NA	NA	NA	NA	NA	NA
chr2	Super-Scaffold_1	94648751	94649250	NA	NA	NA	NA	NA	NA	NA	NA	NA	NA	NA	NA	NA	NA	NA	NA	NA	NA	NA	NA	12	0.00052	0.00223908	0.94119	0.70595	NA	NA	NA	NA	NA
chr2	Super-Scaffold_1	94664001	94664500	NA	NA	NA	NA	NA	NA	NA	NA	NA	NA	NA	NA	NA	NA	NA	12	0.00024	0.00609867	0.58733	0.8305	NA	NA	NA	NA	NA	NA	NA	NA	NA	NA
chr2	Super-Scaffold_1	94675001	94675500	NA	NA	NA	NA	NA	NA	NA	NA	NA	NA	12	0.0003	0.00104091	0.94353	0.70338	NA	NA	NA	NA	NA	NA	NA	NA	NA	NA	NA	NA	NA	NA	NA
chr2	Super-Scaffold_1	94675251	94675750	NA	NA	NA	NA	NA	NA	NA	NA	NA	NA	16	0.00019	0.000721833	0.94238	0.70393	NA	NA	NA	NA	NA	NA	NA	NA	NA	NA	NA	NA	NA	NA	NA
chr2	Super-Scaffold_1	94679501	94680000	NA	NA	NA	NA	NA	NA	NA	NA	NA	NA	NA	NA	NA	NA	NA	NA	NA	NA	NA	NA	22	6.2e-05	0.000423159	0.67287	0.88934	NA	NA	NA	NA	NA
chr2	Super-Scaffold_1	94679751	94680250	NA	NA	NA	NA	NA	NA	NA	NA	NA	NA	32	1.5e-07	2.60343e-06	0.4804	0.78263	NA	NA	NA	NA	NA	32	3.8e-09	1.96943e-07	0.47248	0.80932	32	5e-06	6.1507e-05	0.48513	0.74705
chr2	Super-Scaffold_1	94680001	94680500	NA	NA	NA	NA	NA	NA	NA	NA	NA	NA	20	1.1e-07	2.03735e-06	0.333	0.70085	NA	NA	NA	NA	NA	20	3.1e-09	1.65763e-07	0.333	0.73191	20	8.7e-07	1.55147e-05	0.34967	0.68863
chr2	Super-Scaffold_1	94691501	94692000	NA	NA	NA	NA	NA	NA	NA	NA	NA	NA	16	3.4e-05	0.000187164	0.50079	0.78214	NA	NA	NA	NA	NA	NA	NA	NA	NA	NA	NA	NA	NA	NA	NA
chr2	Super-Scaffold_1	94691751	94692250	NA	NA	NA	NA	NA	NA	NA	NA	NA	NA	14	0.0013	0.00347515	0.60698	0.81343	NA	NA	NA	NA	NA	14	0.00061	0.0025511	0.60127	0.8168	14	0.002	0.00691063	0.59805	0.80284
chr2	Super-Scaffold_1	94720001	94720500	NA	NA	NA	NA	NA	NA	NA	NA	NA	NA	24	4.1e-07	5.78002e-06	0.68182	0.90508	NA	NA	NA	NA	NA	24	4.7e-07	9.36955e-06	0.68402	0.89974	24	5e-08	1.5986e-06	0.67124	0.9131
chr2	Super-Scaffold_1	94725001	94725500	NA	NA	NA	NA	NA	NA	NA	NA	NA	NA	14	0.0044	0.0103853	0.67355	0.91198	NA	NA	NA	NA	NA	NA	NA	NA	NA	NA	NA	NA	NA	NA	NA
chr2	Super-Scaffold_1	94725251	94725750	NA	NA	NA	NA	NA	NA	NA	NA	NA	NA	14	0.0034	0.00817928	0.63631	0.85912	NA	NA	NA	NA	NA	NA	NA	NA	NA	NA	NA	NA	NA	NA	NA
chr2	Super-Scaffold_1	94812251	94812750	NA	NA	NA	NA	NA	12	0.00024	0.0028761	0.395	0.74547	12	6.7e-05	0.00031887	0.40705	0.74547	NA	NA	NA	NA	NA	NA	NA	NA	NA	NA	NA	NA	NA	NA	NA
chr2	Super-Scaffold_1	94812501	94813000	16	0.0024	0.0186452	0.58794	0.81046	NA	NA	NA	NA	NA	NA	NA	NA	NA	NA	NA	NA	NA	NA	NA	NA	NA	NA	NA	NA	NA	NA	NA	NA	NA
chr2	Super-Scaffold_1	94812751	94813250	16	0.0091	0.060527	0.62227	0.8561	NA	NA	NA	NA	NA	NA	NA	NA	NA	NA	NA	NA	NA	NA	NA	NA	NA	NA	NA	NA	NA	NA	NA	NA	NA
chr2	Super-Scaffold_1	94827001	94827500	NA	NA	NA	NA	NA	NA	NA	NA	NA	NA	NA	NA	NA	NA	NA	NA	NA	NA	NA	NA	NA	NA	NA	NA	NA	22	2.9e-06	4.00885e-05	0.76045	0.52569
chr2	Super-Scaffold_1	94836001	94836500	10	0.002	0.0160686	0.44723	0.71269	NA	NA	NA	NA	NA	NA	NA	NA	NA	NA	NA	NA	NA	NA	NA	NA	NA	NA	NA	NA	NA	NA	NA	NA	NA
chr2	Super-Scaffold_1	94861751	94862250	NA	NA	NA	NA	NA	NA	NA	NA	NA	NA	NA	NA	NA	NA	NA	NA	NA	NA	NA	NA	10	0.0011	0.00410889	0.5569	0.80415	11	0.0017	0.00598925	0.5042	0.7518
chr2	Super-Scaffold_1	94862001	94862500	NA	NA	NA	NA	NA	NA	NA	NA	NA	NA	NA	NA	NA	NA	NA	NA	NA	NA	NA	NA	NA	NA	NA	NA	NA	11	0.0064	0.019937	0.58495	0.83992
chr2	Super-Scaffold_1	94863501	94864000	NA	NA	NA	NA	NA	NA	NA	NA	NA	NA	10	1.2e-06	1.34129e-05	0.3142	0.75028	NA	NA	NA	NA	NA	NA	NA	NA	NA	NA	10	1.3e-05	0.000127797	0.3142	0.64097
chr2	Super-Scaffold_1	94863751	94864250	NA	NA	NA	NA	NA	NA	NA	NA	NA	NA	13	0.00012	0.0005011	0.40188	0.71468	NA	NA	NA	NA	NA	NA	NA	NA	NA	NA	13	0.0048	0.0152275	0.40159	0.61841
chr2	Super-Scaffold_1	94864251	94864750	NA	NA	NA	NA	NA	NA	NA	NA	NA	NA	NA	NA	NA	NA	NA	NA	NA	NA	NA	NA	14	0.00037	0.00170358	0.51115	0.75902	13	0.00044	0.00197118	0.51199	0.76081
chr2	Super-Scaffold_1	94870251	94870750	NA	NA	NA	NA	NA	NA	NA	NA	NA	NA	14	5.9e-05	0.000289197	0.88014	0.62807	NA	NA	NA	NA	NA	NA	NA	NA	NA	NA	NA	NA	NA	NA	NA
chr2	Super-Scaffold_1	94881001	94881500	NA	NA	NA	NA	NA	NA	NA	NA	NA	NA	18	0.00057	0.00175105	0.89378	0.63099	NA	NA	NA	NA	NA	NA	NA	NA	NA	NA	NA	NA	NA	NA	NA
chr2	Super-Scaffold_1	94911001	94911500	NA	NA	NA	NA	NA	NA	NA	NA	NA	NA	NA	NA	NA	NA	NA	24	2.1e-05	0.00124054	0.62988	0.91319	NA	NA	NA	NA	NA	NA	NA	NA	NA	NA
chr2	Super-Scaffold_1	94911251	94911750	NA	NA	NA	NA	NA	NA	NA	NA	NA	NA	NA	NA	NA	NA	NA	18	0.00046	0.00933989	0.64932	0.89866	NA	NA	NA	NA	NA	NA	NA	NA	NA	NA
chr2	Super-Scaffold_1	94915751	94916250	NA	NA	NA	NA	NA	NA	NA	NA	NA	NA	16	0.00029	0.00101212	0.82274	0.59569	NA	NA	NA	NA	NA	NA	NA	NA	NA	NA	NA	NA	NA	NA	NA
chr2	Super-Scaffold_1	94929001	94929500	NA	NA	NA	NA	NA	NA	NA	NA	NA	NA	NA	NA	NA	NA	NA	22	0.00025	0.00627728	0.82866	0.56573	NA	NA	NA	NA	NA	NA	NA	NA	NA	NA
chr2	Super-Scaffold_1	94929251	94929750	NA	NA	NA	NA	NA	NA	NA	NA	NA	NA	NA	NA	NA	NA	NA	24	0.00048	0.00960136	0.82923	0.56523	NA	NA	NA	NA	NA	NA	NA	NA	NA	NA
chr2	Super-Scaffold_1	94933751	94934250	12	0.0002	0.00300286	0.54041	0.88008	NA	NA	NA	NA	NA	NA	NA	NA	NA	NA	NA	NA	NA	NA	NA	NA	NA	NA	NA	NA	NA	NA	NA	NA	NA
chr2	Super-Scaffold_1	94942001	94942500	NA	NA	NA	NA	NA	NA	NA	NA	NA	NA	NA	NA	NA	NA	NA	NA	NA	NA	NA	NA	NA	NA	NA	NA	NA	10	5.3e-06	6.43529e-05	0.66549	0.39983
chr2	Super-Scaffold_1	94960251	94960750	NA	NA	NA	NA	NA	NA	NA	NA	NA	NA	NA	NA	NA	NA	NA	NA	NA	NA	NA	NA	17	1e-05	0.000101915	0.89631	0.68581	NA	NA	NA	NA	NA
chr2	Super-Scaffold_1	94973501	94974000	NA	NA	NA	NA	NA	13	2.4e-08	3.55331e-06	0.27059	0.038515	NA	NA	NA	NA	NA	NA	NA	NA	NA	NA	NA	NA	NA	NA	NA	NA	NA	NA	NA	NA
chr2	Super-Scaffold_1	94983251	94983750	NA	NA	NA	NA	NA	NA	NA	NA	NA	NA	NA	NA	NA	NA	NA	NA	NA	NA	NA	NA	NA	NA	NA	NA	NA	23	0.00055	0.00235265	0.86435	0.61249
chr2	Super-Scaffold_1	94983501	94984000	NA	NA	NA	NA	NA	NA	NA	NA	NA	NA	NA	NA	NA	NA	NA	NA	NA	NA	NA	NA	NA	NA	NA	NA	NA	20	5.3e-05	0.000383656	0.9126	0.5716
chr2	Super-Scaffold_1	94988001	94988500	19	0.0085	0.056771	0.24895	0.50765	NA	NA	NA	NA	NA	20	0.0015	0.00394174	0.31101	0.55105	21	9.5e-07	0.000133528	0.55826	0.22796	NA	NA	NA	NA	NA	NA	NA	NA	NA	NA
chr2	Super-Scaffold_1	94988251	94988750	NA	NA	NA	NA	NA	NA	NA	NA	NA	NA	NA	NA	NA	NA	NA	23	6.3e-06	0.000534914	0.58218	0.28785	NA	NA	NA	NA	NA	NA	NA	NA	NA	NA
chr2	Super-Scaffold_1	95005001	95005500	NA	NA	NA	NA	NA	NA	NA	NA	NA	NA	NA	NA	NA	NA	NA	NA	NA	NA	NA	NA	NA	NA	NA	NA	NA	11	0.00039	0.00179263	0.4982	0.83143
chr2	Super-Scaffold_1	95008251	95008750	NA	NA	NA	NA	NA	NA	NA	NA	NA	NA	NA	NA	NA	NA	NA	NA	NA	NA	NA	NA	14	8e-05	0.000515276	0.72769	0.4644	NA	NA	NA	NA	NA
chr2	Super-Scaffold_1	95027251	95027750	NA	NA	NA	NA	NA	NA	NA	NA	NA	NA	12	1.3e-05	8.80308e-05	0.68478	0.93501	NA	NA	NA	NA	NA	12	7e-05	0.000464762	0.68478	0.91356	NA	NA	NA	NA	NA
chr2	Super-Scaffold_1	95027501	95028000	NA	NA	NA	NA	NA	NA	NA	NA	NA	NA	14	5.2e-09	1.79909e-07	0.61164	0.92949	NA	NA	NA	NA	NA	14	3.1e-05	0.00024678	0.61164	0.84248	11	8.9e-05	0.000569693	0.66988	0.88021
chr2	Super-Scaffold_1	95034751	95035250	NA	NA	NA	NA	NA	NA	NA	NA	NA	NA	NA	NA	NA	NA	NA	NA	NA	NA	NA	NA	15	0.0012	0.00442958	0.63531	0.35153	NA	NA	NA	NA	NA
chr2	Super-Scaffold_1	95035001	95035500	12	3.8e-05	0.000982378	0.44802	0.71053	NA	NA	NA	NA	NA	NA	NA	NA	NA	NA	NA	NA	NA	NA	NA	20	0.00047	0.0020616	0.69663	0.42732	NA	NA	NA	NA	NA
chr2	Super-Scaffold_1	95036251	95036750	NA	NA	NA	NA	NA	NA	NA	NA	NA	NA	13	0.001	0.00277519	0.54344	0.29228	NA	NA	NA	NA	NA	13	0.00014	0.000789403	0.51779	0.2468	13	0.001	0.00381787	0.51779	0.29144
chr2	Super-Scaffold_1	95036501	95037000	NA	NA	NA	NA	NA	NA	NA	NA	NA	NA	NA	NA	NA	NA	NA	NA	NA	NA	NA	NA	11	3.3e-05	0.000258986	0.59676	0.22124	NA	NA	NA	NA	NA
chr2	Super-Scaffold_1	95037001	95037500	NA	NA	NA	NA	NA	NA	NA	NA	NA	NA	14	0.00024	0.000871239	0.7976	0.49115	NA	NA	NA	NA	NA	NA	NA	NA	NA	NA	NA	NA	NA	NA	NA
chr2	Super-Scaffold_1	95037751	95038250	NA	NA	NA	NA	NA	11	0.00084	0.00711895	0.64673	0.92315	NA	NA	NA	NA	NA	NA	NA	NA	NA	NA	NA	NA	NA	NA	NA	NA	NA	NA	NA	NA
chr2	Super-Scaffold_1	95045501	95046000	NA	NA	NA	NA	NA	27	2.5e-06	0.000118582	0.65985	0.88057	NA	NA	NA	NA	NA	16	0.00026	0.00643814	0.63531	0.8973	NA	NA	NA	NA	NA	NA	NA	NA	NA	NA
chr2	Super-Scaffold_1	95046001	95046500	NA	NA	NA	NA	NA	NA	NA	NA	NA	NA	NA	NA	NA	NA	NA	NA	NA	NA	NA	NA	NA	NA	NA	NA	NA	59	5.8e-09	2.79895e-07	0.92118	0.71428
chr2	Super-Scaffold_1	95051751	95052250	NA	NA	NA	NA	NA	NA	NA	NA	NA	NA	11	0.0037	0.00884431	0.38623	0.70129	NA	NA	NA	NA	NA	NA	NA	NA	NA	NA	NA	NA	NA	NA	NA
chr2	Super-Scaffold_1	95052001	95052500	NA	NA	NA	NA	NA	14	0.0001	0.0015457	0.4177	0.71638	14	6.3e-07	8.12559e-06	0.26604	0.71114	NA	NA	NA	NA	NA	NA	NA	NA	NA	NA	NA	NA	NA	NA	NA
chr2	Super-Scaffold_1	95054001	95054500	NA	NA	NA	NA	NA	NA	NA	NA	NA	NA	21	0.0012	0.00324552	0.81038	0.58324	NA	NA	NA	NA	NA	16	1.7e-06	2.56769e-05	0.93466	0.5625	NA	NA	NA	NA	NA
chr2	Super-Scaffold_1	95054251	95054750	NA	NA	NA	NA	NA	NA	NA	NA	NA	NA	17	0.00024	0.000871239	0.95152	0.74015	NA	NA	NA	NA	NA	18	7.1e-06	7.86026e-05	0.91874	0.52402	NA	NA	NA	NA	NA
chr2	Super-Scaffold_1	95054751	95055250	NA	NA	NA	NA	NA	15	0.0015	0.0110931	0.52734	0.80924	NA	NA	NA	NA	NA	NA	NA	NA	NA	NA	NA	NA	NA	NA	NA	NA	NA	NA	NA	NA
chr2	Super-Scaffold_1	95064501	95065000	NA	NA	NA	NA	NA	NA	NA	NA	NA	NA	NA	NA	NA	NA	NA	NA	NA	NA	NA	NA	NA	NA	NA	NA	NA	11	0.0011	0.00413047	0.81543	0.46825
chr2	Super-Scaffold_1	95064751	95065250	NA	NA	NA	NA	NA	NA	NA	NA	NA	NA	NA	NA	NA	NA	NA	NA	NA	NA	NA	NA	NA	NA	NA	NA	NA	20	0.00028	0.00138083	0.86927	0.66532
chr2	Super-Scaffold_1	95118001	95118500	NA	NA	NA	NA	NA	NA	NA	NA	NA	NA	NA	NA	NA	NA	NA	10	0.0057	0.063	0.68546	0.92789	NA	NA	NA	NA	NA	NA	NA	NA	NA	NA
chr2	Super-Scaffold_1	95120001	95120500	NA	NA	NA	NA	NA	NA	NA	NA	NA	NA	12	3.5e-06	3.14693e-05	0.62526	0.85081	NA	NA	NA	NA	NA	NA	NA	NA	NA	NA	NA	NA	NA	NA	NA
chr2	Super-Scaffold_1	95136001	95136500	NA	NA	NA	NA	NA	NA	NA	NA	NA	NA	13	0.0006	0.00182644	0.47454	0.77046	NA	NA	NA	NA	NA	NA	NA	NA	NA	NA	NA	NA	NA	NA	NA
chr2	Super-Scaffold_1	95136251	95136750	NA	NA	NA	NA	NA	NA	NA	NA	NA	NA	NA	NA	NA	NA	NA	NA	NA	NA	NA	NA	NA	NA	NA	NA	NA	10	0.00039	0.00179263	0.48919	0.78787
chr2	Super-Scaffold_1	95157501	95158000	15	6.4e-05	0.00140204	0.60733	0.82222	NA	NA	NA	NA	NA	NA	NA	NA	NA	NA	15	0.00016	0.00465401	0.82447	0.61469	NA	NA	NA	NA	NA	NA	NA	NA	NA	NA
chr2	Super-Scaffold_1	95180251	95180750	NA	NA	NA	NA	NA	NA	NA	NA	NA	NA	12	0.00036	0.00120702	0.93534	0.68077	NA	NA	NA	NA	NA	NA	NA	NA	NA	NA	NA	NA	NA	NA	NA
chr2	Super-Scaffold_1	95190751	95191250	NA	NA	NA	NA	NA	NA	NA	NA	NA	NA	NA	NA	NA	NA	NA	NA	NA	NA	NA	NA	NA	NA	NA	NA	NA	18	3.2e-07	7.06596e-06	0.19361	0.52678
chr2	Super-Scaffold_1	95191001	95191500	NA	NA	NA	NA	NA	NA	NA	NA	NA	NA	NA	NA	NA	NA	NA	NA	NA	NA	NA	NA	18	0.00071	0.00288418	0.36914	0.60867	24	1.7e-05	0.000158083	0.32867	0.60707
chr2	Super-Scaffold_1	95205001	95205500	NA	NA	NA	NA	NA	NA	NA	NA	NA	NA	12	0.0003	0.00104091	0.65083	0.87837	NA	NA	NA	NA	NA	NA	NA	NA	NA	NA	NA	NA	NA	NA	NA
chr2	Super-Scaffold_1	95217001	95217500	NA	NA	NA	NA	NA	NA	NA	NA	NA	NA	11	0.00066	0.00197832	0.55418	0.82994	NA	NA	NA	NA	NA	11	0.0032	0.0104311	0.55203	0.80536	NA	NA	NA	NA	NA
chr2	Super-Scaffold_1	95222251	95222750	NA	NA	NA	NA	NA	NA	NA	NA	NA	NA	NA	NA	NA	NA	NA	NA	NA	NA	NA	NA	NA	NA	NA	NA	NA	10	0.00093	0.00361945	0.18545	0.50805
chr2	Super-Scaffold_1	95256751	95257250	NA	NA	NA	NA	NA	NA	NA	NA	NA	NA	13	6.1e-06	4.87683e-05	0.90403	0.60346	NA	NA	NA	NA	NA	13	0.0022	0.0074677	0.90403	0.66163	NA	NA	NA	NA	NA
chr2	Super-Scaffold_1	95271501	95272000	NA	NA	NA	NA	NA	12	0.0024	0.0163065	0.41719	0.69537	NA	NA	NA	NA	NA	NA	NA	NA	NA	NA	NA	NA	NA	NA	NA	NA	NA	NA	NA	NA
chr2	Super-Scaffold_1	95303001	95303500	NA	NA	NA	NA	NA	NA	NA	NA	NA	NA	NA	NA	NA	NA	NA	NA	NA	NA	NA	NA	14	1.3e-05	0.000125163	0.83866	0.50118	NA	NA	NA	NA	NA
chr2	Super-Scaffold_1	95307501	95308000	NA	NA	NA	NA	NA	NA	NA	NA	NA	NA	NA	NA	NA	NA	NA	NA	NA	NA	NA	NA	12	0.00042	0.00188308	0.86608	0.57732	NA	NA	NA	NA	NA
chr2	Super-Scaffold_1	95313251	95313750	NA	NA	NA	NA	NA	NA	NA	NA	NA	NA	NA	NA	NA	NA	NA	NA	NA	NA	NA	NA	11	0.00023	0.00116736	0.89226	0.64658	NA	NA	NA	NA	NA
chr2	Super-Scaffold_1	95317501	95318000	NA	NA	NA	NA	NA	NA	NA	NA	NA	NA	NA	NA	NA	NA	NA	NA	NA	NA	NA	NA	12	4.8e-05	0.000346558	0.60822	0.86906	NA	NA	NA	NA	NA
chr2	Super-Scaffold_1	95322001	95322500	NA	NA	NA	NA	NA	NA	NA	NA	NA	NA	NA	NA	NA	NA	NA	NA	NA	NA	NA	NA	NA	NA	NA	NA	NA	11	0.0064	0.019937	0.81212	0.58952
chr2	Super-Scaffold_1	95348251	95348750	NA	NA	NA	NA	NA	NA	NA	NA	NA	NA	14	3.2e-05	0.000178712	0.33985	0.68218	NA	NA	NA	NA	NA	NA	NA	NA	NA	NA	12	0.0011	0.00413047	0.40574	0.69247
chr2	Super-Scaffold_1	95348501	95349000	NA	NA	NA	NA	NA	NA	NA	NA	NA	NA	10	0.0017	0.00439533	0.31643	0.63868	NA	NA	NA	NA	NA	NA	NA	NA	NA	NA	NA	NA	NA	NA	NA
chr2	Super-Scaffold_1	95363501	95364000	NA	NA	NA	NA	NA	NA	NA	NA	NA	NA	18	0.0077	0.0176011	0.80726	0.55422	NA	NA	NA	NA	NA	NA	NA	NA	NA	NA	NA	NA	NA	NA	NA
chr2	Super-Scaffold_1	95372751	95373250	NA	NA	NA	NA	NA	NA	NA	NA	NA	NA	NA	NA	NA	NA	NA	12	0.0039	0.0453542	0.76627	0.55887	NA	NA	NA	NA	NA	NA	NA	NA	NA	NA
chr2	Super-Scaffold_1	95376251	95376750	NA	NA	NA	NA	NA	NA	NA	NA	NA	NA	15	0.0026	0.00641088	0.24462	0.48082	NA	NA	NA	NA	NA	NA	NA	NA	NA	NA	16	0.0021	0.00721162	0.24824	0.46234
chr2	Super-Scaffold_1	95387001	95387500	NA	NA	NA	NA	NA	NA	NA	NA	NA	NA	NA	NA	NA	NA	NA	NA	NA	NA	NA	NA	15	0.00054	0.00231093	0.81096	0.60907	NA	NA	NA	NA	NA
chr2	Super-Scaffold_1	95411251	95411750	NA	NA	NA	NA	NA	18	0.00083	0.0070494	0.44244	0.69382	18	3.5e-05	0.000191411	0.43934	0.68352	NA	NA	NA	NA	NA	NA	NA	NA	NA	NA	NA	NA	NA	NA	NA
chr2	Super-Scaffold_1	95411501	95412000	NA	NA	NA	NA	NA	17	0.00031	0.00343813	0.32973	0.58512	17	0.00065	0.00195157	0.35512	0.57422	NA	NA	NA	NA	NA	NA	NA	NA	NA	NA	NA	NA	NA	NA	NA
chr2	Super-Scaffold_1	95467751	95468250	NA	NA	NA	NA	NA	NA	NA	NA	NA	NA	10	6.6e-05	0.000315351	0.93961	0.73233	NA	NA	NA	NA	NA	NA	NA	NA	NA	NA	NA	NA	NA	NA	NA
chr2	Super-Scaffold_1	95475751	95476250	NA	NA	NA	NA	NA	10	0.00021	0.00262227	0.25254	0.59508	NA	NA	NA	NA	NA	NA	NA	NA	NA	NA	NA	NA	NA	NA	NA	NA	NA	NA	NA	NA
chr2	Super-Scaffold_1	95478751	95479250	16	0.00015	0.00246014	0.42108	0.67937	16	0.0014	0.0104939	0.47658	0.67937	NA	NA	NA	NA	NA	NA	NA	NA	NA	NA	NA	NA	NA	NA	NA	NA	NA	NA	NA	NA
chr2	Super-Scaffold_1	95491751	95492250	12	0.00039	0.00477473	0.48434	0.79297	12	0.00055	0.00520229	0.53731	0.79297	NA	NA	NA	NA	NA	NA	NA	NA	NA	NA	NA	NA	NA	NA	NA	NA	NA	NA	NA	NA
chr2	Super-Scaffold_1	95492001	95492500	23	0.00021	0.00310557	0.50504	0.72806	22	3.6e-09	7.98658e-07	0.39319	0.75004	23	6.2e-05	0.000300335	0.47887	0.71696	NA	NA	NA	NA	NA	NA	NA	NA	NA	NA	NA	NA	NA	NA	NA
chr2	Super-Scaffold_1	95492251	95492750	NA	NA	NA	NA	NA	21	9.7e-06	0.000312031	0.45055	0.74862	NA	NA	NA	NA	NA	NA	NA	NA	NA	NA	NA	NA	NA	NA	NA	NA	NA	NA	NA	NA
chr2	Super-Scaffold_1	95494001	95494500	NA	NA	NA	NA	NA	NA	NA	NA	NA	NA	15	7.1e-05	0.000333389	0.85517	0.57058	NA	NA	NA	NA	NA	NA	NA	NA	NA	NA	NA	NA	NA	NA	NA
chr2	Super-Scaffold_1	95494251	95494750	NA	NA	NA	NA	NA	NA	NA	NA	NA	NA	18	7.4e-05	0.00034378	0.89959	0.55196	NA	NA	NA	NA	NA	NA	NA	NA	NA	NA	NA	NA	NA	NA	NA
chr2	Super-Scaffold_1	95494501	95495000	NA	NA	NA	NA	NA	NA	NA	NA	NA	NA	NA	NA	NA	NA	NA	NA	NA	NA	NA	NA	NA	NA	NA	NA	NA	16	0.0012	0.00445164	0.75123	0.42708
chr2	Super-Scaffold_1	95500501	95501000	16	3.6e-05	0.000946228	0.4791	0.82946	NA	NA	NA	NA	NA	NA	NA	NA	NA	NA	NA	NA	NA	NA	NA	NA	NA	NA	NA	NA	NA	NA	NA	NA	NA
chr2	Super-Scaffold_1	95518251	95518750	NA	NA	NA	NA	NA	18	2.2e-05	0.000548315	0.9426	0.66079	NA	NA	NA	NA	NA	NA	NA	NA	NA	NA	NA	NA	NA	NA	NA	NA	NA	NA	NA	NA
chr2	Super-Scaffold_1	95518501	95519000	NA	NA	NA	NA	NA	17	0.003	0.0197672	0.92494	0.68854	NA	NA	NA	NA	NA	NA	NA	NA	NA	NA	NA	NA	NA	NA	NA	NA	NA	NA	NA	NA
chr2	Super-Scaffold_1	95526751	95527250	25	0.00026	0.00358329	0.35164	0.56889	26	1.9e-08	2.97485e-06	0.24324	0.58063	NA	NA	NA	NA	NA	NA	NA	NA	NA	NA	NA	NA	NA	NA	NA	NA	NA	NA	NA	NA
chr2	Super-Scaffold_1	95527001	95527500	NA	NA	NA	NA	NA	28	3.5e-06	0.000149574	0.32364	0.59584	NA	NA	NA	NA	NA	NA	NA	NA	NA	NA	NA	NA	NA	NA	NA	NA	NA	NA	NA	NA
chr2	Super-Scaffold_1	95540001	95540500	NA	NA	NA	NA	NA	NA	NA	NA	NA	NA	15	0.0056	0.0130167	0.60813	0.35893	NA	NA	NA	NA	NA	NA	NA	NA	NA	NA	NA	NA	NA	NA	NA
chr2	Super-Scaffold_1	95540251	95540750	19	0.0012	0.010754	0.70747	0.50106	NA	NA	NA	NA	NA	19	1.9e-06	1.93277e-05	0.8295	0.54273	NA	NA	NA	NA	NA	NA	NA	NA	NA	NA	NA	NA	NA	NA	NA
chr2	Super-Scaffold_1	95540501	95541000	20	0.00052	0.00587631	0.71706	0.43045	NA	NA	NA	NA	NA	20	2.8e-07	4.28168e-06	0.8469	0.44805	NA	NA	NA	NA	NA	NA	NA	NA	NA	NA	28	0.00058	0.00245692	0.85794	0.55569
chr2	Super-Scaffold_1	95540751	95541250	21	0.00082	0.00817804	0.71142	0.42887	NA	NA	NA	NA	NA	17	2.1e-06	2.09733e-05	0.84864	0.40684	NA	NA	NA	NA	NA	NA	NA	NA	NA	NA	17	7.7e-06	8.60324e-05	0.85884	0.37131
chr2	Super-Scaffold_1	95541001	95541500	18	0.00043	0.00511877	0.85908	0.55333	NA	NA	NA	NA	NA	10	0.006	0.0138855	0.95163	0.67	NA	NA	NA	NA	NA	NA	NA	NA	NA	NA	NA	NA	NA	NA	NA
chr2	Super-Scaffold_1	95544751	95545250	NA	NA	NA	NA	NA	NA	NA	NA	NA	NA	NA	NA	NA	NA	NA	NA	NA	NA	NA	NA	10	0.0054	0.0168415	0.90938	0.6962	NA	NA	NA	NA	NA
chr2	Super-Scaffold_1	95545501	95546000	NA	NA	NA	NA	NA	NA	NA	NA	NA	NA	NA	NA	NA	NA	NA	NA	NA	NA	NA	NA	NA	NA	NA	NA	NA	12	0.0024	0.0081075	0.41015	0.70234
chr2	Super-Scaffold_1	95558251	95558750	NA	NA	NA	NA	NA	14	0.00072	0.00633249	0.79193	0.5128	NA	NA	NA	NA	NA	NA	NA	NA	NA	NA	NA	NA	NA	NA	NA	NA	NA	NA	NA	NA
chr2	Super-Scaffold_1	95570001	95570500	18	0.0013	0.0114294	0.20799	0.51027	22	0.0028	0.0186036	0.18535	0.46174	17	0.00026	0.000928155	0.088235	0.48278	NA	NA	NA	NA	NA	NA	NA	NA	NA	NA	NA	NA	NA	NA	NA
chr2	Super-Scaffold_1	95570251	95570750	19	0.0021	0.0167267	0.28699	0.58361	22	0.00081	0.00692148	0.25277	0.5268	18	4e-07	5.67807e-06	0.16586	0.56048	NA	NA	NA	NA	NA	NA	NA	NA	NA	NA	NA	NA	NA	NA	NA
chr2	Super-Scaffold_1	95571751	95572250	NA	NA	NA	NA	NA	NA	NA	NA	NA	NA	16	0.00069	0.00204945	0.88604	0.60613	NA	NA	NA	NA	NA	NA	NA	NA	NA	NA	NA	NA	NA	NA	NA
chr2	Super-Scaffold_1	95572001	95572500	NA	NA	NA	NA	NA	14	0.00072	0.00633249	0.87008	0.56589	14	1.2e-05	8.25467e-05	0.91565	0.53159	NA	NA	NA	NA	NA	NA	NA	NA	NA	NA	NA	NA	NA	NA	NA
chr2	Super-Scaffold_1	95578001	95578500	NA	NA	NA	NA	NA	NA	NA	NA	NA	NA	23	0.003	0.00730177	0.88138	0.66568	NA	NA	NA	NA	NA	NA	NA	NA	NA	NA	20	0.0006	0.00252105	0.84897	0.63694
chr2	Super-Scaffold_1	95580751	95581250	NA	NA	NA	NA	NA	NA	NA	NA	NA	NA	NA	NA	NA	NA	NA	10	0.00025	0.00627728	0.9268	0.7015	NA	NA	NA	NA	NA	NA	NA	NA	NA	NA
chr2	Super-Scaffold_1	95597501	95598000	NA	NA	NA	NA	NA	NA	NA	NA	NA	NA	NA	NA	NA	NA	NA	NA	NA	NA	NA	NA	13	1.1e-05	0.000109744	0.87856	0.59059	NA	NA	NA	NA	NA
chr2	Super-Scaffold_1	95597751	95598250	NA	NA	NA	NA	NA	10	0.00013	0.00186105	0.59059	0.86553	NA	NA	NA	NA	NA	NA	NA	NA	NA	NA	13	0.0003	0.00144365	0.939	0.70372	11	3e-05	0.000247866	0.92791	0.67641
chr2	Super-Scaffold_1	95598751	95599250	10	0.0022	0.0173911	0.43055	0.79523	NA	NA	NA	NA	NA	NA	NA	NA	NA	NA	NA	NA	NA	NA	NA	NA	NA	NA	NA	NA	NA	NA	NA	NA	NA
chr2	Super-Scaffold_1	95599001	95599500	15	4.7e-05	0.00112963	0.33641	0.7926	14	2.5e-05	0.000600968	0.32048	0.8016	15	0.00082	0.0023679	0.39014	0.77038	NA	NA	NA	NA	NA	NA	NA	NA	NA	NA	NA	NA	NA	NA	NA
chr2	Super-Scaffold_1	95599251	95599750	14	0.0011	0.0100461	0.32623	0.61112	18	2.4e-05	0.000583369	0.26021	0.71606	21	0.00018	0.000691376	0.32641	0.64551	NA	NA	NA	NA	NA	NA	NA	NA	NA	NA	NA	NA	NA	NA	NA
chr2	Super-Scaffold_1	95611251	95611750	NA	NA	NA	NA	NA	NA	NA	NA	NA	NA	10	0.0033	0.00796172	0.47405	0.76483	NA	NA	NA	NA	NA	NA	NA	NA	NA	NA	NA	NA	NA	NA	NA
chr2	Super-Scaffold_1	95616501	95617000	NA	NA	NA	NA	NA	NA	NA	NA	NA	NA	26	1.9e-06	1.93277e-05	0.86168	0.6416	NA	NA	NA	NA	NA	21	1.7e-05	0.000154282	0.81305	0.56123	NA	NA	NA	NA	NA
chr2	Super-Scaffold_1	95644751	95645250	NA	NA	NA	NA	NA	NA	NA	NA	NA	NA	NA	NA	NA	NA	NA	NA	NA	NA	NA	NA	NA	NA	NA	NA	NA	18	2.5e-07	5.80844e-06	0.87238	0.61471
chr2	Super-Scaffold_1	95645001	95645500	NA	NA	NA	NA	NA	NA	NA	NA	NA	NA	NA	NA	NA	NA	NA	NA	NA	NA	NA	NA	NA	NA	NA	NA	NA	14	5.1e-05	0.000372071	0.8982	0.66507
chr2	Super-Scaffold_1	95646251	95646750	10	5.1e-05	0.0011975	0.9539	0.61868	NA	NA	NA	NA	NA	10	0.0017	0.00439533	0.88883	0.62069	NA	NA	NA	NA	NA	NA	NA	NA	NA	NA	NA	NA	NA	NA	NA
chr2	Super-Scaffold_1	95646751	95647250	NA	NA	NA	NA	NA	NA	NA	NA	NA	NA	NA	NA	NA	NA	NA	NA	NA	NA	NA	NA	11	3.3e-05	0.000258986	0.72362	0.40128	NA	NA	NA	NA	NA
chr2	Super-Scaffold_1	95647001	95647500	NA	NA	NA	NA	NA	NA	NA	NA	NA	NA	NA	NA	NA	NA	NA	NA	NA	NA	NA	NA	13	0.00055	0.00234401	0.73243	0.51001	NA	NA	NA	NA	NA
chr2	Super-Scaffold_1	95649251	95649750	NA	NA	NA	NA	NA	NA	NA	NA	NA	NA	24	2.8e-07	4.28168e-06	0.75793	0.52493	NA	NA	NA	NA	NA	NA	NA	NA	NA	NA	24	3.7e-05	0.000290266	0.74545	0.50277
chr2	Super-Scaffold_1	95649501	95650000	NA	NA	NA	NA	NA	NA	NA	NA	NA	NA	24	3.6e-07	5.23361e-06	0.77869	0.55243	NA	NA	NA	NA	NA	NA	NA	NA	NA	NA	24	3.1e-05	0.00025392	0.78629	0.55268
chr2	Super-Scaffold_1	95653001	95653500	NA	NA	NA	NA	NA	NA	NA	NA	NA	NA	15	0.00048	0.00151993	0.92619	0.66537	NA	NA	NA	NA	NA	NA	NA	NA	NA	NA	NA	NA	NA	NA	NA
chr2	Super-Scaffold_1	95656001	95656500	NA	NA	NA	NA	NA	NA	NA	NA	NA	NA	18	4.8e-07	6.54646e-06	0.70067	0.42303	NA	NA	NA	NA	NA	NA	NA	NA	NA	NA	NA	NA	NA	NA	NA
chr2	Super-Scaffold_1	95656251	95656750	NA	NA	NA	NA	NA	NA	NA	NA	NA	NA	20	1.9e-08	5.06738e-07	0.7831	0.47363	NA	NA	NA	NA	NA	NA	NA	NA	NA	NA	NA	NA	NA	NA	NA
chr2	Super-Scaffold_1	95667751	95668250	NA	NA	NA	NA	NA	10	2.9e-05	0.000668294	0.46667	2.3333e-07	NA	NA	NA	NA	NA	NA	NA	NA	NA	NA	NA	NA	NA	NA	NA	NA	NA	NA	NA	NA
chr2	Super-Scaffold_1	95668501	95669000	NA	NA	NA	NA	NA	NA	NA	NA	NA	NA	NA	NA	NA	NA	NA	NA	NA	NA	NA	NA	15	0.00022	0.00112744	0.50707	0.76535	NA	NA	NA	NA	NA
chr2	Super-Scaffold_1	95669001	95669500	NA	NA	NA	NA	NA	NA	NA	NA	NA	NA	NA	NA	NA	NA	NA	NA	NA	NA	NA	NA	10	0.0027	0.00895193	0.57423	0.79803	12	0.0026	0.00871201	0.56986	0.81792
chr2	Super-Scaffold_1	95669251	95669750	NA	NA	NA	NA	NA	NA	NA	NA	NA	NA	NA	NA	NA	NA	NA	NA	NA	NA	NA	NA	14	0.00068	0.00278453	0.5924	0.84326	NA	NA	NA	NA	NA
chr2	Super-Scaffold_1	95682751	95683250	26	1.6e-06	0.000106022	0.66807	0.92398	NA	NA	NA	NA	NA	NA	NA	NA	NA	NA	NA	NA	NA	NA	NA	25	0.00047	0.0020616	0.89907	0.69609	NA	NA	NA	NA	NA
chr2	Super-Scaffold_1	95683001	95683500	24	8.9e-07	6.93671e-05	0.63915	0.92331	NA	NA	NA	NA	NA	NA	NA	NA	NA	NA	22	0.0014	0.0201685	0.88064	0.65568	24	0.00015	0.000833667	0.89385	0.67199	NA	NA	NA	NA	NA
chr2	Super-Scaffold_1	95694251	95694750	NA	NA	NA	NA	NA	16	0.0011	0.00866652	0.6802	0.42101	15	0.0047	0.0110407	0.27056	0.48258	NA	NA	NA	NA	NA	16	0.00037	0.00170358	0.25365	0.54169	14	0.00018	0.000976101	0.28988	0.63611
chr2	Super-Scaffold_1	95694501	95695000	NA	NA	NA	NA	NA	NA	NA	NA	NA	NA	NA	NA	NA	NA	NA	NA	NA	NA	NA	NA	12	1.6e-05	0.00014715	0.13936	0.46556	12	4.1e-05	0.000314755	0.15325	0.51616
chr2	Super-Scaffold_1	95698251	95698750	NA	NA	NA	NA	NA	NA	NA	NA	NA	NA	NA	NA	NA	NA	NA	NA	NA	NA	NA	NA	NA	NA	NA	NA	NA	12	0.0024	0.0081075	0.55414	0.78618
chr2	Super-Scaffold_1	95698501	95699000	NA	NA	NA	NA	NA	NA	NA	NA	NA	NA	NA	NA	NA	NA	NA	NA	NA	NA	NA	NA	19	0.00077	0.003082	0.39251	0.63973	NA	NA	NA	NA	NA
chr2	Super-Scaffold_1	95701001	95701500	NA	NA	NA	NA	NA	12	0.0024	0.0163065	0.18494	0.53914	NA	NA	NA	NA	NA	14	5.1e-05	0.00225438	0.24452	0.56272	NA	NA	NA	NA	NA	NA	NA	NA	NA	NA
chr2	Super-Scaffold_1	95707251	95707750	NA	NA	NA	NA	NA	NA	NA	NA	NA	NA	10	0.0039	0.00927632	0.80306	0.4838	NA	NA	NA	NA	NA	NA	NA	NA	NA	NA	NA	NA	NA	NA	NA
chr2	Super-Scaffold_1	95713501	95714000	NA	NA	NA	NA	NA	NA	NA	NA	NA	NA	NA	NA	NA	NA	NA	NA	NA	NA	NA	NA	NA	NA	NA	NA	NA	12	2.7e-05	0.000227828	0.1245	0.37682
chr2	Super-Scaffold_1	95715001	95715500	NA	NA	NA	NA	NA	NA	NA	NA	NA	NA	NA	NA	NA	NA	NA	14	0.00096	0.015483	0.5668	0.83332	NA	NA	NA	NA	NA	13	6.7e-06	7.73443e-05	0.94528	0.58145
chr2	Super-Scaffold_1	95715501	95716000	NA	NA	NA	NA	NA	NA	NA	NA	NA	NA	NA	NA	NA	NA	NA	NA	NA	NA	NA	NA	12	0.0021	0.00717281	0.70678	0.93155	NA	NA	NA	NA	NA
chr2	Super-Scaffold_1	95730251	95730750	NA	NA	NA	NA	NA	NA	NA	NA	NA	NA	NA	NA	NA	NA	NA	NA	NA	NA	NA	NA	12	0.001	0.0037979	0.11169	0.38431	NA	NA	NA	NA	NA
chr2	Super-Scaffold_1	95750251	95750750	NA	NA	NA	NA	NA	NA	NA	NA	NA	NA	16	1.2e-07	2.18735e-06	0.46751	0.80225	NA	NA	NA	NA	NA	16	6.4e-08	1.92571e-06	0.46848	0.81169	15	0.0001	0.000617647	0.48354	0.72778
chr2	Super-Scaffold_1	95750501	95751000	NA	NA	NA	NA	NA	NA	NA	NA	NA	NA	22	5.3e-12	6.55736e-10	0.53952	0.85721	NA	NA	NA	NA	NA	22	3.7e-08	1.2404e-06	0.54023	0.80242	21	2e-06	2.98734e-05	0.5544	0.765
chr2	Super-Scaffold_1	95750751	95751250	NA	NA	NA	NA	NA	NA	NA	NA	NA	NA	12	8.9e-05	0.00039776	0.60992	0.84544	NA	NA	NA	NA	NA	NA	NA	NA	NA	NA	NA	NA	NA	NA	NA
chr2	Super-Scaffold_1	95778001	95778500	NA	NA	NA	NA	NA	NA	NA	NA	NA	NA	14	3.4e-08	8.11665e-07	0.43245	0.71283	NA	NA	NA	NA	NA	NA	NA	NA	NA	NA	NA	NA	NA	NA	NA
chr2	Super-Scaffold_1	95778251	95778750	NA	NA	NA	NA	NA	NA	NA	NA	NA	NA	12	4.3e-06	3.68728e-05	0.44228	0.69256	NA	NA	NA	NA	NA	NA	NA	NA	NA	NA	NA	NA	NA	NA	NA
chr2	Super-Scaffold_1	95799501	95800000	NA	NA	NA	NA	NA	12	0.0029	0.019186	0.84403	0.62208	NA	NA	NA	NA	NA	NA	NA	NA	NA	NA	NA	NA	NA	NA	NA	NA	NA	NA	NA	NA
chr2	Super-Scaffold_1	95829501	95830000	NA	NA	NA	NA	NA	NA	NA	NA	NA	NA	NA	NA	NA	NA	NA	NA	NA	NA	NA	NA	NA	NA	NA	NA	NA	10	0.00054	0.00232068	0.87323	0.61595
chr2	Super-Scaffold_1	95831001	95831500	NA	NA	NA	NA	NA	NA	NA	NA	NA	NA	16	0.0031	0.00751827	0.8878	0.57448	NA	NA	NA	NA	NA	NA	NA	NA	NA	NA	NA	NA	NA	NA	NA
chr2	Super-Scaffold_1	95831251	95831750	NA	NA	NA	NA	NA	NA	NA	NA	NA	NA	10	0.006	0.0138855	0.75046	0.44917	NA	NA	NA	NA	NA	NA	NA	NA	NA	NA	NA	NA	NA	NA	NA
chr2	Super-Scaffold_1	95833001	95833500	NA	NA	NA	NA	NA	NA	NA	NA	NA	NA	NA	NA	NA	NA	NA	NA	NA	NA	NA	NA	17	8.9e-05	0.000559124	0.10176	0.33501	NA	NA	NA	NA	NA
chr2	Super-Scaffold_1	95849751	95850250	NA	NA	NA	NA	NA	NA	NA	NA	NA	NA	15	0.00012	0.0005011	0.51985	0.78041	NA	NA	NA	NA	NA	NA	NA	NA	NA	NA	13	0.0052	0.0164086	0.5439	0.75397
chr2	Super-Scaffold_1	95850001	95850500	NA	NA	NA	NA	NA	NA	NA	NA	NA	NA	25	8.7e-14	2.2636e-11	0.37329	0.77884	NA	NA	NA	NA	NA	28	5e-09	2.48229e-07	0.35628	0.66646	21	4.3e-08	1.41179e-06	0.41306	0.69178
chr2	Super-Scaffold_1	95850251	95850750	NA	NA	NA	NA	NA	NA	NA	NA	NA	NA	14	8.8e-09	2.74896e-07	0.35986	0.77714	NA	NA	NA	NA	NA	14	4.1e-07	8.44462e-06	0.35876	0.72116	12	0.00019	0.00101823	0.42559	0.6667
chr2	Super-Scaffold_1	95859751	95860250	NA	NA	NA	NA	NA	NA	NA	NA	NA	NA	NA	NA	NA	NA	NA	NA	NA	NA	NA	NA	16	0.00049	0.00213327	0.4647	0.75162	NA	NA	NA	NA	NA
chr2	Super-Scaffold_1	95860001	95860500	NA	NA	NA	NA	NA	NA	NA	NA	NA	NA	NA	NA	NA	NA	NA	NA	NA	NA	NA	NA	19	0.00042	0.00188308	0.54311	0.8255	NA	NA	NA	NA	NA
chr2	Super-Scaffold_1	95899501	95900000	NA	NA	NA	NA	NA	NA	NA	NA	NA	NA	NA	NA	NA	NA	NA	NA	NA	NA	NA	NA	NA	NA	NA	NA	NA	10	0.00075	0.00302954	0.88917	0.61783
chr2	Super-Scaffold_1	95899751	95900250	NA	NA	NA	NA	NA	NA	NA	NA	NA	NA	NA	NA	NA	NA	NA	NA	NA	NA	NA	NA	10	0.0001	0.000607494	0.96123	0.7568	NA	NA	NA	NA	NA
chr2	Super-Scaffold_1	95924751	95925250	NA	NA	NA	NA	NA	NA	NA	NA	NA	NA	NA	NA	NA	NA	NA	NA	NA	NA	NA	NA	NA	NA	NA	NA	NA	20	0.00034	0.00160981	0.85944	0.58469
chr2	Super-Scaffold_1	95925251	95925750	NA	NA	NA	NA	NA	NA	NA	NA	NA	NA	20	4.7e-05	0.000242169	0.87445	0.66089	NA	NA	NA	NA	NA	20	1e-08	4.31393e-07	0.87445	0.63343	NA	NA	NA	NA	NA
chr2	Super-Scaffold_1	95925501	95926000	NA	NA	NA	NA	NA	NA	NA	NA	NA	NA	NA	NA	NA	NA	NA	NA	NA	NA	NA	NA	14	8.8e-08	2.48564e-06	0.93402	0.64055	NA	NA	NA	NA	NA
chr2	Super-Scaffold_1	95948251	95948750	NA	NA	NA	NA	NA	16	1.5e-05	0.000418675	0.7495	0.46777	19	0.00067	0.00199835	0.687	0.46702	16	0.0002	0.00542611	0.7495	0.53427	NA	NA	NA	NA	NA	NA	NA	NA	NA	NA
chr2	Super-Scaffold_1	95948501	95949000	NA	NA	NA	NA	NA	12	8.5e-05	0.00140286	0.81144	0.56369	NA	NA	NA	NA	NA	12	0.00026	0.00643814	0.81144	0.53131	NA	NA	NA	NA	NA	NA	NA	NA	NA	NA
chr2	Super-Scaffold_1	95959001	95959500	NA	NA	NA	NA	NA	NA	NA	NA	NA	NA	NA	NA	NA	NA	NA	NA	NA	NA	NA	NA	NA	NA	NA	NA	NA	12	0.00014	0.000802641	0.71072	0.42711
chr2	Super-Scaffold_1	95986251	95986750	NA	NA	NA	NA	NA	NA	NA	NA	NA	NA	14	1.6e-08	4.40763e-07	0.95348	0.75295	NA	NA	NA	NA	NA	NA	NA	NA	NA	NA	NA	NA	NA	NA	NA
chr2	Super-Scaffold_1	95999001	95999500	NA	NA	NA	NA	NA	NA	NA	NA	NA	NA	20	0.00023	0.000840933	0.85785	0.64722	NA	NA	NA	NA	NA	NA	NA	NA	NA	NA	NA	NA	NA	NA	NA
chr2	Super-Scaffold_1	96007751	96008250	NA	NA	NA	NA	NA	12	0.00033	0.00360042	0.45376	0.18056	NA	NA	NA	NA	NA	NA	NA	NA	NA	NA	NA	NA	NA	NA	NA	NA	NA	NA	NA	NA
chr2	Super-Scaffold_1	96010001	96010500	NA	NA	NA	NA	NA	NA	NA	NA	NA	NA	NA	NA	NA	NA	NA	NA	NA	NA	NA	NA	NA	NA	NA	NA	NA	14	7.1e-05	0.00047911	0.28589	0.6226
chr2	Super-Scaffold_1	96010251	96010750	NA	NA	NA	NA	NA	NA	NA	NA	NA	NA	23	0.0062	0.0143154	0.37072	0.59846	NA	NA	NA	NA	NA	23	2.3e-09	1.29646e-07	0.34491	0.77718	23	2e-08	7.65081e-07	0.33731	0.68843
chr2	Super-Scaffold_1	96010501	96011000	NA	NA	NA	NA	NA	NA	NA	NA	NA	NA	22	2.9e-05	0.000165271	0.4354	0.68948	NA	NA	NA	NA	NA	21	1.2e-05	0.000117469	0.42125	0.70935	NA	NA	NA	NA	NA
chr2	Super-Scaffold_1	96010751	96011250	NA	NA	NA	NA	NA	18	0.00011	0.00165193	0.26624	0.49758	NA	NA	NA	NA	NA	NA	NA	NA	NA	NA	NA	NA	NA	NA	NA	18	0.00019	0.00101823	0.56054	0.26466
chr2	Super-Scaffold_1	96011001	96011500	NA	NA	NA	NA	NA	NA	NA	NA	NA	NA	NA	NA	NA	NA	NA	NA	NA	NA	NA	NA	NA	NA	NA	NA	NA	18	9.6e-05	0.00060498	0.48869	0.1734
chr2	Super-Scaffold_1	96017501	96018000	NA	NA	NA	NA	NA	NA	NA	NA	NA	NA	10	0.00057	0.00175105	0.26857	0.66164	NA	NA	NA	NA	NA	NA	NA	NA	NA	NA	NA	NA	NA	NA	NA
chr2	Super-Scaffold_1	96018251	96018750	NA	NA	NA	NA	NA	NA	NA	NA	NA	NA	NA	NA	NA	NA	NA	NA	NA	NA	NA	NA	15	3.2e-05	0.000253103	0.16398	0.52139	NA	NA	NA	NA	NA
chr2	Super-Scaffold_1	96018501	96019000	NA	NA	NA	NA	NA	NA	NA	NA	NA	NA	NA	NA	NA	NA	NA	NA	NA	NA	NA	NA	NA	NA	NA	NA	NA	12	0.0099	0.0301453	0.34762	0.60114
chr2	Super-Scaffold_1	96019001	96019500	NA	NA	NA	NA	NA	NA	NA	NA	NA	NA	17	5.5e-05	0.000273647	0.30411	0.70459	NA	NA	NA	NA	NA	NA	NA	NA	NA	NA	15	0.002	0.00691063	0.35592	0.62488
chr2	Super-Scaffold_1	96020001	96020500	NA	NA	NA	NA	NA	NA	NA	NA	NA	NA	NA	NA	NA	NA	NA	NA	NA	NA	NA	NA	NA	NA	NA	NA	NA	23	0.00013	0.000758896	0.95242	0.74305
chr2	Super-Scaffold_1	96020251	96020750	NA	NA	NA	NA	NA	NA	NA	NA	NA	NA	NA	NA	NA	NA	NA	NA	NA	NA	NA	NA	NA	NA	NA	NA	NA	19	0.00045	0.00200905	0.95905	0.67527
chr2	Super-Scaffold_1	96034251	96034750	NA	NA	NA	NA	NA	NA	NA	NA	NA	NA	NA	NA	NA	NA	NA	NA	NA	NA	NA	NA	NA	NA	NA	NA	NA	14	0.00028	0.00138083	0.87236	0.64981
chr2	Super-Scaffold_1	96046001	96046500	NA	NA	NA	NA	NA	NA	NA	NA	NA	NA	21	9.7e-06	7.02629e-05	0.2365	0.55433	NA	NA	NA	NA	NA	19	6.7e-05	0.000449014	0.21006	0.42986	NA	NA	NA	NA	NA
chr2	Super-Scaffold_1	96046251	96046750	NA	NA	NA	NA	NA	NA	NA	NA	NA	NA	17	2e-06	2.01753e-05	0.34178	0.76489	NA	NA	NA	NA	NA	17	0.00073	0.00295052	0.37097	0.67663	15	0.0044	0.0140455	0.31626	0.51663
chr2	Super-Scaffold_1	96047001	96047500	NA	NA	NA	NA	NA	NA	NA	NA	NA	NA	NA	NA	NA	NA	NA	12	7.7e-05	0.00293841	0.9148	0.64826	NA	NA	NA	NA	NA	NA	NA	NA	NA	NA
chr2	Super-Scaffold_1	96047751	96048250	NA	NA	NA	NA	NA	25	4.6e-05	0.000922215	0.6064	0.83396	NA	NA	NA	NA	NA	NA	NA	NA	NA	NA	NA	NA	NA	NA	NA	20	1.1e-05	0.000112236	0.86667	0.63302
chr2	Super-Scaffold_1	96048001	96048500	NA	NA	NA	NA	NA	NA	NA	NA	NA	NA	NA	NA	NA	NA	NA	NA	NA	NA	NA	NA	NA	NA	NA	NA	NA	21	0.0013	0.00476356	0.49208	0.27133
chr2	Super-Scaffold_1	96049001	96049500	NA	NA	NA	NA	NA	NA	NA	NA	NA	NA	NA	NA	NA	NA	NA	NA	NA	NA	NA	NA	NA	NA	NA	NA	NA	23	7.7e-05	0.000509923	0.47174	0.25045
chr2	Super-Scaffold_1	96055001	96055500	NA	NA	NA	NA	NA	NA	NA	NA	NA	NA	NA	NA	NA	NA	NA	NA	NA	NA	NA	NA	10	0.00031	0.00147989	0.89594	0.62114	NA	NA	NA	NA	NA
chr2	Super-Scaffold_1	96063751	96064250	NA	NA	NA	NA	NA	NA	NA	NA	NA	NA	NA	NA	NA	NA	NA	NA	NA	NA	NA	NA	14	0.00031	0.00147989	0.66199	0.90476	NA	NA	NA	NA	NA
chr2	Super-Scaffold_1	96075501	96076000	11	0.00032	0.00415226	0.94167	0.70815	NA	NA	NA	NA	NA	NA	NA	NA	NA	NA	NA	NA	NA	NA	NA	NA	NA	NA	NA	NA	NA	NA	NA	NA	NA
chr2	Super-Scaffold_1	96080251	96080750	NA	NA	NA	NA	NA	NA	NA	NA	NA	NA	NA	NA	NA	NA	NA	NA	NA	NA	NA	NA	NA	NA	NA	NA	NA	14	0.00018	0.000976101	0.63104	0.9242
chr2	Super-Scaffold_1	96126001	96126500	NA	NA	NA	NA	NA	NA	NA	NA	NA	NA	NA	NA	NA	NA	NA	NA	NA	NA	NA	NA	NA	NA	NA	NA	NA	11	4.9e-05	0.000360658	0.92391	0.6219
chr2	Super-Scaffold_1	96149751	96150250	NA	NA	NA	NA	NA	NA	NA	NA	NA	NA	10	4.5e-05	0.000233599	0.5164	0.7321	NA	NA	NA	NA	NA	10	1.7e-06	2.56769e-05	0.5164	0.78809	10	1.2e-06	1.98769e-05	0.5164	0.79123
chr2	Super-Scaffold_1	96171751	96172250	NA	NA	NA	NA	NA	NA	NA	NA	NA	NA	NA	NA	NA	NA	NA	NA	NA	NA	NA	NA	NA	NA	NA	NA	NA	19	0.0005	0.00218466	0.60313	0.36633
chr2	Super-Scaffold_1	96172001	96172500	NA	NA	NA	NA	NA	NA	NA	NA	NA	NA	NA	NA	NA	NA	NA	NA	NA	NA	NA	NA	NA	NA	NA	NA	NA	18	0.00057	0.00241891	0.65654	0.36624
chr2	Super-Scaffold_1	96176001	96176500	NA	NA	NA	NA	NA	NA	NA	NA	NA	NA	17	0.00046	0.00147051	0.49389	0.75982	NA	NA	NA	NA	NA	17	0.0031	0.0101329	0.49262	0.72711	NA	NA	NA	NA	NA
chr2	Super-Scaffold_1	96177001	96177500	NA	NA	NA	NA	NA	NA	NA	NA	NA	NA	NA	NA	NA	NA	NA	NA	NA	NA	NA	NA	NA	NA	NA	NA	NA	10	0.0013	0.00476356	0.28143	0.59561
chr2	Super-Scaffold_1	96188751	96189250	NA	NA	NA	NA	NA	NA	NA	NA	NA	NA	NA	NA	NA	NA	NA	NA	NA	NA	NA	NA	NA	NA	NA	NA	NA	10	0.0006	0.00252105	0.93237	0.67585
chr2	Super-Scaffold_1	96191251	96191750	NA	NA	NA	NA	NA	NA	NA	NA	NA	NA	NA	NA	NA	NA	NA	12	0.0013	0.0190281	0.73165	0.93586	NA	NA	NA	NA	NA	NA	NA	NA	NA	NA
chr2	Super-Scaffold_1	96213251	96213750	NA	NA	NA	NA	NA	15	4.7e-05	0.000936559	0.55651	0.86091	NA	NA	NA	NA	NA	NA	NA	NA	NA	NA	NA	NA	NA	NA	NA	NA	NA	NA	NA	NA
chr2	Super-Scaffold_1	96213501	96214000	NA	NA	NA	NA	NA	12	1.1e-05	0.000336054	0.48189	0.84908	NA	NA	NA	NA	NA	NA	NA	NA	NA	NA	NA	NA	NA	NA	NA	NA	NA	NA	NA	NA
chr2	Super-Scaffold_1	96222751	96223250	NA	NA	NA	NA	NA	NA	NA	NA	NA	NA	NA	NA	NA	NA	NA	NA	NA	NA	NA	NA	19	4.6e-14	2.21941e-11	0.35302	0.017544	34	4.4e-14	2.11313e-11	0.33341	0.0098041
chr2	Super-Scaffold_1	96227251	96227750	NA	NA	NA	NA	NA	NA	NA	NA	NA	NA	NA	NA	NA	NA	NA	13	0.0048	0.0541823	0.35377	0.62028	15	0.001	0.0037979	0.31943	0.62647	NA	NA	NA	NA	NA
chr2	Super-Scaffold_1	96227501	96228000	NA	NA	NA	NA	NA	NA	NA	NA	NA	NA	19	1.7e-05	0.000109005	0.18008	0.48154	NA	NA	NA	NA	NA	17	2.2e-05	0.000188195	0.20362	0.49593	NA	NA	NA	NA	NA
chr2	Super-Scaffold_1	96227751	96228250	NA	NA	NA	NA	NA	NA	NA	NA	NA	NA	19	3.7e-06	3.28358e-05	0.030959	0.37793	NA	NA	NA	NA	NA	NA	NA	NA	NA	NA	NA	NA	NA	NA	NA
chr2	Super-Scaffold_1	96228001	96228500	NA	NA	NA	NA	NA	NA	NA	NA	NA	NA	16	0.00019	0.000721833	0.023958	0.32701	NA	NA	NA	NA	NA	NA	NA	NA	NA	NA	NA	NA	NA	NA	NA
chr2	Super-Scaffold_1	96231751	96232250	NA	NA	NA	NA	NA	NA	NA	NA	NA	NA	12	0.00041	0.00133917	0.40517	0.77192	NA	NA	NA	NA	NA	12	5.7e-06	6.64069e-05	0.41816	0.86208	12	3.3e-06	4.44332e-05	0.40399	0.89497
chr2	Super-Scaffold_1	96232001	96232500	NA	NA	NA	NA	NA	NA	NA	NA	NA	NA	NA	NA	NA	NA	NA	NA	NA	NA	NA	NA	32	6.2e-05	0.000423159	0.62511	0.86279	32	9.4e-07	1.65133e-05	0.6302	0.92151
chr2	Super-Scaffold_1	96234001	96234500	NA	NA	NA	NA	NA	NA	NA	NA	NA	NA	14	0.0013	0.00347515	0.14552	0.39481	NA	NA	NA	NA	NA	NA	NA	NA	NA	NA	NA	NA	NA	NA	NA
chr2	Super-Scaffold_1	96234751	96235250	NA	NA	NA	NA	NA	NA	NA	NA	NA	NA	NA	NA	NA	NA	NA	NA	NA	NA	NA	NA	NA	NA	NA	NA	NA	11	0.0053	0.0167119	0.3389	0.554
chr2	Super-Scaffold_1	96240001	96240500	NA	NA	NA	NA	NA	NA	NA	NA	NA	NA	18	2.9e-05	0.000165271	0.50837	0.20802	NA	NA	NA	NA	NA	20	7.5e-09	3.4321e-07	0.55041	0.1812	19	8.3e-07	1.49463e-05	0.55932	0.23277
chr2	Super-Scaffold_1	96240251	96240750	NA	NA	NA	NA	NA	NA	NA	NA	NA	NA	15	1.5e-06	1.60367e-05	0.41073	0.093903	NA	NA	NA	NA	NA	17	0.0013	0.00473829	0.46045	0.23359	17	0.00043	0.00193564	0.46045	0.16684
chr2	Super-Scaffold_1	96253251	96253750	NA	NA	NA	NA	NA	NA	NA	NA	NA	NA	NA	NA	NA	NA	NA	NA	NA	NA	NA	NA	NA	NA	NA	NA	NA	10	0.0041	0.0131632	0.88056	0.65304
chr2	Super-Scaffold_1	96257751	96258250	15	0.0012	0.010754	0.2915	0.62128	NA	NA	NA	NA	NA	NA	NA	NA	NA	NA	NA	NA	NA	NA	NA	NA	NA	NA	NA	NA	NA	NA	NA	NA	NA
chr2	Super-Scaffold_1	96259251	96259750	NA	NA	NA	NA	NA	NA	NA	NA	NA	NA	NA	NA	NA	NA	NA	NA	NA	NA	NA	NA	NA	NA	NA	NA	NA	14	7.1e-06	8.0802e-05	0.43915	0.14228
chr2	Super-Scaffold_1	96262001	96262500	NA	NA	NA	NA	NA	NA	NA	NA	NA	NA	16	0.0042	0.00994343	0.37311	0.59857	NA	NA	NA	NA	NA	NA	NA	NA	NA	NA	NA	NA	NA	NA	NA
chr2	Super-Scaffold_1	96262501	96263000	NA	NA	NA	NA	NA	NA	NA	NA	NA	NA	NA	NA	NA	NA	NA	NA	NA	NA	NA	NA	14	0.0069	0.0211845	0.62141	0.84332	NA	NA	NA	NA	NA
chr2	Super-Scaffold_1	96264501	96265000	NA	NA	NA	NA	NA	NA	NA	NA	NA	NA	NA	NA	NA	NA	NA	NA	NA	NA	NA	NA	11	0.0001	0.000607494	0.21743	0.56005	11	3e-05	0.000247866	0.15925	0.53079
chr2	Super-Scaffold_1	96264751	96265250	NA	NA	NA	NA	NA	NA	NA	NA	NA	NA	NA	NA	NA	NA	NA	NA	NA	NA	NA	NA	27	2.5e-08	8.98553e-07	0.19241	0.61099	28	0.00058	0.00245692	0.30714	0.5264
chr2	Super-Scaffold_1	96265001	96265500	NA	NA	NA	NA	NA	NA	NA	NA	NA	NA	NA	NA	NA	NA	NA	NA	NA	NA	NA	NA	29	4.7e-05	0.000341148	0.33262	0.6404	29	0.0053	0.0167119	0.44686	0.654
chr2	Super-Scaffold_1	96271001	96271500	NA	NA	NA	NA	NA	15	0.0012	0.00929961	0.61957	0.89129	NA	NA	NA	NA	NA	NA	NA	NA	NA	NA	NA	NA	NA	NA	NA	NA	NA	NA	NA	NA
chr2	Super-Scaffold_1	96271251	96271750	NA	NA	NA	NA	NA	17	0.0024	0.0163065	0.6098	0.84525	NA	NA	NA	NA	NA	NA	NA	NA	NA	NA	NA	NA	NA	NA	NA	NA	NA	NA	NA	NA
chr2	Super-Scaffold_1	96272001	96272500	NA	NA	NA	NA	NA	13	0.0013	0.00989843	0.84995	0.54841	NA	NA	NA	NA	NA	NA	NA	NA	NA	NA	NA	NA	NA	NA	NA	NA	NA	NA	NA	NA
chr2	Super-Scaffold_1	96276501	96277000	NA	NA	NA	NA	NA	22	0.0014	0.0104939	0.19304	0.46896	NA	NA	NA	NA	NA	NA	NA	NA	NA	NA	NA	NA	NA	NA	NA	NA	NA	NA	NA	NA
chr2	Super-Scaffold_1	96276751	96277250	NA	NA	NA	NA	NA	19	0.00035	0.00376065	0.18815	0.51723	16	0.00017	0.000662002	0.11781	0.43809	NA	NA	NA	NA	NA	NA	NA	NA	NA	NA	NA	NA	NA	NA	NA
chr2	Super-Scaffold_1	96277001	96277500	NA	NA	NA	NA	NA	NA	NA	NA	NA	NA	12	1.4e-06	1.51426e-05	0.1513	0.6185	NA	NA	NA	NA	NA	12	3.8e-05	0.000288826	0.15219	0.54003	12	6e-06	7.0977e-05	0.14942	0.50838
chr2	Super-Scaffold_1	96277251	96277750	NA	NA	NA	NA	NA	NA	NA	NA	NA	NA	22	3.8e-09	1.38408e-07	0.14688	0.61426	NA	NA	NA	NA	NA	21	3.9e-08	1.29397e-06	0.12123	0.52503	22	1.8e-10	1.64901e-08	0.15245	0.61578
chr2	Super-Scaffold_1	96277501	96278000	NA	NA	NA	NA	NA	NA	NA	NA	NA	NA	18	9.4e-06	6.85494e-05	0.21822	0.59489	21	7.8e-05	0.00296698	0.66111	0.3708	NA	NA	NA	NA	NA	18	7.9e-06	8.76924e-05	0.22504	0.62283
chr2	Super-Scaffold_1	96278501	96279000	NA	NA	NA	NA	NA	NA	NA	NA	NA	NA	25	3.7e-06	3.28358e-05	0.61191	0.82048	NA	NA	NA	NA	NA	NA	NA	NA	NA	NA	NA	NA	NA	NA	NA
chr2	Super-Scaffold_1	96278751	96279250	NA	NA	NA	NA	NA	18	0.0004	0.00413527	0.50299	0.75785	20	3.2e-10	1.90306e-08	0.32825	0.77381	NA	NA	NA	NA	NA	NA	NA	NA	NA	NA	NA	NA	NA	NA	NA
chr2	Super-Scaffold_1	96279001	96279500	NA	NA	NA	NA	NA	NA	NA	NA	NA	NA	14	0.00011	0.000467451	0.1614	0.56622	NA	NA	NA	NA	NA	14	0.00044	0.00195565	0.12855	0.4587	13	0.0038	0.0122778	0.18487	0.46767
chr2	Super-Scaffold_1	96286001	96286500	NA	NA	NA	NA	NA	NA	NA	NA	NA	NA	NA	NA	NA	NA	NA	NA	NA	NA	NA	NA	17	2.4e-05	0.000201888	0.4024	0.69117	NA	NA	NA	NA	NA
chr2	Super-Scaffold_1	96286251	96286750	NA	NA	NA	NA	NA	NA	NA	NA	NA	NA	NA	NA	NA	NA	NA	NA	NA	NA	NA	NA	13	0.0059	0.0183041	0.45187	0.67349	NA	NA	NA	NA	NA
chr2	Super-Scaffold_1	96293751	96294250	NA	NA	NA	NA	NA	NA	NA	NA	NA	NA	NA	NA	NA	NA	NA	NA	NA	NA	NA	NA	12	0.0079	0.0240901	0.062348	0.29084	NA	NA	NA	NA	NA
chr2	Super-Scaffold_1	96299751	96300250	NA	NA	NA	NA	NA	NA	NA	NA	NA	NA	NA	NA	NA	NA	NA	11	3e-05	0.00158322	0.26613	0.81818	NA	NA	NA	NA	NA	NA	NA	NA	NA	NA
chr2	Super-Scaffold_1	96309751	96310250	NA	NA	NA	NA	NA	12	0.00013	0.00186105	0.46903	0.72693	NA	NA	NA	NA	NA	NA	NA	NA	NA	NA	NA	NA	NA	NA	NA	14	5e-07	1e-05	0.79013	0.46471
chr2	Super-Scaffold_1	96310001	96310500	NA	NA	NA	NA	NA	NA	NA	NA	NA	NA	19	0.00091	0.00258316	0.81548	0.5949	NA	NA	NA	NA	NA	22	2.7e-08	9.5683e-07	0.80438	0.41924	22	2.7e-12	4.80702e-10	0.82618	0.40536
chr2	Super-Scaffold_1	96310251	96310750	NA	NA	NA	NA	NA	NA	NA	NA	NA	NA	NA	NA	NA	NA	NA	NA	NA	NA	NA	NA	10	0.00012	0.00070133	0.82947	0.36573	10	6.5e-06	7.56152e-05	0.82947	0.32482
chr2	Super-Scaffold_1	96342001	96342500	12	0.00025	0.00348724	0.52133	0.74945	11	1.3e-05	0.000378605	0.52854	0.79018	12	1.5e-08	4.19005e-07	0.35928	0.76361	NA	NA	NA	NA	NA	NA	NA	NA	NA	NA	NA	NA	NA	NA	NA
chr2	Super-Scaffold_1	96373251	96373750	NA	NA	NA	NA	NA	NA	NA	NA	NA	NA	NA	NA	NA	NA	NA	NA	NA	NA	NA	NA	NA	NA	NA	NA	NA	24	0.00025	0.00126357	0.56686	0.33896
chr2	Super-Scaffold_1	96373501	96374000	NA	NA	NA	NA	NA	28	0.0017	0.0122203	0.17723	0.38941	NA	NA	NA	NA	NA	NA	NA	NA	NA	NA	31	9.2e-06	9.61506e-05	0.49017	0.2417	30	2.9e-07	6.53921e-06	0.46991	0.18436
chr2	Super-Scaffold_1	96381751	96382250	NA	NA	NA	NA	NA	NA	NA	NA	NA	NA	10	0.00057	0.00175105	0.55858	0.82326	NA	NA	NA	NA	NA	NA	NA	NA	NA	NA	NA	NA	NA	NA	NA
chr2	Super-Scaffold_1	96428001	96428500	NA	NA	NA	NA	NA	NA	NA	NA	NA	NA	NA	NA	NA	NA	NA	NA	NA	NA	NA	NA	NA	NA	NA	NA	NA	15	8.4e-05	0.000545834	0.60985	0.27543
chr2	Super-Scaffold_1	96428251	96428750	NA	NA	NA	NA	NA	NA	NA	NA	NA	NA	12	3.2e-05	0.000178712	0.82024	0.45415	NA	NA	NA	NA	NA	NA	NA	NA	NA	NA	16	0.00022	0.00114254	0.82215	0.53779
chr2	Super-Scaffold_1	96432751	96433250	22	3.6e-06	0.000189422	0.47958	0.79673	NA	NA	NA	NA	NA	NA	NA	NA	NA	NA	24	0.0015	0.021248	0.77197	0.55303	20	1.1e-05	0.000109744	0.91988	0.6148	NA	NA	NA	NA	NA
chr2	Super-Scaffold_1	96433001	96433500	20	0.00011	0.00199276	0.484	0.78195	NA	NA	NA	NA	NA	NA	NA	NA	NA	NA	NA	NA	NA	NA	NA	18	0.0015	0.00536353	0.83642	0.60021	NA	NA	NA	NA	NA
chr2	Super-Scaffold_1	96433251	96433750	NA	NA	NA	NA	NA	13	0.0045	0.0281541	0.55096	0.8318	NA	NA	NA	NA	NA	16	0.0005	0.00988684	0.51853	0.8381	NA	NA	NA	NA	NA	NA	NA	NA	NA	NA
chr2	Super-Scaffold_1	96454501	96455000	14	0.0009	0.00873225	0.49706	0.7551	15	0.0012	0.00929961	0.45992	0.7304	NA	NA	NA	NA	NA	NA	NA	NA	NA	NA	16	0.0021	0.00717281	0.74301	0.5079	16	0.0032	0.0104964	0.73356	0.50821
chr2	Super-Scaffold_1	96468751	96469250	12	0.00093	0.00893998	0.77899	0.47557	NA	NA	NA	NA	NA	NA	NA	NA	NA	NA	NA	NA	NA	NA	NA	NA	NA	NA	NA	NA	NA	NA	NA	NA	NA
chr2	Super-Scaffold_1	96469001	96469500	NA	NA	NA	NA	NA	NA	NA	NA	NA	NA	11	0.0055	0.0127958	0.75046	0.48493	NA	NA	NA	NA	NA	NA	NA	NA	NA	NA	NA	NA	NA	NA	NA
chr2	Super-Scaffold_1	96470501	96471000	NA	NA	NA	NA	NA	NA	NA	NA	NA	NA	13	0.00025	0.000900107	0.892	0.62398	NA	NA	NA	NA	NA	NA	NA	NA	NA	NA	NA	NA	NA	NA	NA
chr2	Super-Scaffold_1	96471251	96471750	NA	NA	NA	NA	NA	NA	NA	NA	NA	NA	NA	NA	NA	NA	NA	NA	NA	NA	NA	NA	10	0.0062	0.0191575	0.75628	0.53669	14	0.00015	0.000847613	0.77997	0.4924
chr2	Super-Scaffold_1	96471501	96472000	NA	NA	NA	NA	NA	NA	NA	NA	NA	NA	13	0.0027	0.00663031	0.76653	0.49324	NA	NA	NA	NA	NA	NA	NA	NA	NA	NA	NA	NA	NA	NA	NA
chr2	Super-Scaffold_1	96472501	96473000	NA	NA	NA	NA	NA	NA	NA	NA	NA	NA	32	9.5e-09	2.91993e-07	0.83536	0.47955	NA	NA	NA	NA	NA	NA	NA	NA	NA	NA	NA	NA	NA	NA	NA
chr2	Super-Scaffold_1	96472751	96473250	NA	NA	NA	NA	NA	NA	NA	NA	NA	NA	27	3e-08	7.33495e-07	0.8565	0.49599	NA	NA	NA	NA	NA	NA	NA	NA	NA	NA	NA	NA	NA	NA	NA
chr2	Super-Scaffold_1	96488251	96488750	NA	NA	NA	NA	NA	NA	NA	NA	NA	NA	12	0.0024	0.00596429	0.47117	0.76278	NA	NA	NA	NA	NA	10	0.0015	0.00536353	0.55337	0.89493	NA	NA	NA	NA	NA
chr2	Super-Scaffold_1	96488501	96489000	NA	NA	NA	NA	NA	NA	NA	NA	NA	NA	15	0.0084	0.019123	0.46471	0.70904	NA	NA	NA	NA	NA	13	0.00014	0.000789403	0.45003	0.84738	NA	NA	NA	NA	NA
chr2	Super-Scaffold_1	96506001	96506500	NA	NA	NA	NA	NA	NA	NA	NA	NA	NA	NA	NA	NA	NA	NA	NA	NA	NA	NA	NA	24	5.4e-06	6.364e-05	0.85744	0.61311	NA	NA	NA	NA	NA
chr2	Super-Scaffold_1	96549251	96549750	NA	NA	NA	NA	NA	12	2.1e-05	0.000530491	0.84522	0.58426	NA	NA	NA	NA	NA	NA	NA	NA	NA	NA	NA	NA	NA	NA	NA	NA	NA	NA	NA	NA
chr2	Super-Scaffold_1	96581001	96581500	13	0.002	0.0160686	0.76381	0.50349	14	3.6e-05	0.000778405	0.84898	0.50719	NA	NA	NA	NA	NA	NA	NA	NA	NA	NA	NA	NA	NA	NA	NA	NA	NA	NA	NA	NA
chr2	Super-Scaffold_1	96581251	96581750	15	0.0024	0.0186452	0.7815	0.55733	16	0.00039	0.00405767	0.80724	0.56023	NA	NA	NA	NA	NA	NA	NA	NA	NA	NA	NA	NA	NA	NA	NA	NA	NA	NA	NA	NA
chr2	Super-Scaffold_1	96625751	96626250	NA	NA	NA	NA	NA	NA	NA	NA	NA	NA	13	0.00032	0.00109713	0.46234	0.70494	NA	NA	NA	NA	NA	NA	NA	NA	NA	NA	NA	NA	NA	NA	NA
chr2	Super-Scaffold_1	96626751	96627250	10	3.1e-05	0.00085581	0.376	0.67704	NA	NA	NA	NA	NA	10	8e-08	1.61047e-06	0.32424	0.6981	NA	NA	NA	NA	NA	NA	NA	NA	NA	NA	NA	NA	NA	NA	NA
chr2	Super-Scaffold_1	96631751	96632250	NA	NA	NA	NA	NA	NA	NA	NA	NA	NA	10	0.00014	0.000566354	0.61837	0.83763	NA	NA	NA	NA	NA	16	1.1e-06	1.81673e-05	0.51148	0.87208	NA	NA	NA	NA	NA
chr2	Super-Scaffold_1	96632001	96632500	NA	NA	NA	NA	NA	NA	NA	NA	NA	NA	NA	NA	NA	NA	NA	NA	NA	NA	NA	NA	22	1e-05	0.000101915	0.60373	0.87434	NA	NA	NA	NA	NA
chr2	Super-Scaffold_1	96734501	96735000	NA	NA	NA	NA	NA	NA	NA	NA	NA	NA	NA	NA	NA	NA	NA	NA	NA	NA	NA	NA	10	0.0011	0.00410889	0.9124	0.67582	NA	NA	NA	NA	NA
chr2	Super-Scaffold_1	96734751	96735250	13	0.0013	0.0114294	0.56942	0.79487	NA	NA	NA	NA	NA	NA	NA	NA	NA	NA	NA	NA	NA	NA	NA	12	2.1e-07	4.94483e-06	0.92178	0.5793	NA	NA	NA	NA	NA
chr2	Super-Scaffold_1	96739251	96739750	NA	NA	NA	NA	NA	NA	NA	NA	NA	NA	NA	NA	NA	NA	NA	NA	NA	NA	NA	NA	13	5.3e-05	0.000375043	0.87744	0.59275	NA	NA	NA	NA	NA
chr2	Super-Scaffold_1	96742251	96742750	12	0.00022	0.0032016	0.55047	0.82492	NA	NA	NA	NA	NA	NA	NA	NA	NA	NA	NA	NA	NA	NA	NA	NA	NA	NA	NA	NA	NA	NA	NA	NA	NA
chr2	Super-Scaffold_1	96747501	96748000	NA	NA	NA	NA	NA	NA	NA	NA	NA	NA	NA	NA	NA	NA	NA	NA	NA	NA	NA	NA	10	0.00016	0.000878619	0.8422	0.6144	10	0.00057	0.00241891	0.84585	0.59741
chr2	Super-Scaffold_1	96747751	96748250	NA	NA	NA	NA	NA	NA	NA	NA	NA	NA	12	0.00067	0.00199835	0.83355	0.61491	NA	NA	NA	NA	NA	12	3.4e-05	0.000265231	0.86639	0.61556	12	0.00011	0.000665985	0.86943	0.61496
chr2	Super-Scaffold_1	96749001	96749500	NA	NA	NA	NA	NA	NA	NA	NA	NA	NA	NA	NA	NA	NA	NA	11	0.00039	0.00838915	0.74712	0.97106	NA	NA	NA	NA	NA	NA	NA	NA	NA	NA
chr2	Super-Scaffold_1	96766501	96767000	NA	NA	NA	NA	NA	NA	NA	NA	NA	NA	26	8.4e-07	1.02389e-05	0.92871	0.6726	NA	NA	NA	NA	NA	NA	NA	NA	NA	NA	NA	NA	NA	NA	NA
chr2	Super-Scaffold_1	96766751	96767250	NA	NA	NA	NA	NA	NA	NA	NA	NA	NA	13	0.0006	0.00182644	0.97436	0.74161	NA	NA	NA	NA	NA	NA	NA	NA	NA	NA	NA	NA	NA	NA	NA
chr2	Super-Scaffold_1	96776501	96777000	NA	NA	NA	NA	NA	NA	NA	NA	NA	NA	10	0.0036	0.00862275	0.7758	0.53335	NA	NA	NA	NA	NA	NA	NA	NA	NA	NA	NA	NA	NA	NA	NA
chr2	Super-Scaffold_1	96776751	96777250	NA	NA	NA	NA	NA	NA	NA	NA	NA	NA	NA	NA	NA	NA	NA	NA	NA	NA	NA	NA	17	0.0011	0.00410889	0.69155	0.43125	17	0.00087	0.00342788	0.6928	0.4322
chr2	Super-Scaffold_1	96777001	96777500	NA	NA	NA	NA	NA	NA	NA	NA	NA	NA	NA	NA	NA	NA	NA	NA	NA	NA	NA	NA	22	0.00018	0.000962712	0.81511	0.5474	NA	NA	NA	NA	NA
chr2	Super-Scaffold_1	96784501	96785000	NA	NA	NA	NA	NA	NA	NA	NA	NA	NA	NA	NA	NA	NA	NA	NA	NA	NA	NA	NA	21	0.00025	0.00124841	0.50881	0.71696	NA	NA	NA	NA	NA
chr2	Super-Scaffold_1	96794251	96794750	NA	NA	NA	NA	NA	NA	NA	NA	NA	NA	NA	NA	NA	NA	NA	NA	NA	NA	NA	NA	29	7.8e-07	1.4046e-05	0.95111	0.67751	24	3e-07	6.70594e-06	0.94277	0.6462
chr2	Super-Scaffold_1	96794501	96795000	NA	NA	NA	NA	NA	NA	NA	NA	NA	NA	NA	NA	NA	NA	NA	NA	NA	NA	NA	NA	36	1.1e-07	2.94708e-06	0.94395	0.66596	29	2.8e-06	3.89037e-05	0.95494	0.66418
chr2	Super-Scaffold_1	96797001	96797500	NA	NA	NA	NA	NA	NA	NA	NA	NA	NA	NA	NA	NA	NA	NA	NA	NA	NA	NA	NA	14	1.4e-05	0.000132643	0.68085	0.89752	NA	NA	NA	NA	NA
chr2	Super-Scaffold_1	96800501	96801000	NA	NA	NA	NA	NA	NA	NA	NA	NA	NA	10	7e-05	0.000329787	0.5454	0.87658	NA	NA	NA	NA	NA	13	0.00089	0.00346912	0.61316	0.86111	NA	NA	NA	NA	NA
chr2	Super-Scaffold_1	96801251	96801750	NA	NA	NA	NA	NA	NA	NA	NA	NA	NA	NA	NA	NA	NA	NA	NA	NA	NA	NA	NA	15	0.00029	0.00140431	0.56791	0.87445	NA	NA	NA	NA	NA
chr2	Super-Scaffold_1	96802501	96803000	NA	NA	NA	NA	NA	NA	NA	NA	NA	NA	NA	NA	NA	NA	NA	NA	NA	NA	NA	NA	NA	NA	NA	NA	NA	28	0.0042	0.0134602	0.63322	0.87273
chr2	Super-Scaffold_1	96802751	96803250	NA	NA	NA	NA	NA	NA	NA	NA	NA	NA	26	1.7e-10	1.12543e-08	0.3414	0.79404	NA	NA	NA	NA	NA	16	0.0014	0.00504792	0.36973	0.64931	22	1.8e-07	4.47361e-06	0.35912	0.75825
chr2	Super-Scaffold_1	96803001	96803500	NA	NA	NA	NA	NA	NA	NA	NA	NA	NA	14	2.3e-06	2.2582e-05	0.44389	0.89374	NA	NA	NA	NA	NA	NA	NA	NA	NA	NA	14	0.00096	0.00372361	0.47556	0.77702
chr2	Super-Scaffold_1	96834251	96834750	NA	NA	NA	NA	NA	NA	NA	NA	NA	NA	NA	NA	NA	NA	NA	16	0.0002	0.00542611	0.75606	0.43798	NA	NA	NA	NA	NA	15	0.00024	0.00122417	0.38733	0.75231
chr2	Super-Scaffold_1	96834501	96835000	NA	NA	NA	NA	NA	NA	NA	NA	NA	NA	11	0.0032	0.00774037	0.34764	0.61505	NA	NA	NA	NA	NA	14	0.002	0.00686671	0.36476	0.59016	14	3.6e-06	4.75987e-05	0.35722	0.73654
chr2	Super-Scaffold_1	96835001	96835500	33	0.0015	0.0128067	0.48878	0.6964	NA	NA	NA	NA	NA	NA	NA	NA	NA	NA	25	1.8e-06	0.00021231	0.8067	0.55716	NA	NA	NA	NA	NA	NA	NA	NA	NA	NA
chr2	Super-Scaffold_1	96839001	96839500	NA	NA	NA	NA	NA	NA	NA	NA	NA	NA	19	0.00028	0.000985581	0.48741	0.24565	NA	NA	NA	NA	NA	NA	NA	NA	NA	NA	NA	NA	NA	NA	NA
chr2	Super-Scaffold_1	96839251	96839750	NA	NA	NA	NA	NA	22	4.1e-11	1.89027e-08	0.58983	0.15789	16	0.0051	0.0119228	0.44987	0.19698	26	2.4e-09	1.13232e-06	0.53122	0.21304	23	2.4e-08	8.71686e-07	0.51449	0.16836	NA	NA	NA	NA	NA
chr2	Super-Scaffold_1	96839501	96840000	NA	NA	NA	NA	NA	16	4.4e-09	9.50803e-07	0.8398	0.31369	NA	NA	NA	NA	NA	19	9.2e-10	4.91384e-07	0.75568	0.26433	24	9.6e-06	9.95957e-05	0.665	0.34624	NA	NA	NA	NA	NA
chr2	Super-Scaffold_1	96840751	96841250	NA	NA	NA	NA	NA	NA	NA	NA	NA	NA	15	1.2e-05	8.25467e-05	0.94704	0.64521	NA	NA	NA	NA	NA	NA	NA	NA	NA	NA	NA	NA	NA	NA	NA
chr2	Super-Scaffold_1	96841001	96841500	NA	NA	NA	NA	NA	NA	NA	NA	NA	NA	12	3.9e-05	0.000208595	0.96125	0.66486	NA	NA	NA	NA	NA	NA	NA	NA	NA	NA	13	1.1e-08	4.70233e-07	0.95782	0.72292
chr2	Super-Scaffold_1	96844751	96845250	18	0.0025	0.0193213	0.80246	0.59737	NA	NA	NA	NA	NA	NA	NA	NA	NA	NA	NA	NA	NA	NA	NA	NA	NA	NA	NA	NA	NA	NA	NA	NA	NA
chr2	Super-Scaffold_1	96845251	96845750	NA	NA	NA	NA	NA	NA	NA	NA	NA	NA	NA	NA	NA	NA	NA	NA	NA	NA	NA	NA	NA	NA	NA	NA	NA	10	0.00025	0.00126357	0.95	0.67895
chr2	Super-Scaffold_1	96865501	96866000	NA	NA	NA	NA	NA	NA	NA	NA	NA	NA	NA	NA	NA	NA	NA	NA	NA	NA	NA	NA	NA	NA	NA	NA	NA	11	0.0008	0.00319621	0.91789	0.66064
chr2	Super-Scaffold_1	96890001	96890500	NA	NA	NA	NA	NA	10	0.002	0.0139806	0.9636	0.5852	NA	NA	NA	NA	NA	NA	NA	NA	NA	NA	NA	NA	NA	NA	NA	NA	NA	NA	NA	NA
chr2	Super-Scaffold_1	96898251	96898750	NA	NA	NA	NA	NA	12	0.0013	0.00989843	0.66325	0.93981	NA	NA	NA	NA	NA	NA	NA	NA	NA	NA	NA	NA	NA	NA	NA	NA	NA	NA	NA	NA
chr2	Super-Scaffold_1	96914751	96915250	NA	NA	NA	NA	NA	NA	NA	NA	NA	NA	NA	NA	NA	NA	NA	NA	NA	NA	NA	NA	10	0.00067	0.00274779	0.5866	0.22326	NA	NA	NA	NA	NA
chr2	Super-Scaffold_1	96915001	96915500	NA	NA	NA	NA	NA	NA	NA	NA	NA	NA	NA	NA	NA	NA	NA	NA	NA	NA	NA	NA	11	0.00041	0.00184584	0.62418	0.29387	NA	NA	NA	NA	NA
chr2	Super-Scaffold_1	96922501	96923000	15	0.00019	0.00288888	0.85791	0.60216	NA	NA	NA	NA	NA	NA	NA	NA	NA	NA	NA	NA	NA	NA	NA	NA	NA	NA	NA	NA	NA	NA	NA	NA	NA
chr2	Super-Scaffold_1	96939751	96940250	NA	NA	NA	NA	NA	NA	NA	NA	NA	NA	NA	NA	NA	NA	NA	NA	NA	NA	NA	NA	10	0.00051	0.00220487	0.7576	0.46099	NA	NA	NA	NA	NA
chr2	Super-Scaffold_1	96944751	96945250	NA	NA	NA	NA	NA	NA	NA	NA	NA	NA	NA	NA	NA	NA	NA	NA	NA	NA	NA	NA	NA	NA	NA	NA	NA	11	0.0035	0.0113846	0.29224	0.56366
chr2	Super-Scaffold_1	96947251	96947750	19	0.002	0.0160686	0.77192	0.5674	NA	NA	NA	NA	NA	NA	NA	NA	NA	NA	NA	NA	NA	NA	NA	NA	NA	NA	NA	NA	NA	NA	NA	NA	NA
chr2	Super-Scaffold_1	96949501	96950000	11	0.0045	0.0319263	0.76199	0.48755	NA	NA	NA	NA	NA	NA	NA	NA	NA	NA	NA	NA	NA	NA	NA	NA	NA	NA	NA	NA	NA	NA	NA	NA	NA
chr2	Super-Scaffold_1	96973501	96974000	NA	NA	NA	NA	NA	NA	NA	NA	NA	NA	NA	NA	NA	NA	NA	NA	NA	NA	NA	NA	NA	NA	NA	NA	NA	16	0.004	0.0128722	0.84163	0.64148
chr2	Super-Scaffold_1	96979501	96980000	NA	NA	NA	NA	NA	NA	NA	NA	NA	NA	NA	NA	NA	NA	NA	NA	NA	NA	NA	NA	10	0.0023	0.00776375	0.76956	0.52107	NA	NA	NA	NA	NA
chr2	Super-Scaffold_1	96992251	96992750	NA	NA	NA	NA	NA	NA	NA	NA	NA	NA	NA	NA	NA	NA	NA	NA	NA	NA	NA	NA	NA	NA	NA	NA	NA	10	0.00067	0.00275963	0.98333	0.58721
chr2	Super-Scaffold_1	96997251	96997750	NA	NA	NA	NA	NA	NA	NA	NA	NA	NA	NA	NA	NA	NA	NA	NA	NA	NA	NA	NA	13	0.00014	0.000789403	0.41643	0.13992	NA	NA	NA	NA	NA
chr2	Super-Scaffold_1	96999001	96999500	11	4e-06	0.00020513	0.42475	0.15152	NA	NA	NA	NA	NA	NA	NA	NA	NA	NA	NA	NA	NA	NA	NA	NA	NA	NA	NA	NA	NA	NA	NA	NA	NA
chr2	Super-Scaffold_1	97008751	97009250	NA	NA	NA	NA	NA	NA	NA	NA	NA	NA	NA	NA	NA	NA	NA	11	0.0034	0.0404094	0.50965	0.26472	NA	NA	NA	NA	NA	NA	NA	NA	NA	NA
chr2	Super-Scaffold_1	97013251	97013750	NA	NA	NA	NA	NA	12	0.00036	0.00384358	0.47337	0.80742	NA	NA	NA	NA	NA	NA	NA	NA	NA	NA	NA	NA	NA	NA	NA	NA	NA	NA	NA	NA
chr2	Super-Scaffold_1	97017751	97018250	NA	NA	NA	NA	NA	NA	NA	NA	NA	NA	NA	NA	NA	NA	NA	NA	NA	NA	NA	NA	10	0.00046	0.00202577	0.89047	0.56431	NA	NA	NA	NA	NA
chr2	Super-Scaffold_1	97022751	97023250	NA	NA	NA	NA	NA	NA	NA	NA	NA	NA	NA	NA	NA	NA	NA	13	0.0013	0.0190281	0.21163	0.50433	NA	NA	NA	NA	NA	NA	NA	NA	NA	NA
chr2	Super-Scaffold_1	97024501	97025000	NA	NA	NA	NA	NA	NA	NA	NA	NA	NA	10	0.00025	0.000900107	0.87929	0.64121	NA	NA	NA	NA	NA	NA	NA	NA	NA	NA	NA	NA	NA	NA	NA
chr2	Super-Scaffold_1	97033251	97033750	NA	NA	NA	NA	NA	16	0.0091	0.0537299	0.78379	0.53201	NA	NA	NA	NA	NA	NA	NA	NA	NA	NA	NA	NA	NA	NA	NA	NA	NA	NA	NA	NA
chr2	Super-Scaffold_1	97044251	97044750	35	5.9e-13	5.88089e-10	0.33193	0.74438	32	6.4e-07	4.36768e-05	0.44031	0.74014	NA	NA	NA	NA	NA	NA	NA	NA	NA	NA	31	3.5e-06	4.54737e-05	0.58711	0.3318	NA	NA	NA	NA	NA
chr2	Super-Scaffold_1	97044501	97045000	27	4.5e-14	8.5623e-11	0.25279	0.79495	24	2e-08	3.08366e-06	0.41764	0.77221	36	0.00017	0.000662002	0.60537	0.82395	22	0.00016	0.00465401	0.43364	0.22776	27	4e-08	1.32064e-06	0.58896	0.25703	NA	NA	NA	NA	NA
chr2	Super-Scaffold_1	97050501	97051000	NA	NA	NA	NA	NA	NA	NA	NA	NA	NA	NA	NA	NA	NA	NA	NA	NA	NA	NA	NA	NA	NA	NA	NA	NA	18	0.0012	0.00445164	0.88946	0.67628
chr2	Super-Scaffold_1	97050751	97051250	NA	NA	NA	NA	NA	NA	NA	NA	NA	NA	NA	NA	NA	NA	NA	NA	NA	NA	NA	NA	NA	NA	NA	NA	NA	18	0.0075	0.0231532	0.85774	0.64291
chr2	Super-Scaffold_1	97054001	97054500	NA	NA	NA	NA	NA	NA	NA	NA	NA	NA	NA	NA	NA	NA	NA	NA	NA	NA	NA	NA	NA	NA	NA	NA	NA	14	0.00061	0.00255722	0.83533	0.55761
chr2	Super-Scaffold_1	97054501	97055000	NA	NA	NA	NA	NA	NA	NA	NA	NA	NA	17	0.00021	0.000783618	0.78794	0.56117	NA	NA	NA	NA	NA	NA	NA	NA	NA	NA	NA	NA	NA	NA	NA
chr2	Super-Scaffold_1	97093251	97093750	10	0.00071	0.00738108	0.97667	0.75272	NA	NA	NA	NA	NA	11	0.00045	0.00144622	0.93508	0.71537	NA	NA	NA	NA	NA	NA	NA	NA	NA	NA	10	0.0057	0.0178724	0.929	0.70835
chr2	Super-Scaffold_1	97127751	97128250	NA	NA	NA	NA	NA	12	0.0019	0.0134175	0.60165	0.84387	NA	NA	NA	NA	NA	NA	NA	NA	NA	NA	NA	NA	NA	NA	NA	NA	NA	NA	NA	NA
chr2	Super-Scaffold_1	97128001	97128500	NA	NA	NA	NA	NA	14	0.00018	0.00233757	0.58073	0.80873	NA	NA	NA	NA	NA	NA	NA	NA	NA	NA	NA	NA	NA	NA	NA	NA	NA	NA	NA	NA
chr2	Super-Scaffold_1	97159501	97160000	NA	NA	NA	NA	NA	NA	NA	NA	NA	NA	16	1e-08	3.01791e-07	0.27279	0.68476	NA	NA	NA	NA	NA	14	0.0095	0.0287161	0.2721	0.49567	NA	NA	NA	NA	NA
chr2	Super-Scaffold_1	97159751	97160250	NA	NA	NA	NA	NA	NA	NA	NA	NA	NA	12	1.7e-09	7.20629e-08	0.31872	0.78941	NA	NA	NA	NA	NA	NA	NA	NA	NA	NA	NA	NA	NA	NA	NA
chr2	Super-Scaffold_1	97169251	97169750	NA	NA	NA	NA	NA	NA	NA	NA	NA	NA	NA	NA	NA	NA	NA	NA	NA	NA	NA	NA	10	0.00048	0.00209237	0.47246	0.80783	12	0.00031	0.00149456	0.44384	0.76918
chr2	Super-Scaffold_1	97169501	97170000	NA	NA	NA	NA	NA	NA	NA	NA	NA	NA	NA	NA	NA	NA	NA	NA	NA	NA	NA	NA	NA	NA	NA	NA	NA	16	0.00011	0.000665985	0.37875	0.69431
chr2	Super-Scaffold_1	97187751	97188250	NA	NA	NA	NA	NA	NA	NA	NA	NA	NA	NA	NA	NA	NA	NA	NA	NA	NA	NA	NA	19	2.6e-05	0.000215396	0.93553	0.64314	NA	NA	NA	NA	NA
chr2	Super-Scaffold_1	97188001	97188500	NA	NA	NA	NA	NA	NA	NA	NA	NA	NA	NA	NA	NA	NA	NA	NA	NA	NA	NA	NA	12	0.00034	0.0015954	0.94725	0.63039	NA	NA	NA	NA	NA
chr2	Super-Scaffold_1	97235501	97236000	NA	NA	NA	NA	NA	NA	NA	NA	NA	NA	14	0.0035	0.00840085	0.79931	0.59657	NA	NA	NA	NA	NA	NA	NA	NA	NA	NA	NA	NA	NA	NA	NA
chr2	Super-Scaffold_1	97257251	97257750	NA	NA	NA	NA	NA	NA	NA	NA	NA	NA	NA	NA	NA	NA	NA	NA	NA	NA	NA	NA	14	0.0027	0.00895193	0.77409	0.56957	NA	NA	NA	NA	NA
chr2	Super-Scaffold_1	97261251	97261750	NA	NA	NA	NA	NA	NA	NA	NA	NA	NA	NA	NA	NA	NA	NA	NA	NA	NA	NA	NA	NA	NA	NA	NA	NA	11	6.5e-05	0.000448414	0.81091	0.46933
chr2	Super-Scaffold_1	97267251	97267750	27	0.00018	0.00278774	0.66193	0.86566	NA	NA	NA	NA	NA	NA	NA	NA	NA	NA	NA	NA	NA	NA	NA	NA	NA	NA	NA	NA	NA	NA	NA	NA	NA
chr2	Super-Scaffold_1	97267501	97268000	21	4.2e-05	0.00104586	0.56996	0.82371	NA	NA	NA	NA	NA	NA	NA	NA	NA	NA	NA	NA	NA	NA	NA	NA	NA	NA	NA	NA	NA	NA	NA	NA	NA
chr2	Super-Scaffold_1	97269751	97270250	NA	NA	NA	NA	NA	NA	NA	NA	NA	NA	NA	NA	NA	NA	NA	NA	NA	NA	NA	NA	14	0.0015	0.00536353	0.67007	0.42639	NA	NA	NA	NA	NA
chr2	Super-Scaffold_1	97271501	97272000	NA	NA	NA	NA	NA	NA	NA	NA	NA	NA	26	9.2e-05	0.000409564	0.42716	0.68256	NA	NA	NA	NA	NA	NA	NA	NA	NA	NA	NA	NA	NA	NA	NA
chr2	Super-Scaffold_1	97271751	97272250	NA	NA	NA	NA	NA	NA	NA	NA	NA	NA	NA	NA	NA	NA	NA	NA	NA	NA	NA	NA	27	0.0068	0.0209033	0.42068	0.6223	NA	NA	NA	NA	NA
chr2	Super-Scaffold_1	97276751	97277250	NA	NA	NA	NA	NA	19	9.3e-05	0.00149158	0.67428	0.47294	19	2.1e-07	3.40435e-06	0.75391	0.47263	NA	NA	NA	NA	NA	20	7.6e-05	0.000495602	0.76154	0.52732	NA	NA	NA	NA	NA
chr2	Super-Scaffold_1	97277001	97277500	NA	NA	NA	NA	NA	NA	NA	NA	NA	NA	19	7.5e-06	5.72604e-05	0.75684	0.51335	NA	NA	NA	NA	NA	18	2.5e-06	3.49033e-05	0.74333	0.48518	NA	NA	NA	NA	NA
chr2	Super-Scaffold_1	97277251	97277750	NA	NA	NA	NA	NA	NA	NA	NA	NA	NA	NA	NA	NA	NA	NA	NA	NA	NA	NA	NA	NA	NA	NA	NA	NA	15	0.0008	0.00319621	0.86336	0.61036
chr2	Super-Scaffold_1	97282251	97282750	NA	NA	NA	NA	NA	19	1.7e-05	0.000456667	0.44478	0.19038	NA	NA	NA	NA	NA	NA	NA	NA	NA	NA	NA	NA	NA	NA	NA	NA	NA	NA	NA	NA
chr2	Super-Scaffold_1	97282501	97283000	NA	NA	NA	NA	NA	10	1.4e-08	2.33125e-06	0.3389	0.01952	NA	NA	NA	NA	NA	NA	NA	NA	NA	NA	NA	NA	NA	NA	NA	NA	NA	NA	NA	NA
chr2	Super-Scaffold_1	97283251	97283750	NA	NA	NA	NA	NA	NA	NA	NA	NA	NA	NA	NA	NA	NA	NA	NA	NA	NA	NA	NA	14	3.9e-06	4.95206e-05	0.62129	0.1493	14	0.00037	0.00171744	0.59676	0.30832
chr2	Super-Scaffold_1	97289001	97289500	30	2.6e-05	0.00075457	0.8878	0.67937	NA	NA	NA	NA	NA	30	5.4e-05	0.00027	0.89651	0.68821	NA	NA	NA	NA	NA	NA	NA	NA	NA	NA	NA	NA	NA	NA	NA
chr2	Super-Scaffold_1	97293751	97294250	10	2.7e-05	0.000776428	0.22262	0.80141	15	0.00032	0.00352803	0.41622	0.77434	NA	NA	NA	NA	NA	NA	NA	NA	NA	NA	NA	NA	NA	NA	NA	NA	NA	NA	NA	NA
chr2	Super-Scaffold_1	97294001	97294500	NA	NA	NA	NA	NA	16	0.006	0.0365217	0.4755	0.77672	NA	NA	NA	NA	NA	NA	NA	NA	NA	NA	NA	NA	NA	NA	NA	NA	NA	NA	NA	NA
chr2	Super-Scaffold_1	97303751	97304250	NA	NA	NA	NA	NA	NA	NA	NA	NA	NA	14	0.00042	0.00136656	0.75702	0.53464	NA	NA	NA	NA	NA	14	4.4e-06	5.43672e-05	0.75702	0.46331	NA	NA	NA	NA	NA
chr2	Super-Scaffold_1	97309501	97310000	NA	NA	NA	NA	NA	NA	NA	NA	NA	NA	NA	NA	NA	NA	NA	18	0.002	0.0263183	0.71147	0.92902	NA	NA	NA	NA	NA	NA	NA	NA	NA	NA
chr2	Super-Scaffold_1	97309751	97310250	NA	NA	NA	NA	NA	NA	NA	NA	NA	NA	NA	NA	NA	NA	NA	10	0.00011	0.00366598	0.53817	0.92223	NA	NA	NA	NA	NA	NA	NA	NA	NA	NA
chr2	Super-Scaffold_1	97316001	97316500	NA	NA	NA	NA	NA	NA	NA	NA	NA	NA	NA	NA	NA	NA	NA	NA	NA	NA	NA	NA	NA	NA	NA	NA	NA	14	0.00014	0.000802641	0.81968	0.5676
chr2	Super-Scaffold_1	97343251	97343750	NA	NA	NA	NA	NA	NA	NA	NA	NA	NA	NA	NA	NA	NA	NA	NA	NA	NA	NA	NA	11	0.00034	0.0015954	0.50661	0.75636	NA	NA	NA	NA	NA
chr2	Super-Scaffold_1	97352501	97353000	13	0.00013	0.00223276	0.86493	0.60307	NA	NA	NA	NA	NA	NA	NA	NA	NA	NA	NA	NA	NA	NA	NA	NA	NA	NA	NA	NA	NA	NA	NA	NA	NA
chr2	Super-Scaffold_1	97352751	97353250	11	1.3e-05	0.000462665	0.87176	0.5317	11	1.3e-05	0.000378605	0.86725	0.51705	11	0.00032	0.00109713	0.77258	0.49337	NA	NA	NA	NA	NA	NA	NA	NA	NA	NA	NA	NA	NA	NA	NA
chr2	Super-Scaffold_1	97354001	97354500	NA	NA	NA	NA	NA	NA	NA	NA	NA	NA	14	0.00024	0.000871239	0.91312	0.67022	NA	NA	NA	NA	NA	NA	NA	NA	NA	NA	NA	NA	NA	NA	NA
chr2	Super-Scaffold_1	97369751	97370250	NA	NA	NA	NA	NA	NA	NA	NA	NA	NA	NA	NA	NA	NA	NA	NA	NA	NA	NA	NA	16	9.8e-07	1.67685e-05	0.84133	0.45758	NA	NA	NA	NA	NA
chr2	Super-Scaffold_1	97370001	97370500	NA	NA	NA	NA	NA	NA	NA	NA	NA	NA	NA	NA	NA	NA	NA	NA	NA	NA	NA	NA	20	8.6e-05	0.000545482	0.80204	0.51244	NA	NA	NA	NA	NA
chr2	Super-Scaffold_1	97382751	97383250	NA	NA	NA	NA	NA	NA	NA	NA	NA	NA	21	9.7e-06	7.02629e-05	0.36187	0.61234	NA	NA	NA	NA	NA	NA	NA	NA	NA	NA	NA	NA	NA	NA	NA
chr2	Super-Scaffold_1	97383001	97383500	NA	NA	NA	NA	NA	NA	NA	NA	NA	NA	11	7.2e-05	0.000337435	0.43803	0.72364	NA	NA	NA	NA	NA	NA	NA	NA	NA	NA	NA	NA	NA	NA	NA
chr2	Super-Scaffold_1	97395251	97395750	NA	NA	NA	NA	NA	NA	NA	NA	NA	NA	NA	NA	NA	NA	NA	NA	NA	NA	NA	NA	11	9.9e-05	0.000607494	0.56185	0.18906	NA	NA	NA	NA	NA
chr2	Super-Scaffold_1	97397251	97397750	14	8.9e-05	0.00173969	0.4215	0.70837	NA	NA	NA	NA	NA	14	4.3e-06	3.68728e-05	0.338	0.71626	NA	NA	NA	NA	NA	NA	NA	NA	NA	NA	NA	NA	NA	NA	NA
chr2	Super-Scaffold_1	97397501	97398000	11	9.4e-05	0.00181288	0.32485	0.68817	NA	NA	NA	NA	NA	11	7.4e-06	5.66865e-05	0.23824	0.68376	NA	NA	NA	NA	NA	NA	NA	NA	NA	NA	NA	NA	NA	NA	NA
chr2	Super-Scaffold_1	97400251	97400750	NA	NA	NA	NA	NA	15	0.00078	0.00674082	0.51733	0.76753	15	7.4e-06	5.66865e-05	0.43861	0.78244	NA	NA	NA	NA	NA	NA	NA	NA	NA	NA	NA	NA	NA	NA	NA
chr2	Super-Scaffold_1	97400501	97401000	NA	NA	NA	NA	NA	NA	NA	NA	NA	NA	15	0.0023	0.00574848	0.54856	0.7765	NA	NA	NA	NA	NA	NA	NA	NA	NA	NA	NA	NA	NA	NA	NA
chr2	Super-Scaffold_1	97409001	97409500	NA	NA	NA	NA	NA	NA	NA	NA	NA	NA	NA	NA	NA	NA	NA	16	0.006	0.0658939	0.70599	0.45296	NA	NA	NA	NA	NA	14	1.4e-07	3.64995e-06	0.29681	0.7576
chr2	Super-Scaffold_1	97409251	97409750	NA	NA	NA	NA	NA	NA	NA	NA	NA	NA	NA	NA	NA	NA	NA	NA	NA	NA	NA	NA	NA	NA	NA	NA	NA	21	9.5e-06	0.000101512	0.26944	0.59043
chr2	Super-Scaffold_1	97430751	97431250	NA	NA	NA	NA	NA	NA	NA	NA	NA	NA	NA	NA	NA	NA	NA	17	0.0093	0.0979917	0.24918	0.46191	NA	NA	NA	NA	NA	NA	NA	NA	NA	NA
chr2	Super-Scaffold_1	97440001	97440500	NA	NA	NA	NA	NA	NA	NA	NA	NA	NA	17	0.0015	0.00394174	0.70414	0.93347	NA	NA	NA	NA	NA	NA	NA	NA	NA	NA	NA	NA	NA	NA	NA
chr2	Super-Scaffold_1	97440251	97440750	NA	NA	NA	NA	NA	NA	NA	NA	NA	NA	15	0.0021	0.00529867	0.65393	0.92882	NA	NA	NA	NA	NA	NA	NA	NA	NA	NA	NA	NA	NA	NA	NA
chr2	Super-Scaffold_1	97468001	97468500	NA	NA	NA	NA	NA	16	0.0087	0.0514842	0.24341	0.4812	NA	NA	NA	NA	NA	NA	NA	NA	NA	NA	NA	NA	NA	NA	NA	NA	NA	NA	NA	NA
chr2	Super-Scaffold_1	97473751	97474250	NA	NA	NA	NA	NA	NA	NA	NA	NA	NA	NA	NA	NA	NA	NA	NA	NA	NA	NA	NA	13	6.5e-05	0.00043925	0.56465	0.9359	NA	NA	NA	NA	NA
chr2	Super-Scaffold_1	97488751	97489250	10	0.00012	0.00210965	0.42291	0.72467	NA	NA	NA	NA	NA	11	5.5e-07	7.28563e-06	0.32076	0.71092	NA	NA	NA	NA	NA	NA	NA	NA	NA	NA	NA	NA	NA	NA	NA
chr2	Super-Scaffold_1	97511501	97512000	NA	NA	NA	NA	NA	NA	NA	NA	NA	NA	NA	NA	NA	NA	NA	NA	NA	NA	NA	NA	13	0.0031	0.0101329	0.68342	0.91069	NA	NA	NA	NA	NA
chr2	Super-Scaffold_1	97511751	97512250	NA	NA	NA	NA	NA	NA	NA	NA	NA	NA	NA	NA	NA	NA	NA	NA	NA	NA	NA	NA	10	0.00048	0.00209237	0.60838	0.8872	11	0.00014	0.000802641	0.54637	0.8721
chr2	Super-Scaffold_1	97512001	97512500	NA	NA	NA	NA	NA	NA	NA	NA	NA	NA	NA	NA	NA	NA	NA	NA	NA	NA	NA	NA	11	0.00035	0.00163107	0.51054	0.83784	12	0.00052	0.0022523	0.47936	0.80567
chr2	Super-Scaffold_1	97512251	97512750	NA	NA	NA	NA	NA	NA	NA	NA	NA	NA	NA	NA	NA	NA	NA	NA	NA	NA	NA	NA	12	0.0045	0.0142296	0.60665	0.83029	NA	NA	NA	NA	NA
chr2	Super-Scaffold_1	97518001	97518500	NA	NA	NA	NA	NA	26	0.00078	0.00674082	0.87497	0.63913	23	0.00057	0.00175105	0.89859	0.68646	NA	NA	NA	NA	NA	NA	NA	NA	NA	NA	NA	NA	NA	NA	NA
chr2	Super-Scaffold_1	97518251	97518750	NA	NA	NA	NA	NA	24	0.0035	0.0225526	0.89671	0.65776	NA	NA	NA	NA	NA	NA	NA	NA	NA	NA	NA	NA	NA	NA	NA	NA	NA	NA	NA	NA
chr2	Super-Scaffold_1	97518751	97519250	NA	NA	NA	NA	NA	NA	NA	NA	NA	NA	NA	NA	NA	NA	NA	NA	NA	NA	NA	NA	NA	NA	NA	NA	NA	14	0.0011	0.00413047	0.8434	0.60126
chr2	Super-Scaffold_1	97533251	97533750	16	0.0041	0.0294172	0.32571	0.58502	NA	NA	NA	NA	NA	18	0.00091	0.00258316	0.24458	0.56655	NA	NA	NA	NA	NA	NA	NA	NA	NA	NA	NA	NA	NA	NA	NA
chr2	Super-Scaffold_1	97535501	97536000	NA	NA	NA	NA	NA	NA	NA	NA	NA	NA	13	2.6e-05	0.000152105	0.24024	0.59483	NA	NA	NA	NA	NA	NA	NA	NA	NA	NA	13	0.00067	0.00275963	0.25057	0.54013
chr2	Super-Scaffold_1	97535751	97536250	NA	NA	NA	NA	NA	NA	NA	NA	NA	NA	24	8.1e-08	1.62482e-06	0.19771	0.52989	NA	NA	NA	NA	NA	24	0.00022	0.00112744	0.19224	0.43215	25	2e-05	0.000180088	0.19518	0.46715
chr2	Super-Scaffold_1	97536001	97536500	NA	NA	NA	NA	NA	NA	NA	NA	NA	NA	13	7.7e-06	5.85316e-05	0.1581	0.48598	NA	NA	NA	NA	NA	NA	NA	NA	NA	NA	14	0.00063	0.00262605	0.14681	0.41398
chr2	Super-Scaffold_1	97540001	97540500	NA	NA	NA	NA	NA	NA	NA	NA	NA	NA	10	0.00019	0.000721833	0.31192	0.63027	NA	NA	NA	NA	NA	10	9.9e-07	1.68825e-05	0.3168	0.74737	10	3e-06	4.11135e-05	0.31738	0.6645
chr2	Super-Scaffold_1	97540251	97540750	NA	NA	NA	NA	NA	NA	NA	NA	NA	NA	12	0.0024	0.00596429	0.36175	0.63266	NA	NA	NA	NA	NA	12	3.4e-07	7.26943e-06	0.35583	0.78208	12	1.2e-06	1.98769e-05	0.34516	0.72833
chr2	Super-Scaffold_1	97551251	97551750	NA	NA	NA	NA	NA	NA	NA	NA	NA	NA	NA	NA	NA	NA	NA	NA	NA	NA	NA	NA	NA	NA	NA	NA	NA	12	0.0013	0.00476356	0.61746	0.87292
chr2	Super-Scaffold_1	97551501	97552000	NA	NA	NA	NA	NA	NA	NA	NA	NA	NA	13	8.1e-05	0.000369687	0.39693	0.79128	NA	NA	NA	NA	NA	14	0.00026	0.00128727	0.43777	0.78361	NA	NA	NA	NA	NA
chr2	Super-Scaffold_1	97551751	97552250	NA	NA	NA	NA	NA	NA	NA	NA	NA	NA	10	7.3e-07	9.14778e-06	0.13336	0.77313	NA	NA	NA	NA	NA	10	0.00016	0.000878619	0.11976	0.66661	NA	NA	NA	NA	NA
chr2	Super-Scaffold_1	97552251	97552750	NA	NA	NA	NA	NA	NA	NA	NA	NA	NA	14	2.8e-05	0.000160985	0.51653	0.81481	NA	NA	NA	NA	NA	17	0.0001	0.000607494	0.50716	0.7496	15	0.00039	0.00179263	0.48484	0.72965
chr2	Super-Scaffold_1	97552501	97553000	NA	NA	NA	NA	NA	NA	NA	NA	NA	NA	17	4.8e-05	0.000246032	0.50592	0.75751	NA	NA	NA	NA	NA	18	0.00015	0.000833667	0.52788	0.74713	NA	NA	NA	NA	NA
chr2	Super-Scaffold_1	97554501	97555000	NA	NA	NA	NA	NA	NA	NA	NA	NA	NA	NA	NA	NA	NA	NA	NA	NA	NA	NA	NA	NA	NA	NA	NA	NA	22	0.0002	0.00106333	0.57036	0.78347
chr2	Super-Scaffold_1	97556251	97556750	NA	NA	NA	NA	NA	NA	NA	NA	NA	NA	13	5.8e-05	0.000285105	0.41582	0.80164	NA	NA	NA	NA	NA	11	9.9e-05	0.000607494	0.44597	0.80725	12	2.5e-05	0.000214143	0.52456	0.90146
chr2	Super-Scaffold_1	97558501	97559000	NA	NA	NA	NA	NA	NA	NA	NA	NA	NA	16	0.0012	0.00324552	0.20105	0.43876	NA	NA	NA	NA	NA	NA	NA	NA	NA	NA	NA	NA	NA	NA	NA
chr2	Super-Scaffold_1	97570751	97571250	NA	NA	NA	NA	NA	NA	NA	NA	NA	NA	13	0.00021	0.000783618	0.51212	0.85859	NA	NA	NA	NA	NA	11	0.00087	0.00340579	0.5634	0.91889	NA	NA	NA	NA	NA
chr2	Super-Scaffold_1	97571001	97571500	NA	NA	NA	NA	NA	NA	NA	NA	NA	NA	NA	NA	NA	NA	NA	NA	NA	NA	NA	NA	12	0.00011	0.000655581	0.58517	0.9527	NA	NA	NA	NA	NA
chr2	Super-Scaffold_1	97572251	97572750	NA	NA	NA	NA	NA	NA	NA	NA	NA	NA	19	1.7e-07	2.87305e-06	0.22076	0.61092	NA	NA	NA	NA	NA	19	1.2e-07	3.16467e-06	0.20629	0.59514	NA	NA	NA	NA	NA
chr2	Super-Scaffold_1	97572501	97573000	NA	NA	NA	NA	NA	NA	NA	NA	NA	NA	16	4.5e-05	0.000233599	0.12413	0.45916	NA	NA	NA	NA	NA	NA	NA	NA	NA	NA	NA	NA	NA	NA	NA
chr2	Super-Scaffold_1	97573001	97573500	33	1.1e-08	2.28962e-06	0.24565	0.62567	NA	NA	NA	NA	NA	32	1.6e-10	1.07025e-08	0.1297	0.63045	32	9.4e-05	0.00337684	0.4553	0.20985	NA	NA	NA	NA	NA	31	4.1e-07	8.55794e-06	0.1326	0.42996
chr2	Super-Scaffold_1	97573251	97573750	28	9.4e-09	2.03437e-06	0.33411	0.73295	30	0.00025	0.00296034	0.54364	0.766	34	4.7e-14	1.67523e-11	0.14404	0.72338	NA	NA	NA	NA	NA	39	3.6e-10	2.8853e-08	0.10097	0.36075	35	1.2e-09	7.77692e-08	0.12892	0.49532
chr2	Super-Scaffold_1	97573501	97574000	20	0.00039	0.00477473	0.47841	0.73671	20	0.00061	0.00561302	0.58428	0.7933	28	1.5e-13	3.4024e-11	0.16936	0.72931	NA	NA	NA	NA	NA	31	6.5e-07	1.21518e-05	0.15313	0.43715	26	4e-09	2.07157e-07	0.17167	0.54078
chr2	Super-Scaffold_1	97573751	97574250	14	0.0013	0.0114294	0.45287	0.76872	NA	NA	NA	NA	NA	15	1.4e-08	3.97106e-07	0.25156	0.78677	NA	NA	NA	NA	NA	NA	NA	NA	NA	NA	NA	NA	NA	NA	NA
chr2	Super-Scaffold_1	97580751	97581250	NA	NA	NA	NA	NA	NA	NA	NA	NA	NA	NA	NA	NA	NA	NA	NA	NA	NA	NA	NA	12	0.0015	0.00536353	0.54403	0.31397	12	0.00018	0.000976101	0.54403	0.25028
chr2	Super-Scaffold_1	97583001	97583500	NA	NA	NA	NA	NA	NA	NA	NA	NA	NA	10	0.002	0.00507085	0.58293	0.26417	NA	NA	NA	NA	NA	NA	NA	NA	NA	NA	NA	NA	NA	NA	NA
chr2	Super-Scaffold_1	97584251	97584750	NA	NA	NA	NA	NA	10	0.00046	0.00456965	0.27966	0.5927	10	2.4e-05	0.000142568	0.20093	0.5927	NA	NA	NA	NA	NA	NA	NA	NA	NA	NA	NA	NA	NA	NA	NA
chr2	Super-Scaffold_1	97584501	97585000	NA	NA	NA	NA	NA	12	0.0013	0.00989843	0.26726	0.53697	12	9.6e-07	1.13506e-05	0.15727	0.53697	NA	NA	NA	NA	NA	12	3.1e-05	0.00024678	0.15704	0.4158	NA	NA	NA	NA	NA
chr2	Super-Scaffold_1	97584751	97585250	NA	NA	NA	NA	NA	NA	NA	NA	NA	NA	16	1.1e-07	2.03735e-06	0.16414	0.48778	NA	NA	NA	NA	NA	16	5.9e-08	1.80286e-06	0.16397	0.41798	NA	NA	NA	NA	NA
chr2	Super-Scaffold_1	97597001	97597500	NA	NA	NA	NA	NA	NA	NA	NA	NA	NA	10	0.00026	0.000928155	0.17099	0.4918	NA	NA	NA	NA	NA	11	0.00023	0.00116736	0.15986	0.48464	11	0.0029	0.00960581	0.15812	0.35855
chr2	Super-Scaffold_1	97597251	97597750	NA	NA	NA	NA	NA	NA	NA	NA	NA	NA	11	0.00055	0.00170172	0.23908	0.52872	NA	NA	NA	NA	NA	11	0.0013	0.00473829	0.24117	0.49358	NA	NA	NA	NA	NA
chr2	Super-Scaffold_1	97617251	97617750	NA	NA	NA	NA	NA	NA	NA	NA	NA	NA	NA	NA	NA	NA	NA	NA	NA	NA	NA	NA	11	0.0014	0.00504792	0.63302	0.85955	11	1.5e-05	0.000143182	0.64451	0.93667
chr2	Super-Scaffold_1	97617501	97618000	NA	NA	NA	NA	NA	NA	NA	NA	NA	NA	NA	NA	NA	NA	NA	NA	NA	NA	NA	NA	12	0.0001	0.000607494	0.40574	0.70808	NA	NA	NA	NA	NA
chr2	Super-Scaffold_1	97645251	97645750	NA	NA	NA	NA	NA	NA	NA	NA	NA	NA	15	4.4e-05	0.000229654	0.70015	0.49955	NA	NA	NA	NA	NA	19	2.8e-05	0.000227988	0.72609	0.49882	NA	NA	NA	NA	NA
chr2	Super-Scaffold_1	97645501	97646000	NA	NA	NA	NA	NA	NA	NA	NA	NA	NA	17	2.2e-06	2.17617e-05	0.72963	0.52426	NA	NA	NA	NA	NA	21	1.3e-06	2.08029e-05	0.74927	0.50493	NA	NA	NA	NA	NA
chr2	Super-Scaffold_1	97656001	97656500	NA	NA	NA	NA	NA	NA	NA	NA	NA	NA	NA	NA	NA	NA	NA	19	0.0037	0.043428	0.73802	0.49694	15	0.0016	0.0056551	0.9237	0.63921	NA	NA	NA	NA	NA
chr2	Super-Scaffold_1	97656751	97657250	NA	NA	NA	NA	NA	NA	NA	NA	NA	NA	NA	NA	NA	NA	NA	NA	NA	NA	NA	NA	13	1.5e-06	2.32363e-05	0.3965	0.14744	NA	NA	NA	NA	NA
chr2	Super-Scaffold_1	97657001	97657500	NA	NA	NA	NA	NA	NA	NA	NA	NA	NA	NA	NA	NA	NA	NA	NA	NA	NA	NA	NA	17	4.5e-14	2.21941e-11	0.22478	0.016525	NA	NA	NA	NA	NA
chr2	Super-Scaffold_1	97740251	97740750	NA	NA	NA	NA	NA	NA	NA	NA	NA	NA	NA	NA	NA	NA	NA	NA	NA	NA	NA	NA	10	0.0033	0.010724	0.63107	0.84036	NA	NA	NA	NA	NA
chr2	Super-Scaffold_1	97749501	97750000	13	0.0013	0.0114294	0.77735	0.57371	NA	NA	NA	NA	NA	13	0.0001	0.000433454	0.82606	0.57396	NA	NA	NA	NA	NA	NA	NA	NA	NA	NA	NA	NA	NA	NA	NA
chr2	Super-Scaffold_1	97751001	97751500	NA	NA	NA	NA	NA	NA	NA	NA	NA	NA	NA	NA	NA	NA	NA	NA	NA	NA	NA	NA	17	0.00091	0.00353986	0.437	0.70476	NA	NA	NA	NA	NA
chr2	Super-Scaffold_1	97763501	97764000	NA	NA	NA	NA	NA	NA	NA	NA	NA	NA	NA	NA	NA	NA	NA	15	0.0018	0.0243382	0.55029	0.7795	NA	NA	NA	NA	NA	NA	NA	NA	NA	NA
chr2	Super-Scaffold_1	97766251	97766750	NA	NA	NA	NA	NA	NA	NA	NA	NA	NA	27	3.2e-07	4.76015e-06	0.61298	0.28825	NA	NA	NA	NA	NA	NA	NA	NA	NA	NA	NA	NA	NA	NA	NA
chr2	Super-Scaffold_1	97766501	97767000	NA	NA	NA	NA	NA	NA	NA	NA	NA	NA	24	0.00035	0.00117852	0.54173	0.32368	NA	NA	NA	NA	NA	NA	NA	NA	NA	NA	NA	NA	NA	NA	NA
chr2	Super-Scaffold_1	97770501	97771000	NA	NA	NA	NA	NA	NA	NA	NA	NA	NA	NA	NA	NA	NA	NA	NA	NA	NA	NA	NA	NA	NA	NA	NA	NA	10	1.5e-05	0.000143182	0.62316	0.21026
chr2	Super-Scaffold_1	97770751	97771250	NA	NA	NA	NA	NA	NA	NA	NA	NA	NA	10	0.00029	0.00101212	0.21217	0.4726	NA	NA	NA	NA	NA	NA	NA	NA	NA	NA	NA	NA	NA	NA	NA
chr2	Super-Scaffold_1	97771251	97771750	NA	NA	NA	NA	NA	NA	NA	NA	NA	NA	NA	NA	NA	NA	NA	NA	NA	NA	NA	NA	16	0.00054	0.00231093	0.66138	0.4194	NA	NA	NA	NA	NA
chr2	Super-Scaffold_1	97771501	97772000	13	0.0035	0.0256426	0.45398	0.69849	NA	NA	NA	NA	NA	NA	NA	NA	NA	NA	NA	NA	NA	NA	NA	10	0.00033	0.00155678	0.72388	0.39593	NA	NA	NA	NA	NA
chr2	Super-Scaffold_1	97775251	97775750	NA	NA	NA	NA	NA	NA	NA	NA	NA	NA	NA	NA	NA	NA	NA	NA	NA	NA	NA	NA	20	8.8e-05	0.000556423	0.087484	0.31412	NA	NA	NA	NA	NA
chr2	Super-Scaffold_1	97776001	97776500	NA	NA	NA	NA	NA	NA	NA	NA	NA	NA	20	1.6e-05	0.000103873	0.29765	0.091695	NA	NA	NA	NA	NA	20	2.3e-06	3.26391e-05	0.29077	0.053089	20	3.1e-10	2.57195e-08	0.30868	0.042446
chr2	Super-Scaffold_1	97778251	97778750	10	0.00079	0.00795225	0.5174	0.80613	11	7.2e-05	0.00125364	0.50177	0.81193	NA	NA	NA	NA	NA	NA	NA	NA	NA	NA	NA	NA	NA	NA	NA	NA	NA	NA	NA	NA
chr2	Super-Scaffold_1	97778501	97779000	NA	NA	NA	NA	NA	15	0.00073	0.00638947	0.49159	0.70571	NA	NA	NA	NA	NA	NA	NA	NA	NA	NA	NA	NA	NA	NA	NA	NA	NA	NA	NA	NA
chr2	Super-Scaffold_1	97784001	97784500	NA	NA	NA	NA	NA	NA	NA	NA	NA	NA	NA	NA	NA	NA	NA	NA	NA	NA	NA	NA	10	0.00079	0.00314542	0.22065	0.52695	NA	NA	NA	NA	NA
chr2	Super-Scaffold_1	97785001	97785500	16	0.0003	0.00396767	0.29128	0.5533	10	0.0093	0.0548148	0.25722	0.52219	15	3.8e-05	0.000204623	0.21183	0.57056	NA	NA	NA	NA	NA	NA	NA	NA	NA	NA	NA	NA	NA	NA	NA
chr2	Super-Scaffold_1	97785251	97785750	15	9.9e-05	0.00186531	0.14315	0.46853	NA	NA	NA	NA	NA	10	0.00088	0.00250993	0.21774	0.53613	NA	NA	NA	NA	NA	NA	NA	NA	NA	NA	NA	NA	NA	NA	NA
chr2	Super-Scaffold_1	97797001	97797500	11	0.0035	0.0256426	0.13643	0.36642	11	9.4e-05	0.00150302	0.070606	0.36642	NA	NA	NA	NA	NA	NA	NA	NA	NA	NA	NA	NA	NA	NA	NA	NA	NA	NA	NA	NA
chr2	Super-Scaffold_1	97804001	97804500	NA	NA	NA	NA	NA	NA	NA	NA	NA	NA	NA	NA	NA	NA	NA	NA	NA	NA	NA	NA	14	0.0017	0.00596061	0.33016	0.55117	NA	NA	NA	NA	NA
chr2	Super-Scaffold_1	97805251	97805750	NA	NA	NA	NA	NA	NA	NA	NA	NA	NA	NA	NA	NA	NA	NA	NA	NA	NA	NA	NA	16	0.00064	0.00264862	0.55958	0.29696	14	0.00012	0.000711882	0.54208	0.2246
chr2	Super-Scaffold_1	97807751	97808250	NA	NA	NA	NA	NA	NA	NA	NA	NA	NA	NA	NA	NA	NA	NA	NA	NA	NA	NA	NA	NA	NA	NA	NA	NA	17	0.00072	0.00293204	0.5806	0.8334
chr2	Super-Scaffold_1	97825251	97825750	NA	NA	NA	NA	NA	NA	NA	NA	NA	NA	NA	NA	NA	NA	NA	NA	NA	NA	NA	NA	16	8.8e-05	0.000556423	0.86509	0.62096	16	0.0004	0.00183158	0.85872	0.592
chr2	Super-Scaffold_1	97825501	97826000	NA	NA	NA	NA	NA	NA	NA	NA	NA	NA	NA	NA	NA	NA	NA	NA	NA	NA	NA	NA	14	6.4e-05	0.000433756	0.86148	0.60651	NA	NA	NA	NA	NA
chr2	Super-Scaffold_1	97827751	97828250	NA	NA	NA	NA	NA	17	0.0052	0.0320701	0.40847	0.66495	NA	NA	NA	NA	NA	NA	NA	NA	NA	NA	NA	NA	NA	NA	NA	NA	NA	NA	NA	NA
chr2	Super-Scaffold_1	97828001	97828500	NA	NA	NA	NA	NA	NA	NA	NA	NA	NA	NA	NA	NA	NA	NA	24	0.0018	0.0243382	0.55169	0.7921	NA	NA	NA	NA	NA	NA	NA	NA	NA	NA
chr2	Super-Scaffold_1	97832251	97832750	NA	NA	NA	NA	NA	NA	NA	NA	NA	NA	22	0.00038	0.00126008	0.8819	0.67836	NA	NA	NA	NA	NA	NA	NA	NA	NA	NA	NA	NA	NA	NA	NA
chr2	Super-Scaffold_1	97834501	97835000	NA	NA	NA	NA	NA	NA	NA	NA	NA	NA	11	9.9e-05	0.000433454	0.25929	0.6747	NA	NA	NA	NA	NA	13	0.00024	0.0012088	0.33158	0.69451	NA	NA	NA	NA	NA
chr2	Super-Scaffold_1	97834751	97835250	NA	NA	NA	NA	NA	NA	NA	NA	NA	NA	14	2.2e-06	2.17617e-05	0.2753	0.69783	NA	NA	NA	NA	NA	18	2.7e-05	0.000221579	0.3544	0.68004	NA	NA	NA	NA	NA
chr2	Super-Scaffold_1	97840251	97840750	NA	NA	NA	NA	NA	NA	NA	NA	NA	NA	13	0.00024	0.000871239	0.84875	0.58404	NA	NA	NA	NA	NA	13	0.00029	0.00140431	0.84915	0.58905	NA	NA	NA	NA	NA
chr2	Super-Scaffold_1	97926001	97926500	NA	NA	NA	NA	NA	NA	NA	NA	NA	NA	NA	NA	NA	NA	NA	NA	NA	NA	NA	NA	10	2.2e-06	3.1482e-05	0.53807	0.91007	NA	NA	NA	NA	NA
chr2	Super-Scaffold_1	97926251	97926750	NA	NA	NA	NA	NA	NA	NA	NA	NA	NA	10	0.0016	0.00416631	0.52573	0.7873	NA	NA	NA	NA	NA	10	9.9e-07	1.68825e-05	0.52573	0.90153	NA	NA	NA	NA	NA
chr2	Super-Scaffold_1	97931251	97931750	NA	NA	NA	NA	NA	13	0.00043	0.00435477	0.48527	0.76418	NA	NA	NA	NA	NA	NA	NA	NA	NA	NA	NA	NA	NA	NA	NA	NA	NA	NA	NA	NA
chr2	Super-Scaffold_1	97931501	97932000	NA	NA	NA	NA	NA	12	0.0005	0.00485958	0.56866	0.80494	NA	NA	NA	NA	NA	NA	NA	NA	NA	NA	NA	NA	NA	NA	NA	NA	NA	NA	NA	NA
chr2	Super-Scaffold_1	97941001	97941500	NA	NA	NA	NA	NA	12	0.00022	0.00270349	0.90683	0.70183	NA	NA	NA	NA	NA	NA	NA	NA	NA	NA	NA	NA	NA	NA	NA	NA	NA	NA	NA	NA
chr2	Super-Scaffold_1	97995501	97996000	NA	NA	NA	NA	NA	10	0.00067	0.00599594	0.6178	0.8923	NA	NA	NA	NA	NA	NA	NA	NA	NA	NA	NA	NA	NA	NA	NA	NA	NA	NA	NA	NA
chr2	Super-Scaffold_1	98008001	98008500	NA	NA	NA	NA	NA	NA	NA	NA	NA	NA	12	1.7e-07	2.87305e-06	0.41469	0.84175	NA	NA	NA	NA	NA	12	0.00015	0.000833667	0.42608	0.6916	12	0.0022	0.00751473	0.42838	0.65501
chr2	Super-Scaffold_1	98008251	98008750	NA	NA	NA	NA	NA	12	0.0035	0.0225526	0.61834	0.82039	12	4e-07	5.67807e-06	0.35163	0.82039	NA	NA	NA	NA	NA	12	3.6e-05	0.000277031	0.36302	0.69213	NA	NA	NA	NA	NA
chr2	Super-Scaffold_1	98013001	98013500	NA	NA	NA	NA	NA	NA	NA	NA	NA	NA	10	0.0031	0.00751827	0.22331	0.44812	NA	NA	NA	NA	NA	NA	NA	NA	NA	NA	NA	NA	NA	NA	NA
chr2	Super-Scaffold_1	98013251	98013750	NA	NA	NA	NA	NA	NA	NA	NA	NA	NA	10	0.00064	0.00192539	0.23994	0.53434	NA	NA	NA	NA	NA	NA	NA	NA	NA	NA	NA	NA	NA	NA	NA
chr2	Super-Scaffold_1	98013501	98014000	NA	NA	NA	NA	NA	NA	NA	NA	NA	NA	12	2e-07	3.27791e-06	0.46206	0.80033	NA	NA	NA	NA	NA	12	2.1e-07	4.94483e-06	0.46206	0.80742	12	7.8e-06	8.68275e-05	0.46206	0.75181
chr2	Super-Scaffold_1	98013751	98014250	NA	NA	NA	NA	NA	NA	NA	NA	NA	NA	17	1.6e-07	2.74635e-06	0.4946	0.82482	NA	NA	NA	NA	NA	17	3.8e-10	3.01487e-08	0.49437	0.85425	17	1.8e-05	0.000165404	0.49506	0.75727
chr2	Super-Scaffold_1	98014001	98014500	NA	NA	NA	NA	NA	NA	NA	NA	NA	NA	13	0.0004	0.00131527	0.57759	0.85813	NA	NA	NA	NA	NA	13	0.00019	0.00100379	0.56592	0.84569	NA	NA	NA	NA	NA
chr2	Super-Scaffold_1	98026001	98026500	NA	NA	NA	NA	NA	NA	NA	NA	NA	NA	12	0.00097	0.00272452	0.84897	0.62825	NA	NA	NA	NA	NA	NA	NA	NA	NA	NA	NA	NA	NA	NA	NA
chr2	Super-Scaffold_1	98034251	98034750	NA	NA	NA	NA	NA	NA	NA	NA	NA	NA	NA	NA	NA	NA	NA	NA	NA	NA	NA	NA	NA	NA	NA	NA	NA	14	0.0012	0.00445164	0.51329	0.74264
chr2	Super-Scaffold_1	98035251	98035750	NA	NA	NA	NA	NA	NA	NA	NA	NA	NA	12	4.1e-05	0.000217062	0.79883	0.59097	NA	NA	NA	NA	NA	12	0.00023	0.00116736	0.79883	0.57978	NA	NA	NA	NA	NA
chr2	Super-Scaffold_1	98040751	98041250	10	0.0016	0.0134616	0.86902	0.62381	NA	NA	NA	NA	NA	NA	NA	NA	NA	NA	NA	NA	NA	NA	NA	NA	NA	NA	NA	NA	NA	NA	NA	NA	NA
chr2	Super-Scaffold_1	98047251	98047750	13	0.00018	0.00278774	0.52716	0.77307	11	8.9e-05	0.00144214	0.48862	0.73267	NA	NA	NA	NA	NA	NA	NA	NA	NA	NA	NA	NA	NA	NA	NA	NA	NA	NA	NA	NA
chr2	Super-Scaffold_1	98060501	98061000	NA	NA	NA	NA	NA	NA	NA	NA	NA	NA	10	1.2e-05	8.25467e-05	0.40517	0.75723	NA	NA	NA	NA	NA	10	0.0001	0.000607494	0.40517	0.71247	NA	NA	NA	NA	NA
chr2	Super-Scaffold_1	98060751	98061250	15	0.0009	0.00873225	0.47815	0.68715	15	1.9e-05	0.00049299	0.40013	0.6783	13	2.4e-07	3.78745e-06	0.25034	0.69624	NA	NA	NA	NA	NA	14	0.0022	0.0074677	0.25491	0.45966	NA	NA	NA	NA	NA
chr2	Super-Scaffold_1	98062251	98062750	NA	NA	NA	NA	NA	NA	NA	NA	NA	NA	NA	NA	NA	NA	NA	NA	NA	NA	NA	NA	NA	NA	NA	NA	NA	12	0.0017	0.00598925	0.55	0.77375
chr2	Super-Scaffold_1	98073251	98073750	NA	NA	NA	NA	NA	NA	NA	NA	NA	NA	10	0.0054	0.0125743	0.7147	0.49623	NA	NA	NA	NA	NA	NA	NA	NA	NA	NA	NA	NA	NA	NA	NA
chr2	Super-Scaffold_1	98076501	98077000	NA	NA	NA	NA	NA	NA	NA	NA	NA	NA	15	0.00017	0.000662002	0.35234	0.70221	NA	NA	NA	NA	NA	NA	NA	NA	NA	NA	NA	NA	NA	NA	NA
chr2	Super-Scaffold_1	98076751	98077250	17	0.0055	0.038164	0.44364	0.65559	NA	NA	NA	NA	NA	20	6.8e-05	0.000322847	0.24278	0.55717	NA	NA	NA	NA	NA	NA	NA	NA	NA	NA	11	0.00092	0.00359526	0.34445	0.70407
chr2	Super-Scaffold_1	98077001	98077500	NA	NA	NA	NA	NA	NA	NA	NA	NA	NA	15	0.0047	0.0110407	0.28255	0.61847	NA	NA	NA	NA	NA	18	0.00017	0.000921132	0.28477	0.67	19	6.3e-08	1.93386e-06	0.29267	0.75813
chr2	Super-Scaffold_1	98077251	98077750	NA	NA	NA	NA	NA	NA	NA	NA	NA	NA	11	0.0022	0.00552175	0.56142	0.86906	NA	NA	NA	NA	NA	16	0.00019	0.00100379	0.46795	0.81198	16	0.00041	0.00186339	0.47343	0.82554
[truncated: 139,543 more rows]
