# Supplementary material for: Methylome and transcriptome profiles in three yak tissues revealed that DNA methylation and the transcription factor ZGPAT co-regulate milk production
Source: BMC Genomics. 2020 Oct 20;21:731. doi: 10.1186/s12864-020-07151-3 (PMC7576800; doi:10.1186/s12864-020-07151-3)
Supplement: Supplementary file 3 — Additional file 3 Supplymentary Table 3. List of DMRs among ages in biceps brachii muscle tissue. [file 12864_2020_7151_MOESM3_ESM.xlsx]

## Sheet: Table S3
Supplymentary table 3. List of DMRs among ages in biceps brachii muscle tissue
Regions of DMR				DMR of M06 vs M30					DMR of M06 vs M54					DMR of M06 vs M90					DMR of M30 vs M54					DMR of M30 vs M90					DMR of M54 vs M90
chromosome	scaffold	start	end	# of CpG	Kolmogorov-Smirnov test p-value	FDR	M30 methylation	M06 methylation	# of CpG	Kolmogorov-Smirnov test p-value	FDR	M54 methylation	M06 methylation	# of CpG	Kolmogorov-Smirnov test p-value	FDR	M90 methylation	M06 methylation	# of CpG	Kolmogorov-Smirnov test p-value	FDR	M54 methylation	M30 methylation	# of CpG	Kolmogorov-Smirnov test p-value	FDR	M90 methylation	M30 methylation	# of CpG	Kolmogorov-Smirnov test p-value	FDR	M90 methylation	M54 methylation
chr2	Super-Scaffold_1	71153001	71153500	NA	NA	NA	NA	NA	13	8.5e-06	0.000261625	0.58869	0.22304	13	0.00014	0.00172332	0.64686	0.22705	NA	NA	NA	NA	NA	NA	NA	NA	NA	NA	NA	NA	NA	NA	NA
chr2	Super-Scaffold_1	71153501	71154000	20	4.5e-05	0.000752149	0.59821	0.32635	NA	NA	NA	NA	NA	NA	NA	NA	NA	NA	NA	NA	NA	NA	NA	NA	NA	NA	NA	NA	NA	NA	NA	NA	NA
chr2	Super-Scaffold_1	71204001	71204500	NA	NA	NA	NA	NA	NA	NA	NA	NA	NA	12	0.00017	0.0019623	0.95311	0.74014	NA	NA	NA	NA	NA	NA	NA	NA	NA	NA	NA	NA	NA	NA	NA
chr2	Super-Scaffold_1	71403501	71404000	20	3.4e-06	0.000122312	0.55528	0.26176	20	1.2e-09	2.24355e-07	0.59885	0.25855	17	0.00073	0.00526496	0.51552	0.255	NA	NA	NA	NA	NA	NA	NA	NA	NA	NA	NA	NA	NA	NA	NA
chr2	Super-Scaffold_1	71437501	71438000	NA	NA	NA	NA	NA	NA	NA	NA	NA	NA	NA	NA	NA	NA	NA	14	1.8e-05	0.000521872	0.94715	0.66128	NA	NA	NA	NA	NA	NA	NA	NA	NA	NA
chr2	Super-Scaffold_1	71452001	71452500	34	1.3e-09	2.18684e-07	0.44624	0.6929	NA	NA	NA	NA	NA	NA	NA	NA	NA	NA	34	9.9e-09	1.66506e-06	0.68779	0.44624	NA	NA	NA	NA	NA	NA	NA	NA	NA	NA
chr2	Super-Scaffold_1	71453001	71453500	NA	NA	NA	NA	NA	NA	NA	NA	NA	NA	NA	NA	NA	NA	NA	NA	NA	NA	NA	NA	NA	NA	NA	NA	NA	14	0.0022	0.0107852	0.56751	0.78457
chr2	Super-Scaffold_1	71454001	71454500	NA	NA	NA	NA	NA	NA	NA	NA	NA	NA	NA	NA	NA	NA	NA	NA	NA	NA	NA	NA	13	0.00096	0.00765998	0.34676	0.67199	NA	NA	NA	NA	NA
chr2	Super-Scaffold_1	71455501	71456000	NA	NA	NA	NA	NA	NA	NA	NA	NA	NA	NA	NA	NA	NA	NA	21	0.00028	0.00331807	0.46418	0.6901	NA	NA	NA	NA	NA	NA	NA	NA	NA	NA
chr2	Super-Scaffold_1	71464001	71464500	NA	NA	NA	NA	NA	16	0.001	0.00685994	0.66836	0.43538	16	9.7e-05	0.00136444	0.7343	0.46421	NA	NA	NA	NA	NA	NA	NA	NA	NA	NA	NA	NA	NA	NA	NA
chr2	Super-Scaffold_1	71467501	71468000	NA	NA	NA	NA	NA	NA	NA	NA	NA	NA	NA	NA	NA	NA	NA	NA	NA	NA	NA	NA	24	6.7e-05	0.00128684	0.62798	0.42315	NA	NA	NA	NA	NA
chr2	Super-Scaffold_1	71501501	71502000	NA	NA	NA	NA	NA	NA	NA	NA	NA	NA	NA	NA	NA	NA	NA	NA	NA	NA	NA	NA	NA	NA	NA	NA	NA	13	1.8e-05	0.00039354	0.57455	0.8371
chr2	Super-Scaffold_1	71657001	71657500	NA	NA	NA	NA	NA	NA	NA	NA	NA	NA	10	3.3e-05	0.000676934	0.86898	0.59607	NA	NA	NA	NA	NA	NA	NA	NA	NA	NA	NA	NA	NA	NA	NA
chr2	Super-Scaffold_1	71661501	71662000	NA	NA	NA	NA	NA	NA	NA	NA	NA	NA	NA	NA	NA	NA	NA	12	0.0007	0.00627736	0.88569	0.67208	NA	NA	NA	NA	NA	NA	NA	NA	NA	NA
chr2	Super-Scaffold_1	71720501	71721000	NA	NA	NA	NA	NA	10	0.00035	0.00330681	0.74447	0.50223	NA	NA	NA	NA	NA	NA	NA	NA	NA	NA	NA	NA	NA	NA	NA	NA	NA	NA	NA	NA
chr2	Super-Scaffold_1	71731001	71731500	NA	NA	NA	NA	NA	NA	NA	NA	NA	NA	12	0.0011	0.00700338	0.4122	0.67505	NA	NA	NA	NA	NA	NA	NA	NA	NA	NA	NA	NA	NA	NA	NA
chr2	Super-Scaffold_1	71790001	71790500	NA	NA	NA	NA	NA	NA	NA	NA	NA	NA	NA	NA	NA	NA	NA	NA	NA	NA	NA	NA	15	0.0024	0.0151504	0.60291	0.8548	NA	NA	NA	NA	NA
chr2	Super-Scaffold_1	71793001	71793500	NA	NA	NA	NA	NA	10	0.0026	0.0145478	0.72063	0.92302	NA	NA	NA	NA	NA	NA	NA	NA	NA	NA	NA	NA	NA	NA	NA	NA	NA	NA	NA	NA
chr2	Super-Scaffold_1	71895001	71895500	13	0.00023	0.00226289	0.84523	0.61512	NA	NA	NA	NA	NA	NA	NA	NA	NA	NA	NA	NA	NA	NA	NA	NA	NA	NA	NA	NA	NA	NA	NA	NA	NA
chr2	Super-Scaffold_1	71924001	71924500	13	8.1e-05	0.00113063	0.77683	0.45	NA	NA	NA	NA	NA	NA	NA	NA	NA	NA	NA	NA	NA	NA	NA	13	0.0057	0.0315292	0.54087	0.77742	NA	NA	NA	NA	NA
chr2	Super-Scaffold_1	71926001	71926500	NA	NA	NA	NA	NA	NA	NA	NA	NA	NA	NA	NA	NA	NA	NA	12	0.0003	0.00348625	0.69725	0.92689	NA	NA	NA	NA	NA	NA	NA	NA	NA	NA
chr2	Super-Scaffold_1	72030001	72030500	NA	NA	NA	NA	NA	NA	NA	NA	NA	NA	10	0.00011	0.0014666	0.74636	0.4462	NA	NA	NA	NA	NA	NA	NA	NA	NA	NA	NA	NA	NA	NA	NA
chr2	Super-Scaffold_1	72052001	72052500	NA	NA	NA	NA	NA	NA	NA	NA	NA	NA	NA	NA	NA	NA	NA	NA	NA	NA	NA	NA	NA	NA	NA	NA	NA	13	1.9e-05	0.00040831	0.91826	0.66476
chr2	Super-Scaffold_1	72080501	72081000	13	0.00048	0.00371933	0.88941	0.65927	NA	NA	NA	NA	NA	NA	NA	NA	NA	NA	NA	NA	NA	NA	NA	NA	NA	NA	NA	NA	NA	NA	NA	NA	NA
chr2	Super-Scaffold_1	72149001	72149500	NA	NA	NA	NA	NA	NA	NA	NA	NA	NA	NA	NA	NA	NA	NA	NA	NA	NA	NA	NA	18	7.6e-05	0.00139893	0.8795	0.66274	NA	NA	NA	NA	NA
chr2	Super-Scaffold_1	72236001	72236500	14	8.3e-05	0.00115118	0.84352	0.57121	NA	NA	NA	NA	NA	NA	NA	NA	NA	NA	NA	NA	NA	NA	NA	NA	NA	NA	NA	NA	NA	NA	NA	NA	NA
chr2	Super-Scaffold_1	72283501	72284000	NA	NA	NA	NA	NA	NA	NA	NA	NA	NA	11	0.00019	0.0021098	0.96679	0.75335	NA	NA	NA	NA	NA	NA	NA	NA	NA	NA	NA	NA	NA	NA	NA
chr2	Super-Scaffold_1	72352501	72353000	13	0.00012	0.00145577	0.91219	0.69785	NA	NA	NA	NA	NA	NA	NA	NA	NA	NA	NA	NA	NA	NA	NA	NA	NA	NA	NA	NA	NA	NA	NA	NA	NA
chr2	Super-Scaffold_1	72416001	72416500	26	0.00016	0.00176469	0.51243	0.30148	20	2.6e-06	0.000110121	0.58654	0.24998	NA	NA	NA	NA	NA	NA	NA	NA	NA	NA	20	0.0013	0.00942374	0.25806	0.51981	18	4.7e-05	0.000756032	0.24638	0.58644
chr2	Super-Scaffold_1	72424501	72425000	NA	NA	NA	NA	NA	NA	NA	NA	NA	NA	NA	NA	NA	NA	NA	12	0.00021	0.00273088	0.53853	0.78925	NA	NA	NA	NA	NA	12	0.00041	0.00312112	0.79531	0.53853
chr2	Super-Scaffold_1	72450501	72451000	15	0.0021	0.0110642	0.72705	0.47493	NA	NA	NA	NA	NA	NA	NA	NA	NA	NA	15	0.00013	0.0019742	0.54999	0.77034	NA	NA	NA	NA	NA	NA	NA	NA	NA	NA
chr2	Super-Scaffold_1	72574501	72575000	NA	NA	NA	NA	NA	NA	NA	NA	NA	NA	10	0.0012	0.00750138	0.9408	0.71045	NA	NA	NA	NA	NA	NA	NA	NA	NA	NA	NA	NA	NA	NA	NA
chr2	Super-Scaffold_1	72625501	72626000	NA	NA	NA	NA	NA	NA	NA	NA	NA	NA	NA	NA	NA	NA	NA	NA	NA	NA	NA	NA	NA	NA	NA	NA	NA	12	0.00059	0.00401079	0.85158	0.63982
chr2	Super-Scaffold_1	72646501	72647000	18	1.3e-06	5.81463e-05	0.77904	0.47184	NA	NA	NA	NA	NA	18	0.00017	0.0019623	0.70843	0.46627	18	4.2e-05	0.000945101	0.55935	0.77904	NA	NA	NA	NA	NA	NA	NA	NA	NA	NA
chr2	Super-Scaffold_1	72664001	72664500	NA	NA	NA	NA	NA	NA	NA	NA	NA	NA	12	0.00041	0.00351535	0.95436	0.69547	NA	NA	NA	NA	NA	NA	NA	NA	NA	NA	NA	NA	NA	NA	NA
chr2	Super-Scaffold_1	72674501	72675000	NA	NA	NA	NA	NA	20	8.7e-07	4.82868e-05	0.6821	0.35673	NA	NA	NA	NA	NA	NA	NA	NA	NA	NA	NA	NA	NA	NA	NA	NA	NA	NA	NA	NA
chr2	Super-Scaffold_1	72765501	72766000	18	2.3e-05	0.000473138	0.89826	0.65067	NA	NA	NA	NA	NA	NA	NA	NA	NA	NA	NA	NA	NA	NA	NA	NA	NA	NA	NA	NA	NA	NA	NA	NA	NA
chr2	Super-Scaffold_1	72839001	72839500	NA	NA	NA	NA	NA	10	0.0027	0.0150059	0.91187	0.69303	NA	NA	NA	NA	NA	NA	NA	NA	NA	NA	NA	NA	NA	NA	NA	NA	NA	NA	NA	NA
chr2	Super-Scaffold_1	72960001	72960500	NA	NA	NA	NA	NA	NA	NA	NA	NA	NA	NA	NA	NA	NA	NA	NA	NA	NA	NA	NA	15	0.00098	0.00774402	0.40521	0.65744	NA	NA	NA	NA	NA
chr2	Super-Scaffold_1	73035001	73035500	16	0.00095	0.00607794	0.79435	0.56498	NA	NA	NA	NA	NA	NA	NA	NA	NA	NA	NA	NA	NA	NA	NA	NA	NA	NA	NA	NA	NA	NA	NA	NA	NA
chr2	Super-Scaffold_1	73065501	73066000	13	6.3e-05	0.000953848	0.90077	0.68903	NA	NA	NA	NA	NA	NA	NA	NA	NA	NA	NA	NA	NA	NA	NA	NA	NA	NA	NA	NA	NA	NA	NA	NA	NA
chr2	Super-Scaffold_1	73069001	73069500	13	2.9e-05	0.00055358	0.55097	0.23789	NA	NA	NA	NA	NA	NA	NA	NA	NA	NA	NA	NA	NA	NA	NA	16	0.00098	0.00774402	0.26388	0.55087	NA	NA	NA	NA	NA
chr2	Super-Scaffold_1	73257501	73258000	NA	NA	NA	NA	NA	18	8.9e-07	4.91053e-05	0.8785	0.66254	NA	NA	NA	NA	NA	NA	NA	NA	NA	NA	NA	NA	NA	NA	NA	NA	NA	NA	NA	NA
chr2	Super-Scaffold_1	73381501	73382000	NA	NA	NA	NA	NA	NA	NA	NA	NA	NA	NA	NA	NA	NA	NA	11	0.003	0.0189288	0.45021	0.67961	NA	NA	NA	NA	NA	NA	NA	NA	NA	NA
chr2	Super-Scaffold_1	73406751	73407250	11	2.2e-08	2.39936e-06	0.32197	0.043424	NA	NA	NA	NA	NA	NA	NA	NA	NA	NA	NA	NA	NA	NA	NA	NA	NA	NA	NA	NA	NA	NA	NA	NA	NA
chr2	Super-Scaffold_1	73526251	73526750	12	8.9e-05	0.0011971	0.79372	0.55461	NA	NA	NA	NA	NA	12	1.2e-05	0.00034577	0.82986	0.55461	NA	NA	NA	NA	NA	NA	NA	NA	NA	NA	NA	NA	NA	NA	NA
chr2	Super-Scaffold_1	73526501	73527000	14	0.00024	0.00232252	0.77447	0.54488	NA	NA	NA	NA	NA	14	0.00027	0.00267171	0.79848	0.56869	NA	NA	NA	NA	NA	NA	NA	NA	NA	NA	NA	NA	NA	NA	NA
chr2	Super-Scaffold_1	73544001	73544500	NA	NA	NA	NA	NA	20	0.00096	0.00673957	0.55356	0.80477	NA	NA	NA	NA	NA	NA	NA	NA	NA	NA	NA	NA	NA	NA	NA	NA	NA	NA	NA	NA
chr2	Super-Scaffold_1	73619251	73619750	NA	NA	NA	NA	NA	NA	NA	NA	NA	NA	NA	NA	NA	NA	NA	NA	NA	NA	NA	NA	13	0.0075	0.0405266	0.67057	0.87346	NA	NA	NA	NA	NA
chr2	Super-Scaffold_1	73691251	73691750	NA	NA	NA	NA	NA	NA	NA	NA	NA	NA	NA	NA	NA	NA	NA	NA	NA	NA	NA	NA	NA	NA	NA	NA	NA	12	0.00046	0.00338214	0.47815	0.18903
chr2	Super-Scaffold_1	73812751	73813250	10	0.00015	0.00168565	0.6274	0.85477	NA	NA	NA	NA	NA	NA	NA	NA	NA	NA	NA	NA	NA	NA	NA	NA	NA	NA	NA	NA	NA	NA	NA	NA	NA
chr2	Super-Scaffold_1	73863501	73864000	NA	NA	NA	NA	NA	NA	NA	NA	NA	NA	NA	NA	NA	NA	NA	NA	NA	NA	NA	NA	16	1.6e-06	9.34814e-05	0.84108	0.47929	NA	NA	NA	NA	NA
chr2	Super-Scaffold_1	73863751	73864250	NA	NA	NA	NA	NA	NA	NA	NA	NA	NA	NA	NA	NA	NA	NA	NA	NA	NA	NA	NA	14	6.3e-07	4.74946e-05	0.84609	0.42781	NA	NA	NA	NA	NA
chr2	Super-Scaffold_1	74199001	74199500	NA	NA	NA	NA	NA	10	0.00029	0.00289765	0.91003	0.61047	NA	NA	NA	NA	NA	NA	NA	NA	NA	NA	NA	NA	NA	NA	NA	NA	NA	NA	NA	NA
chr2	Super-Scaffold_1	74232001	74232500	NA	NA	NA	NA	NA	NA	NA	NA	NA	NA	NA	NA	NA	NA	NA	NA	NA	NA	NA	NA	NA	NA	NA	NA	NA	18	0.00028	0.00242648	0.83033	0.61325
chr2	Super-Scaffold_1	74232251	74232750	NA	NA	NA	NA	NA	10	0.00023	0.00246851	0.52955	0.84613	NA	NA	NA	NA	NA	NA	NA	NA	NA	NA	NA	NA	NA	NA	NA	10	0.0001	0.00122956	0.8618	0.55124
chr2	Super-Scaffold_1	74280001	74280500	NA	NA	NA	NA	NA	16	0.00014	0.00176244	0.72617	0.97354	NA	NA	NA	NA	NA	NA	NA	NA	NA	NA	NA	NA	NA	NA	NA	NA	NA	NA	NA	NA
chr2	Super-Scaffold_1	74280251	74280750	NA	NA	NA	NA	NA	10	0.00083	0.00603609	0.6796	0.98053	NA	NA	NA	NA	NA	NA	NA	NA	NA	NA	NA	NA	NA	NA	NA	NA	NA	NA	NA	NA
chr2	Super-Scaffold_1	74342251	74342750	NA	NA	NA	NA	NA	NA	NA	NA	NA	NA	NA	NA	NA	NA	NA	12	0.0013	0.00975216	0.52909	0.77908	NA	NA	NA	NA	NA	NA	NA	NA	NA	NA
chr2	Super-Scaffold_1	74373501	74374000	10	0.00018	0.00191585	0.88673	0.64239	NA	NA	NA	NA	NA	NA	NA	NA	NA	NA	NA	NA	NA	NA	NA	NA	NA	NA	NA	NA	NA	NA	NA	NA	NA
chr2	Super-Scaffold_1	74381501	74382000	NA	NA	NA	NA	NA	NA	NA	NA	NA	NA	NA	NA	NA	NA	NA	NA	NA	NA	NA	NA	NA	NA	NA	NA	NA	18	0.0003	0.00253993	0.80333	0.57069
chr2	Super-Scaffold_1	74422251	74422750	NA	NA	NA	NA	NA	NA	NA	NA	NA	NA	12	0.00046	0.00379872	0.79936	0.56056	NA	NA	NA	NA	NA	NA	NA	NA	NA	NA	12	0.00013	0.00146241	0.79936	0.58164
chr2	Super-Scaffold_1	74459751	74460250	NA	NA	NA	NA	NA	NA	NA	NA	NA	NA	NA	NA	NA	NA	NA	10	0.00016	0.00227409	0.59941	0.88317	NA	NA	NA	NA	NA	10	0.00012	0.00138272	0.87607	0.57764
chr2	Super-Scaffold_1	74529251	74529750	NA	NA	NA	NA	NA	12	5.5e-05	0.000954145	0.6501	0.30823	NA	NA	NA	NA	NA	NA	NA	NA	NA	NA	NA	NA	NA	NA	NA	12	0.0076	0.0319287	0.37805	0.64285
chr2	Super-Scaffold_1	74529501	74530000	NA	NA	NA	NA	NA	18	1.2e-05	0.00033049	0.67212	0.38684	26	7.7e-05	0.00117123	0.66804	0.42604	NA	NA	NA	NA	NA	NA	NA	NA	NA	NA	NA	NA	NA	NA	NA
chr2	Super-Scaffold_1	74529751	74530250	NA	NA	NA	NA	NA	NA	NA	NA	NA	NA	12	5e-05	0.000890784	0.85519	0.46831	NA	NA	NA	NA	NA	NA	NA	NA	NA	NA	NA	NA	NA	NA	NA
chr2	Super-Scaffold_1	74543751	74544250	NA	NA	NA	NA	NA	NA	NA	NA	NA	NA	16	0.0015	0.00889331	0.86729	0.63659	NA	NA	NA	NA	NA	NA	NA	NA	NA	NA	NA	NA	NA	NA	NA
chr2	Super-Scaffold_1	74620251	74620750	NA	NA	NA	NA	NA	NA	NA	NA	NA	NA	NA	NA	NA	NA	NA	NA	NA	NA	NA	NA	NA	NA	NA	NA	NA	10	0.0068	0.0288343	0.58204	0.32943
chr2	Super-Scaffold_1	74660001	74660500	NA	NA	NA	NA	NA	NA	NA	NA	NA	NA	NA	NA	NA	NA	NA	NA	NA	NA	NA	NA	NA	NA	NA	NA	NA	10	0.0023	0.0111933	0.6359	0.85285
chr2	Super-Scaffold_1	74865501	74866000	NA	NA	NA	NA	NA	NA	NA	NA	NA	NA	10	0.0041	0.0202561	0.84085	0.6374	NA	NA	NA	NA	NA	NA	NA	NA	NA	NA	NA	NA	NA	NA	NA
chr2	Super-Scaffold_1	74984501	74985000	12	0.001	0.00624101	0.72908	0.47477	NA	NA	NA	NA	NA	NA	NA	NA	NA	NA	NA	NA	NA	NA	NA	NA	NA	NA	NA	NA	NA	NA	NA	NA	NA
chr2	Super-Scaffold_1	75004751	75005250	14	7.1e-05	0.00103521	0.76147	0.46817	NA	NA	NA	NA	NA	NA	NA	NA	NA	NA	NA	NA	NA	NA	NA	NA	NA	NA	NA	NA	NA	NA	NA	NA	NA
chr2	Super-Scaffold_1	75006251	75006750	NA	NA	NA	NA	NA	NA	NA	NA	NA	NA	NA	NA	NA	NA	NA	NA	NA	NA	NA	NA	10	0.00026	0.0031495	0.41298	0.7206	10	7e-05	0.000982748	0.43286	0.71603
chr2	Super-Scaffold_1	75006501	75007000	NA	NA	NA	NA	NA	NA	NA	NA	NA	NA	NA	NA	NA	NA	NA	NA	NA	NA	NA	NA	13	0.00011	0.00178082	0.45486	0.72525	12	0.00042	0.00318391	0.48155	0.70841
chr2	Super-Scaffold_1	75013251	75013750	NA	NA	NA	NA	NA	NA	NA	NA	NA	NA	NA	NA	NA	NA	NA	NA	NA	NA	NA	NA	NA	NA	NA	NA	NA	13	0.00033	0.00270435	0.19244	0.42511
chr2	Super-Scaffold_1	75048001	75048500	NA	NA	NA	NA	NA	NA	NA	NA	NA	NA	NA	NA	NA	NA	NA	NA	NA	NA	NA	NA	NA	NA	NA	NA	NA	10	0.00041	0.00312112	0.55943	0.31804
chr2	Super-Scaffold_1	75100001	75100500	12	0.00048	0.00371933	0.9115	0.68572	NA	NA	NA	NA	NA	NA	NA	NA	NA	NA	NA	NA	NA	NA	NA	NA	NA	NA	NA	NA	NA	NA	NA	NA	NA
chr2	Super-Scaffold_1	75102751	75103250	NA	NA	NA	NA	NA	10	0.00064	0.00501313	0.93623	0.72434	10	0.0011	0.00700338	0.93166	0.72326	NA	NA	NA	NA	NA	NA	NA	NA	NA	NA	NA	NA	NA	NA	NA
chr2	Super-Scaffold_1	75128001	75128500	NA	NA	NA	NA	NA	NA	NA	NA	NA	NA	10	0.0019	0.0106969	0.91963	0.71426	NA	NA	NA	NA	NA	NA	NA	NA	NA	NA	NA	NA	NA	NA	NA
chr2	Super-Scaffold_1	75316751	75317250	10	0.0068	0.0305026	0.37568	0.6084	NA	NA	NA	NA	NA	NA	NA	NA	NA	NA	NA	NA	NA	NA	NA	NA	NA	NA	NA	NA	NA	NA	NA	NA	NA
chr2	Super-Scaffold_1	75359751	75360250	10	7.9e-05	0.00111364	0.88157	0.63887	NA	NA	NA	NA	NA	NA	NA	NA	NA	NA	NA	NA	NA	NA	NA	NA	NA	NA	NA	NA	NA	NA	NA	NA	NA
chr2	Super-Scaffold_1	75426501	75427000	NA	NA	NA	NA	NA	NA	NA	NA	NA	NA	NA	NA	NA	NA	NA	NA	NA	NA	NA	NA	NA	NA	NA	NA	NA	10	0.0013	0.00707721	0.51801	0.72257
chr2	Super-Scaffold_1	75511251	75511750	NA	NA	NA	NA	NA	NA	NA	NA	NA	NA	10	0.0019	0.0106969	0.7619	0.50528	NA	NA	NA	NA	NA	NA	NA	NA	NA	NA	NA	NA	NA	NA	NA
chr2	Super-Scaffold_1	75640251	75640750	NA	NA	NA	NA	NA	NA	NA	NA	NA	NA	NA	NA	NA	NA	NA	NA	NA	NA	NA	NA	NA	NA	NA	NA	NA	12	0.00011	0.00130731	0.83189	0.53956
chr2	Super-Scaffold_1	75804751	75805250	NA	NA	NA	NA	NA	NA	NA	NA	NA	NA	NA	NA	NA	NA	NA	NA	NA	NA	NA	NA	NA	NA	NA	NA	NA	10	0.00067	0.00437815	0.7516	0.50746
chr2	Super-Scaffold_1	75884001	75884500	NA	NA	NA	NA	NA	NA	NA	NA	NA	NA	NA	NA	NA	NA	NA	NA	NA	NA	NA	NA	16	0.00021	0.00275221	0.9045	0.7003	NA	NA	NA	NA	NA
chr2	Super-Scaffold_1	76104501	76105000	NA	NA	NA	NA	NA	NA	NA	NA	NA	NA	NA	NA	NA	NA	NA	NA	NA	NA	NA	NA	NA	NA	NA	NA	NA	14	5.5e-05	0.000840896	0.74805	0.54033
chr2	Super-Scaffold_1	76131001	76131500	NA	NA	NA	NA	NA	NA	NA	NA	NA	NA	NA	NA	NA	NA	NA	18	6.7e-05	0.00128458	0.69468	0.89862	NA	NA	NA	NA	NA	18	7.2e-05	0.0010018	0.90274	0.68967
chr2	Super-Scaffold_1	76131251	76131750	NA	NA	NA	NA	NA	NA	NA	NA	NA	NA	NA	NA	NA	NA	NA	12	0.0003	0.00348625	0.73416	0.94862	NA	NA	NA	NA	NA	NA	NA	NA	NA	NA
chr2	Super-Scaffold_1	76290251	76290750	NA	NA	NA	NA	NA	NA	NA	NA	NA	NA	12	0.0049	0.0236688	0.95472	0.73603	NA	NA	NA	NA	NA	NA	NA	NA	NA	NA	NA	NA	NA	NA	NA
chr2	Super-Scaffold_1	76290501	76291000	NA	NA	NA	NA	NA	NA	NA	NA	NA	NA	12	0.0035	0.0176625	0.90744	0.69839	NA	NA	NA	NA	NA	NA	NA	NA	NA	NA	NA	NA	NA	NA	NA
chr2	Super-Scaffold_1	76389751	76390250	13	7.1e-06	0.000208249	0.86808	0.64165	NA	NA	NA	NA	NA	NA	NA	NA	NA	NA	NA	NA	NA	NA	NA	NA	NA	NA	NA	NA	NA	NA	NA	NA	NA
chr2	Super-Scaffold_1	76390001	76390500	13	7.1e-06	0.000208249	0.86808	0.64165	NA	NA	NA	NA	NA	NA	NA	NA	NA	NA	NA	NA	NA	NA	NA	NA	NA	NA	NA	NA	NA	NA	NA	NA	NA
chr2	Super-Scaffold_1	76394751	76395250	NA	NA	NA	NA	NA	NA	NA	NA	NA	NA	NA	NA	NA	NA	NA	11	0.0043	0.0257909	0.59447	0.85765	NA	NA	NA	NA	NA	NA	NA	NA	NA	NA
chr2	Super-Scaffold_1	76488501	76489000	NA	NA	NA	NA	NA	NA	NA	NA	NA	NA	NA	NA	NA	NA	NA	NA	NA	NA	NA	NA	NA	NA	NA	NA	NA	10	0.00011	0.00130731	0.79336	0.58123
chr2	Super-Scaffold_1	76555501	76556000	NA	NA	NA	NA	NA	NA	NA	NA	NA	NA	NA	NA	NA	NA	NA	NA	NA	NA	NA	NA	NA	NA	NA	NA	NA	14	0.0046	0.0203001	0.76994	0.55274
chr2	Super-Scaffold_1	76555751	76556250	NA	NA	NA	NA	NA	NA	NA	NA	NA	NA	NA	NA	NA	NA	NA	NA	NA	NA	NA	NA	22	0.0014	0.0099578	0.89202	0.6893	22	4.7e-06	0.00015533	0.88763	0.66891
chr2	Super-Scaffold_1	76614001	76614500	NA	NA	NA	NA	NA	NA	NA	NA	NA	NA	NA	NA	NA	NA	NA	NA	NA	NA	NA	NA	NA	NA	NA	NA	NA	10	0.0021	0.0103782	0.87583	0.62303
chr2	Super-Scaffold_1	76644251	76644750	NA	NA	NA	NA	NA	NA	NA	NA	NA	NA	12	0.001	0.00654174	0.92558	0.70272	NA	NA	NA	NA	NA	NA	NA	NA	NA	NA	NA	NA	NA	NA	NA
chr2	Super-Scaffold_1	76647501	76648000	10	0.0016	0.00890602	0.35163	0.11657	NA	NA	NA	NA	NA	NA	NA	NA	NA	NA	NA	NA	NA	NA	NA	NA	NA	NA	NA	NA	NA	NA	NA	NA	NA
chr2	Super-Scaffold_1	76947001	76947500	NA	NA	NA	NA	NA	NA	NA	NA	NA	NA	NA	NA	NA	NA	NA	NA	NA	NA	NA	NA	NA	NA	NA	NA	NA	15	0.00047	0.00343444	0.86369	0.66242
chr2	Super-Scaffold_1	77029001	77029500	NA	NA	NA	NA	NA	NA	NA	NA	NA	NA	NA	NA	NA	NA	NA	NA	NA	NA	NA	NA	10	0.00098	0.00774402	0.79114	0.5602	10	5.3e-06	0.000169344	0.79079	0.54217
chr2	Super-Scaffold_1	77051751	77052250	NA	NA	NA	NA	NA	NA	NA	NA	NA	NA	16	8.4e-06	0.000274013	0.7482	0.97229	NA	NA	NA	NA	NA	NA	NA	NA	NA	NA	NA	NA	NA	NA	NA
chr2	Super-Scaffold_1	77140001	77140500	NA	NA	NA	NA	NA	NA	NA	NA	NA	NA	NA	NA	NA	NA	NA	NA	NA	NA	NA	NA	22	0.00021	0.00275221	0.86416	0.65874	NA	NA	NA	NA	NA
chr2	Super-Scaffold_1	77140251	77140750	NA	NA	NA	NA	NA	NA	NA	NA	NA	NA	NA	NA	NA	NA	NA	NA	NA	NA	NA	NA	19	8.9e-05	0.00155802	0.92837	0.70315	NA	NA	NA	NA	NA
chr2	Super-Scaffold_1	77165251	77165750	NA	NA	NA	NA	NA	NA	NA	NA	NA	NA	NA	NA	NA	NA	NA	NA	NA	NA	NA	NA	NA	NA	NA	NA	NA	10	0.00033	0.00270435	0.93993	0.6349
chr2	Super-Scaffold_1	77251251	77251750	NA	NA	NA	NA	NA	NA	NA	NA	NA	NA	NA	NA	NA	NA	NA	NA	NA	NA	NA	NA	NA	NA	NA	NA	NA	12	0.00029	0.00247641	0.85899	0.62609
chr2	Super-Scaffold_1	77255501	77256000	NA	NA	NA	NA	NA	NA	NA	NA	NA	NA	NA	NA	NA	NA	NA	NA	NA	NA	NA	NA	NA	NA	NA	NA	NA	11	0.0055	0.0237874	0.7731	0.56352
chr2	Super-Scaffold_1	77323501	77324000	NA	NA	NA	NA	NA	NA	NA	NA	NA	NA	12	0.00055	0.00431332	0.94647	0.72642	NA	NA	NA	NA	NA	NA	NA	NA	NA	NA	NA	NA	NA	NA	NA
chr2	Super-Scaffold_1	77323751	77324250	NA	NA	NA	NA	NA	NA	NA	NA	NA	NA	14	0.0013	0.00796369	0.85888	0.62264	NA	NA	NA	NA	NA	NA	NA	NA	NA	NA	NA	NA	NA	NA	NA
chr2	Super-Scaffold_1	77411001	77411500	NA	NA	NA	NA	NA	NA	NA	NA	NA	NA	NA	NA	NA	NA	NA	NA	NA	NA	NA	NA	17	0.00065	0.00581941	0.79279	0.59037	NA	NA	NA	NA	NA
chr2	Super-Scaffold_1	77411251	77411750	NA	NA	NA	NA	NA	NA	NA	NA	NA	NA	NA	NA	NA	NA	NA	NA	NA	NA	NA	NA	10	2.5e-05	0.000657262	0.92735	0.57067	NA	NA	NA	NA	NA
chr2	Super-Scaffold_1	77471251	77471750	14	0.00077	0.00519288	0.68857	0.46464	NA	NA	NA	NA	NA	NA	NA	NA	NA	NA	NA	NA	NA	NA	NA	NA	NA	NA	NA	NA	NA	NA	NA	NA	NA
chr2	Super-Scaffold_1	77592501	77593000	12	0.00048	0.00371933	0.93981	0.72156	NA	NA	NA	NA	NA	NA	NA	NA	NA	NA	NA	NA	NA	NA	NA	NA	NA	NA	NA	NA	NA	NA	NA	NA	NA
chr2	Super-Scaffold_1	77592751	77593250	10	1.6e-05	0.000362156	0.94667	0.68857	NA	NA	NA	NA	NA	NA	NA	NA	NA	NA	10	0.00025	0.00306928	0.73137	0.94667	NA	NA	NA	NA	NA	NA	NA	NA	NA	NA
chr2	Super-Scaffold_1	77613001	77613500	NA	NA	NA	NA	NA	NA	NA	NA	NA	NA	NA	NA	NA	NA	NA	NA	NA	NA	NA	NA	NA	NA	NA	NA	NA	10	5.8e-05	0.000867904	0.8466	0.60824
chr2	Super-Scaffold_1	77613251	77613750	NA	NA	NA	NA	NA	NA	NA	NA	NA	NA	NA	NA	NA	NA	NA	14	7.4e-05	0.00137293	0.61019	0.84758	NA	NA	NA	NA	NA	14	0.00019	0.0018643	0.82989	0.60922
chr2	Super-Scaffold_1	77621501	77622000	NA	NA	NA	NA	NA	NA	NA	NA	NA	NA	NA	NA	NA	NA	NA	NA	NA	NA	NA	NA	16	0.00042	0.00431453	0.455	0.68665	16	0.0009	0.00543146	0.43103	0.65815
chr2	Super-Scaffold_1	77621751	77622250	NA	NA	NA	NA	NA	NA	NA	NA	NA	NA	NA	NA	NA	NA	NA	NA	NA	NA	NA	NA	16	0.00042	0.00431453	0.455	0.68665	16	0.0009	0.00543146	0.43103	0.65815
chr2	Super-Scaffold_1	77785501	77786000	NA	NA	NA	NA	NA	NA	NA	NA	NA	NA	NA	NA	NA	NA	NA	NA	NA	NA	NA	NA	NA	NA	NA	NA	NA	20	5.4e-05	0.000831044	0.46845	0.7231
chr2	Super-Scaffold_1	77785751	77786250	NA	NA	NA	NA	NA	NA	NA	NA	NA	NA	NA	NA	NA	NA	NA	NA	NA	NA	NA	NA	NA	NA	NA	NA	NA	18	0.00026	0.00229759	0.44444	0.68122
chr2	Super-Scaffold_1	77828501	77829000	NA	NA	NA	NA	NA	NA	NA	NA	NA	NA	NA	NA	NA	NA	NA	11	0.00029	0.0034039	0.64291	0.86245	NA	NA	NA	NA	NA	NA	NA	NA	NA	NA
chr2	Super-Scaffold_1	77876751	77877250	NA	NA	NA	NA	NA	16	3.4e-09	5.3611e-07	0.60619	0.24608	NA	NA	NA	NA	NA	NA	NA	NA	NA	NA	NA	NA	NA	NA	NA	NA	NA	NA	NA	NA
chr2	Super-Scaffold_1	77877001	77877500	NA	NA	NA	NA	NA	18	1.5e-08	1.88398e-06	0.56583	0.24357	NA	NA	NA	NA	NA	NA	NA	NA	NA	NA	NA	NA	NA	NA	NA	NA	NA	NA	NA	NA
chr2	Super-Scaffold_1	77923501	77924000	NA	NA	NA	NA	NA	14	8.4e-06	0.000259156	0.70813	0.93604	NA	NA	NA	NA	NA	NA	NA	NA	NA	NA	NA	NA	NA	NA	NA	NA	NA	NA	NA	NA
chr2	Super-Scaffold_1	78123251	78123750	NA	NA	NA	NA	NA	NA	NA	NA	NA	NA	20	0.00016	0.00188749	0.92122	0.71868	NA	NA	NA	NA	NA	NA	NA	NA	NA	NA	NA	NA	NA	NA	NA
chr2	Super-Scaffold_1	78143251	78143750	NA	NA	NA	NA	NA	NA	NA	NA	NA	NA	NA	NA	NA	NA	NA	NA	NA	NA	NA	NA	11	0.0018	0.0121329	0.93028	0.68748	NA	NA	NA	NA	NA
chr2	Super-Scaffold_1	78143501	78144000	NA	NA	NA	NA	NA	11	1.7e-05	0.000428517	0.66686	0.9357	NA	NA	NA	NA	NA	NA	NA	NA	NA	NA	NA	NA	NA	NA	NA	NA	NA	NA	NA	NA
chr2	Super-Scaffold_1	78406501	78407000	NA	NA	NA	NA	NA	NA	NA	NA	NA	NA	NA	NA	NA	NA	NA	NA	NA	NA	NA	NA	NA	NA	NA	NA	NA	11	0.0012	0.00666591	0.98385	0.7457
chr2	Super-Scaffold_1	78407501	78408000	13	0.00083	0.00547894	0.85883	0.63763	NA	NA	NA	NA	NA	NA	NA	NA	NA	NA	NA	NA	NA	NA	NA	NA	NA	NA	NA	NA	NA	NA	NA	NA	NA
chr2	Super-Scaffold_1	78455751	78456250	NA	NA	NA	NA	NA	NA	NA	NA	NA	NA	NA	NA	NA	NA	NA	NA	NA	NA	NA	NA	NA	NA	NA	NA	NA	13	5.6e-06	0.000176516	0.89866	0.64938
chr2	Super-Scaffold_1	78456001	78456500	NA	NA	NA	NA	NA	NA	NA	NA	NA	NA	NA	NA	NA	NA	NA	NA	NA	NA	NA	NA	NA	NA	NA	NA	NA	18	5.3e-07	3.25343e-05	0.88846	0.63339
chr2	Super-Scaffold_1	78644501	78645000	NA	NA	NA	NA	NA	NA	NA	NA	NA	NA	NA	NA	NA	NA	NA	NA	NA	NA	NA	NA	12	0.0003	0.00346901	0.83889	0.57994	NA	NA	NA	NA	NA
chr2	Super-Scaffold_1	78662251	78662750	12	1.5e-05	0.000346105	0.86271	0.56943	NA	NA	NA	NA	NA	12	3.8e-05	0.000745609	0.86831	0.57974	NA	NA	NA	NA	NA	NA	NA	NA	NA	NA	NA	NA	NA	NA	NA
chr2	Super-Scaffold_1	78665751	78666250	NA	NA	NA	NA	NA	NA	NA	NA	NA	NA	NA	NA	NA	NA	NA	NA	NA	NA	NA	NA	17	0.002	0.0131097	0.58397	0.8129	NA	NA	NA	NA	NA
chr2	Super-Scaffold_1	78776501	78777000	NA	NA	NA	NA	NA	NA	NA	NA	NA	NA	NA	NA	NA	NA	NA	NA	NA	NA	NA	NA	NA	NA	NA	NA	NA	10	0.00033	0.00270435	0.83187	0.6116
chr2	Super-Scaffold_1	78820001	78820500	21	0.0065	0.0292572	0.89982	0.66193	NA	NA	NA	NA	NA	NA	NA	NA	NA	NA	NA	NA	NA	NA	NA	NA	NA	NA	NA	NA	NA	NA	NA	NA	NA
chr2	Super-Scaffold_1	78820251	78820750	20	0.0083	0.0365693	0.89303	0.65836	NA	NA	NA	NA	NA	NA	NA	NA	NA	NA	NA	NA	NA	NA	NA	NA	NA	NA	NA	NA	NA	NA	NA	NA	NA
chr2	Super-Scaffold_1	78829001	78829500	NA	NA	NA	NA	NA	NA	NA	NA	NA	NA	15	0.0014	0.00841015	0.7278	0.50648	NA	NA	NA	NA	NA	NA	NA	NA	NA	NA	NA	NA	NA	NA	NA
chr2	Super-Scaffold_1	78897251	78897750	10	0.00064	0.00454621	0.7581	0.4973	NA	NA	NA	NA	NA	NA	NA	NA	NA	NA	NA	NA	NA	NA	NA	NA	NA	NA	NA	NA	NA	NA	NA	NA	NA
chr2	Super-Scaffold_1	78959251	78959750	NA	NA	NA	NA	NA	10	0.003	0.0164483	0.90163	0.69603	NA	NA	NA	NA	NA	NA	NA	NA	NA	NA	NA	NA	NA	NA	NA	NA	NA	NA	NA	NA
chr2	Super-Scaffold_1	79261751	79262250	11	0.0072	0.0320988	0.74978	0.49339	12	0.0021	0.012253	0.74592	0.47121	NA	NA	NA	NA	NA	NA	NA	NA	NA	NA	NA	NA	NA	NA	NA	NA	NA	NA	NA	NA
chr2	Super-Scaffold_1	79262001	79262500	NA	NA	NA	NA	NA	10	0.0041	0.0214702	0.8058	0.50159	NA	NA	NA	NA	NA	NA	NA	NA	NA	NA	NA	NA	NA	NA	NA	NA	NA	NA	NA	NA
chr2	Super-Scaffold_1	79268251	79268750	NA	NA	NA	NA	NA	NA	NA	NA	NA	NA	NA	NA	NA	NA	NA	NA	NA	NA	NA	NA	17	0.00067	0.00593192	0.65171	0.85787	NA	NA	NA	NA	NA
chr2	Super-Scaffold_1	79443751	79444250	NA	NA	NA	NA	NA	NA	NA	NA	NA	NA	NA	NA	NA	NA	NA	NA	NA	NA	NA	NA	10	5.4e-05	0.00111085	0.82223	0.43382	NA	NA	NA	NA	NA
chr2	Super-Scaffold_1	79487751	79488250	NA	NA	NA	NA	NA	NA	NA	NA	NA	NA	NA	NA	NA	NA	NA	NA	NA	NA	NA	NA	NA	NA	NA	NA	NA	11	1.7e-05	0.00037735	0.89802	0.68524
chr2	Super-Scaffold_1	79491501	79492000	NA	NA	NA	NA	NA	14	0.0083	0.0406076	0.57319	0.79048	NA	NA	NA	NA	NA	NA	NA	NA	NA	NA	NA	NA	NA	NA	NA	NA	NA	NA	NA	NA
chr2	Super-Scaffold_1	79527501	79528000	NA	NA	NA	NA	NA	NA	NA	NA	NA	NA	NA	NA	NA	NA	NA	NA	NA	NA	NA	NA	NA	NA	NA	NA	NA	12	3.4e-05	0.000605074	0.22336	0.50438
chr2	Super-Scaffold_1	79605251	79605750	NA	NA	NA	NA	NA	NA	NA	NA	NA	NA	NA	NA	NA	NA	NA	NA	NA	NA	NA	NA	NA	NA	NA	NA	NA	10	0.0014	0.00750978	0.97777	0.74634
chr2	Super-Scaffold_1	79605501	79606000	NA	NA	NA	NA	NA	NA	NA	NA	NA	NA	NA	NA	NA	NA	NA	NA	NA	NA	NA	NA	NA	NA	NA	NA	NA	10	0.00037	0.00291321	0.98333	0.76414
chr2	Super-Scaffold_1	79676751	79677250	NA	NA	NA	NA	NA	20	0.00012	0.00159895	0.95149	0.71509	NA	NA	NA	NA	NA	NA	NA	NA	NA	NA	NA	NA	NA	NA	NA	NA	NA	NA	NA	NA
chr2	Super-Scaffold_1	79770751	79771250	NA	NA	NA	NA	NA	NA	NA	NA	NA	NA	10	0.00011	0.0014666	0.82647	0.58158	NA	NA	NA	NA	NA	NA	NA	NA	NA	NA	NA	NA	NA	NA	NA
chr2	Super-Scaffold_1	79771001	79771500	NA	NA	NA	NA	NA	NA	NA	NA	NA	NA	12	4.3e-05	0.000803023	0.87528	0.63074	NA	NA	NA	NA	NA	NA	NA	NA	NA	NA	NA	NA	NA	NA	NA
chr2	Super-Scaffold_1	79787501	79788000	NA	NA	NA	NA	NA	NA	NA	NA	NA	NA	NA	NA	NA	NA	NA	NA	NA	NA	NA	NA	NA	NA	NA	NA	NA	10	0.0013	0.00707721	0.86263	0.61411
chr2	Super-Scaffold_1	79957001	79957500	NA	NA	NA	NA	NA	NA	NA	NA	NA	NA	NA	NA	NA	NA	NA	NA	NA	NA	NA	NA	NA	NA	NA	NA	NA	10	0.00046	0.00338214	0.7392	0.43533
chr2	Super-Scaffold_1	80024501	80025000	NA	NA	NA	NA	NA	NA	NA	NA	NA	NA	NA	NA	NA	NA	NA	NA	NA	NA	NA	NA	NA	NA	NA	NA	NA	12	0.00097	0.00574945	0.75414	0.49906
chr2	Super-Scaffold_1	80076251	80076750	NA	NA	NA	NA	NA	16	4.2e-05	0.000796624	0.60735	0.8536	NA	NA	NA	NA	NA	NA	NA	NA	NA	NA	NA	NA	NA	NA	NA	13	0.0052	0.022605	0.85546	0.65344
chr2	Super-Scaffold_1	80076501	80077000	NA	NA	NA	NA	NA	NA	NA	NA	NA	NA	NA	NA	NA	NA	NA	NA	NA	NA	NA	NA	NA	NA	NA	NA	NA	16	0.0019	0.00959857	0.83744	0.62362
chr2	Super-Scaffold_1	80301501	80302000	18	0.0013	0.00758859	0.8688	0.65475	NA	NA	NA	NA	NA	18	1.8e-05	0.000455302	0.91436	0.64687	NA	NA	NA	NA	NA	NA	NA	NA	NA	NA	NA	NA	NA	NA	NA
chr2	Super-Scaffold_1	80301751	80302250	NA	NA	NA	NA	NA	NA	NA	NA	NA	NA	13	5.3e-05	0.000920669	0.95589	0.62859	NA	NA	NA	NA	NA	NA	NA	NA	NA	NA	NA	NA	NA	NA	NA
chr2	Super-Scaffold_1	80304751	80305250	NA	NA	NA	NA	NA	NA	NA	NA	NA	NA	10	0.00071	0.00516397	0.96503	0.75738	NA	NA	NA	NA	NA	NA	NA	NA	NA	NA	NA	NA	NA	NA	NA
chr2	Super-Scaffold_1	80305001	80305500	NA	NA	NA	NA	NA	NA	NA	NA	NA	NA	10	0.00071	0.00516397	0.96503	0.75738	NA	NA	NA	NA	NA	NA	NA	NA	NA	NA	NA	NA	NA	NA	NA
chr2	Super-Scaffold_1	80324251	80324750	NA	NA	NA	NA	NA	NA	NA	NA	NA	NA	NA	NA	NA	NA	NA	NA	NA	NA	NA	NA	17	1.7e-05	0.000501772	0.64108	0.93984	NA	NA	NA	NA	NA
chr2	Super-Scaffold_1	80324501	80325000	NA	NA	NA	NA	NA	NA	NA	NA	NA	NA	NA	NA	NA	NA	NA	NA	NA	NA	NA	NA	15	4.8e-06	0.000208703	0.60211	0.93631	NA	NA	NA	NA	NA
chr2	Super-Scaffold_1	80388501	80389000	NA	NA	NA	NA	NA	NA	NA	NA	NA	NA	NA	NA	NA	NA	NA	NA	NA	NA	NA	NA	NA	NA	NA	NA	NA	16	0.0018	0.00917341	0.85488	0.60346
chr2	Super-Scaffold_1	80396501	80397000	NA	NA	NA	NA	NA	NA	NA	NA	NA	NA	10	0.0011	0.00700338	0.8595	0.63878	NA	NA	NA	NA	NA	NA	NA	NA	NA	NA	NA	NA	NA	NA	NA
chr2	Super-Scaffold_1	80420501	80421000	NA	NA	NA	NA	NA	NA	NA	NA	NA	NA	10	0.00093	0.00625259	0.9399	0.73842	NA	NA	NA	NA	NA	NA	NA	NA	NA	NA	NA	NA	NA	NA	NA
chr2	Super-Scaffold_1	80428751	80429250	10	0.00057	0.00419232	0.9269	0.69807	NA	NA	NA	NA	NA	10	0.00079	0.00556281	0.90517	0.69807	NA	NA	NA	NA	NA	NA	NA	NA	NA	NA	NA	NA	NA	NA	NA
chr2	Super-Scaffold_1	80489751	80490250	NA	NA	NA	NA	NA	15	2e-05	0.000477642	0.64521	0.92007	NA	NA	NA	NA	NA	NA	NA	NA	NA	NA	NA	NA	NA	NA	NA	NA	NA	NA	NA	NA
chr2	Super-Scaffold_1	80490001	80490500	NA	NA	NA	NA	NA	16	1.3e-05	0.000350507	0.58524	0.87844	NA	NA	NA	NA	NA	16	0.0024	0.0157143	0.59094	0.79504	NA	NA	NA	NA	NA	NA	NA	NA	NA	NA
chr2	Super-Scaffold_1	80494001	80494500	NA	NA	NA	NA	NA	NA	NA	NA	NA	NA	NA	NA	NA	NA	NA	NA	NA	NA	NA	NA	NA	NA	NA	NA	NA	18	0.00011	0.00130731	0.89456	0.69309
chr2	Super-Scaffold_1	80502001	80502500	NA	NA	NA	NA	NA	NA	NA	NA	NA	NA	NA	NA	NA	NA	NA	NA	NA	NA	NA	NA	13	1.2e-06	7.61633e-05	0.30804	0.77909	NA	NA	NA	NA	NA
chr2	Super-Scaffold_1	80502251	80502750	NA	NA	NA	NA	NA	NA	NA	NA	NA	NA	NA	NA	NA	NA	NA	NA	NA	NA	NA	NA	11	1.3e-07	1.39685e-05	0.22392	0.82204	NA	NA	NA	NA	NA
chr2	Super-Scaffold_1	80533751	80534250	NA	NA	NA	NA	NA	NA	NA	NA	NA	NA	NA	NA	NA	NA	NA	15	0.00039	0.00417683	0.84911	0.61004	NA	NA	NA	NA	NA	NA	NA	NA	NA	NA
chr2	Super-Scaffold_1	80565001	80565500	10	0.00014	0.00160553	0.88153	0.66947	NA	NA	NA	NA	NA	NA	NA	NA	NA	NA	NA	NA	NA	NA	NA	NA	NA	NA	NA	NA	NA	NA	NA	NA	NA
chr2	Super-Scaffold_1	80623751	80624250	NA	NA	NA	NA	NA	NA	NA	NA	NA	NA	NA	NA	NA	NA	NA	16	0.0039	0.0237267	0.607	0.8099	NA	NA	NA	NA	NA	16	0.00011	0.00130731	0.90129	0.63034
chr2	Super-Scaffold_1	80624001	80624500	NA	NA	NA	NA	NA	NA	NA	NA	NA	NA	NA	NA	NA	NA	NA	14	1.5e-05	0.000463654	0.54078	0.8495	NA	NA	NA	NA	NA	14	7.4e-06	0.000214453	0.89428	0.56677
chr2	Super-Scaffold_1	80674251	80674750	NA	NA	NA	NA	NA	NA	NA	NA	NA	NA	NA	NA	NA	NA	NA	13	0.0038	0.0232024	0.40546	0.62776	NA	NA	NA	NA	NA	NA	NA	NA	NA	NA
chr2	Super-Scaffold_1	80729501	80730000	NA	NA	NA	NA	NA	NA	NA	NA	NA	NA	NA	NA	NA	NA	NA	16	0.00027	0.00324064	0.30827	0.51535	NA	NA	NA	NA	NA	NA	NA	NA	NA	NA
chr2	Super-Scaffold_1	80844001	80844500	NA	NA	NA	NA	NA	NA	NA	NA	NA	NA	NA	NA	NA	NA	NA	NA	NA	NA	NA	NA	10	0.00017	0.0023877	0.55209	0.88203	NA	NA	NA	NA	NA
chr2	Super-Scaffold_1	80873001	80873500	NA	NA	NA	NA	NA	NA	NA	NA	NA	NA	23	0.0014	0.00841015	0.48736	0.71447	NA	NA	NA	NA	NA	NA	NA	NA	NA	NA	23	0.00019	0.0018643	0.46449	0.74639
chr2	Super-Scaffold_1	80873251	80873750	NA	NA	NA	NA	NA	NA	NA	NA	NA	NA	NA	NA	NA	NA	NA	NA	NA	NA	NA	NA	NA	NA	NA	NA	NA	17	0.00068	0.00443331	0.51726	0.83153
chr2	Super-Scaffold_1	80896501	80897000	20	0.0017	0.00933559	0.47698	0.27041	NA	NA	NA	NA	NA	NA	NA	NA	NA	NA	NA	NA	NA	NA	NA	18	8.6e-05	0.00152179	0.27798	0.49294	18	0.00033	0.00270435	0.27493	0.48778
chr2	Super-Scaffold_1	80896751	80897250	18	8.6e-05	0.00117511	0.41385	0.16864	NA	NA	NA	NA	NA	NA	NA	NA	NA	NA	NA	NA	NA	NA	NA	15	0.0035	0.0206444	0.17964	0.41144	NA	NA	NA	NA	NA
chr2	Super-Scaffold_1	80901001	80901500	NA	NA	NA	NA	NA	NA	NA	NA	NA	NA	NA	NA	NA	NA	NA	NA	NA	NA	NA	NA	11	0.0043	0.0246413	0.91288	0.67544	NA	NA	NA	NA	NA
chr2	Super-Scaffold_1	80925751	80926250	NA	NA	NA	NA	NA	NA	NA	NA	NA	NA	14	0.0026	0.0137628	0.89057	0.6522	NA	NA	NA	NA	NA	NA	NA	NA	NA	NA	NA	NA	NA	NA	NA
chr2	Super-Scaffold_1	80935751	80936250	NA	NA	NA	NA	NA	NA	NA	NA	NA	NA	NA	NA	NA	NA	NA	NA	NA	NA	NA	NA	11	2.5e-05	0.000657262	0.96183	0.69303	11	9.3e-07	4.98823e-05	0.96965	0.72904
chr2	Super-Scaffold_1	80936001	80936500	NA	NA	NA	NA	NA	NA	NA	NA	NA	NA	NA	NA	NA	NA	NA	NA	NA	NA	NA	NA	14	9.3e-05	0.00161294	0.96817	0.75505	NA	NA	NA	NA	NA
chr2	Super-Scaffold_1	80945501	80946000	NA	NA	NA	NA	NA	NA	NA	NA	NA	NA	NA	NA	NA	NA	NA	10	0.0027	0.0173046	0.60767	0.8322	NA	NA	NA	NA	NA	10	0.0015	0.00794138	0.84197	0.60767
chr2	Super-Scaffold_1	80947251	80947750	11	6.8e-05	0.00100513	0.84117	0.6045	NA	NA	NA	NA	NA	NA	NA	NA	NA	NA	NA	NA	NA	NA	NA	NA	NA	NA	NA	NA	NA	NA	NA	NA	NA
chr2	Super-Scaffold_1	80964001	80964500	NA	NA	NA	NA	NA	NA	NA	NA	NA	NA	NA	NA	NA	NA	NA	NA	NA	NA	NA	NA	12	0.00028	0.00331327	0.89725	0.64603	NA	NA	NA	NA	NA
chr2	Super-Scaffold_1	80976001	80976500	NA	NA	NA	NA	NA	11	0.00057	0.00462481	0.929	0.71792	NA	NA	NA	NA	NA	NA	NA	NA	NA	NA	NA	NA	NA	NA	NA	NA	NA	NA	NA	NA
chr2	Super-Scaffold_1	81010751	81011250	19	6.6e-07	3.5084e-05	0.77036	0.97661	NA	NA	NA	NA	NA	NA	NA	NA	NA	NA	NA	NA	NA	NA	NA	NA	NA	NA	NA	NA	NA	NA	NA	NA	NA
chr2	Super-Scaffold_1	81011001	81011500	NA	NA	NA	NA	NA	19	5.8e-05	0.000985292	0.68968	0.91418	NA	NA	NA	NA	NA	NA	NA	NA	NA	NA	NA	NA	NA	NA	NA	NA	NA	NA	NA	NA
chr2	Super-Scaffold_1	81063751	81064250	NA	NA	NA	NA	NA	NA	NA	NA	NA	NA	14	6e-06	0.000219587	0.95933	0.70729	NA	NA	NA	NA	NA	NA	NA	NA	NA	NA	NA	NA	NA	NA	NA
chr2	Super-Scaffold_1	81105251	81105750	NA	NA	NA	NA	NA	NA	NA	NA	NA	NA	12	0.0012	0.00750138	0.88231	0.666	NA	NA	NA	NA	NA	NA	NA	NA	NA	NA	NA	NA	NA	NA	NA
chr2	Super-Scaffold_1	81105751	81106250	NA	NA	NA	NA	NA	NA	NA	NA	NA	NA	NA	NA	NA	NA	NA	NA	NA	NA	NA	NA	NA	NA	NA	NA	NA	12	0.00062	0.0041543	0.91392	0.67625
chr2	Super-Scaffold_1	81106001	81106500	NA	NA	NA	NA	NA	NA	NA	NA	NA	NA	NA	NA	NA	NA	NA	NA	NA	NA	NA	NA	NA	NA	NA	NA	NA	13	0.00032	0.00264994	0.91351	0.67003
chr2	Super-Scaffold_1	81120501	81121000	NA	NA	NA	NA	NA	14	0.00014	0.00176244	0.21861	0.4984	NA	NA	NA	NA	NA	NA	NA	NA	NA	NA	NA	NA	NA	NA	NA	NA	NA	NA	NA	NA
chr2	Super-Scaffold_1	81142751	81143250	NA	NA	NA	NA	NA	NA	NA	NA	NA	NA	NA	NA	NA	NA	NA	NA	NA	NA	NA	NA	NA	NA	NA	NA	NA	11	0.0055	0.0237874	0.65995	0.39466
chr2	Super-Scaffold_1	81144251	81144750	NA	NA	NA	NA	NA	11	0.00031	0.00303311	0.95776	0.65205	NA	NA	NA	NA	NA	NA	NA	NA	NA	NA	NA	NA	NA	NA	NA	NA	NA	NA	NA	NA
chr2	Super-Scaffold_1	81144501	81145000	16	0.0016	0.00890602	0.84763	0.63062	15	0.00015	0.00184955	0.90053	0.63049	NA	NA	NA	NA	NA	NA	NA	NA	NA	NA	NA	NA	NA	NA	NA	NA	NA	NA	NA	NA
chr2	Super-Scaffold_1	81208251	81208750	NA	NA	NA	NA	NA	NA	NA	NA	NA	NA	NA	NA	NA	NA	NA	27	4.8e-05	0.00103458	0.10827	0.35801	25	0.0044	0.0251725	0.053006	0.30581	NA	NA	NA	NA	NA
chr2	Super-Scaffold_1	81235001	81235500	NA	NA	NA	NA	NA	12	0.0022	0.0127219	0.64385	0.90325	NA	NA	NA	NA	NA	NA	NA	NA	NA	NA	NA	NA	NA	NA	NA	NA	NA	NA	NA	NA
chr2	Super-Scaffold_1	81236501	81237000	26	0.00078	0.00525382	0.8344	0.62487	23	5.7e-05	0.00097616	0.87407	0.62497	NA	NA	NA	NA	NA	NA	NA	NA	NA	NA	NA	NA	NA	NA	NA	NA	NA	NA	NA	NA
chr2	Super-Scaffold_1	81246001	81246500	NA	NA	NA	NA	NA	NA	NA	NA	NA	NA	22	0.00013	0.00164097	0.63775	0.90302	NA	NA	NA	NA	NA	NA	NA	NA	NA	NA	NA	NA	NA	NA	NA
chr2	Super-Scaffold_1	81283251	81283750	15	0.00051	0.00388373	0.54389	0.2219	NA	NA	NA	NA	NA	12	0.001	0.00654174	0.067459	0.38798	NA	NA	NA	NA	NA	NA	NA	NA	NA	NA	NA	NA	NA	NA	NA
chr2	Super-Scaffold_1	81283501	81284000	NA	NA	NA	NA	NA	NA	NA	NA	NA	NA	17	0.00031	0.00291332	0.25366	0.54558	NA	NA	NA	NA	NA	NA	NA	NA	NA	NA	11	1.6e-05	0.000362156	0.30119	0.6759
chr2	Super-Scaffold_1	81290001	81290500	10	0.00019	0.00198769	0.86557	0.64075	NA	NA	NA	NA	NA	NA	NA	NA	NA	NA	NA	NA	NA	NA	NA	NA	NA	NA	NA	NA	NA	NA	NA	NA	NA
chr2	Super-Scaffold_1	81290251	81290750	17	5.3e-06	0.000168357	0.85541	0.62694	NA	NA	NA	NA	NA	NA	NA	NA	NA	NA	NA	NA	NA	NA	NA	NA	NA	NA	NA	NA	NA	NA	NA	NA	NA
chr2	Super-Scaffold_1	81320251	81320750	24	0.00068	0.00474991	0.68407	0.43768	NA	NA	NA	NA	NA	NA	NA	NA	NA	NA	NA	NA	NA	NA	NA	NA	NA	NA	NA	NA	NA	NA	NA	NA	NA
chr2	Super-Scaffold_1	81329501	81330000	10	0.00088	0.00573095	0.744	0.5195	NA	NA	NA	NA	NA	NA	NA	NA	NA	NA	NA	NA	NA	NA	NA	NA	NA	NA	NA	NA	NA	NA	NA	NA	NA
chr2	Super-Scaffold_1	81373501	81374000	14	0.0065	0.0292572	0.75421	0.46626	NA	NA	NA	NA	NA	NA	NA	NA	NA	NA	NA	NA	NA	NA	NA	NA	NA	NA	NA	NA	NA	NA	NA	NA	NA
chr2	Super-Scaffold_1	81373751	81374250	14	0.0065	0.0292572	0.75421	0.46626	NA	NA	NA	NA	NA	NA	NA	NA	NA	NA	NA	NA	NA	NA	NA	NA	NA	NA	NA	NA	NA	NA	NA	NA	NA
chr2	Super-Scaffold_1	81380751	81381250	NA	NA	NA	NA	NA	NA	NA	NA	NA	NA	NA	NA	NA	NA	NA	10	0.0075	0.042569	0.62253	0.8258	NA	NA	NA	NA	NA	NA	NA	NA	NA	NA
chr2	Super-Scaffold_1	81399501	81400000	14	0.0054	0.0247036	0.58852	0.3201	NA	NA	NA	NA	NA	NA	NA	NA	NA	NA	NA	NA	NA	NA	NA	NA	NA	NA	NA	NA	NA	NA	NA	NA	NA
chr2	Super-Scaffold_1	81399751	81400250	25	0.0004	0.00330323	0.53246	0.3201	NA	NA	NA	NA	NA	NA	NA	NA	NA	NA	28	0.0017	0.0119449	0.31555	0.51742	NA	NA	NA	NA	NA	NA	NA	NA	NA	NA
chr2	Super-Scaffold_1	81459751	81460250	NA	NA	NA	NA	NA	NA	NA	NA	NA	NA	NA	NA	NA	NA	NA	21	0.00026	0.00314136	0.28307	0.55915	NA	NA	NA	NA	NA	NA	NA	NA	NA	NA
chr2	Super-Scaffold_1	81460001	81460500	NA	NA	NA	NA	NA	NA	NA	NA	NA	NA	NA	NA	NA	NA	NA	14	0.00018	0.00244675	0.34064	0.67493	NA	NA	NA	NA	NA	NA	NA	NA	NA	NA
chr2	Super-Scaffold_1	81586001	81586500	11	0.00031	0.00276482	0.9423	0.66079	12	0.0014	0.00888314	0.88833	0.64275	12	0.00023	0.00239011	0.93228	0.64275	NA	NA	NA	NA	NA	NA	NA	NA	NA	NA	NA	NA	NA	NA	NA
chr2	Super-Scaffold_1	81625001	81625500	15	8.6e-05	0.00117511	0.71529	0.31799	15	1.2e-06	6.08245e-05	0.78169	0.33175	NA	NA	NA	NA	NA	NA	NA	NA	NA	NA	NA	NA	NA	NA	NA	NA	NA	NA	NA	NA
chr2	Super-Scaffold_1	81625251	81625750	18	0.00013	0.0015311	0.72068	0.37518	18	7.8e-07	4.4812e-05	0.81082	0.38664	NA	NA	NA	NA	NA	NA	NA	NA	NA	NA	NA	NA	NA	NA	NA	14	0.0011	0.00622617	0.56717	0.82353
chr2	Super-Scaffold_1	81647751	81648250	NA	NA	NA	NA	NA	NA	NA	NA	NA	NA	NA	NA	NA	NA	NA	NA	NA	NA	NA	NA	10	1.3e-05	0.000418231	0.073333	0.539	11	2e-06	8.41093e-05	0.14612	0.49098
chr2	Super-Scaffold_1	81648001	81648500	NA	NA	NA	NA	NA	NA	NA	NA	NA	NA	NA	NA	NA	NA	NA	NA	NA	NA	NA	NA	10	0.0019	0.012648	0.29557	0.6366	11	0.0025	0.011983	0.28385	0.59843
chr2	Super-Scaffold_1	81676751	81677250	NA	NA	NA	NA	NA	11	7e-06	0.000225534	0.55664	0.090909	NA	NA	NA	NA	NA	NA	NA	NA	NA	NA	NA	NA	NA	NA	NA	NA	NA	NA	NA	NA
chr2	Super-Scaffold_1	81677001	81677500	NA	NA	NA	NA	NA	13	0.00014	0.00176244	0.54795	0.14333	NA	NA	NA	NA	NA	NA	NA	NA	NA	NA	NA	NA	NA	NA	NA	NA	NA	NA	NA	NA
chr2	Super-Scaffold_1	81739001	81739500	NA	NA	NA	NA	NA	NA	NA	NA	NA	NA	NA	NA	NA	NA	NA	13	0.0018	0.0124946	0.23675	0.45446	NA	NA	NA	NA	NA	NA	NA	NA	NA	NA
chr2	Super-Scaffold_1	81739251	81739750	14	0.00059	0.00430123	0.54198	0.28447	NA	NA	NA	NA	NA	NA	NA	NA	NA	NA	16	8.7e-06	0.000319833	0.2419	0.5211	NA	NA	NA	NA	NA	NA	NA	NA	NA	NA
chr2	Super-Scaffold_1	81769001	81769500	20	5.3e-05	0.00084097	0.85102	0.56859	NA	NA	NA	NA	NA	NA	NA	NA	NA	NA	NA	NA	NA	NA	NA	NA	NA	NA	NA	NA	NA	NA	NA	NA	NA
chr2	Super-Scaffold_1	81822001	81822500	NA	NA	NA	NA	NA	17	0.00079	0.00581957	0.71343	0.50362	17	0.00056	0.00437549	0.71749	0.49294	NA	NA	NA	NA	NA	NA	NA	NA	NA	NA	NA	NA	NA	NA	NA
chr2	Super-Scaffold_1	81832501	81833000	14	0.00087	0.0056879	0.70034	0.45806	NA	NA	NA	NA	NA	NA	NA	NA	NA	NA	NA	NA	NA	NA	NA	NA	NA	NA	NA	NA	NA	NA	NA	NA	NA
chr2	Super-Scaffold_1	81832751	81833250	16	0.00061	0.0044024	0.70486	0.47513	NA	NA	NA	NA	NA	NA	NA	NA	NA	NA	NA	NA	NA	NA	NA	NA	NA	NA	NA	NA	NA	NA	NA	NA	NA
chr2	Super-Scaffold_1	81843251	81843750	NA	NA	NA	NA	NA	15	0.00082	0.00599267	0.76815	0.53467	NA	NA	NA	NA	NA	NA	NA	NA	NA	NA	NA	NA	NA	NA	NA	NA	NA	NA	NA	NA
chr2	Super-Scaffold_1	81980001	81980500	NA	NA	NA	NA	NA	14	0.00014	0.00176244	0.53456	0.2367	NA	NA	NA	NA	NA	NA	NA	NA	NA	NA	NA	NA	NA	NA	NA	NA	NA	NA	NA	NA
chr2	Super-Scaffold_1	82132751	82133250	12	0.00025	0.0023917	0.55925	0.24433	NA	NA	NA	NA	NA	NA	NA	NA	NA	NA	NA	NA	NA	NA	NA	NA	NA	NA	NA	NA	NA	NA	NA	NA	NA
chr2	Super-Scaffold_1	82163751	82164250	15	0.0033	0.0160935	0.83956	0.63128	12	7.7e-05	0.00119061	0.91783	0.63705	15	0.00031	0.00291332	0.88423	0.64085	NA	NA	NA	NA	NA	NA	NA	NA	NA	NA	NA	NA	NA	NA	NA
chr2	Super-Scaffold_1	82164001	82164500	NA	NA	NA	NA	NA	10	0.0017	0.0103347	0.86018	0.61911	NA	NA	NA	NA	NA	NA	NA	NA	NA	NA	NA	NA	NA	NA	NA	NA	NA	NA	NA	NA
chr2	Super-Scaffold_1	82299501	82300000	NA	NA	NA	NA	NA	10	0.00041	0.00368179	0.88013	0.63677	10	0.00046	0.00379872	0.87997	0.63677	NA	NA	NA	NA	NA	NA	NA	NA	NA	NA	NA	NA	NA	NA	NA
chr2	Super-Scaffold_1	82381001	82381500	NA	NA	NA	NA	NA	NA	NA	NA	NA	NA	14	0.0051	0.0244938	0.86905	0.66743	NA	NA	NA	NA	NA	NA	NA	NA	NA	NA	NA	NA	NA	NA	NA
chr2	Super-Scaffold_1	82392751	82393250	NA	NA	NA	NA	NA	NA	NA	NA	NA	NA	14	0.00036	0.00324124	0.89881	0.69009	NA	NA	NA	NA	NA	NA	NA	NA	NA	NA	NA	NA	NA	NA	NA
chr2	Super-Scaffold_1	82402251	82402750	NA	NA	NA	NA	NA	NA	NA	NA	NA	NA	NA	NA	NA	NA	NA	10	0.0011	0.00856607	0.75813	0.96193	NA	NA	NA	NA	NA	NA	NA	NA	NA	NA
chr2	Super-Scaffold_1	82595251	82595750	12	0.00034	0.00295937	0.42856	0.20992	12	0.00011	0.00150493	0.46006	0.22149	12	2.8e-08	3.92342e-06	0.65408	0.21147	NA	NA	NA	NA	NA	NA	NA	NA	NA	NA	NA	NA	NA	NA	NA
chr2	Super-Scaffold_1	82595501	82596000	16	0.0016	0.00890602	0.53079	0.32849	NA	NA	NA	NA	NA	16	3.3e-06	0.000140679	0.67852	0.33733	NA	NA	NA	NA	NA	NA	NA	NA	NA	NA	NA	NA	NA	NA	NA
chr2	Super-Scaffold_1	82609501	82610000	NA	NA	NA	NA	NA	NA	NA	NA	NA	NA	NA	NA	NA	NA	NA	12	0.0074	0.0420817	0.68173	0.37985	NA	NA	NA	NA	NA	NA	NA	NA	NA	NA
chr2	Super-Scaffold_1	82609751	82610250	NA	NA	NA	NA	NA	18	0.00081	0.00594282	0.57001	0.30362	NA	NA	NA	NA	NA	13	0.001	0.00799572	0.62845	0.33856	NA	NA	NA	NA	NA	NA	NA	NA	NA	NA
chr2	Super-Scaffold_1	82631251	82631750	12	0.0062	0.0280225	0.58716	0.2641	NA	NA	NA	NA	NA	10	0.0043	0.0210881	0.55111	0.2563	NA	NA	NA	NA	NA	NA	NA	NA	NA	NA	NA	NA	NA	NA	NA
chr2	Super-Scaffold_1	82631501	82632000	11	0.00087	0.0056879	0.73536	0.33647	NA	NA	NA	NA	NA	NA	NA	NA	NA	NA	NA	NA	NA	NA	NA	NA	NA	NA	NA	NA	NA	NA	NA	NA	NA
chr2	Super-Scaffold_1	82668001	82668500	16	1.5e-05	0.000346105	0.33613	0.093917	NA	NA	NA	NA	NA	NA	NA	NA	NA	NA	NA	NA	NA	NA	NA	NA	NA	NA	NA	NA	NA	NA	NA	NA	NA
chr2	Super-Scaffold_1	82720501	82721000	NA	NA	NA	NA	NA	12	4.8e-05	0.0008708	0.86172	0.62275	14	3.3e-06	0.000140679	0.89483	0.60521	NA	NA	NA	NA	NA	NA	NA	NA	NA	NA	NA	NA	NA	NA	NA
chr2	Super-Scaffold_1	82731501	82732000	NA	NA	NA	NA	NA	NA	NA	NA	NA	NA	15	0.0065	0.0304336	0.42689	0.64138	NA	NA	NA	NA	NA	14	0.001	0.00777439	0.4434	0.72743	NA	NA	NA	NA	NA
chr2	Super-Scaffold_1	82732251	82732750	NA	NA	NA	NA	NA	NA	NA	NA	NA	NA	NA	NA	NA	NA	NA	12	0.0045	0.0268404	0.55783	0.81711	NA	NA	NA	NA	NA	NA	NA	NA	NA	NA
chr2	Super-Scaffold_1	82733251	82733750	15	0.00065	0.00460375	0.96907	0.72768	NA	NA	NA	NA	NA	NA	NA	NA	NA	NA	NA	NA	NA	NA	NA	NA	NA	NA	NA	NA	NA	NA	NA	NA	NA
chr2	Super-Scaffold_1	82741001	82741500	NA	NA	NA	NA	NA	NA	NA	NA	NA	NA	17	0.00056	0.00437549	0.93494	0.67856	NA	NA	NA	NA	NA	NA	NA	NA	NA	NA	NA	NA	NA	NA	NA
chr2	Super-Scaffold_1	82788251	82788750	NA	NA	NA	NA	NA	NA	NA	NA	NA	NA	20	0.001	0.00654174	0.75779	0.50708	NA	NA	NA	NA	NA	NA	NA	NA	NA	NA	NA	NA	NA	NA	NA
chr2	Super-Scaffold_1	82788751	82789250	NA	NA	NA	NA	NA	32	8.8e-08	7.8883e-06	0.43566	0.17868	NA	NA	NA	NA	NA	NA	NA	NA	NA	NA	NA	NA	NA	NA	NA	NA	NA	NA	NA	NA
chr2	Super-Scaffold_1	82789001	82789500	NA	NA	NA	NA	NA	18	6.2e-05	0.0010326	0.43298	0.19595	NA	NA	NA	NA	NA	17	8.7e-05	0.00153824	0.44979	0.18478	NA	NA	NA	NA	NA	NA	NA	NA	NA	NA
chr2	Super-Scaffold_1	82789251	82789750	NA	NA	NA	NA	NA	NA	NA	NA	NA	NA	NA	NA	NA	NA	NA	14	1.5e-05	0.000463654	0.46682	0.12626	NA	NA	NA	NA	NA	NA	NA	NA	NA	NA
chr2	Super-Scaffold_1	82789501	82790000	NA	NA	NA	NA	NA	NA	NA	NA	NA	NA	NA	NA	NA	NA	NA	11	0.00014	0.00206705	0.58447	0.13413	NA	NA	NA	NA	NA	11	0.0078	0.0326871	0.20448	0.54294
chr2	Super-Scaffold_1	82800751	82801250	NA	NA	NA	NA	NA	12	0.0044	0.0228383	0.41227	0.65551	NA	NA	NA	NA	NA	NA	NA	NA	NA	NA	NA	NA	NA	NA	NA	10	5.4e-05	0.000831044	0.86212	0.50239
chr2	Super-Scaffold_1	82801001	82801500	NA	NA	NA	NA	NA	27	6.3e-05	0.00104474	0.58018	0.783	NA	NA	NA	NA	NA	NA	NA	NA	NA	NA	NA	NA	NA	NA	NA	NA	NA	NA	NA	NA
chr2	Super-Scaffold_1	82806501	82807000	NA	NA	NA	NA	NA	NA	NA	NA	NA	NA	NA	NA	NA	NA	NA	16	0.001	0.00799572	0.57454	0.27837	NA	NA	NA	NA	NA	23	0.0053	0.0230091	0.32804	0.52828
chr2	Super-Scaffold_1	82808001	82808500	NA	NA	NA	NA	NA	11	0.00019	0.00216377	0.69057	0.93875	12	0.00067	0.00495511	0.63533	0.91861	NA	NA	NA	NA	NA	NA	NA	NA	NA	NA	NA	NA	NA	NA	NA
chr2	Super-Scaffold_1	82811001	82811500	NA	NA	NA	NA	NA	NA	NA	NA	NA	NA	NA	NA	NA	NA	NA	12	0.00022	0.00281339	0.32487	0.68493	NA	NA	NA	NA	NA	NA	NA	NA	NA	NA
chr2	Super-Scaffold_1	82814751	82815250	12	0.00015	0.00168565	0.81203	0.54347	NA	NA	NA	NA	NA	NA	NA	NA	NA	NA	13	0.0019	0.0130626	0.55738	0.80185	NA	NA	NA	NA	NA	NA	NA	NA	NA	NA
chr2	Super-Scaffold_1	82816501	82817000	NA	NA	NA	NA	NA	NA	NA	NA	NA	NA	NA	NA	NA	NA	NA	NA	NA	NA	NA	NA	10	0.00023	0.0029162	0.62599	0.18616	10	0.0021	0.0103782	0.62555	0.30083
chr2	Super-Scaffold_1	82817751	82818250	NA	NA	NA	NA	NA	NA	NA	NA	NA	NA	NA	NA	NA	NA	NA	12	0.0012	0.00916913	0.93472	0.64203	NA	NA	NA	NA	NA	NA	NA	NA	NA	NA
chr2	Super-Scaffold_1	82818001	82818500	NA	NA	NA	NA	NA	NA	NA	NA	NA	NA	NA	NA	NA	NA	NA	17	0.0014	0.0103166	0.84376	0.6144	NA	NA	NA	NA	NA	NA	NA	NA	NA	NA
chr2	Super-Scaffold_1	82822001	82822500	NA	NA	NA	NA	NA	NA	NA	NA	NA	NA	NA	NA	NA	NA	NA	12	0.0028	0.0178389	0.73326	0.47062	NA	NA	NA	NA	NA	NA	NA	NA	NA	NA
chr2	Super-Scaffold_1	82832251	82832750	NA	NA	NA	NA	NA	13	0.00021	0.0023185	0.64604	0.35773	NA	NA	NA	NA	NA	NA	NA	NA	NA	NA	NA	NA	NA	NA	NA	NA	NA	NA	NA	NA
chr2	Super-Scaffold_1	82835001	82835500	12	0.0045	0.0210138	0.72517	0.39114	NA	NA	NA	NA	NA	NA	NA	NA	NA	NA	NA	NA	NA	NA	NA	NA	NA	NA	NA	NA	NA	NA	NA	NA	NA
chr2	Super-Scaffold_1	82836001	82836500	NA	NA	NA	NA	NA	NA	NA	NA	NA	NA	NA	NA	NA	NA	NA	NA	NA	NA	NA	NA	NA	NA	NA	NA	NA	13	0.00053	0.0037268	0.25259	0.52005
chr2	Super-Scaffold_1	82838501	82839000	NA	NA	NA	NA	NA	NA	NA	NA	NA	NA	14	0.0002	0.00219109	0.26838	0.6276	NA	NA	NA	NA	NA	NA	NA	NA	NA	NA	NA	NA	NA	NA	NA
chr2	Super-Scaffold_1	82838751	82839250	NA	NA	NA	NA	NA	NA	NA	NA	NA	NA	12	8.1e-05	0.00121263	0.35894	0.68889	NA	NA	NA	NA	NA	NA	NA	NA	NA	NA	NA	NA	NA	NA	NA
chr2	Super-Scaffold_1	82842751	82843250	NA	NA	NA	NA	NA	NA	NA	NA	NA	NA	NA	NA	NA	NA	NA	NA	NA	NA	NA	NA	NA	NA	NA	NA	NA	18	0.00093	0.00554854	0.086799	0.38593
chr2	Super-Scaffold_1	82868251	82868750	NA	NA	NA	NA	NA	NA	NA	NA	NA	NA	10	0.00075	0.0053678	0.86127	0.56964	NA	NA	NA	NA	NA	NA	NA	NA	NA	NA	NA	NA	NA	NA	NA
chr2	Super-Scaffold_1	82884501	82885000	NA	NA	NA	NA	NA	12	0.0011	0.00735623	0.50186	0.24226	NA	NA	NA	NA	NA	NA	NA	NA	NA	NA	NA	NA	NA	NA	NA	NA	NA	NA	NA	NA
chr2	Super-Scaffold_1	82888751	82889250	NA	NA	NA	NA	NA	NA	NA	NA	NA	NA	NA	NA	NA	NA	NA	NA	NA	NA	NA	NA	11	6.8e-05	0.00130071	0.61262	0.24647	NA	NA	NA	NA	NA
chr2	Super-Scaffold_1	82894751	82895250	NA	NA	NA	NA	NA	NA	NA	NA	NA	NA	14	0.0034	0.0172069	0.17434	0.44133	NA	NA	NA	NA	NA	NA	NA	NA	NA	NA	NA	NA	NA	NA	NA
chr2	Super-Scaffold_1	82904501	82905000	NA	NA	NA	NA	NA	NA	NA	NA	NA	NA	NA	NA	NA	NA	NA	19	7.3e-06	0.000281657	0.62111	0.8758	NA	NA	NA	NA	NA	NA	NA	NA	NA	NA
chr2	Super-Scaffold_1	82919251	82919750	NA	NA	NA	NA	NA	NA	NA	NA	NA	NA	NA	NA	NA	NA	NA	NA	NA	NA	NA	NA	19	6.4e-06	0.000258039	0.85121	0.59565	NA	NA	NA	NA	NA
chr2	Super-Scaffold_1	82919501	82920000	NA	NA	NA	NA	NA	NA	NA	NA	NA	NA	NA	NA	NA	NA	NA	NA	NA	NA	NA	NA	21	0.00011	0.00178082	0.71891	0.48985	NA	NA	NA	NA	NA
chr2	Super-Scaffold_1	82926751	82927250	NA	NA	NA	NA	NA	NA	NA	NA	NA	NA	NA	NA	NA	NA	NA	NA	NA	NA	NA	NA	12	0.0034	0.02016	0.77568	0.44154	12	3.1e-05	0.000570779	0.78128	0.41454
chr2	Super-Scaffold_1	82927001	82927500	NA	NA	NA	NA	NA	NA	NA	NA	NA	NA	13	0.00069	0.00506637	0.85041	0.53847	NA	NA	NA	NA	NA	15	0.0049	0.027651	0.8457	0.56855	17	2.1e-08	2.75939e-06	0.85641	0.45824
chr2	Super-Scaffold_1	82928751	82929250	NA	NA	NA	NA	NA	NA	NA	NA	NA	NA	NA	NA	NA	NA	NA	NA	NA	NA	NA	NA	NA	NA	NA	NA	NA	10	0.002	0.00997363	0.61577	0.30173
chr2	Super-Scaffold_1	82929001	82929500	NA	NA	NA	NA	NA	NA	NA	NA	NA	NA	NA	NA	NA	NA	NA	NA	NA	NA	NA	NA	NA	NA	NA	NA	NA	10	0.00011	0.00130731	0.72599	0.38403
chr2	Super-Scaffold_1	82929251	82929750	NA	NA	NA	NA	NA	NA	NA	NA	NA	NA	NA	NA	NA	NA	NA	11	3.7e-05	0.000864703	0.41867	0.77729	NA	NA	NA	NA	NA	NA	NA	NA	NA	NA
chr2	Super-Scaffold_1	82943251	82943750	10	6.2e-05	0.000941103	0.74167	0.2659	NA	NA	NA	NA	NA	NA	NA	NA	NA	NA	NA	NA	NA	NA	NA	NA	NA	NA	NA	NA	NA	NA	NA	NA	NA
chr2	Super-Scaffold_1	82944001	82944500	NA	NA	NA	NA	NA	NA	NA	NA	NA	NA	NA	NA	NA	NA	NA	NA	NA	NA	NA	NA	14	0.00082	0.00683981	0.74952	0.50402	NA	NA	NA	NA	NA
chr2	Super-Scaffold_1	82953501	82954000	NA	NA	NA	NA	NA	NA	NA	NA	NA	NA	13	1.9e-05	0.000472021	0.74632	0.34154	NA	NA	NA	NA	NA	14	0.00024	0.00299141	0.74975	0.41654	14	5.4e-07	3.29627e-05	0.74133	0.31113
chr2	Super-Scaffold_1	82953751	82954250	NA	NA	NA	NA	NA	NA	NA	NA	NA	NA	12	1e-05	0.000303652	0.7381	0.30136	NA	NA	NA	NA	NA	NA	NA	NA	NA	NA	16	3.6e-08	4.22174e-06	0.70094	0.21416
chr2	Super-Scaffold_1	82954001	82954500	NA	NA	NA	NA	NA	NA	NA	NA	NA	NA	NA	NA	NA	NA	NA	NA	NA	NA	NA	NA	NA	NA	NA	NA	NA	16	1.4e-05	0.000329895	0.6779	0.32273
chr2	Super-Scaffold_1	82954251	82954750	NA	NA	NA	NA	NA	NA	NA	NA	NA	NA	NA	NA	NA	NA	NA	NA	NA	NA	NA	NA	NA	NA	NA	NA	NA	16	0.0012	0.00666591	0.76211	0.52569
chr2	Super-Scaffold_1	82973001	82973500	NA	NA	NA	NA	NA	NA	NA	NA	NA	NA	NA	NA	NA	NA	NA	NA	NA	NA	NA	NA	14	0.0054	0.0300783	0.46118	0.21429	NA	NA	NA	NA	NA
chr2	Super-Scaffold_1	82973251	82973750	NA	NA	NA	NA	NA	NA	NA	NA	NA	NA	NA	NA	NA	NA	NA	34	3.7e-10	1.09555e-07	0.43589	0.16333	33	3.4e-05	0.000816162	0.45828	0.22692	NA	NA	NA	NA	NA
chr2	Super-Scaffold_1	82973501	82974000	NA	NA	NA	NA	NA	NA	NA	NA	NA	NA	NA	NA	NA	NA	NA	28	2.4e-06	0.000125138	0.5432	0.27529	NA	NA	NA	NA	NA	NA	NA	NA	NA	NA
chr2	Super-Scaffold_1	82980251	82980750	NA	NA	NA	NA	NA	NA	NA	NA	NA	NA	NA	NA	NA	NA	NA	NA	NA	NA	NA	NA	NA	NA	NA	NA	NA	22	0.00039	0.00301803	0.7427	0.45895
chr2	Super-Scaffold_1	82992751	82993250	NA	NA	NA	NA	NA	19	8.1e-07	4.59705e-05	0.56989	0.25439	NA	NA	NA	NA	NA	NA	NA	NA	NA	NA	NA	NA	NA	NA	NA	12	8.1e-05	0.00107863	0.31264	0.75233
chr2	Super-Scaffold_1	82993001	82993500	NA	NA	NA	NA	NA	17	3.7e-06	0.000143095	0.74169	0.33496	NA	NA	NA	NA	NA	NA	NA	NA	NA	NA	13	0.0011	0.00831474	0.43982	0.75079	16	2.6e-05	0.000500253	0.3835	0.72554
chr2	Super-Scaffold_1	82998251	82998750	NA	NA	NA	NA	NA	NA	NA	NA	NA	NA	NA	NA	NA	NA	NA	NA	NA	NA	NA	NA	13	0.0051	0.0286364	0.62067	0.86153	NA	NA	NA	NA	NA
chr2	Super-Scaffold_1	82998751	82999250	NA	NA	NA	NA	NA	NA	NA	NA	NA	NA	NA	NA	NA	NA	NA	NA	NA	NA	NA	NA	NA	NA	NA	NA	NA	21	0.0062	0.0264979	0.51547	0.78893
chr2	Super-Scaffold_1	83008001	83008500	NA	NA	NA	NA	NA	NA	NA	NA	NA	NA	NA	NA	NA	NA	NA	21	0.00034	0.00379539	0.20051	0.48301	NA	NA	NA	NA	NA	25	2.9e-07	2.13462e-05	0.52406	0.21232
chr2	Super-Scaffold_1	83008251	83008750	NA	NA	NA	NA	NA	NA	NA	NA	NA	NA	NA	NA	NA	NA	NA	NA	NA	NA	NA	NA	NA	NA	NA	NA	NA	23	3.2e-06	0.000119044	0.4105	0.13592
chr2	Super-Scaffold_1	83052001	83052500	10	0.0014	0.00804177	0.56651	0.80213	NA	NA	NA	NA	NA	NA	NA	NA	NA	NA	NA	NA	NA	NA	NA	NA	NA	NA	NA	NA	NA	NA	NA	NA	NA
chr2	Super-Scaffold_1	83057251	83057750	NA	NA	NA	NA	NA	NA	NA	NA	NA	NA	NA	NA	NA	NA	NA	16	0.00017	0.00236586	0.56813	0.80944	NA	NA	NA	NA	NA	NA	NA	NA	NA	NA
chr2	Super-Scaffold_1	83057501	83058000	NA	NA	NA	NA	NA	NA	NA	NA	NA	NA	NA	NA	NA	NA	NA	14	2.1e-05	0.000581539	0.54124	0.8291	NA	NA	NA	NA	NA	NA	NA	NA	NA	NA
chr2	Super-Scaffold_1	83103251	83103750	NA	NA	NA	NA	NA	NA	NA	NA	NA	NA	NA	NA	NA	NA	NA	NA	NA	NA	NA	NA	10	0.0018	0.0121329	0.80307	0.53889	NA	NA	NA	NA	NA
chr2	Super-Scaffold_1	83143001	83143500	NA	NA	NA	NA	NA	NA	NA	NA	NA	NA	NA	NA	NA	NA	NA	NA	NA	NA	NA	NA	10	0.006	0.0330045	0.75423	0.49705	NA	NA	NA	NA	NA
chr2	Super-Scaffold_1	83168501	83169000	NA	NA	NA	NA	NA	NA	NA	NA	NA	NA	NA	NA	NA	NA	NA	NA	NA	NA	NA	NA	12	0.002	0.0131097	0.60686	0.30845	NA	NA	NA	NA	NA
chr2	Super-Scaffold_1	83169001	83169500	NA	NA	NA	NA	NA	NA	NA	NA	NA	NA	14	5.5e-05	0.000940187	0.33815	0.62726	NA	NA	NA	NA	NA	NA	NA	NA	NA	NA	NA	NA	NA	NA	NA
chr2	Super-Scaffold_1	83187251	83187750	NA	NA	NA	NA	NA	NA	NA	NA	NA	NA	11	0.0057	0.0270283	0.60028	0.83227	NA	NA	NA	NA	NA	NA	NA	NA	NA	NA	NA	NA	NA	NA	NA
chr2	Super-Scaffold_1	83194251	83194750	NA	NA	NA	NA	NA	11	3.3e-05	0.000677784	0.62697	0.15424	NA	NA	NA	NA	NA	NA	NA	NA	NA	NA	NA	NA	NA	NA	NA	NA	NA	NA	NA	NA
chr2	Super-Scaffold_1	83220751	83221250	NA	NA	NA	NA	NA	NA	NA	NA	NA	NA	18	0.0056	0.0266352	0.78801	0.56964	NA	NA	NA	NA	NA	NA	NA	NA	NA	NA	NA	NA	NA	NA	NA
chr2	Super-Scaffold_1	83241001	83241500	NA	NA	NA	NA	NA	NA	NA	NA	NA	NA	13	0.00052	0.00414057	0.64515	0.38531	NA	NA	NA	NA	NA	NA	NA	NA	NA	NA	NA	NA	NA	NA	NA
chr2	Super-Scaffold_1	83242251	83242750	NA	NA	NA	NA	NA	NA	NA	NA	NA	NA	11	9.9e-05	0.00137473	0.85779	0.65273	NA	NA	NA	NA	NA	NA	NA	NA	NA	NA	NA	NA	NA	NA	NA
chr2	Super-Scaffold_1	83242501	83243000	15	0.0024	0.0123166	0.71428	0.91847	NA	NA	NA	NA	NA	NA	NA	NA	NA	NA	NA	NA	NA	NA	NA	NA	NA	NA	NA	NA	NA	NA	NA	NA	NA
chr2	Super-Scaffold_1	83250251	83250750	NA	NA	NA	NA	NA	NA	NA	NA	NA	NA	NA	NA	NA	NA	NA	NA	NA	NA	NA	NA	NA	NA	NA	NA	NA	11	0.00037	0.00291321	0.86367	0.64006
chr2	Super-Scaffold_1	83256001	83256500	13	0.0095	0.0414877	0.96027	0.74356	NA	NA	NA	NA	NA	NA	NA	NA	NA	NA	NA	NA	NA	NA	NA	NA	NA	NA	NA	NA	NA	NA	NA	NA	NA
chr2	Super-Scaffold_1	83261251	83261750	17	0.00015	0.00168565	0.89516	0.61163	NA	NA	NA	NA	NA	NA	NA	NA	NA	NA	NA	NA	NA	NA	NA	NA	NA	NA	NA	NA	NA	NA	NA	NA	NA
chr2	Super-Scaffold_1	83272001	83272500	11	0.00047	0.00368152	0.91124	0.67747	NA	NA	NA	NA	NA	12	0.0017	0.00977272	0.85972	0.65896	NA	NA	NA	NA	NA	NA	NA	NA	NA	NA	NA	NA	NA	NA	NA
chr2	Super-Scaffold_1	83273751	83274250	NA	NA	NA	NA	NA	NA	NA	NA	NA	NA	NA	NA	NA	NA	NA	NA	NA	NA	NA	NA	NA	NA	NA	NA	NA	19	0.0039	0.0175314	0.60241	0.8571
chr2	Super-Scaffold_1	83274001	83274500	NA	NA	NA	NA	NA	NA	NA	NA	NA	NA	14	0.0039	0.0193718	0.58408	0.94031	NA	NA	NA	NA	NA	NA	NA	NA	NA	NA	NA	NA	NA	NA	NA
chr2	Super-Scaffold_1	83284751	83285250	NA	NA	NA	NA	NA	NA	NA	NA	NA	NA	NA	NA	NA	NA	NA	NA	NA	NA	NA	NA	22	0.0008	0.00671235	0.5995	0.32531	NA	NA	NA	NA	NA
chr2	Super-Scaffold_1	83303501	83304000	NA	NA	NA	NA	NA	12	2.2e-09	3.77851e-07	0.33229	0.041667	NA	NA	NA	NA	NA	NA	NA	NA	NA	NA	NA	NA	NA	NA	NA	NA	NA	NA	NA	NA
chr2	Super-Scaffold_1	83455501	83456000	NA	NA	NA	NA	NA	NA	NA	NA	NA	NA	NA	NA	NA	NA	NA	18	0.0016	0.0114027	0.92283	0.70325	NA	NA	NA	NA	NA	NA	NA	NA	NA	NA
chr2	Super-Scaffold_1	83463501	83464000	NA	NA	NA	NA	NA	11	0.0027	0.0150059	0.73503	0.52352	NA	NA	NA	NA	NA	NA	NA	NA	NA	NA	NA	NA	NA	NA	NA	NA	NA	NA	NA	NA
chr2	Super-Scaffold_1	83471501	83472000	11	0.00015	0.00168565	0.61745	0.96122	NA	NA	NA	NA	NA	NA	NA	NA	NA	NA	NA	NA	NA	NA	NA	NA	NA	NA	NA	NA	NA	NA	NA	NA	NA
chr2	Super-Scaffold_1	83482501	83483000	NA	NA	NA	NA	NA	20	0.0014	0.00888314	0.95082	0.67239	NA	NA	NA	NA	NA	NA	NA	NA	NA	NA	NA	NA	NA	NA	NA	NA	NA	NA	NA	NA
chr2	Super-Scaffold_1	83485001	83485500	NA	NA	NA	NA	NA	NA	NA	NA	NA	NA	NA	NA	NA	NA	NA	NA	NA	NA	NA	NA	NA	NA	NA	NA	NA	10	0.0031	0.0143767	0.86136	0.57453
chr2	Super-Scaffold_1	83485251	83485750	12	6.4e-07	3.42714e-05	0.87535	0.31958	NA	NA	NA	NA	NA	16	5.7e-05	0.000966298	0.7889	0.39972	22	6.4e-05	0.00125051	0.48956	0.7793	NA	NA	NA	NA	NA	37	6.4e-05	0.000929214	0.72893	0.51264
chr2	Super-Scaffold_1	83485501	83486000	18	0.00011	0.00136897	0.86401	0.53655	NA	NA	NA	NA	NA	NA	NA	NA	NA	NA	27	0.00043	0.00446279	0.60406	0.82195	NA	NA	NA	NA	NA	NA	NA	NA	NA	NA
chr2	Super-Scaffold_1	83486501	83487000	NA	NA	NA	NA	NA	NA	NA	NA	NA	NA	17	4.1e-06	0.00016551	0.39143	0.79535	NA	NA	NA	NA	NA	NA	NA	NA	NA	NA	26	1.9e-10	5.35906e-08	0.41472	0.86748
chr2	Super-Scaffold_1	83486751	83487250	NA	NA	NA	NA	NA	NA	NA	NA	NA	NA	19	0.00022	0.00232271	0.50101	0.77451	NA	NA	NA	NA	NA	NA	NA	NA	NA	NA	28	3.2e-10	8.54687e-08	0.46175	0.87395
chr2	Super-Scaffold_1	83527751	83528250	NA	NA	NA	NA	NA	NA	NA	NA	NA	NA	NA	NA	NA	NA	NA	16	0.00045	0.00459745	0.89398	0.68423	NA	NA	NA	NA	NA	NA	NA	NA	NA	NA
chr2	Super-Scaffold_1	83585251	83585750	NA	NA	NA	NA	NA	NA	NA	NA	NA	NA	NA	NA	NA	NA	NA	NA	NA	NA	NA	NA	NA	NA	NA	NA	NA	10	0.0016	0.00833327	0.91667	0.65407
chr2	Super-Scaffold_1	83650751	83651250	NA	NA	NA	NA	NA	12	0.0012	0.00788002	0.59226	0.84136	NA	NA	NA	NA	NA	NA	NA	NA	NA	NA	NA	NA	NA	NA	NA	NA	NA	NA	NA	NA
chr2	Super-Scaffold_1	83666251	83666750	NA	NA	NA	NA	NA	NA	NA	NA	NA	NA	NA	NA	NA	NA	NA	NA	NA	NA	NA	NA	NA	NA	NA	NA	NA	15	0.0027	0.0127558	0.32913	0.54569
chr2	Super-Scaffold_1	83690251	83690750	NA	NA	NA	NA	NA	11	0.0023	0.0131895	0.53201	0.7621	NA	NA	NA	NA	NA	NA	NA	NA	NA	NA	NA	NA	NA	NA	NA	NA	NA	NA	NA	NA
chr2	Super-Scaffold_1	83718251	83718750	15	0.00022	0.00219755	0.85742	0.57324	NA	NA	NA	NA	NA	NA	NA	NA	NA	NA	NA	NA	NA	NA	NA	NA	NA	NA	NA	NA	NA	NA	NA	NA	NA
chr2	Super-Scaffold_1	83718501	83719000	14	0.0028	0.0139919	0.7659	0.50065	NA	NA	NA	NA	NA	NA	NA	NA	NA	NA	12	0.0042	0.0252606	0.53703	0.78171	NA	NA	NA	NA	NA	NA	NA	NA	NA	NA
chr2	Super-Scaffold_1	83725001	83725500	11	0.0042	0.0197794	0.46401	0.69466	NA	NA	NA	NA	NA	NA	NA	NA	NA	NA	NA	NA	NA	NA	NA	NA	NA	NA	NA	NA	NA	NA	NA	NA	NA
chr2	Super-Scaffold_1	83759001	83759500	NA	NA	NA	NA	NA	NA	NA	NA	NA	NA	NA	NA	NA	NA	NA	NA	NA	NA	NA	NA	NA	NA	NA	NA	NA	15	2.2e-06	9.07701e-05	0.89953	0.58653
chr2	Super-Scaffold_1	83759251	83759750	NA	NA	NA	NA	NA	NA	NA	NA	NA	NA	NA	NA	NA	NA	NA	NA	NA	NA	NA	NA	NA	NA	NA	NA	NA	14	3.3e-06	0.000121589	0.88352	0.59636
chr2	Super-Scaffold_1	83844251	83844750	NA	NA	NA	NA	NA	NA	NA	NA	NA	NA	11	0.004	0.0198264	0.83588	0.58273	NA	NA	NA	NA	NA	NA	NA	NA	NA	NA	NA	NA	NA	NA	NA
chr2	Super-Scaffold_1	83848001	83848500	NA	NA	NA	NA	NA	NA	NA	NA	NA	NA	NA	NA	NA	NA	NA	NA	NA	NA	NA	NA	18	0.0026	0.0162034	0.54441	0.7503	NA	NA	NA	NA	NA
chr2	Super-Scaffold_1	83881001	83881500	NA	NA	NA	NA	NA	NA	NA	NA	NA	NA	NA	NA	NA	NA	NA	NA	NA	NA	NA	NA	NA	NA	NA	NA	NA	11	2.9e-06	0.00011091	0.1103	0.7346
chr2	Super-Scaffold_1	83881251	83881750	NA	NA	NA	NA	NA	14	0.00045	0.00393567	0.90772	0.50131	NA	NA	NA	NA	NA	NA	NA	NA	NA	NA	NA	NA	NA	NA	NA	12	7.8e-08	7.76878e-06	0.19292	0.84005
chr2	Super-Scaffold_1	83975251	83975750	11	0.0021	0.0110642	0.43552	0.74483	NA	NA	NA	NA	NA	NA	NA	NA	NA	NA	NA	NA	NA	NA	NA	NA	NA	NA	NA	NA	NA	NA	NA	NA	NA
chr2	Super-Scaffold_1	83998751	83999250	NA	NA	NA	NA	NA	NA	NA	NA	NA	NA	13	0.0024	0.0128655	0.83333	0.60045	NA	NA	NA	NA	NA	NA	NA	NA	NA	NA	NA	NA	NA	NA	NA
chr2	Super-Scaffold_1	84000501	84001000	NA	NA	NA	NA	NA	NA	NA	NA	NA	NA	14	0.0092	0.0419468	0.73628	0.50127	NA	NA	NA	NA	NA	NA	NA	NA	NA	NA	NA	NA	NA	NA	NA
chr2	Super-Scaffold_1	84000751	84001250	NA	NA	NA	NA	NA	NA	NA	NA	NA	NA	15	0.00038	0.00335756	0.88639	0.64449	NA	NA	NA	NA	NA	NA	NA	NA	NA	NA	NA	NA	NA	NA	NA
chr2	Super-Scaffold_1	84036751	84037250	NA	NA	NA	NA	NA	NA	NA	NA	NA	NA	10	3.3e-05	0.000676934	0.87877	0.53058	NA	NA	NA	NA	NA	NA	NA	NA	NA	NA	NA	NA	NA	NA	NA
chr2	Super-Scaffold_1	84039501	84040000	NA	NA	NA	NA	NA	NA	NA	NA	NA	NA	NA	NA	NA	NA	NA	17	0.0013	0.00975216	0.47251	0.69169	NA	NA	NA	NA	NA	NA	NA	NA	NA	NA
chr2	Super-Scaffold_1	84050751	84051250	NA	NA	NA	NA	NA	NA	NA	NA	NA	NA	NA	NA	NA	NA	NA	NA	NA	NA	NA	NA	NA	NA	NA	NA	NA	12	0.00015	0.00160568	0.52485	0.84571
chr2	Super-Scaffold_1	84100751	84101250	NA	NA	NA	NA	NA	NA	NA	NA	NA	NA	13	0.0003	0.00285129	0.94143	0.68722	NA	NA	NA	NA	NA	NA	NA	NA	NA	NA	NA	NA	NA	NA	NA
chr2	Super-Scaffold_1	84111251	84111750	NA	NA	NA	NA	NA	NA	NA	NA	NA	NA	20	0.0039	0.0193718	0.87651	0.66608	NA	NA	NA	NA	NA	NA	NA	NA	NA	NA	NA	NA	NA	NA	NA
chr2	Super-Scaffold_1	84125751	84126250	NA	NA	NA	NA	NA	NA	NA	NA	NA	NA	NA	NA	NA	NA	NA	NA	NA	NA	NA	NA	NA	NA	NA	NA	NA	12	0.00093	0.00554854	0.24814	0.50906
chr2	Super-Scaffold_1	84173501	84174000	16	0.00053	0.00399282	0.70292	0.49639	NA	NA	NA	NA	NA	NA	NA	NA	NA	NA	NA	NA	NA	NA	NA	NA	NA	NA	NA	NA	NA	NA	NA	NA	NA
chr2	Super-Scaffold_1	84199251	84199750	NA	NA	NA	NA	NA	NA	NA	NA	NA	NA	14	0.00055	0.00431332	0.77881	0.45706	NA	NA	NA	NA	NA	NA	NA	NA	NA	NA	NA	NA	NA	NA	NA
chr2	Super-Scaffold_1	84205001	84205500	NA	NA	NA	NA	NA	NA	NA	NA	NA	NA	NA	NA	NA	NA	NA	NA	NA	NA	NA	NA	10	0.00075	0.00640367	0.18962	0.44653	10	2.7e-05	0.000514952	0.17372	0.47935
chr2	Super-Scaffold_1	84205251	84205750	NA	NA	NA	NA	NA	NA	NA	NA	NA	NA	10	0.0027	0.0141991	0.1574	0.38197	NA	NA	NA	NA	NA	NA	NA	NA	NA	NA	10	6.6e-05	0.000945663	0.16611	0.44695
chr2	Super-Scaffold_1	84210251	84210750	NA	NA	NA	NA	NA	NA	NA	NA	NA	NA	NA	NA	NA	NA	NA	NA	NA	NA	NA	NA	18	0.00055	0.00518593	0.38588	0.60515	NA	NA	NA	NA	NA
chr2	Super-Scaffold_1	84210501	84211000	NA	NA	NA	NA	NA	NA	NA	NA	NA	NA	NA	NA	NA	NA	NA	NA	NA	NA	NA	NA	16	0.00016	0.00228951	0.45447	0.7045	NA	NA	NA	NA	NA
chr2	Super-Scaffold_1	84210751	84211250	NA	NA	NA	NA	NA	NA	NA	NA	NA	NA	NA	NA	NA	NA	NA	NA	NA	NA	NA	NA	10	0.00018	0.00247607	0.36445	0.7103	11	0.00041	0.00312112	0.42045	0.72858
chr2	Super-Scaffold_1	84215501	84216000	19	1.9e-06	7.80969e-05	0.28947	0.043035	NA	NA	NA	NA	NA	NA	NA	NA	NA	NA	NA	NA	NA	NA	NA	NA	NA	NA	NA	NA	NA	NA	NA	NA	NA
chr2	Super-Scaffold_1	84217501	84218000	NA	NA	NA	NA	NA	NA	NA	NA	NA	NA	13	0.0023	0.0124456	0.41441	0.62849	NA	NA	NA	NA	NA	NA	NA	NA	NA	NA	NA	NA	NA	NA	NA
chr2	Super-Scaffold_1	84231751	84232250	23	4.4e-14	3.23812e-11	0.65748	0.028986	NA	NA	NA	NA	NA	NA	NA	NA	NA	NA	31	5.6e-05	0.00114051	0.10146	0.56685	NA	NA	NA	NA	NA	NA	NA	NA	NA	NA
chr2	Super-Scaffold_1	84232001	84232500	30	4.3e-14	3.23812e-11	0.64152	0.079634	NA	NA	NA	NA	NA	NA	NA	NA	NA	NA	30	2.7e-09	5.66282e-07	0.1499	0.63888	NA	NA	NA	NA	NA	NA	NA	NA	NA	NA
chr2	Super-Scaffold_1	84233501	84234000	NA	NA	NA	NA	NA	NA	NA	NA	NA	NA	NA	NA	NA	NA	NA	NA	NA	NA	NA	NA	19	5.5e-05	0.00112505	0.35254	0.64301	20	0.0016	0.00833327	0.38229	0.60347
chr2	Super-Scaffold_1	84250001	84250500	NA	NA	NA	NA	NA	NA	NA	NA	NA	NA	17	0.00011	0.0014666	0.50902	0.21374	21	1.7e-05	0.000503362	0.237	0.49553	NA	NA	NA	NA	NA	17	7.5e-05	0.00102845	0.48363	0.20188
chr2	Super-Scaffold_1	84250251	84250750	24	2.3e-05	0.000473138	0.49376	0.27023	NA	NA	NA	NA	NA	NA	NA	NA	NA	NA	27	0.00046	0.00465816	0.25781	0.50606	NA	NA	NA	NA	NA	NA	NA	NA	NA	NA
chr2	Super-Scaffold_1	84250501	84251000	NA	NA	NA	NA	NA	NA	NA	NA	NA	NA	NA	NA	NA	NA	NA	NA	NA	NA	NA	NA	12	1.3e-05	0.000418231	0.20625	0.58494	NA	NA	NA	NA	NA
chr2	Super-Scaffold_1	84258251	84258750	NA	NA	NA	NA	NA	NA	NA	NA	NA	NA	NA	NA	NA	NA	NA	NA	NA	NA	NA	NA	NA	NA	NA	NA	NA	15	0.0028	0.0131702	0.62609	0.82723
chr2	Super-Scaffold_1	84258751	84259250	42	2.5e-05	0.000499672	0.58192	0.85432	NA	NA	NA	NA	NA	NA	NA	NA	NA	NA	30	2.2e-09	4.78277e-07	0.87816	0.44496	NA	NA	NA	NA	NA	NA	NA	NA	NA	NA
chr2	Super-Scaffold_1	84259001	84259500	33	5.1e-08	4.68063e-06	0.4982	0.86702	NA	NA	NA	NA	NA	NA	NA	NA	NA	NA	30	2.2e-09	4.78277e-07	0.87816	0.44496	NA	NA	NA	NA	NA	NA	NA	NA	NA	NA
chr2	Super-Scaffold_1	84259251	84259750	20	1.7e-07	1.25698e-05	0.32484	0.79799	15	3.2e-05	0.000663493	0.43283	0.72702	15	1.2e-05	0.00034577	0.27778	0.74648	NA	NA	NA	NA	NA	NA	NA	NA	NA	NA	NA	NA	NA	NA	NA
chr2	Super-Scaffold_1	84259501	84260000	NA	NA	NA	NA	NA	NA	NA	NA	NA	NA	24	5.9e-05	0.0009859	0.45275	0.78525	NA	NA	NA	NA	NA	NA	NA	NA	NA	NA	NA	NA	NA	NA	NA
chr2	Super-Scaffold_1	84262751	84263250	13	0.0006	0.00434845	0.61753	0.31133	NA	NA	NA	NA	NA	NA	NA	NA	NA	NA	NA	NA	NA	NA	NA	NA	NA	NA	NA	NA	NA	NA	NA	NA	NA
chr2	Super-Scaffold_1	84263001	84263500	15	0.00075	0.00508789	0.72401	0.45182	NA	NA	NA	NA	NA	NA	NA	NA	NA	NA	NA	NA	NA	NA	NA	NA	NA	NA	NA	NA	NA	NA	NA	NA	NA
chr2	Super-Scaffold_1	84283001	84283500	NA	NA	NA	NA	NA	15	0.0011	0.00735623	0.54426	0.93081	NA	NA	NA	NA	NA	NA	NA	NA	NA	NA	NA	NA	NA	NA	NA	NA	NA	NA	NA	NA
chr2	Super-Scaffold_1	84283251	84283750	NA	NA	NA	NA	NA	NA	NA	NA	NA	NA	NA	NA	NA	NA	NA	18	0.00097	0.00794019	0.63355	0.93674	NA	NA	NA	NA	NA	NA	NA	NA	NA	NA
chr2	Super-Scaffold_1	84293501	84294000	NA	NA	NA	NA	NA	NA	NA	NA	NA	NA	NA	NA	NA	NA	NA	11	0.0001	0.0016487	0.91737	0.55023	NA	NA	NA	NA	NA	NA	NA	NA	NA	NA
chr2	Super-Scaffold_1	84293751	84294250	NA	NA	NA	NA	NA	NA	NA	NA	NA	NA	17	5.2e-05	0.000912258	0.54574	0.86275	11	0.0001	0.0016487	0.91737	0.55023	NA	NA	NA	NA	NA	NA	NA	NA	NA	NA
chr2	Super-Scaffold_1	84307251	84307750	17	0.001	0.00624101	0.81165	0.51178	29	0.0051	0.0260542	0.74952	0.52531	NA	NA	NA	NA	NA	NA	NA	NA	NA	NA	NA	NA	NA	NA	NA	NA	NA	NA	NA	NA
chr2	Super-Scaffold_1	84320001	84320500	NA	NA	NA	NA	NA	NA	NA	NA	NA	NA	NA	NA	NA	NA	NA	NA	NA	NA	NA	NA	NA	NA	NA	NA	NA	24	0.0048	0.0210775	0.68854	0.46948
chr2	Super-Scaffold_1	84323251	84323750	NA	NA	NA	NA	NA	NA	NA	NA	NA	NA	NA	NA	NA	NA	NA	NA	NA	NA	NA	NA	NA	NA	NA	NA	NA	24	2e-06	8.41093e-05	0.5215	0.17513
chr2	Super-Scaffold_1	84323501	84324000	NA	NA	NA	NA	NA	NA	NA	NA	NA	NA	NA	NA	NA	NA	NA	NA	NA	NA	NA	NA	NA	NA	NA	NA	NA	32	2e-12	9.55285e-10	0.38309	0.14643
chr2	Super-Scaffold_1	84323751	84324250	19	4.7e-05	0.000772748	0.60996	0.30467	NA	NA	NA	NA	NA	NA	NA	NA	NA	NA	NA	NA	NA	NA	NA	NA	NA	NA	NA	NA	NA	NA	NA	NA	NA
chr2	Super-Scaffold_1	84326001	84326500	NA	NA	NA	NA	NA	NA	NA	NA	NA	NA	NA	NA	NA	NA	NA	NA	NA	NA	NA	NA	14	0.0067	0.0365235	0.78831	0.55204	13	4.8e-06	0.000157442	0.82331	0.44897
chr2	Super-Scaffold_1	84339751	84340250	NA	NA	NA	NA	NA	NA	NA	NA	NA	NA	NA	NA	NA	NA	NA	NA	NA	NA	NA	NA	14	0.0018	0.0121329	0.63554	0.88617	NA	NA	NA	NA	NA
chr2	Super-Scaffold_1	84347501	84348000	26	0.00024	0.00232252	0.73456	0.9359	NA	NA	NA	NA	NA	NA	NA	NA	NA	NA	NA	NA	NA	NA	NA	NA	NA	NA	NA	NA	NA	NA	NA	NA	NA
chr2	Super-Scaffold_1	84349001	84349500	NA	NA	NA	NA	NA	13	3.6e-05	0.000718211	0.45704	0.88058	NA	NA	NA	NA	NA	NA	NA	NA	NA	NA	NA	NA	NA	NA	NA	NA	NA	NA	NA	NA
chr2	Super-Scaffold_1	84349251	84349750	NA	NA	NA	NA	NA	22	7.5e-05	0.00117243	0.54932	0.85702	NA	NA	NA	NA	NA	NA	NA	NA	NA	NA	NA	NA	NA	NA	NA	NA	NA	NA	NA	NA
chr2	Super-Scaffold_1	84359001	84359500	NA	NA	NA	NA	NA	14	0.00013	0.00168686	0.37843	0.78475	NA	NA	NA	NA	NA	NA	NA	NA	NA	NA	NA	NA	NA	NA	NA	NA	NA	NA	NA	NA
chr2	Super-Scaffold_1	84359251	84359750	NA	NA	NA	NA	NA	27	0.0032	0.0173688	0.36495	0.57493	NA	NA	NA	NA	NA	NA	NA	NA	NA	NA	NA	NA	NA	NA	NA	NA	NA	NA	NA	NA
chr2	Super-Scaffold_1	84391501	84392000	NA	NA	NA	NA	NA	NA	NA	NA	NA	NA	NA	NA	NA	NA	NA	10	9.2e-06	0.000331692	0.8963	0.68388	NA	NA	NA	NA	NA	NA	NA	NA	NA	NA
chr2	Super-Scaffold_1	84391751	84392250	NA	NA	NA	NA	NA	NA	NA	NA	NA	NA	NA	NA	NA	NA	NA	13	4.6e-06	0.000202428	0.90564	0.70412	NA	NA	NA	NA	NA	NA	NA	NA	NA	NA
chr2	Super-Scaffold_1	84414751	84415250	25	4.4e-05	0.000740161	0.61282	0.34924	NA	NA	NA	NA	NA	NA	NA	NA	NA	NA	NA	NA	NA	NA	NA	25	0.0015	0.0105328	0.43615	0.67195	NA	NA	NA	NA	NA
chr2	Super-Scaffold_1	84415001	84415500	10	0.003	0.0148495	0.77347	0.35	NA	NA	NA	NA	NA	NA	NA	NA	NA	NA	NA	NA	NA	NA	NA	13	0.0034	0.02016	0.44854	0.81412	NA	NA	NA	NA	NA
chr2	Super-Scaffold_1	84428501	84429000	NA	NA	NA	NA	NA	NA	NA	NA	NA	NA	NA	NA	NA	NA	NA	14	0.0022	0.0147034	0.91879	0.7152	NA	NA	NA	NA	NA	NA	NA	NA	NA	NA
chr2	Super-Scaffold_1	84428751	84429250	NA	NA	NA	NA	NA	NA	NA	NA	NA	NA	NA	NA	NA	NA	NA	20	0.0011	0.00856607	0.89948	0.69608	11	3e-07	2.65644e-05	0.93182	0.49903	NA	NA	NA	NA	NA
chr2	Super-Scaffold_1	84434751	84435250	NA	NA	NA	NA	NA	19	0.00018	0.00209324	0.60821	0.81505	NA	NA	NA	NA	NA	NA	NA	NA	NA	NA	NA	NA	NA	NA	NA	NA	NA	NA	NA	NA
chr2	Super-Scaffold_1	84436251	84436750	NA	NA	NA	NA	NA	NA	NA	NA	NA	NA	NA	NA	NA	NA	NA	NA	NA	NA	NA	NA	NA	NA	NA	NA	NA	18	0.00014	0.00153531	0.93828	0.73365
chr2	Super-Scaffold_1	84509501	84510000	NA	NA	NA	NA	NA	14	8.8e-08	7.8883e-06	0.57533	0.26527	NA	NA	NA	NA	NA	NA	NA	NA	NA	NA	NA	NA	NA	NA	NA	14	5e-07	3.11308e-05	0.253	0.57533
chr2	Super-Scaffold_1	84509751	84510250	NA	NA	NA	NA	NA	14	0.0024	0.0136351	0.49117	0.29043	NA	NA	NA	NA	NA	NA	NA	NA	NA	NA	NA	NA	NA	NA	NA	14	4e-05	0.000675304	0.2026	0.49117
chr2	Super-Scaffold_1	84574501	84575000	NA	NA	NA	NA	NA	NA	NA	NA	NA	NA	14	0.0019	0.0106969	0.86048	0.64587	NA	NA	NA	NA	NA	NA	NA	NA	NA	NA	NA	NA	NA	NA	NA
chr2	Super-Scaffold_1	84612251	84612750	NA	NA	NA	NA	NA	NA	NA	NA	NA	NA	19	5.8e-05	0.000974165	0.90279	0.67836	NA	NA	NA	NA	NA	NA	NA	NA	NA	NA	NA	NA	NA	NA	NA
chr2	Super-Scaffold_1	84612501	84613000	NA	NA	NA	NA	NA	NA	NA	NA	NA	NA	16	0.00053	0.0042074	0.91231	0.70202	NA	NA	NA	NA	NA	NA	NA	NA	NA	NA	NA	NA	NA	NA	NA
chr2	Super-Scaffold_1	84621751	84622250	10	0.0021	0.0110642	0.73457	0.94203	NA	NA	NA	NA	NA	NA	NA	NA	NA	NA	NA	NA	NA	NA	NA	NA	NA	NA	NA	NA	NA	NA	NA	NA	NA
chr2	Super-Scaffold_1	84674501	84675000	12	0.0034	0.0164865	0.69281	0.47706	NA	NA	NA	NA	NA	NA	NA	NA	NA	NA	NA	NA	NA	NA	NA	NA	NA	NA	NA	NA	NA	NA	NA	NA	NA
chr2	Super-Scaffold_1	84675751	84676250	NA	NA	NA	NA	NA	NA	NA	NA	NA	NA	NA	NA	NA	NA	NA	12	0.00097	0.00794019	0.68669	0.90197	NA	NA	NA	NA	NA	NA	NA	NA	NA	NA
chr2	Super-Scaffold_1	84702501	84703000	NA	NA	NA	NA	NA	NA	NA	NA	NA	NA	NA	NA	NA	NA	NA	NA	NA	NA	NA	NA	14	0.0009	0.00730233	0.2696	0.50284	NA	NA	NA	NA	NA
chr2	Super-Scaffold_1	84798501	84799000	18	0.0022	0.0114903	0.9166	0.68379	NA	NA	NA	NA	NA	NA	NA	NA	NA	NA	NA	NA	NA	NA	NA	NA	NA	NA	NA	NA	NA	NA	NA	NA	NA
chr2	Super-Scaffold_1	84915001	84915500	NA	NA	NA	NA	NA	25	6.1e-05	0.0010235	0.5768	0.29141	NA	NA	NA	NA	NA	NA	NA	NA	NA	NA	NA	NA	NA	NA	NA	NA	NA	NA	NA	NA
chr2	Super-Scaffold_1	84915251	84915750	NA	NA	NA	NA	NA	21	2.7e-05	0.000588541	0.62969	0.30285	NA	NA	NA	NA	NA	NA	NA	NA	NA	NA	NA	NA	NA	NA	NA	NA	NA	NA	NA	NA
chr2	Super-Scaffold_1	84948251	84948750	NA	NA	NA	NA	NA	16	0.00069	0.00528521	0.65498	0.38709	NA	NA	NA	NA	NA	NA	NA	NA	NA	NA	15	7.9e-06	0.000299856	0.12762	0.47965	15	3.9e-07	2.6695e-05	0.14296	0.67423
chr2	Super-Scaffold_1	84948501	84949000	NA	NA	NA	NA	NA	15	0.00017	0.00201783	0.64734	0.35692	NA	NA	NA	NA	NA	NA	NA	NA	NA	NA	15	2.1e-06	0.000114515	0.17948	0.53925	14	1e-06	5.18108e-05	0.16308	0.64671
chr2	Super-Scaffold_1	84960001	84960500	NA	NA	NA	NA	NA	NA	NA	NA	NA	NA	NA	NA	NA	NA	NA	NA	NA	NA	NA	NA	12	0.0049	0.027651	0.88428	0.65294	NA	NA	NA	NA	NA
chr2	Super-Scaffold_1	84961251	84961750	NA	NA	NA	NA	NA	12	0.00036	0.00337546	0.64518	0.93256	NA	NA	NA	NA	NA	NA	NA	NA	NA	NA	NA	NA	NA	NA	NA	NA	NA	NA	NA	NA
chr2	Super-Scaffold_1	85145501	85146000	NA	NA	NA	NA	NA	NA	NA	NA	NA	NA	NA	NA	NA	NA	NA	10	0.00057	0.00542532	0.50636	0.83808	NA	NA	NA	NA	NA	NA	NA	NA	NA	NA
chr2	Super-Scaffold_1	85149251	85149750	15	0.0028	0.0139919	0.55482	0.80615	NA	NA	NA	NA	NA	NA	NA	NA	NA	NA	NA	NA	NA	NA	NA	NA	NA	NA	NA	NA	NA	NA	NA	NA	NA
chr2	Super-Scaffold_1	85162251	85162750	10	0.00083	0.00547894	0.78433	0.52483	NA	NA	NA	NA	NA	NA	NA	NA	NA	NA	NA	NA	NA	NA	NA	NA	NA	NA	NA	NA	NA	NA	NA	NA	NA
chr2	Super-Scaffold_1	85201501	85202000	NA	NA	NA	NA	NA	NA	NA	NA	NA	NA	NA	NA	NA	NA	NA	NA	NA	NA	NA	NA	10	0.00039	0.00411421	0.3631	0.66477	NA	NA	NA	NA	NA
chr2	Super-Scaffold_1	85221001	85221500	NA	NA	NA	NA	NA	NA	NA	NA	NA	NA	10	5.1e-05	0.000900509	0.868	0.56263	NA	NA	NA	NA	NA	NA	NA	NA	NA	NA	NA	NA	NA	NA	NA
chr2	Super-Scaffold_1	85222251	85222750	NA	NA	NA	NA	NA	NA	NA	NA	NA	NA	NA	NA	NA	NA	NA	NA	NA	NA	NA	NA	11	0.0019	0.012648	0.42218	0.70027	NA	NA	NA	NA	NA
chr2	Super-Scaffold_1	85339501	85340000	NA	NA	NA	NA	NA	NA	NA	NA	NA	NA	12	4.6e-05	0.000840341	0.89899	0.67625	NA	NA	NA	NA	NA	NA	NA	NA	NA	NA	NA	NA	NA	NA	NA
chr2	Super-Scaffold_1	85340251	85340750	NA	NA	NA	NA	NA	NA	NA	NA	NA	NA	NA	NA	NA	NA	NA	NA	NA	NA	NA	NA	NA	NA	NA	NA	NA	12	8.9e-05	0.00114666	0.83644	0.51162
chr2	Super-Scaffold_1	85356001	85356500	NA	NA	NA	NA	NA	NA	NA	NA	NA	NA	NA	NA	NA	NA	NA	NA	NA	NA	NA	NA	11	0.00026	0.0031495	0.2094	0.5217	NA	NA	NA	NA	NA
chr2	Super-Scaffold_1	85356251	85356750	NA	NA	NA	NA	NA	NA	NA	NA	NA	NA	NA	NA	NA	NA	NA	NA	NA	NA	NA	NA	13	9.9e-05	0.00166591	0.20316	0.50528	NA	NA	NA	NA	NA
chr2	Super-Scaffold_1	85533501	85534000	NA	NA	NA	NA	NA	NA	NA	NA	NA	NA	14	0.00021	0.00226128	0.75876	0.47602	NA	NA	NA	NA	NA	NA	NA	NA	NA	NA	NA	NA	NA	NA	NA
chr2	Super-Scaffold_1	85533751	85534250	NA	NA	NA	NA	NA	NA	NA	NA	NA	NA	14	2.1e-05	0.000505212	0.80995	0.50436	NA	NA	NA	NA	NA	NA	NA	NA	NA	NA	NA	NA	NA	NA	NA
chr2	Super-Scaffold_1	85684501	85685000	10	0.00035	0.0030084	0.9624	0.69615	NA	NA	NA	NA	NA	NA	NA	NA	NA	NA	NA	NA	NA	NA	NA	NA	NA	NA	NA	NA	NA	NA	NA	NA	NA
chr2	Super-Scaffold_1	85690751	85691250	NA	NA	NA	NA	NA	NA	NA	NA	NA	NA	NA	NA	NA	NA	NA	12	1.6e-05	0.000483153	0.52944	0.83336	NA	NA	NA	NA	NA	NA	NA	NA	NA	NA
chr2	Super-Scaffold_1	85781501	85782000	NA	NA	NA	NA	NA	NA	NA	NA	NA	NA	NA	NA	NA	NA	NA	NA	NA	NA	NA	NA	10	0.001	0.00777439	0.48313	0.77043	NA	NA	NA	NA	NA
chr2	Super-Scaffold_1	85815751	85816250	NA	NA	NA	NA	NA	NA	NA	NA	NA	NA	NA	NA	NA	NA	NA	NA	NA	NA	NA	NA	NA	NA	NA	NA	NA	13	1.9e-05	0.00040831	0.92974	0.69041
chr2	Super-Scaffold_1	85974501	85975000	NA	NA	NA	NA	NA	14	3.6e-05	0.000718211	0.63706	0.88918	NA	NA	NA	NA	NA	NA	NA	NA	NA	NA	NA	NA	NA	NA	NA	NA	NA	NA	NA	NA
chr2	Super-Scaffold_1	85974751	85975250	NA	NA	NA	NA	NA	16	5e-06	0.00017879	0.66947	0.89981	NA	NA	NA	NA	NA	NA	NA	NA	NA	NA	NA	NA	NA	NA	NA	NA	NA	NA	NA	NA
chr2	Super-Scaffold_1	86069501	86070000	NA	NA	NA	NA	NA	NA	NA	NA	NA	NA	14	0.0025	0.0133371	0.62192	0.34602	NA	NA	NA	NA	NA	NA	NA	NA	NA	NA	NA	NA	NA	NA	NA
chr2	Super-Scaffold_1	86075751	86076250	12	7.4e-06	0.000214263	0.70978	0.40123	NA	NA	NA	NA	NA	NA	NA	NA	NA	NA	NA	NA	NA	NA	NA	NA	NA	NA	NA	NA	NA	NA	NA	NA	NA
chr2	Super-Scaffold_1	86076001	86076500	14	4e-05	0.000693924	0.68986	0.41591	NA	NA	NA	NA	NA	NA	NA	NA	NA	NA	NA	NA	NA	NA	NA	NA	NA	NA	NA	NA	NA	NA	NA	NA	NA
chr2	Super-Scaffold_1	86236001	86236500	NA	NA	NA	NA	NA	NA	NA	NA	NA	NA	NA	NA	NA	NA	NA	NA	NA	NA	NA	NA	18	0.00066	0.00588558	0.74743	0.96004	NA	NA	NA	NA	NA
chr2	Super-Scaffold_1	86270501	86271000	NA	NA	NA	NA	NA	NA	NA	NA	NA	NA	NA	NA	NA	NA	NA	10	0.00018	0.00244675	0.60752	0.87713	NA	NA	NA	NA	NA	NA	NA	NA	NA	NA
chr2	Super-Scaffold_1	86315751	86316250	NA	NA	NA	NA	NA	NA	NA	NA	NA	NA	NA	NA	NA	NA	NA	17	0.0001	0.0016487	0.60146	0.85437	NA	NA	NA	NA	NA	17	5.2e-05	0.000811138	0.86539	0.59758
chr2	Super-Scaffold_1	86316001	86316500	NA	NA	NA	NA	NA	NA	NA	NA	NA	NA	NA	NA	NA	NA	NA	NA	NA	NA	NA	NA	NA	NA	NA	NA	NA	15	0.0011	0.00622617	0.8518	0.60237
chr2	Super-Scaffold_1	86335001	86335500	NA	NA	NA	NA	NA	NA	NA	NA	NA	NA	NA	NA	NA	NA	NA	NA	NA	NA	NA	NA	NA	NA	NA	NA	NA	16	0.0011	0.00622617	0.48362	0.7054
chr2	Super-Scaffold_1	86423501	86424000	NA	NA	NA	NA	NA	12	0.0007	0.0053418	0.63875	0.84722	NA	NA	NA	NA	NA	NA	NA	NA	NA	NA	NA	NA	NA	NA	NA	NA	NA	NA	NA	NA
chr2	Super-Scaffold_1	86460751	86461250	NA	NA	NA	NA	NA	NA	NA	NA	NA	NA	NA	NA	NA	NA	NA	11	0.001	0.00799572	0.67319	0.88149	NA	NA	NA	NA	NA	NA	NA	NA	NA	NA
chr2	Super-Scaffold_1	86490251	86490750	NA	NA	NA	NA	NA	21	6.8e-05	0.00110087	0.57013	0.34894	NA	NA	NA	NA	NA	NA	NA	NA	NA	NA	NA	NA	NA	NA	NA	NA	NA	NA	NA	NA
chr2	Super-Scaffold_1	86503501	86504000	NA	NA	NA	NA	NA	NA	NA	NA	NA	NA	12	7e-05	0.00110749	0.93575	0.72164	NA	NA	NA	NA	NA	NA	NA	NA	NA	NA	NA	NA	NA	NA	NA
chr2	Super-Scaffold_1	86544001	86544500	NA	NA	NA	NA	NA	NA	NA	NA	NA	NA	NA	NA	NA	NA	NA	NA	NA	NA	NA	NA	NA	NA	NA	NA	NA	14	0.0009	0.00543146	0.6341	0.36649
chr2	Super-Scaffold_1	86565251	86565750	NA	NA	NA	NA	NA	NA	NA	NA	NA	NA	NA	NA	NA	NA	NA	NA	NA	NA	NA	NA	24	0.0012	0.00888185	0.69725	0.90689	NA	NA	NA	NA	NA
chr2	Super-Scaffold_1	86595251	86595750	16	0.00062	0.00445345	0.90329	0.70248	NA	NA	NA	NA	NA	12	0.00039	0.00340681	0.94854	0.68381	NA	NA	NA	NA	NA	NA	NA	NA	NA	NA	NA	NA	NA	NA	NA
chr2	Super-Scaffold_1	86606001	86606500	NA	NA	NA	NA	NA	NA	NA	NA	NA	NA	NA	NA	NA	NA	NA	NA	NA	NA	NA	NA	NA	NA	NA	NA	NA	14	1.3e-05	0.000313442	0.89791	0.68665
chr2	Super-Scaffold_1	86657251	86657750	NA	NA	NA	NA	NA	NA	NA	NA	NA	NA	NA	NA	NA	NA	NA	NA	NA	NA	NA	NA	NA	NA	NA	NA	NA	11	0.0008	0.00498235	0.8067	0.55941
chr2	Super-Scaffold_1	86667251	86667750	NA	NA	NA	NA	NA	NA	NA	NA	NA	NA	10	0.00028	0.00272492	0.87944	0.62789	NA	NA	NA	NA	NA	NA	NA	NA	NA	NA	NA	NA	NA	NA	NA
chr2	Super-Scaffold_1	86740251	86740750	NA	NA	NA	NA	NA	NA	NA	NA	NA	NA	NA	NA	NA	NA	NA	13	0.00026	0.00314136	0.46572	0.79391	NA	NA	NA	NA	NA	NA	NA	NA	NA	NA
chr2	Super-Scaffold_1	86740501	86741000	NA	NA	NA	NA	NA	NA	NA	NA	NA	NA	11	0.00012	0.00155125	0.89273	0.65235	11	0.00019	0.00253425	0.47678	0.82354	NA	NA	NA	NA	NA	NA	NA	NA	NA	NA
chr2	Super-Scaffold_1	86763751	86764250	NA	NA	NA	NA	NA	NA	NA	NA	NA	NA	NA	NA	NA	NA	NA	NA	NA	NA	NA	NA	NA	NA	NA	NA	NA	10	0.0019	0.00959857	0.31566	0.54633
chr2	Super-Scaffold_1	86772001	86772500	NA	NA	NA	NA	NA	NA	NA	NA	NA	NA	NA	NA	NA	NA	NA	NA	NA	NA	NA	NA	NA	NA	NA	NA	NA	12	0.0012	0.00666591	0.5891	0.86533
chr2	Super-Scaffold_1	86794251	86794750	NA	NA	NA	NA	NA	14	0.00011	0.00150493	0.48642	0.19443	NA	NA	NA	NA	NA	NA	NA	NA	NA	NA	NA	NA	NA	NA	NA	NA	NA	NA	NA	NA
chr2	Super-Scaffold_1	86794501	86795000	NA	NA	NA	NA	NA	16	0.0043	0.022353	0.35824	0.13477	NA	NA	NA	NA	NA	NA	NA	NA	NA	NA	NA	NA	NA	NA	NA	NA	NA	NA	NA	NA
chr2	Super-Scaffold_1	87027251	87027750	NA	NA	NA	NA	NA	NA	NA	NA	NA	NA	NA	NA	NA	NA	NA	NA	NA	NA	NA	NA	NA	NA	NA	NA	NA	12	0.00034	0.00275797	0.87235	0.67189
chr2	Super-Scaffold_1	87027501	87028000	NA	NA	NA	NA	NA	NA	NA	NA	NA	NA	NA	NA	NA	NA	NA	NA	NA	NA	NA	NA	10	0.00033	0.00369006	0.92445	0.69243	10	0.00011	0.00130731	0.91447	0.67773
chr2	Super-Scaffold_1	87070251	87070750	NA	NA	NA	NA	NA	16	4.2e-05	0.000796624	0.67465	0.91301	NA	NA	NA	NA	NA	NA	NA	NA	NA	NA	NA	NA	NA	NA	NA	NA	NA	NA	NA	NA
chr2	Super-Scaffold_1	87070501	87071000	NA	NA	NA	NA	NA	16	0.00019	0.00216377	0.70119	0.9014	NA	NA	NA	NA	NA	NA	NA	NA	NA	NA	NA	NA	NA	NA	NA	NA	NA	NA	NA	NA
chr2	Super-Scaffold_1	87109501	87110000	NA	NA	NA	NA	NA	NA	NA	NA	NA	NA	13	0.00014	0.00172332	0.80944	0.52892	NA	NA	NA	NA	NA	NA	NA	NA	NA	NA	NA	NA	NA	NA	NA
chr2	Super-Scaffold_1	87283501	87284000	NA	NA	NA	NA	NA	NA	NA	NA	NA	NA	NA	NA	NA	NA	NA	NA	NA	NA	NA	NA	NA	NA	NA	NA	NA	10	0.00011	0.00130731	0.91913	0.68713
chr2	Super-Scaffold_1	87294251	87294750	NA	NA	NA	NA	NA	13	0.0004	0.00363387	0.53701	0.79994	NA	NA	NA	NA	NA	NA	NA	NA	NA	NA	NA	NA	NA	NA	NA	NA	NA	NA	NA	NA
chr2	Super-Scaffold_1	87342751	87343250	NA	NA	NA	NA	NA	NA	NA	NA	NA	NA	NA	NA	NA	NA	NA	NA	NA	NA	NA	NA	19	5.4e-07	4.20666e-05	0.77596	0.43658	19	0.0001	0.00122956	0.79714	0.54956
chr2	Super-Scaffold_1	87343001	87343500	NA	NA	NA	NA	NA	NA	NA	NA	NA	NA	NA	NA	NA	NA	NA	NA	NA	NA	NA	NA	23	2e-05	0.000566554	0.72471	0.44069	20	5.8e-05	0.000867904	0.77237	0.50042
chr2	Super-Scaffold_1	87352251	87352750	NA	NA	NA	NA	NA	23	5.2e-05	0.000920153	0.38846	0.64421	NA	NA	NA	NA	NA	NA	NA	NA	NA	NA	NA	NA	NA	NA	NA	NA	NA	NA	NA	NA
chr2	Super-Scaffold_1	87352501	87353000	NA	NA	NA	NA	NA	25	4.2e-05	0.000796624	0.36494	0.60548	NA	NA	NA	NA	NA	NA	NA	NA	NA	NA	NA	NA	NA	NA	NA	NA	NA	NA	NA	NA
chr2	Super-Scaffold_1	87510501	87511000	NA	NA	NA	NA	NA	10	0.0023	0.0131895	0.5827	0.34197	NA	NA	NA	NA	NA	13	0.00029	0.0034039	0.62772	0.33036	14	0.0028	0.0172122	0.50807	0.30676	NA	NA	NA	NA	NA
chr2	Super-Scaffold_1	87538001	87538500	NA	NA	NA	NA	NA	NA	NA	NA	NA	NA	14	6.6e-05	0.00106349	0.43458	0.75496	NA	NA	NA	NA	NA	NA	NA	NA	NA	NA	NA	NA	NA	NA	NA
chr2	Super-Scaffold_1	87538251	87538750	NA	NA	NA	NA	NA	NA	NA	NA	NA	NA	14	6.6e-05	0.00106349	0.43458	0.75496	NA	NA	NA	NA	NA	NA	NA	NA	NA	NA	NA	NA	NA	NA	NA
chr2	Super-Scaffold_1	87636001	87636500	NA	NA	NA	NA	NA	NA	NA	NA	NA	NA	NA	NA	NA	NA	NA	NA	NA	NA	NA	NA	NA	NA	NA	NA	NA	16	0.00024	0.00218487	0.63887	0.89231
chr2	Super-Scaffold_1	87710001	87710500	NA	NA	NA	NA	NA	NA	NA	NA	NA	NA	10	0.0001	0.00137473	0.8614	0.59224	NA	NA	NA	NA	NA	NA	NA	NA	NA	NA	NA	NA	NA	NA	NA
chr2	Super-Scaffold_1	87795501	87796000	NA	NA	NA	NA	NA	NA	NA	NA	NA	NA	NA	NA	NA	NA	NA	NA	NA	NA	NA	NA	NA	NA	NA	NA	NA	10	0.0068	0.0288343	0.86805	0.62758
chr2	Super-Scaffold_1	87861501	87862000	NA	NA	NA	NA	NA	NA	NA	NA	NA	NA	NA	NA	NA	NA	NA	13	0.0017	0.0119449	0.93762	0.73674	NA	NA	NA	NA	NA	NA	NA	NA	NA	NA
chr2	Super-Scaffold_1	87867751	87868250	NA	NA	NA	NA	NA	NA	NA	NA	NA	NA	NA	NA	NA	NA	NA	18	4.1e-06	0.000186703	0.70004	0.91483	NA	NA	NA	NA	NA	NA	NA	NA	NA	NA
chr2	Super-Scaffold_1	87922751	87923250	NA	NA	NA	NA	NA	NA	NA	NA	NA	NA	15	0.00041	0.00351535	0.29225	0.55267	NA	NA	NA	NA	NA	18	0.0039	0.0226345	0.28808	0.48898	18	6e-05	0.000891108	0.29009	0.55987
chr2	Super-Scaffold_1	87923001	87923500	NA	NA	NA	NA	NA	NA	NA	NA	NA	NA	NA	NA	NA	NA	NA	NA	NA	NA	NA	NA	NA	NA	NA	NA	NA	20	2.3e-05	0.000462097	0.32287	0.612
chr2	Super-Scaffold_1	88013501	88014000	15	1.5e-05	0.000346105	0.84813	0.63742	20	2.8e-06	0.000116332	0.85578	0.65333	NA	NA	NA	NA	NA	NA	NA	NA	NA	NA	NA	NA	NA	NA	NA	NA	NA	NA	NA	NA
chr2	Super-Scaffold_1	88016751	88017250	NA	NA	NA	NA	NA	NA	NA	NA	NA	NA	NA	NA	NA	NA	NA	NA	NA	NA	NA	NA	NA	NA	NA	NA	NA	20	0.00086	0.00525795	0.56699	0.3612
chr2	Super-Scaffold_1	88039751	88040250	NA	NA	NA	NA	NA	NA	NA	NA	NA	NA	NA	NA	NA	NA	NA	22	0.0026	0.0167953	0.39582	0.60589	NA	NA	NA	NA	NA	NA	NA	NA	NA	NA
chr2	Super-Scaffold_1	88058751	88059250	NA	NA	NA	NA	NA	NA	NA	NA	NA	NA	NA	NA	NA	NA	NA	NA	NA	NA	NA	NA	NA	NA	NA	NA	NA	11	0.0062	0.0264979	0.7548	0.53637
chr2	Super-Scaffold_1	88092251	88092750	NA	NA	NA	NA	NA	NA	NA	NA	NA	NA	NA	NA	NA	NA	NA	NA	NA	NA	NA	NA	NA	NA	NA	NA	NA	25	1.7e-09	3.48724e-07	0.63243	0.22
chr2	Super-Scaffold_1	88092501	88093000	NA	NA	NA	NA	NA	NA	NA	NA	NA	NA	NA	NA	NA	NA	NA	NA	NA	NA	NA	NA	NA	NA	NA	NA	NA	25	3.9e-08	4.50096e-06	0.56805	0.24667
chr2	Super-Scaffold_1	88092751	88093250	NA	NA	NA	NA	NA	NA	NA	NA	NA	NA	NA	NA	NA	NA	NA	21	0.001	0.00799572	0.35585	0.6312	NA	NA	NA	NA	NA	NA	NA	NA	NA	NA
chr2	Super-Scaffold_1	88102001	88102500	13	0.0012	0.00716071	0.78825	0.58745	NA	NA	NA	NA	NA	NA	NA	NA	NA	NA	NA	NA	NA	NA	NA	NA	NA	NA	NA	NA	NA	NA	NA	NA	NA
chr2	Super-Scaffold_1	88107251	88107750	NA	NA	NA	NA	NA	NA	NA	NA	NA	NA	NA	NA	NA	NA	NA	12	0.00048	0.00478661	0.7335	0.99306	NA	NA	NA	NA	NA	NA	NA	NA	NA	NA
chr2	Super-Scaffold_1	88160001	88160500	NA	NA	NA	NA	NA	NA	NA	NA	NA	NA	NA	NA	NA	NA	NA	12	0.00011	0.00176337	0.52147	0.77303	NA	NA	NA	NA	NA	NA	NA	NA	NA	NA
chr2	Super-Scaffold_1	88228501	88229000	NA	NA	NA	NA	NA	NA	NA	NA	NA	NA	NA	NA	NA	NA	NA	11	0.00063	0.00583102	0.42482	0.71355	NA	NA	NA	NA	NA	NA	NA	NA	NA	NA
chr2	Super-Scaffold_1	88472501	88473000	NA	NA	NA	NA	NA	NA	NA	NA	NA	NA	NA	NA	NA	NA	NA	16	0.00018	0.00244675	0.4965	0.79458	NA	NA	NA	NA	NA	NA	NA	NA	NA	NA
chr2	Super-Scaffold_1	88540251	88540750	NA	NA	NA	NA	NA	NA	NA	NA	NA	NA	NA	NA	NA	NA	NA	NA	NA	NA	NA	NA	13	0.00018	0.00247607	0.94356	0.72475	NA	NA	NA	NA	NA
chr2	Super-Scaffold_1	88580751	88581250	NA	NA	NA	NA	NA	NA	NA	NA	NA	NA	14	4.3e-06	0.000171782	0.88348	0.67731	NA	NA	NA	NA	NA	NA	NA	NA	NA	NA	NA	NA	NA	NA	NA
chr2	Super-Scaffold_1	88592501	88593000	NA	NA	NA	NA	NA	NA	NA	NA	NA	NA	NA	NA	NA	NA	NA	NA	NA	NA	NA	NA	13	0.002	0.0131097	0.35039	0.55513	NA	NA	NA	NA	NA
chr2	Super-Scaffold_1	88617251	88617750	13	0.0016	0.00890602	0.55517	0.75706	NA	NA	NA	NA	NA	NA	NA	NA	NA	NA	NA	NA	NA	NA	NA	NA	NA	NA	NA	NA	NA	NA	NA	NA	NA
chr2	Super-Scaffold_1	88666751	88667250	NA	NA	NA	NA	NA	NA	NA	NA	NA	NA	NA	NA	NA	NA	NA	NA	NA	NA	NA	NA	NA	NA	NA	NA	NA	15	0.00032	0.00264994	0.79418	0.56562
chr2	Super-Scaffold_1	88678501	88679000	NA	NA	NA	NA	NA	NA	NA	NA	NA	NA	11	0.0022	0.0120148	0.83045	0.54621	NA	NA	NA	NA	NA	NA	NA	NA	NA	NA	NA	NA	NA	NA	NA
chr2	Super-Scaffold_1	88803751	88804250	NA	NA	NA	NA	NA	NA	NA	NA	NA	NA	NA	NA	NA	NA	NA	NA	NA	NA	NA	NA	NA	NA	NA	NA	NA	12	0.0045	0.0198856	0.92175	0.71831
chr2	Super-Scaffold_1	88812501	88813000	NA	NA	NA	NA	NA	NA	NA	NA	NA	NA	18	0.00017	0.0019623	0.82307	0.62272	NA	NA	NA	NA	NA	NA	NA	NA	NA	NA	NA	NA	NA	NA	NA
chr2	Super-Scaffold_1	88869501	88870000	NA	NA	NA	NA	NA	NA	NA	NA	NA	NA	10	0.00035	0.00317523	0.88087	0.56891	NA	NA	NA	NA	NA	NA	NA	NA	NA	NA	NA	NA	NA	NA	NA
chr2	Super-Scaffold_1	88911001	88911500	NA	NA	NA	NA	NA	NA	NA	NA	NA	NA	10	0.00035	0.00317523	0.7577	0.40279	NA	NA	NA	NA	NA	NA	NA	NA	NA	NA	NA	NA	NA	NA	NA
chr2	Super-Scaffold_1	88911251	88911750	NA	NA	NA	NA	NA	NA	NA	NA	NA	NA	19	0.0014	0.00841015	0.63247	0.41701	NA	NA	NA	NA	NA	NA	NA	NA	NA	NA	NA	NA	NA	NA	NA
chr2	Super-Scaffold_1	88915751	88916250	NA	NA	NA	NA	NA	16	0.00038	0.00350374	0.69127	0.90331	NA	NA	NA	NA	NA	NA	NA	NA	NA	NA	NA	NA	NA	NA	NA	NA	NA	NA	NA	NA
chr2	Super-Scaffold_1	88927501	88928000	10	0.0022	0.0114903	0.90863	0.70013	NA	NA	NA	NA	NA	NA	NA	NA	NA	NA	NA	NA	NA	NA	NA	NA	NA	NA	NA	NA	NA	NA	NA	NA	NA
chr2	Super-Scaffold_1	88937501	88938000	NA	NA	NA	NA	NA	NA	NA	NA	NA	NA	14	7.1e-05	0.00111657	0.72167	0.43191	NA	NA	NA	NA	NA	NA	NA	NA	NA	NA	NA	NA	NA	NA	NA
chr2	Super-Scaffold_1	88964501	88965000	21	0.00017	0.00183933	0.76704	0.55089	NA	NA	NA	NA	NA	NA	NA	NA	NA	NA	22	9.9e-06	0.000347146	0.49029	0.76177	NA	NA	NA	NA	NA	NA	NA	NA	NA	NA
chr2	Super-Scaffold_1	88964751	88965250	18	0.0002	0.00206524	0.76988	0.54957	NA	NA	NA	NA	NA	NA	NA	NA	NA	NA	18	8e-05	0.00145496	0.50815	0.77055	NA	NA	NA	NA	NA	NA	NA	NA	NA	NA
chr2	Super-Scaffold_1	88992501	88993000	NA	NA	NA	NA	NA	NA	NA	NA	NA	NA	19	0.00089	0.0060634	0.7226	0.93465	NA	NA	NA	NA	NA	NA	NA	NA	NA	NA	NA	NA	NA	NA	NA
chr2	Super-Scaffold_1	89012501	89013000	12	0.0018	0.00978619	0.88336	0.58553	NA	NA	NA	NA	NA	NA	NA	NA	NA	NA	NA	NA	NA	NA	NA	NA	NA	NA	NA	NA	NA	NA	NA	NA	NA
chr2	Super-Scaffold_1	89015501	89016000	12	0.00039	0.00324316	0.95036	0.73632	NA	NA	NA	NA	NA	NA	NA	NA	NA	NA	NA	NA	NA	NA	NA	NA	NA	NA	NA	NA	NA	NA	NA	NA	NA
chr2	Super-Scaffold_1	89050251	89050750	NA	NA	NA	NA	NA	NA	NA	NA	NA	NA	NA	NA	NA	NA	NA	11	0.0032	0.0200228	0.88212	0.67619	NA	NA	NA	NA	NA	NA	NA	NA	NA	NA
chr2	Super-Scaffold_1	89059751	89060250	NA	NA	NA	NA	NA	NA	NA	NA	NA	NA	18	0.00032	0.00298629	0.87526	0.66271	NA	NA	NA	NA	NA	NA	NA	NA	NA	NA	NA	NA	NA	NA	NA
chr2	Super-Scaffold_1	89108251	89108750	NA	NA	NA	NA	NA	NA	NA	NA	NA	NA	NA	NA	NA	NA	NA	NA	NA	NA	NA	NA	NA	NA	NA	NA	NA	10	0.002	0.00997363	0.91392	0.687
chr2	Super-Scaffold_1	89110251	89110750	NA	NA	NA	NA	NA	NA	NA	NA	NA	NA	NA	NA	NA	NA	NA	NA	NA	NA	NA	NA	NA	NA	NA	NA	NA	11	0.0013	0.00707721	0.75479	0.51897
chr2	Super-Scaffold_1	89110501	89111000	NA	NA	NA	NA	NA	NA	NA	NA	NA	NA	NA	NA	NA	NA	NA	NA	NA	NA	NA	NA	NA	NA	NA	NA	NA	16	2.6e-06	0.000102245	0.90574	0.68827
chr2	Super-Scaffold_1	89159001	89159500	NA	NA	NA	NA	NA	14	0.0004	0.00363387	0.7706	0.49824	NA	NA	NA	NA	NA	NA	NA	NA	NA	NA	NA	NA	NA	NA	NA	NA	NA	NA	NA	NA
chr2	Super-Scaffold_1	89159251	89159750	NA	NA	NA	NA	NA	12	0.0017	0.0103347	0.80381	0.57433	NA	NA	NA	NA	NA	NA	NA	NA	NA	NA	NA	NA	NA	NA	NA	NA	NA	NA	NA	NA
chr2	Super-Scaffold_1	89202751	89203250	10	0.0014	0.00804177	0.82013	0.55827	NA	NA	NA	NA	NA	NA	NA	NA	NA	NA	NA	NA	NA	NA	NA	NA	NA	NA	NA	NA	NA	NA	NA	NA	NA
chr2	Super-Scaffold_1	89216501	89217000	NA	NA	NA	NA	NA	10	0.0036	0.0192022	0.54923	0.78998	NA	NA	NA	NA	NA	NA	NA	NA	NA	NA	NA	NA	NA	NA	NA	NA	NA	NA	NA	NA
chr2	Super-Scaffold_1	89216751	89217250	NA	NA	NA	NA	NA	10	0.0031	0.0168961	0.63077	0.8539	NA	NA	NA	NA	NA	10	0.00067	0.00606989	0.62819	0.88587	NA	NA	NA	NA	NA	NA	NA	NA	NA	NA
chr2	Super-Scaffold_1	89303501	89304000	NA	NA	NA	NA	NA	NA	NA	NA	NA	NA	NA	NA	NA	NA	NA	NA	NA	NA	NA	NA	15	0.00036	0.00392295	0.54106	0.84613	NA	NA	NA	NA	NA
chr2	Super-Scaffold_1	89360001	89360500	NA	NA	NA	NA	NA	NA	NA	NA	NA	NA	NA	NA	NA	NA	NA	NA	NA	NA	NA	NA	NA	NA	NA	NA	NA	13	5.3e-05	0.000822229	0.95359	0.712
chr2	Super-Scaffold_1	89379501	89380000	NA	NA	NA	NA	NA	17	0.0013	0.00837779	0.51967	0.73959	NA	NA	NA	NA	NA	NA	NA	NA	NA	NA	NA	NA	NA	NA	NA	NA	NA	NA	NA	NA
chr2	Super-Scaffold_1	89379751	89380250	22	0.00013	0.0015311	0.54216	0.83987	22	9.9e-08	8.70173e-06	0.49777	0.83417	NA	NA	NA	NA	NA	NA	NA	NA	NA	NA	NA	NA	NA	NA	NA	NA	NA	NA	NA	NA
chr2	Super-Scaffold_1	89380001	89380500	12	0.00046	0.00362314	0.41641	0.80022	12	7.4e-05	0.00115956	0.444	0.78341	NA	NA	NA	NA	NA	NA	NA	NA	NA	NA	NA	NA	NA	NA	NA	17	0.0018	0.00917341	0.68942	0.46763
chr2	Super-Scaffold_1	89391751	89392250	NA	NA	NA	NA	NA	NA	NA	NA	NA	NA	NA	NA	NA	NA	NA	22	4.2e-07	3.38467e-05	0.16103	0.44459	22	6.3e-06	0.000255107	0.18996	0.43465	NA	NA	NA	NA	NA
chr2	Super-Scaffold_1	89392001	89392500	NA	NA	NA	NA	NA	NA	NA	NA	NA	NA	NA	NA	NA	NA	NA	22	0.00011	0.00176337	0.084212	0.31988	22	2e-05	0.000566554	0.093942	0.30994	NA	NA	NA	NA	NA
chr2	Super-Scaffold_1	89392751	89393250	NA	NA	NA	NA	NA	24	0.00098	0.00682942	0.26031	0.49587	NA	NA	NA	NA	NA	NA	NA	NA	NA	NA	NA	NA	NA	NA	NA	NA	NA	NA	NA	NA
chr2	Super-Scaffold_1	89416751	89417250	NA	NA	NA	NA	NA	30	0.00047	0.00405905	0.25128	0.53696	NA	NA	NA	NA	NA	NA	NA	NA	NA	NA	NA	NA	NA	NA	NA	NA	NA	NA	NA	NA
chr2	Super-Scaffold_1	89436501	89437000	NA	NA	NA	NA	NA	NA	NA	NA	NA	NA	NA	NA	NA	NA	NA	NA	NA	NA	NA	NA	NA	NA	NA	NA	NA	13	0.0014	0.00750978	0.63328	0.92921
chr2	Super-Scaffold_1	89436751	89437250	NA	NA	NA	NA	NA	23	0.00014	0.00176244	0.92859	0.66647	NA	NA	NA	NA	NA	NA	NA	NA	NA	NA	NA	NA	NA	NA	NA	NA	NA	NA	NA	NA
chr2	Super-Scaffold_1	89521501	89522000	NA	NA	NA	NA	NA	NA	NA	NA	NA	NA	14	6.1e-05	0.00101003	0.87012	0.66007	NA	NA	NA	NA	NA	NA	NA	NA	NA	NA	NA	NA	NA	NA	NA
chr2	Super-Scaffold_1	89527001	89527500	NA	NA	NA	NA	NA	18	7.4e-05	0.00115956	0.75667	0.96954	NA	NA	NA	NA	NA	NA	NA	NA	NA	NA	NA	NA	NA	NA	NA	NA	NA	NA	NA	NA
chr2	Super-Scaffold_1	89597751	89598250	NA	NA	NA	NA	NA	NA	NA	NA	NA	NA	NA	NA	NA	NA	NA	NA	NA	NA	NA	NA	NA	NA	NA	NA	NA	10	0.0001	0.00122956	0.92277	0.61073
chr2	Super-Scaffold_1	89656001	89656500	NA	NA	NA	NA	NA	NA	NA	NA	NA	NA	NA	NA	NA	NA	NA	NA	NA	NA	NA	NA	NA	NA	NA	NA	NA	14	0.0017	0.00875653	0.44323	0.67603
chr2	Super-Scaffold_1	89666251	89666750	NA	NA	NA	NA	NA	NA	NA	NA	NA	NA	NA	NA	NA	NA	NA	NA	NA	NA	NA	NA	12	0.00057	0.00530269	0.88687	0.66314	NA	NA	NA	NA	NA
chr2	Super-Scaffold_1	89682501	89683000	NA	NA	NA	NA	NA	19	0.00087	0.00626157	0.41563	0.68886	NA	NA	NA	NA	NA	NA	NA	NA	NA	NA	NA	NA	NA	NA	NA	21	0.0014	0.00750978	0.74643	0.47495
chr2	Super-Scaffold_1	89706251	89706750	17	0.00012	0.00145577	0.65765	0.40136	NA	NA	NA	NA	NA	NA	NA	NA	NA	NA	NA	NA	NA	NA	NA	NA	NA	NA	NA	NA	NA	NA	NA	NA	NA
chr2	Super-Scaffold_1	89706501	89707000	29	7.8e-06	0.000221724	0.54829	0.28972	NA	NA	NA	NA	NA	NA	NA	NA	NA	NA	NA	NA	NA	NA	NA	NA	NA	NA	NA	NA	NA	NA	NA	NA	NA
chr2	Super-Scaffold_1	89726001	89726500	NA	NA	NA	NA	NA	NA	NA	NA	NA	NA	NA	NA	NA	NA	NA	13	0.00089	0.00743223	0.48869	0.71381	NA	NA	NA	NA	NA	NA	NA	NA	NA	NA
chr2	Super-Scaffold_1	89739001	89739500	NA	NA	NA	NA	NA	NA	NA	NA	NA	NA	NA	NA	NA	NA	NA	NA	NA	NA	NA	NA	NA	NA	NA	NA	NA	12	0.0044	0.0194951	0.89353	0.67618
chr2	Super-Scaffold_1	89815751	89816250	13	0.00012	0.00145577	0.87066	0.63017	NA	NA	NA	NA	NA	NA	NA	NA	NA	NA	NA	NA	NA	NA	NA	NA	NA	NA	NA	NA	NA	NA	NA	NA	NA
chr2	Super-Scaffold_1	89816001	89816500	10	5.1e-05	0.000817963	0.87426	0.58198	NA	NA	NA	NA	NA	NA	NA	NA	NA	NA	NA	NA	NA	NA	NA	NA	NA	NA	NA	NA	NA	NA	NA	NA	NA
chr2	Super-Scaffold_1	89817751	89818250	NA	NA	NA	NA	NA	NA	NA	NA	NA	NA	10	0.00046	0.00379872	0.91117	0.69603	NA	NA	NA	NA	NA	NA	NA	NA	NA	NA	NA	NA	NA	NA	NA
chr2	Super-Scaffold_1	89871001	89871500	14	0.00048	0.00371933	0.88599	0.67626	NA	NA	NA	NA	NA	NA	NA	NA	NA	NA	NA	NA	NA	NA	NA	NA	NA	NA	NA	NA	NA	NA	NA	NA	NA
chr2	Super-Scaffold_1	89881501	89882000	NA	NA	NA	NA	NA	NA	NA	NA	NA	NA	NA	NA	NA	NA	NA	NA	NA	NA	NA	NA	NA	NA	NA	NA	NA	14	0.00072	0.00462044	0.92667	0.69629
chr2	Super-Scaffold_1	89938251	89938750	NA	NA	NA	NA	NA	12	0.00015	0.00184955	0.53714	0.80278	NA	NA	NA	NA	NA	NA	NA	NA	NA	NA	NA	NA	NA	NA	NA	12	0.00016	0.00167707	0.80989	0.53458
chr2	Super-Scaffold_1	89938501	89939000	NA	NA	NA	NA	NA	12	0.0002	0.00224638	0.60959	0.81875	NA	NA	NA	NA	NA	NA	NA	NA	NA	NA	NA	NA	NA	NA	NA	12	1.9e-06	8.11555e-05	0.89457	0.60703
chr2	Super-Scaffold_1	89977001	89977500	NA	NA	NA	NA	NA	14	0.0001	0.00141241	0.51104	0.25667	NA	NA	NA	NA	NA	NA	NA	NA	NA	NA	NA	NA	NA	NA	NA	NA	NA	NA	NA	NA
chr2	Super-Scaffold_1	89977251	89977750	NA	NA	NA	NA	NA	20	5.7e-05	0.00097616	0.51883	0.30277	NA	NA	NA	NA	NA	NA	NA	NA	NA	NA	NA	NA	NA	NA	NA	NA	NA	NA	NA	NA
chr2	Super-Scaffold_1	90019751	90020250	NA	NA	NA	NA	NA	NA	NA	NA	NA	NA	NA	NA	NA	NA	NA	13	0.0018	0.0124946	0.36297	0.59577	NA	NA	NA	NA	NA	13	8.4e-05	0.00110709	0.626	0.36297
chr2	Super-Scaffold_1	90040501	90041000	NA	NA	NA	NA	NA	NA	NA	NA	NA	NA	16	0.0009	0.00612133	0.77746	0.5153	NA	NA	NA	NA	NA	NA	NA	NA	NA	NA	NA	NA	NA	NA	NA
chr2	Super-Scaffold_1	90040751	90041250	NA	NA	NA	NA	NA	NA	NA	NA	NA	NA	10	0.00067	0.00495511	0.71267	0.36256	NA	NA	NA	NA	NA	NA	NA	NA	NA	NA	NA	NA	NA	NA	NA
chr2	Super-Scaffold_1	90128251	90128750	16	0.00024	0.00232252	0.50963	0.24197	16	0.0042	0.021915	0.45346	0.24226	NA	NA	NA	NA	NA	NA	NA	NA	NA	NA	NA	NA	NA	NA	NA	NA	NA	NA	NA	NA
chr2	Super-Scaffold_1	90128501	90129000	16	0.001	0.00624101	0.48765	0.24435	NA	NA	NA	NA	NA	NA	NA	NA	NA	NA	NA	NA	NA	NA	NA	NA	NA	NA	NA	NA	NA	NA	NA	NA	NA
chr2	Super-Scaffold_1	90297751	90298250	NA	NA	NA	NA	NA	NA	NA	NA	NA	NA	NA	NA	NA	NA	NA	10	0.0011	0.00856607	0.59573	0.83533	NA	NA	NA	NA	NA	NA	NA	NA	NA	NA
chr2	Super-Scaffold_1	90335501	90336000	NA	NA	NA	NA	NA	NA	NA	NA	NA	NA	NA	NA	NA	NA	NA	10	0.0015	0.0108916	0.5878	0.7933	NA	NA	NA	NA	NA	10	0.00075	0.00476252	0.8072	0.5878
chr2	Super-Scaffold_1	90403251	90403750	10	4.8e-05	0.000783481	0.4831	0.27297	NA	NA	NA	NA	NA	NA	NA	NA	NA	NA	NA	NA	NA	NA	NA	NA	NA	NA	NA	NA	NA	NA	NA	NA	NA
chr2	Super-Scaffold_1	90464251	90464750	NA	NA	NA	NA	NA	NA	NA	NA	NA	NA	NA	NA	NA	NA	NA	NA	NA	NA	NA	NA	NA	NA	NA	NA	NA	12	0.0037	0.0167717	0.66419	0.86906
chr2	Super-Scaffold_1	90546501	90547000	12	0.00042	0.00340185	0.73242	0.5136	NA	NA	NA	NA	NA	NA	NA	NA	NA	NA	NA	NA	NA	NA	NA	NA	NA	NA	NA	NA	NA	NA	NA	NA	NA
chr2	Super-Scaffold_1	90585501	90586000	NA	NA	NA	NA	NA	NA	NA	NA	NA	NA	NA	NA	NA	NA	NA	NA	NA	NA	NA	NA	14	1.6e-05	0.000482485	0.92762	0.63834	NA	NA	NA	NA	NA
chr2	Super-Scaffold_1	90585751	90586250	NA	NA	NA	NA	NA	NA	NA	NA	NA	NA	NA	NA	NA	NA	NA	NA	NA	NA	NA	NA	12	3.9e-05	0.00089326	0.81731	0.4635	NA	NA	NA	NA	NA
chr2	Super-Scaffold_1	90615251	90615750	NA	NA	NA	NA	NA	NA	NA	NA	NA	NA	NA	NA	NA	NA	NA	NA	NA	NA	NA	NA	NA	NA	NA	NA	NA	10	0.0016	0.00833327	0.54731	0.89033
chr2	Super-Scaffold_1	90686251	90686750	NA	NA	NA	NA	NA	16	0.00031	0.00303311	0.82671	0.58478	NA	NA	NA	NA	NA	NA	NA	NA	NA	NA	NA	NA	NA	NA	NA	NA	NA	NA	NA	NA
chr2	Super-Scaffold_1	90686501	90687000	NA	NA	NA	NA	NA	14	0.00045	0.00393567	0.82694	0.616	NA	NA	NA	NA	NA	NA	NA	NA	NA	NA	NA	NA	NA	NA	NA	14	0.0014	0.00750978	0.58703	0.8135
chr2	Super-Scaffold_1	90776501	90777000	NA	NA	NA	NA	NA	NA	NA	NA	NA	NA	NA	NA	NA	NA	NA	12	0.00073	0.00647189	0.65041	0.87706	NA	NA	NA	NA	NA	NA	NA	NA	NA	NA
chr2	Super-Scaffold_1	90898751	90899250	NA	NA	NA	NA	NA	NA	NA	NA	NA	NA	NA	NA	NA	NA	NA	NA	NA	NA	NA	NA	NA	NA	NA	NA	NA	19	6.4e-07	3.74595e-05	0.63951	0.91128
chr2	Super-Scaffold_1	90899001	90899500	NA	NA	NA	NA	NA	NA	NA	NA	NA	NA	NA	NA	NA	NA	NA	NA	NA	NA	NA	NA	NA	NA	NA	NA	NA	16	2.4e-05	0.000474468	0.56646	0.84769
chr2	Super-Scaffold_1	90928251	90928750	NA	NA	NA	NA	NA	NA	NA	NA	NA	NA	NA	NA	NA	NA	NA	NA	NA	NA	NA	NA	NA	NA	NA	NA	NA	12	0.0044	0.0194951	0.90714	0.66161
chr2	Super-Scaffold_1	90928501	90929000	NA	NA	NA	NA	NA	NA	NA	NA	NA	NA	NA	NA	NA	NA	NA	NA	NA	NA	NA	NA	NA	NA	NA	NA	NA	12	0.002	0.00997363	0.91406	0.64681
chr2	Super-Scaffold_1	90965251	90965750	NA	NA	NA	NA	NA	NA	NA	NA	NA	NA	10	1.3e-05	0.000366673	0.88217	0.62492	NA	NA	NA	NA	NA	NA	NA	NA	NA	NA	NA	NA	NA	NA	NA
chr2	Super-Scaffold_1	91043001	91043500	NA	NA	NA	NA	NA	NA	NA	NA	NA	NA	NA	NA	NA	NA	NA	NA	NA	NA	NA	NA	21	7.8e-06	0.000297614	0.48486	0.23916	NA	NA	NA	NA	NA
chr2	Super-Scaffold_1	91043251	91043750	NA	NA	NA	NA	NA	NA	NA	NA	NA	NA	NA	NA	NA	NA	NA	NA	NA	NA	NA	NA	23	3.6e-05	0.000846472	0.34199	0.13609	NA	NA	NA	NA	NA
chr2	Super-Scaffold_1	91073251	91073750	NA	NA	NA	NA	NA	NA	NA	NA	NA	NA	16	0.00033	0.00304315	0.90267	0.66915	NA	NA	NA	NA	NA	NA	NA	NA	NA	NA	NA	NA	NA	NA	NA
chr2	Super-Scaffold_1	91106751	91107250	NA	NA	NA	NA	NA	NA	NA	NA	NA	NA	NA	NA	NA	NA	NA	10	0.0041	0.0247296	0.79702	0.59589	NA	NA	NA	NA	NA	NA	NA	NA	NA	NA
chr2	Super-Scaffold_1	91190251	91190750	12	8.1e-05	0.00113063	0.432	0.21919	NA	NA	NA	NA	NA	NA	NA	NA	NA	NA	NA	NA	NA	NA	NA	NA	NA	NA	NA	NA	NA	NA	NA	NA	NA
chr2	Super-Scaffold_1	91245251	91245750	NA	NA	NA	NA	NA	NA	NA	NA	NA	NA	14	4.6e-06	0.00018003	0.9327	0.72617	NA	NA	NA	NA	NA	NA	NA	NA	NA	NA	NA	NA	NA	NA	NA
chr2	Super-Scaffold_1	91245501	91246000	NA	NA	NA	NA	NA	NA	NA	NA	NA	NA	10	9.5e-05	0.00134761	0.93387	0.69894	NA	NA	NA	NA	NA	NA	NA	NA	NA	NA	NA	NA	NA	NA	NA
chr2	Super-Scaffold_1	91272501	91273000	NA	NA	NA	NA	NA	NA	NA	NA	NA	NA	NA	NA	NA	NA	NA	NA	NA	NA	NA	NA	NA	NA	NA	NA	NA	11	0.00015	0.00160568	0.92176	0.66176
chr2	Super-Scaffold_1	91272751	91273250	NA	NA	NA	NA	NA	NA	NA	NA	NA	NA	NA	NA	NA	NA	NA	NA	NA	NA	NA	NA	NA	NA	NA	NA	NA	11	0.00034	0.00275797	0.9087	0.64306
chr2	Super-Scaffold_1	91290251	91290750	NA	NA	NA	NA	NA	NA	NA	NA	NA	NA	NA	NA	NA	NA	NA	12	0.0024	0.0157143	0.90572	0.70499	NA	NA	NA	NA	NA	NA	NA	NA	NA	NA
chr2	Super-Scaffold_1	91307751	91308250	NA	NA	NA	NA	NA	NA	NA	NA	NA	NA	NA	NA	NA	NA	NA	NA	NA	NA	NA	NA	19	0.0024	0.0151504	0.63122	0.84804	NA	NA	NA	NA	NA
chr2	Super-Scaffold_1	91308001	91308500	NA	NA	NA	NA	NA	NA	NA	NA	NA	NA	NA	NA	NA	NA	NA	NA	NA	NA	NA	NA	15	0.0077	0.0415045	0.59622	0.8238	NA	NA	NA	NA	NA
chr2	Super-Scaffold_1	91353001	91353500	NA	NA	NA	NA	NA	NA	NA	NA	NA	NA	NA	NA	NA	NA	NA	NA	NA	NA	NA	NA	NA	NA	NA	NA	NA	11	1.8e-05	0.00039354	0.93852	0.69061
chr2	Super-Scaffold_1	91353251	91353750	NA	NA	NA	NA	NA	NA	NA	NA	NA	NA	NA	NA	NA	NA	NA	NA	NA	NA	NA	NA	NA	NA	NA	NA	NA	10	0.00018	0.00180212	0.95957	0.70765
chr2	Super-Scaffold_1	91371001	91371500	NA	NA	NA	NA	NA	NA	NA	NA	NA	NA	16	0.0004	0.00347284	0.62406	0.90924	NA	NA	NA	NA	NA	NA	NA	NA	NA	NA	NA	NA	NA	NA	NA
chr2	Super-Scaffold_1	91388001	91388500	10	0.00079	0.00527987	0.65753	0.4278	NA	NA	NA	NA	NA	NA	NA	NA	NA	NA	NA	NA	NA	NA	NA	NA	NA	NA	NA	NA	NA	NA	NA	NA	NA
chr2	Super-Scaffold_1	91416501	91417000	NA	NA	NA	NA	NA	NA	NA	NA	NA	NA	NA	NA	NA	NA	NA	NA	NA	NA	NA	NA	NA	NA	NA	NA	NA	10	0.0062	0.0264979	0.74842	0.5455
chr2	Super-Scaffold_1	91477501	91478000	NA	NA	NA	NA	NA	10	5.4e-05	0.000943551	0.26515	0.69057	NA	NA	NA	NA	NA	NA	NA	NA	NA	NA	NA	NA	NA	NA	NA	NA	NA	NA	NA	NA
chr2	Super-Scaffold_1	91477751	91478250	NA	NA	NA	NA	NA	10	0.00048	0.00410746	0.29975	0.64477	NA	NA	NA	NA	NA	NA	NA	NA	NA	NA	NA	NA	NA	NA	NA	NA	NA	NA	NA	NA
chr2	Super-Scaffold_1	91490501	91491000	NA	NA	NA	NA	NA	NA	NA	NA	NA	NA	NA	NA	NA	NA	NA	16	5.1e-05	0.00107516	0.27665	0.59412	NA	NA	NA	NA	NA	NA	NA	NA	NA	NA
chr2	Super-Scaffold_1	91520751	91521250	NA	NA	NA	NA	NA	NA	NA	NA	NA	NA	10	0.00022	0.00232271	0.8882	0.62293	NA	NA	NA	NA	NA	10	0.00021	0.00275221	0.8882	0.6112	10	0.00057	0.00390362	0.8882	0.65817
chr2	Super-Scaffold_1	91605251	91605750	NA	NA	NA	NA	NA	12	0.0014	0.00888314	0.62114	0.85767	NA	NA	NA	NA	NA	NA	NA	NA	NA	NA	NA	NA	NA	NA	NA	NA	NA	NA	NA	NA
chr2	Super-Scaffold_1	91623001	91623500	NA	NA	NA	NA	NA	12	0.0003	0.00297396	0.80142	0.51897	NA	NA	NA	NA	NA	NA	NA	NA	NA	NA	NA	NA	NA	NA	NA	NA	NA	NA	NA	NA
chr2	Super-Scaffold_1	91627501	91628000	NA	NA	NA	NA	NA	NA	NA	NA	NA	NA	NA	NA	NA	NA	NA	NA	NA	NA	NA	NA	NA	NA	NA	NA	NA	18	0.00017	0.00173899	0.7124	0.45729
chr2	Super-Scaffold_1	91661751	91662250	NA	NA	NA	NA	NA	NA	NA	NA	NA	NA	NA	NA	NA	NA	NA	10	0.0038	0.0232024	0.88967	0.66639	NA	NA	NA	NA	NA	NA	NA	NA	NA	NA
chr2	Super-Scaffold_1	91685251	91685750	NA	NA	NA	NA	NA	16	0.00011	0.00150493	0.61209	0.8461	NA	NA	NA	NA	NA	NA	NA	NA	NA	NA	NA	NA	NA	NA	NA	NA	NA	NA	NA	NA
chr2	Super-Scaffold_1	91710001	91710500	NA	NA	NA	NA	NA	NA	NA	NA	NA	NA	10	0.005	0.0240825	0.49938	0.27423	NA	NA	NA	NA	NA	NA	NA	NA	NA	NA	NA	NA	NA	NA	NA
chr2	Super-Scaffold_1	91741501	91742000	NA	NA	NA	NA	NA	NA	NA	NA	NA	NA	14	0.00024	0.00246197	0.83775	0.6225	NA	NA	NA	NA	NA	NA	NA	NA	NA	NA	NA	NA	NA	NA	NA
chr2	Super-Scaffold_1	91761751	91762250	NA	NA	NA	NA	NA	NA	NA	NA	NA	NA	10	0.00093	0.00625259	0.87697	0.66517	NA	NA	NA	NA	NA	NA	NA	NA	NA	NA	NA	NA	NA	NA	NA
chr2	Super-Scaffold_1	91807501	91808000	18	7.3e-07	3.80327e-05	0.55772	0.3339	NA	NA	NA	NA	NA	NA	NA	NA	NA	NA	NA	NA	NA	NA	NA	18	0.0019	0.012648	0.3397	0.55528	NA	NA	NA	NA	NA
chr2	Super-Scaffold_1	91807751	91808250	16	0.0011	0.00668593	0.56148	0.3479	NA	NA	NA	NA	NA	NA	NA	NA	NA	NA	NA	NA	NA	NA	NA	NA	NA	NA	NA	NA	NA	NA	NA	NA	NA
chr2	Super-Scaffold_1	91826251	91826750	NA	NA	NA	NA	NA	NA	NA	NA	NA	NA	NA	NA	NA	NA	NA	20	8.1e-06	0.00030288	0.24295	0.4854	20	6.6e-05	0.00127287	0.26584	0.49076	NA	NA	NA	NA	NA
chr2	Super-Scaffold_1	91861251	91861750	NA	NA	NA	NA	NA	NA	NA	NA	NA	NA	NA	NA	NA	NA	NA	28	0.0083	0.046781	0.65857	0.86137	NA	NA	NA	NA	NA	NA	NA	NA	NA	NA
chr2	Super-Scaffold_1	91863501	91864000	NA	NA	NA	NA	NA	NA	NA	NA	NA	NA	NA	NA	NA	NA	NA	18	0.0026	0.0167953	0.75085	0.42264	NA	NA	NA	NA	NA	NA	NA	NA	NA	NA
chr2	Super-Scaffold_1	91866001	91866500	NA	NA	NA	NA	NA	NA	NA	NA	NA	NA	27	3.2e-05	0.000666874	0.48417	0.25941	NA	NA	NA	NA	NA	NA	NA	NA	NA	NA	NA	NA	NA	NA	NA
chr2	Super-Scaffold_1	91866251	91866750	NA	NA	NA	NA	NA	NA	NA	NA	NA	NA	NA	NA	NA	NA	NA	NA	NA	NA	NA	NA	20	0.00053	0.00506671	0.69154	0.47835	NA	NA	NA	NA	NA
chr2	Super-Scaffold_1	91866751	91867250	NA	NA	NA	NA	NA	30	1.2e-06	6.08245e-05	0.52594	0.30241	NA	NA	NA	NA	NA	NA	NA	NA	NA	NA	NA	NA	NA	NA	NA	NA	NA	NA	NA	NA
chr2	Super-Scaffold_1	91945001	91945500	NA	NA	NA	NA	NA	NA	NA	NA	NA	NA	NA	NA	NA	NA	NA	16	0.0023	0.0152194	0.62364	0.83561	NA	NA	NA	NA	NA	NA	NA	NA	NA	NA
chr2	Super-Scaffold_1	91956751	91957250	12	0.0012	0.00716071	0.70317	0.46535	NA	NA	NA	NA	NA	NA	NA	NA	NA	NA	NA	NA	NA	NA	NA	NA	NA	NA	NA	NA	NA	NA	NA	NA	NA
chr2	Super-Scaffold_1	91972251	91972750	14	0.00017	0.00183933	0.86208	0.59442	NA	NA	NA	NA	NA	NA	NA	NA	NA	NA	NA	NA	NA	NA	NA	NA	NA	NA	NA	NA	NA	NA	NA	NA	NA
chr2	Super-Scaffold_1	92011251	92011750	21	0.00033	0.00289467	0.57154	0.36083	NA	NA	NA	NA	NA	NA	NA	NA	NA	NA	NA	NA	NA	NA	NA	NA	NA	NA	NA	NA	NA	NA	NA	NA	NA
chr2	Super-Scaffold_1	92042001	92042500	NA	NA	NA	NA	NA	NA	NA	NA	NA	NA	NA	NA	NA	NA	NA	12	0.00042	0.00439948	0.70511	0.34157	NA	NA	NA	NA	NA	NA	NA	NA	NA	NA
chr2	Super-Scaffold_1	92047751	92048250	NA	NA	NA	NA	NA	NA	NA	NA	NA	NA	14	0.0015	0.00889331	0.91569	0.63692	NA	NA	NA	NA	NA	NA	NA	NA	NA	NA	NA	NA	NA	NA	NA
chr2	Super-Scaffold_1	92151001	92151500	29	3.2e-06	0.000116722	0.44937	0.23549	NA	NA	NA	NA	NA	NA	NA	NA	NA	NA	NA	NA	NA	NA	NA	NA	NA	NA	NA	NA	NA	NA	NA	NA	NA
chr2	Super-Scaffold_1	92173501	92174000	NA	NA	NA	NA	NA	12	1.3e-05	0.000350507	0.98669	0.76358	NA	NA	NA	NA	NA	NA	NA	NA	NA	NA	NA	NA	NA	NA	NA	NA	NA	NA	NA	NA
chr2	Super-Scaffold_1	92219001	92219500	NA	NA	NA	NA	NA	10	0.00022	0.00239258	0.20033	0.40977	NA	NA	NA	NA	NA	NA	NA	NA	NA	NA	NA	NA	NA	NA	NA	NA	NA	NA	NA	NA
chr2	Super-Scaffold_1	92229501	92230000	NA	NA	NA	NA	NA	NA	NA	NA	NA	NA	NA	NA	NA	NA	NA	NA	NA	NA	NA	NA	NA	NA	NA	NA	NA	16	0.0049	0.0214734	0.65708	0.91494
chr2	Super-Scaffold_1	92236751	92237250	NA	NA	NA	NA	NA	11	0.00029	0.00289765	0.93603	0.51552	NA	NA	NA	NA	NA	NA	NA	NA	NA	NA	NA	NA	NA	NA	NA	NA	NA	NA	NA	NA
chr2	Super-Scaffold_1	92238251	92238750	NA	NA	NA	NA	NA	NA	NA	NA	NA	NA	NA	NA	NA	NA	NA	17	0.0024	0.0157143	0.57408	0.80152	NA	NA	NA	NA	NA	NA	NA	NA	NA	NA
chr2	Super-Scaffold_1	92521501	92522000	NA	NA	NA	NA	NA	NA	NA	NA	NA	NA	NA	NA	NA	NA	NA	15	0.0009	0.00749374	0.91061	0.6853	NA	NA	NA	NA	NA	NA	NA	NA	NA	NA
chr2	Super-Scaffold_1	92681501	92682000	NA	NA	NA	NA	NA	NA	NA	NA	NA	NA	NA	NA	NA	NA	NA	NA	NA	NA	NA	NA	NA	NA	NA	NA	NA	10	0.0034	0.0155715	0.7932	0.57832
chr2	Super-Scaffold_1	92699501	92700000	NA	NA	NA	NA	NA	10	0.0012	0.00788002	0.637	0.84637	NA	NA	NA	NA	NA	NA	NA	NA	NA	NA	NA	NA	NA	NA	NA	NA	NA	NA	NA	NA
chr2	Super-Scaffold_1	92716501	92717000	NA	NA	NA	NA	NA	NA	NA	NA	NA	NA	10	0.0057	0.0270283	0.70917	0.929	NA	NA	NA	NA	NA	NA	NA	NA	NA	NA	NA	NA	NA	NA	NA
chr2	Super-Scaffold_1	92739001	92739500	14	8.9e-05	0.0011971	0.91461	0.69577	NA	NA	NA	NA	NA	NA	NA	NA	NA	NA	12	0.0028	0.0178389	0.69568	0.95307	NA	NA	NA	NA	NA	NA	NA	NA	NA	NA
chr2	Super-Scaffold_1	92739251	92739750	10	7.9e-05	0.00111364	0.92177	0.68768	NA	NA	NA	NA	NA	NA	NA	NA	NA	NA	NA	NA	NA	NA	NA	NA	NA	NA	NA	NA	NA	NA	NA	NA	NA
chr2	Super-Scaffold_1	92779001	92779500	14	0.0032	0.0156735	0.78744	0.54939	NA	NA	NA	NA	NA	NA	NA	NA	NA	NA	NA	NA	NA	NA	NA	NA	NA	NA	NA	NA	NA	NA	NA	NA	NA
chr2	Super-Scaffold_1	92859501	92860000	14	6.4e-05	0.000963416	0.49139	0.23118	14	0.00048	0.00410746	0.4486	0.22057	NA	NA	NA	NA	NA	NA	NA	NA	NA	NA	NA	NA	NA	NA	NA	NA	NA	NA	NA	NA
chr2	Super-Scaffold_1	92983751	92984250	29	0.00017	0.00183933	0.86063	0.64225	NA	NA	NA	NA	NA	NA	NA	NA	NA	NA	NA	NA	NA	NA	NA	NA	NA	NA	NA	NA	NA	NA	NA	NA	NA
chr2	Super-Scaffold_1	93039251	93039750	NA	NA	NA	NA	NA	NA	NA	NA	NA	NA	10	1.1e-05	0.000324384	0.89007	0.5814	NA	NA	NA	NA	NA	NA	NA	NA	NA	NA	NA	NA	NA	NA	NA
chr2	Super-Scaffold_1	93087001	93087500	NA	NA	NA	NA	NA	NA	NA	NA	NA	NA	10	0.00022	0.00232271	0.82843	0.59733	NA	NA	NA	NA	NA	NA	NA	NA	NA	NA	NA	NA	NA	NA	NA
chr2	Super-Scaffold_1	93093501	93094000	NA	NA	NA	NA	NA	10	4.5e-05	0.000837266	0.38946	0.81037	NA	NA	NA	NA	NA	NA	NA	NA	NA	NA	NA	NA	NA	NA	NA	NA	NA	NA	NA	NA
chr2	Super-Scaffold_1	93093751	93094250	NA	NA	NA	NA	NA	10	7e-05	0.00112187	0.36704	0.7746	NA	NA	NA	NA	NA	NA	NA	NA	NA	NA	NA	NA	NA	NA	NA	NA	NA	NA	NA	NA
chr2	Super-Scaffold_1	93286501	93287000	NA	NA	NA	NA	NA	NA	NA	NA	NA	NA	12	2.9e-05	0.000623414	0.88539	0.66685	NA	NA	NA	NA	NA	NA	NA	NA	NA	NA	NA	NA	NA	NA	NA
chr2	Super-Scaffold_1	93516001	93516500	NA	NA	NA	NA	NA	NA	NA	NA	NA	NA	NA	NA	NA	NA	NA	20	0.00034	0.00379539	0.57306	0.79855	NA	NA	NA	NA	NA	NA	NA	NA	NA	NA
chr2	Super-Scaffold_1	93516251	93516750	NA	NA	NA	NA	NA	NA	NA	NA	NA	NA	NA	NA	NA	NA	NA	14	8.6e-05	0.00152468	0.64852	0.92367	14	0.002	0.0131097	0.70712	0.92367	NA	NA	NA	NA	NA
chr2	Super-Scaffold_1	93538501	93539000	NA	NA	NA	NA	NA	NA	NA	NA	NA	NA	NA	NA	NA	NA	NA	10	0.00083	0.00707565	0.51633	0.78308	NA	NA	NA	NA	NA	NA	NA	NA	NA	NA
chr2	Super-Scaffold_1	93686251	93686750	NA	NA	NA	NA	NA	NA	NA	NA	NA	NA	NA	NA	NA	NA	NA	19	9.5e-05	0.00162226	0.89446	0.66208	NA	NA	NA	NA	NA	NA	NA	NA	NA	NA
chr2	Super-Scaffold_1	93692751	93693250	10	0.00051	0.00388373	0.67859	0.44987	NA	NA	NA	NA	NA	NA	NA	NA	NA	NA	NA	NA	NA	NA	NA	NA	NA	NA	NA	NA	NA	NA	NA	NA	NA
chr2	Super-Scaffold_1	93697751	93698250	NA	NA	NA	NA	NA	19	6.7e-05	0.00108899	0.48095	0.7806	NA	NA	NA	NA	NA	NA	NA	NA	NA	NA	NA	NA	NA	NA	NA	NA	NA	NA	NA	NA
chr2	Super-Scaffold_1	93709251	93709750	NA	NA	NA	NA	NA	NA	NA	NA	NA	NA	12	0.0062	0.0291437	0.75391	0.53494	NA	NA	NA	NA	NA	NA	NA	NA	NA	NA	NA	NA	NA	NA	NA
chr2	Super-Scaffold_1	93887001	93887500	NA	NA	NA	NA	NA	NA	NA	NA	NA	NA	NA	NA	NA	NA	NA	10	0.0014	0.0103166	0.84583	0.47739	NA	NA	NA	NA	NA	NA	NA	NA	NA	NA
chr2	Super-Scaffold_1	93905751	93906250	NA	NA	NA	NA	NA	NA	NA	NA	NA	NA	NA	NA	NA	NA	NA	16	0.0024	0.0157143	0.7426	0.53388	16	0.00053	0.00506671	0.78259	0.52813	NA	NA	NA	NA	NA
chr2	Super-Scaffold_1	94009251	94009750	18	5.7e-05	0.000884074	0.80517	0.5504	NA	NA	NA	NA	NA	NA	NA	NA	NA	NA	NA	NA	NA	NA	NA	NA	NA	NA	NA	NA	NA	NA	NA	NA	NA
chr2	Super-Scaffold_1	94018751	94019250	NA	NA	NA	NA	NA	NA	NA	NA	NA	NA	NA	NA	NA	NA	NA	NA	NA	NA	NA	NA	NA	NA	NA	NA	NA	21	8e-05	0.00107098	0.51636	0.77934
chr2	Super-Scaffold_1	94082751	94083250	19	0.00067	0.00469258	0.82914	0.60718	NA	NA	NA	NA	NA	19	0.0004	0.00347284	0.83479	0.61268	NA	NA	NA	NA	NA	NA	NA	NA	NA	NA	NA	NA	NA	NA	NA
chr2	Super-Scaffold_1	94092251	94092750	NA	NA	NA	NA	NA	NA	NA	NA	NA	NA	10	0.0022	0.0120148	0.78419	0.56244	NA	NA	NA	NA	NA	NA	NA	NA	NA	NA	NA	NA	NA	NA	NA
chr2	Super-Scaffold_1	94112251	94112750	NA	NA	NA	NA	NA	NA	NA	NA	NA	NA	23	0.00017	0.0019623	0.85241	0.64375	NA	NA	NA	NA	NA	NA	NA	NA	NA	NA	NA	NA	NA	NA	NA
chr2	Super-Scaffold_1	94112501	94113000	NA	NA	NA	NA	NA	NA	NA	NA	NA	NA	20	0.00025	0.00253318	0.85444	0.63638	NA	NA	NA	NA	NA	NA	NA	NA	NA	NA	NA	NA	NA	NA	NA
chr2	Super-Scaffold_1	94141751	94142250	NA	NA	NA	NA	NA	NA	NA	NA	NA	NA	NA	NA	NA	NA	NA	12	0.00044	0.00452709	0.56509	0.82117	NA	NA	NA	NA	NA	NA	NA	NA	NA	NA
chr2	Super-Scaffold_1	94152751	94153250	NA	NA	NA	NA	NA	NA	NA	NA	NA	NA	NA	NA	NA	NA	NA	16	0.0024	0.0157143	0.57181	0.77717	NA	NA	NA	NA	NA	NA	NA	NA	NA	NA
chr2	Super-Scaffold_1	94158251	94158750	NA	NA	NA	NA	NA	NA	NA	NA	NA	NA	NA	NA	NA	NA	NA	NA	NA	NA	NA	NA	23	0.0014	0.0099578	0.32483	0.54663	NA	NA	NA	NA	NA
chr2	Super-Scaffold_1	94227251	94227750	NA	NA	NA	NA	NA	15	0.00098	0.00682942	0.91229	0.70821	NA	NA	NA	NA	NA	NA	NA	NA	NA	NA	NA	NA	NA	NA	NA	NA	NA	NA	NA	NA
chr2	Super-Scaffold_1	94227501	94228000	NA	NA	NA	NA	NA	17	0.00041	0.00368179	0.90398	0.70346	NA	NA	NA	NA	NA	NA	NA	NA	NA	NA	NA	NA	NA	NA	NA	NA	NA	NA	NA	NA
chr2	Super-Scaffold_1	94245751	94246250	12	0.00024	0.00232252	0.76536	0.53585	NA	NA	NA	NA	NA	NA	NA	NA	NA	NA	NA	NA	NA	NA	NA	NA	NA	NA	NA	NA	NA	NA	NA	NA	NA
chr2	Super-Scaffold_1	94246001	94246500	14	0.0048	0.0222764	0.66912	0.45649	NA	NA	NA	NA	NA	NA	NA	NA	NA	NA	NA	NA	NA	NA	NA	NA	NA	NA	NA	NA	NA	NA	NA	NA	NA
chr2	Super-Scaffold_1	94256751	94257250	NA	NA	NA	NA	NA	NA	NA	NA	NA	NA	12	0.0033	0.0168074	0.80132	0.56944	NA	NA	NA	NA	NA	NA	NA	NA	NA	NA	NA	NA	NA	NA	NA
chr2	Super-Scaffold_1	94264001	94264500	NA	NA	NA	NA	NA	NA	NA	NA	NA	NA	13	0.0092	0.0419468	0.49184	0.72842	NA	NA	NA	NA	NA	NA	NA	NA	NA	NA	NA	NA	NA	NA	NA
chr2	Super-Scaffold_1	94264251	94264750	NA	NA	NA	NA	NA	NA	NA	NA	NA	NA	NA	NA	NA	NA	NA	30	2.7e-06	0.000136855	0.59973	0.81725	24	6.7e-08	8.59663e-06	0.43675	0.80459	NA	NA	NA	NA	NA
chr2	Super-Scaffold_1	94264501	94265000	19	0.00071	0.00489158	0.807	0.59039	NA	NA	NA	NA	NA	NA	NA	NA	NA	NA	22	5e-07	3.89506e-05	0.50383	0.81631	18	0.00033	0.00369006	0.53584	0.83412	NA	NA	NA	NA	NA
chr2	Super-Scaffold_1	94271751	94272250	NA	NA	NA	NA	NA	12	0.0019	0.0113172	0.89422	0.67189	NA	NA	NA	NA	NA	NA	NA	NA	NA	NA	NA	NA	NA	NA	NA	NA	NA	NA	NA	NA
chr2	Super-Scaffold_1	94272001	94272500	12	0.0012	0.00716071	0.87869	0.65871	12	0.0024	0.0136351	0.874	0.65337	NA	NA	NA	NA	NA	NA	NA	NA	NA	NA	NA	NA	NA	NA	NA	NA	NA	NA	NA	NA
chr2	Super-Scaffold_1	94276501	94277000	NA	NA	NA	NA	NA	NA	NA	NA	NA	NA	14	0.00014	0.00172332	0.92323	0.60767	NA	NA	NA	NA	NA	NA	NA	NA	NA	NA	NA	NA	NA	NA	NA
chr2	Super-Scaffold_1	94288251	94288750	10	0.00039	0.00324316	0.78633	0.52129	NA	NA	NA	NA	NA	NA	NA	NA	NA	NA	NA	NA	NA	NA	NA	NA	NA	NA	NA	NA	NA	NA	NA	NA	NA
chr2	Super-Scaffold_1	94313001	94313500	NA	NA	NA	NA	NA	NA	NA	NA	NA	NA	NA	NA	NA	NA	NA	NA	NA	NA	NA	NA	NA	NA	NA	NA	NA	15	0.0066	0.0280608	0.82868	0.60454
chr2	Super-Scaffold_1	94321251	94321750	NA	NA	NA	NA	NA	NA	NA	NA	NA	NA	NA	NA	NA	NA	NA	18	0.0012	0.00916913	0.79916	0.55692	NA	NA	NA	NA	NA	NA	NA	NA	NA	NA
chr2	Super-Scaffold_1	94341251	94341750	NA	NA	NA	NA	NA	NA	NA	NA	NA	NA	NA	NA	NA	NA	NA	NA	NA	NA	NA	NA	19	0.0001	0.00166591	0.56551	0.86176	NA	NA	NA	NA	NA
chr2	Super-Scaffold_1	94420751	94421250	NA	NA	NA	NA	NA	NA	NA	NA	NA	NA	NA	NA	NA	NA	NA	15	0.00045	0.00459745	0.88944	0.5869	NA	NA	NA	NA	NA	NA	NA	NA	NA	NA
chr2	Super-Scaffold_1	94451001	94451500	NA	NA	NA	NA	NA	NA	NA	NA	NA	NA	24	4.4e-05	0.000817034	0.92962	0.67778	NA	NA	NA	NA	NA	NA	NA	NA	NA	NA	NA	NA	NA	NA	NA
chr2	Super-Scaffold_1	94451251	94451750	NA	NA	NA	NA	NA	NA	NA	NA	NA	NA	24	4.4e-05	0.000817034	0.92962	0.67778	NA	NA	NA	NA	NA	NA	NA	NA	NA	NA	NA	NA	NA	NA	NA
chr2	Super-Scaffold_1	94493751	94494250	NA	NA	NA	NA	NA	NA	NA	NA	NA	NA	NA	NA	NA	NA	NA	NA	NA	NA	NA	NA	14	0.0014	0.0099578	0.8559	0.61944	NA	NA	NA	NA	NA
chr2	Super-Scaffold_1	94579251	94579750	NA	NA	NA	NA	NA	NA	NA	NA	NA	NA	NA	NA	NA	NA	NA	20	6.7e-06	0.000264591	0.12775	0.34014	NA	NA	NA	NA	NA	20	4e-07	2.70401e-05	0.40776	0.12775
chr2	Super-Scaffold_1	94579501	94580000	NA	NA	NA	NA	NA	NA	NA	NA	NA	NA	NA	NA	NA	NA	NA	NA	NA	NA	NA	NA	NA	NA	NA	NA	NA	38	1.2e-10	3.6523e-08	0.52052	0.25536
chr2	Super-Scaffold_1	94579751	94580250	NA	NA	NA	NA	NA	NA	NA	NA	NA	NA	NA	NA	NA	NA	NA	NA	NA	NA	NA	NA	NA	NA	NA	NA	NA	31	1.1e-06	5.51576e-05	0.54429	0.27725
chr2	Super-Scaffold_1	94580001	94580500	NA	NA	NA	NA	NA	NA	NA	NA	NA	NA	NA	NA	NA	NA	NA	NA	NA	NA	NA	NA	NA	NA	NA	NA	NA	19	0.00026	0.00229759	0.37083	0.16488
chr2	Super-Scaffold_1	94597501	94598000	NA	NA	NA	NA	NA	NA	NA	NA	NA	NA	NA	NA	NA	NA	NA	NA	NA	NA	NA	NA	NA	NA	NA	NA	NA	12	0.00033	0.00270435	0.75744	0.45458
chr2	Super-Scaffold_1	94672501	94673000	NA	NA	NA	NA	NA	NA	NA	NA	NA	NA	NA	NA	NA	NA	NA	10	0.00048	0.00478661	0.62747	0.86327	NA	NA	NA	NA	NA	NA	NA	NA	NA	NA
chr2	Super-Scaffold_1	94847751	94848250	NA	NA	NA	NA	NA	NA	NA	NA	NA	NA	11	0.0049	0.0236688	0.83584	0.6003	NA	NA	NA	NA	NA	NA	NA	NA	NA	NA	NA	NA	NA	NA	NA
chr2	Super-Scaffold_1	94929251	94929750	NA	NA	NA	NA	NA	NA	NA	NA	NA	NA	33	0.00054	0.00425786	0.88567	0.65947	NA	NA	NA	NA	NA	NA	NA	NA	NA	NA	NA	NA	NA	NA	NA
chr2	Super-Scaffold_1	94981501	94982000	NA	NA	NA	NA	NA	NA	NA	NA	NA	NA	NA	NA	NA	NA	NA	NA	NA	NA	NA	NA	19	0.00016	0.00228951	0.78755	0.58603	NA	NA	NA	NA	NA
chr2	Super-Scaffold_1	94983251	94983750	20	0.00075	0.00508789	0.78428	0.57771	NA	NA	NA	NA	NA	NA	NA	NA	NA	NA	NA	NA	NA	NA	NA	NA	NA	NA	NA	NA	NA	NA	NA	NA	NA
chr2	Super-Scaffold_1	94983501	94984000	21	0.00054	0.00404256	0.79398	0.59148	NA	NA	NA	NA	NA	NA	NA	NA	NA	NA	NA	NA	NA	NA	NA	NA	NA	NA	NA	NA	NA	NA	NA	NA	NA
chr2	Super-Scaffold_1	94993501	94994000	NA	NA	NA	NA	NA	NA	NA	NA	NA	NA	14	0.00061	0.00464578	0.9496	0.68397	NA	NA	NA	NA	NA	NA	NA	NA	NA	NA	NA	NA	NA	NA	NA
chr2	Super-Scaffold_1	95000001	95000500	NA	NA	NA	NA	NA	NA	NA	NA	NA	NA	NA	NA	NA	NA	NA	NA	NA	NA	NA	NA	14	6.5e-06	0.000260945	0.92889	0.71954	NA	NA	NA	NA	NA
chr2	Super-Scaffold_1	95000251	95000750	NA	NA	NA	NA	NA	NA	NA	NA	NA	NA	NA	NA	NA	NA	NA	NA	NA	NA	NA	NA	11	0.00016	0.00228951	0.82901	0.6062	NA	NA	NA	NA	NA
chr2	Super-Scaffold_1	95053751	95054250	NA	NA	NA	NA	NA	NA	NA	NA	NA	NA	11	0.0057	0.0270283	0.74211	0.50319	NA	NA	NA	NA	NA	NA	NA	NA	NA	NA	NA	NA	NA	NA	NA
chr2	Super-Scaffold_1	95104751	95105250	NA	NA	NA	NA	NA	NA	NA	NA	NA	NA	NA	NA	NA	NA	NA	24	0.002	0.0135818	0.67205	0.90117	NA	NA	NA	NA	NA	NA	NA	NA	NA	NA
chr2	Super-Scaffold_1	95136251	95136750	NA	NA	NA	NA	NA	11	3.2e-05	0.000663493	0.5628	0.85696	NA	NA	NA	NA	NA	NA	NA	NA	NA	NA	NA	NA	NA	NA	NA	NA	NA	NA	NA	NA
chr2	Super-Scaffold_1	95188251	95188750	NA	NA	NA	NA	NA	NA	NA	NA	NA	NA	11	0.002	0.0111306	0.84109	0.58762	NA	NA	NA	NA	NA	NA	NA	NA	NA	NA	NA	NA	NA	NA	NA
chr2	Super-Scaffold_1	95191251	95191750	NA	NA	NA	NA	NA	NA	NA	NA	NA	NA	NA	NA	NA	NA	NA	NA	NA	NA	NA	NA	NA	NA	NA	NA	NA	10	0.0015	0.00794138	0.49127	0.85557
chr2	Super-Scaffold_1	95217001	95217500	16	6.7e-05	0.000994844	0.87687	0.59525	NA	NA	NA	NA	NA	NA	NA	NA	NA	NA	NA	NA	NA	NA	NA	NA	NA	NA	NA	NA	NA	NA	NA	NA	NA
chr2	Super-Scaffold_1	95303251	95303750	NA	NA	NA	NA	NA	NA	NA	NA	NA	NA	NA	NA	NA	NA	NA	13	0.00015	0.00216918	0.43414	0.20571	NA	NA	NA	NA	NA	NA	NA	NA	NA	NA
chr2	Super-Scaffold_1	95538251	95538750	15	0.0019	0.0102136	0.65929	0.91555	12	0.00082	0.00599267	0.68969	0.96354	NA	NA	NA	NA	NA	NA	NA	NA	NA	NA	NA	NA	NA	NA	NA	NA	NA	NA	NA	NA
chr2	Super-Scaffold_1	95545751	95546250	NA	NA	NA	NA	NA	10	5.7e-06	0.00019457	0.045102	0.36024	NA	NA	NA	NA	NA	NA	NA	NA	NA	NA	NA	NA	NA	NA	NA	NA	NA	NA	NA	NA
chr2	Super-Scaffold_1	95642001	95642500	10	0.00011	0.00136897	0.87377	0.61512	NA	NA	NA	NA	NA	NA	NA	NA	NA	NA	NA	NA	NA	NA	NA	NA	NA	NA	NA	NA	NA	NA	NA	NA	NA
chr2	Super-Scaffold_1	95766751	95767250	10	8.9e-05	0.0011971	0.96203	0.70853	NA	NA	NA	NA	NA	NA	NA	NA	NA	NA	NA	NA	NA	NA	NA	NA	NA	NA	NA	NA	NA	NA	NA	NA	NA
chr2	Super-Scaffold_1	95767001	95767500	14	8.3e-05	0.00115118	0.91743	0.67702	NA	NA	NA	NA	NA	NA	NA	NA	NA	NA	NA	NA	NA	NA	NA	NA	NA	NA	NA	NA	NA	NA	NA	NA	NA
chr2	Super-Scaffold_1	95778001	95778500	NA	NA	NA	NA	NA	NA	NA	NA	NA	NA	NA	NA	NA	NA	NA	NA	NA	NA	NA	NA	NA	NA	NA	NA	NA	14	3.7e-05	0.000639168	0.33929	0.55514
chr2	Super-Scaffold_1	95793751	95794250	NA	NA	NA	NA	NA	10	0.00022	0.00239258	0.93733	0.69009	NA	NA	NA	NA	NA	NA	NA	NA	NA	NA	NA	NA	NA	NA	NA	NA	NA	NA	NA	NA
chr2	Super-Scaffold_1	95794001	95794500	NA	NA	NA	NA	NA	10	0.00048	0.00410746	0.92373	0.67345	NA	NA	NA	NA	NA	NA	NA	NA	NA	NA	NA	NA	NA	NA	NA	NA	NA	NA	NA	NA
chr2	Super-Scaffold_1	95816251	95816750	13	0.00052	0.00393242	0.8433	0.63289	NA	NA	NA	NA	NA	NA	NA	NA	NA	NA	NA	NA	NA	NA	NA	NA	NA	NA	NA	NA	NA	NA	NA	NA	NA
chr2	Super-Scaffold_1	95831251	95831750	NA	NA	NA	NA	NA	NA	NA	NA	NA	NA	NA	NA	NA	NA	NA	12	0.0029	0.0183776	0.79888	0.42644	NA	NA	NA	NA	NA	NA	NA	NA	NA	NA
chr2	Super-Scaffold_1	95834001	95834500	NA	NA	NA	NA	NA	NA	NA	NA	NA	NA	NA	NA	NA	NA	NA	10	0.0043	0.0257909	0.65854	0.8818	NA	NA	NA	NA	NA	NA	NA	NA	NA	NA
chr2	Super-Scaffold_1	95883251	95883750	NA	NA	NA	NA	NA	NA	NA	NA	NA	NA	NA	NA	NA	NA	NA	16	0.00051	0.00501245	0.69564	0.9334	NA	NA	NA	NA	NA	NA	NA	NA	NA	NA
chr2	Super-Scaffold_1	95984501	95985000	NA	NA	NA	NA	NA	NA	NA	NA	NA	NA	14	1.9e-05	0.000472021	0.90964	0.68412	NA	NA	NA	NA	NA	NA	NA	NA	NA	NA	NA	NA	NA	NA	NA
chr2	Super-Scaffold_1	95984751	95985250	NA	NA	NA	NA	NA	NA	NA	NA	NA	NA	16	2.7e-07	2.26223e-05	0.92952	0.67376	NA	NA	NA	NA	NA	NA	NA	NA	NA	NA	NA	NA	NA	NA	NA
chr2	Super-Scaffold_1	96010751	96011250	NA	NA	NA	NA	NA	NA	NA	NA	NA	NA	NA	NA	NA	NA	NA	15	0.0013	0.00975216	0.64396	0.38875	NA	NA	NA	NA	NA	15	6.4e-05	0.000929214	0.34693	0.68022
chr2	Super-Scaffold_1	96011001	96011500	NA	NA	NA	NA	NA	NA	NA	NA	NA	NA	NA	NA	NA	NA	NA	NA	NA	NA	NA	NA	NA	NA	NA	NA	NA	20	0.0068	0.0288343	0.4837	0.69292
chr2	Super-Scaffold_1	96017751	96018250	15	0.0023	0.0119118	0.46667	0.83492	NA	NA	NA	NA	NA	NA	NA	NA	NA	NA	12	6.7e-05	0.00128458	0.92962	0.38889	NA	NA	NA	NA	NA	NA	NA	NA	NA	NA
chr2	Super-Scaffold_1	96018251	96018750	NA	NA	NA	NA	NA	NA	NA	NA	NA	NA	NA	NA	NA	NA	NA	26	0.0012	0.00916913	0.72713	0.39723	NA	NA	NA	NA	NA	NA	NA	NA	NA	NA
chr2	Super-Scaffold_1	96018501	96019000	NA	NA	NA	NA	NA	NA	NA	NA	NA	NA	NA	NA	NA	NA	NA	26	0.00072	0.0064119	0.74407	0.45903	NA	NA	NA	NA	NA	17	0.00085	0.00521826	0.89186	0.64348
chr2	Super-Scaffold_1	96019751	96020250	NA	NA	NA	NA	NA	15	1.2e-05	0.00033049	0.66943	0.95853	NA	NA	NA	NA	NA	NA	NA	NA	NA	NA	NA	NA	NA	NA	NA	NA	NA	NA	NA	NA
chr2	Super-Scaffold_1	96030251	96030750	NA	NA	NA	NA	NA	11	0.0029	0.0159656	0.58083	0.83548	NA	NA	NA	NA	NA	NA	NA	NA	NA	NA	NA	NA	NA	NA	NA	NA	NA	NA	NA	NA
chr2	Super-Scaffold_1	96032001	96032500	NA	NA	NA	NA	NA	15	0.0023	0.0131895	0.39502	0.67953	NA	NA	NA	NA	NA	NA	NA	NA	NA	NA	NA	NA	NA	NA	NA	NA	NA	NA	NA	NA
chr2	Super-Scaffold_1	96057001	96057500	NA	NA	NA	NA	NA	NA	NA	NA	NA	NA	23	0.00034	0.00311125	0.49419	0.26621	NA	NA	NA	NA	NA	NA	NA	NA	NA	NA	27	0.00043	0.00323313	0.51975	0.31941
chr2	Super-Scaffold_1	96133751	96134250	NA	NA	NA	NA	NA	NA	NA	NA	NA	NA	NA	NA	NA	NA	NA	NA	NA	NA	NA	NA	NA	NA	NA	NA	NA	10	0.0024	0.011569	0.86637	0.63817
chr2	Super-Scaffold_1	96158251	96158750	NA	NA	NA	NA	NA	12	0.0014	0.00888314	0.4642	0.70695	NA	NA	NA	NA	NA	NA	NA	NA	NA	NA	NA	NA	NA	NA	NA	NA	NA	NA	NA	NA
chr2	Super-Scaffold_1	96171751	96172250	NA	NA	NA	NA	NA	NA	NA	NA	NA	NA	NA	NA	NA	NA	NA	NA	NA	NA	NA	NA	NA	NA	NA	NA	NA	22	0.00062	0.0041543	0.30333	0.57518
chr2	Super-Scaffold_1	96218501	96219000	12	0.0023	0.0119118	0.88194	0.67206	NA	NA	NA	NA	NA	NA	NA	NA	NA	NA	NA	NA	NA	NA	NA	NA	NA	NA	NA	NA	NA	NA	NA	NA	NA
chr2	Super-Scaffold_1	96223001	96223500	NA	NA	NA	NA	NA	NA	NA	NA	NA	NA	NA	NA	NA	NA	NA	17	0.0036	0.0221403	0.46735	0.26143	NA	NA	NA	NA	NA	NA	NA	NA	NA	NA
chr2	Super-Scaffold_1	96234251	96234750	NA	NA	NA	NA	NA	NA	NA	NA	NA	NA	NA	NA	NA	NA	NA	NA	NA	NA	NA	NA	NA	NA	NA	NA	NA	23	0.00024	0.00218487	0.3105	0.10312
chr2	Super-Scaffold_1	96253501	96254000	NA	NA	NA	NA	NA	NA	NA	NA	NA	NA	NA	NA	NA	NA	NA	NA	NA	NA	NA	NA	10	0.002	0.0131097	0.81503	0.55076	NA	NA	NA	NA	NA
chr2	Super-Scaffold_1	96263501	96264000	NA	NA	NA	NA	NA	10	0.0065	0.0323674	0.74079	0.44029	NA	NA	NA	NA	NA	NA	NA	NA	NA	NA	NA	NA	NA	NA	NA	NA	NA	NA	NA	NA
chr2	Super-Scaffold_1	96264501	96265000	12	0.0087	0.0382056	0.57139	0.77186	11	0.00066	0.00513414	0.51284	0.77804	NA	NA	NA	NA	NA	NA	NA	NA	NA	NA	NA	NA	NA	NA	NA	11	0.0019	0.00959857	0.74746	0.51564
chr2	Super-Scaffold_1	96264751	96265250	NA	NA	NA	NA	NA	14	0.00029	0.00289765	0.38006	0.70467	NA	NA	NA	NA	NA	NA	NA	NA	NA	NA	NA	NA	NA	NA	NA	18	0.0031	0.0143767	0.71457	0.46798
chr2	Super-Scaffold_1	96288001	96288500	NA	NA	NA	NA	NA	32	0.00021	0.0023185	0.1744	0.39298	NA	NA	NA	NA	NA	NA	NA	NA	NA	NA	44	9.9e-12	4.46777e-09	0.41409	0.18513	35	5.5e-07	3.33244e-05	0.39989	0.16594
chr2	Super-Scaffold_1	96288251	96288750	NA	NA	NA	NA	NA	NA	NA	NA	NA	NA	NA	NA	NA	NA	NA	NA	NA	NA	NA	NA	36	4.1e-14	5.13429e-11	0.36449	0.10274	NA	NA	NA	NA	NA
chr2	Super-Scaffold_1	96400501	96401000	NA	NA	NA	NA	NA	12	0.00076	0.00566296	0.93661	0.72631	NA	NA	NA	NA	NA	NA	NA	NA	NA	NA	NA	NA	NA	NA	NA	NA	NA	NA	NA	NA
chr2	Super-Scaffold_1	96454751	96455250	NA	NA	NA	NA	NA	NA	NA	NA	NA	NA	NA	NA	NA	NA	NA	NA	NA	NA	NA	NA	NA	NA	NA	NA	NA	12	0.0081	0.0338294	0.44489	0.68016
chr2	Super-Scaffold_1	96462251	96462750	NA	NA	NA	NA	NA	NA	NA	NA	NA	NA	NA	NA	NA	NA	NA	13	0.0059	0.0342481	0.49371	0.69733	NA	NA	NA	NA	NA	NA	NA	NA	NA	NA
chr2	Super-Scaffold_1	96465751	96466250	12	0.00062	0.00445345	0.69896	0.3674	NA	NA	NA	NA	NA	NA	NA	NA	NA	NA	NA	NA	NA	NA	NA	NA	NA	NA	NA	NA	NA	NA	NA	NA	NA
chr2	Super-Scaffold_1	96469001	96469500	NA	NA	NA	NA	NA	NA	NA	NA	NA	NA	12	0.0011	0.00700338	0.17222	0.41549	NA	NA	NA	NA	NA	NA	NA	NA	NA	NA	NA	NA	NA	NA	NA
chr2	Super-Scaffold_1	96472251	96472750	NA	NA	NA	NA	NA	NA	NA	NA	NA	NA	NA	NA	NA	NA	NA	NA	NA	NA	NA	NA	NA	NA	NA	NA	NA	16	0.0059	0.0253465	0.57837	0.33816
chr2	Super-Scaffold_1	96472501	96473000	NA	NA	NA	NA	NA	NA	NA	NA	NA	NA	NA	NA	NA	NA	NA	NA	NA	NA	NA	NA	20	0.00012	0.00188534	0.53364	0.26764	22	0.0065	0.0276716	0.57163	0.36288
chr2	Super-Scaffold_1	96477751	96478250	NA	NA	NA	NA	NA	NA	NA	NA	NA	NA	NA	NA	NA	NA	NA	15	0.0023	0.0152194	0.88455	0.62463	15	1.8e-05	0.000523496	0.94909	0.59552	NA	NA	NA	NA	NA
chr2	Super-Scaffold_1	96478001	96478500	NA	NA	NA	NA	NA	NA	NA	NA	NA	NA	NA	NA	NA	NA	NA	NA	NA	NA	NA	NA	12	0.0024	0.0151504	0.90133	0.66877	NA	NA	NA	NA	NA
chr2	Super-Scaffold_1	96494251	96494750	11	0.00019	0.00198769	0.77903	0.52742	NA	NA	NA	NA	NA	11	3.9e-07	2.94693e-05	0.89742	0.52483	NA	NA	NA	NA	NA	NA	NA	NA	NA	NA	NA	NA	NA	NA	NA
chr2	Super-Scaffold_1	96697001	96697500	21	0.00023	0.00226289	0.3922	0.18611	NA	NA	NA	NA	NA	NA	NA	NA	NA	NA	NA	NA	NA	NA	NA	20	0.00012	0.00188534	0.13351	0.38833	NA	NA	NA	NA	NA
chr2	Super-Scaffold_1	96697251	96697750	14	0.00082	0.00543321	0.46785	0.15011	NA	NA	NA	NA	NA	NA	NA	NA	NA	NA	NA	NA	NA	NA	NA	14	0.00018	0.00247607	0.14492	0.45016	NA	NA	NA	NA	NA
chr2	Super-Scaffold_1	96728001	96728500	NA	NA	NA	NA	NA	NA	NA	NA	NA	NA	NA	NA	NA	NA	NA	19	2.9e-05	0.000732975	0.60174	0.86958	NA	NA	NA	NA	NA	NA	NA	NA	NA	NA
chr2	Super-Scaffold_1	96736251	96736750	NA	NA	NA	NA	NA	NA	NA	NA	NA	NA	NA	NA	NA	NA	NA	10	0.0014	0.0103166	0.33394	0.67223	NA	NA	NA	NA	NA	NA	NA	NA	NA	NA
chr2	Super-Scaffold_1	96766251	96766750	NA	NA	NA	NA	NA	28	3.1e-05	0.000649967	0.91313	0.69333	26	2.4e-06	0.000112258	0.92553	0.67672	NA	NA	NA	NA	NA	NA	NA	NA	NA	NA	NA	NA	NA	NA	NA
chr2	Super-Scaffold_1	96766501	96767000	NA	NA	NA	NA	NA	NA	NA	NA	NA	NA	24	7.7e-07	4.90141e-05	0.96883	0.71385	NA	NA	NA	NA	NA	NA	NA	NA	NA	NA	NA	NA	NA	NA	NA
chr2	Super-Scaffold_1	96767501	96768000	NA	NA	NA	NA	NA	NA	NA	NA	NA	NA	17	3.8e-06	0.000156686	0.62762	0.31068	NA	NA	NA	NA	NA	NA	NA	NA	NA	NA	17	2.3e-05	0.000462097	0.62811	0.37595
chr2	Super-Scaffold_1	96767751	96768250	NA	NA	NA	NA	NA	NA	NA	NA	NA	NA	13	1.5e-05	0.000404265	0.74274	0.40723	NA	NA	NA	NA	NA	NA	NA	NA	NA	NA	13	4.6e-06	0.000153108	0.74528	0.39393
chr2	Super-Scaffold_1	96778001	96778500	NA	NA	NA	NA	NA	NA	NA	NA	NA	NA	NA	NA	NA	NA	NA	NA	NA	NA	NA	NA	NA	NA	NA	NA	NA	14	0.0019	0.00959857	0.84792	0.58193
chr2	Super-Scaffold_1	96778251	96778750	11	9.5e-09	1.20709e-06	0.97476	0.36997	NA	NA	NA	NA	NA	15	0.00024	0.00246197	0.75227	0.42865	12	0.00018	0.00244675	0.68092	0.94908	12	0.001	0.00777439	0.67847	0.94908	NA	NA	NA	NA	NA
chr2	Super-Scaffold_1	96812251	96812750	NA	NA	NA	NA	NA	NA	NA	NA	NA	NA	NA	NA	NA	NA	NA	13	0.0012	0.00916913	0.90051	0.68095	NA	NA	NA	NA	NA	NA	NA	NA	NA	NA
chr2	Super-Scaffold_1	96820001	96820500	NA	NA	NA	NA	NA	NA	NA	NA	NA	NA	10	0.00083	0.00576201	0.95783	0.74123	NA	NA	NA	NA	NA	NA	NA	NA	NA	NA	NA	NA	NA	NA	NA
chr2	Super-Scaffold_1	96826751	96827250	NA	NA	NA	NA	NA	NA	NA	NA	NA	NA	NA	NA	NA	NA	NA	10	0.00023	0.00289935	0.59167	0.88083	NA	NA	NA	NA	NA	NA	NA	NA	NA	NA
chr2	Super-Scaffold_1	96827001	96827500	18	0.0012	0.00716071	0.81532	0.59447	NA	NA	NA	NA	NA	NA	NA	NA	NA	NA	15	3.7e-05	0.000864703	0.60927	0.84488	NA	NA	NA	NA	NA	NA	NA	NA	NA	NA
chr2	Super-Scaffold_1	96834751	96835250	NA	NA	NA	NA	NA	15	0.0038	0.0201345	0.58496	0.7852	NA	NA	NA	NA	NA	10	0.00054	0.00521949	0.59122	0.9004	NA	NA	NA	NA	NA	NA	NA	NA	NA	NA
chr2	Super-Scaffold_1	96856751	96857250	NA	NA	NA	NA	NA	NA	NA	NA	NA	NA	NA	NA	NA	NA	NA	20	0.0018	0.0124946	0.67761	0.42651	NA	NA	NA	NA	NA	NA	NA	NA	NA	NA
chr2	Super-Scaffold_1	96958001	96958500	NA	NA	NA	NA	NA	NA	NA	NA	NA	NA	14	0.00027	0.00267171	0.59106	0.90313	NA	NA	NA	NA	NA	NA	NA	NA	NA	NA	NA	NA	NA	NA	NA
chr2	Super-Scaffold_1	96982001	96982500	NA	NA	NA	NA	NA	NA	NA	NA	NA	NA	NA	NA	NA	NA	NA	NA	NA	NA	NA	NA	15	0.00045	0.00452956	0.51386	0.76884	16	0.00017	0.00173899	0.50449	0.78371
chr2	Super-Scaffold_1	97001751	97002250	NA	NA	NA	NA	NA	11	0.0019	0.0113172	0.52477	0.26827	NA	NA	NA	NA	NA	NA	NA	NA	NA	NA	NA	NA	NA	NA	NA	NA	NA	NA	NA	NA
chr2	Super-Scaffold_1	97007501	97008000	NA	NA	NA	NA	NA	NA	NA	NA	NA	NA	NA	NA	NA	NA	NA	14	0.00024	0.00299141	0.64025	0.90147	NA	NA	NA	NA	NA	NA	NA	NA	NA	NA
chr2	Super-Scaffold_1	97020501	97021000	NA	NA	NA	NA	NA	NA	NA	NA	NA	NA	20	0.004	0.0198264	0.57628	0.35276	NA	NA	NA	NA	NA	NA	NA	NA	NA	NA	NA	NA	NA	NA	NA
chr2	Super-Scaffold_1	97020751	97021250	NA	NA	NA	NA	NA	NA	NA	NA	NA	NA	NA	NA	NA	NA	NA	NA	NA	NA	NA	NA	NA	NA	NA	NA	NA	16	0.00034	0.00275797	0.73717	0.49775
chr2	Super-Scaffold_1	97021001	97021500	NA	NA	NA	NA	NA	NA	NA	NA	NA	NA	NA	NA	NA	NA	NA	NA	NA	NA	NA	NA	NA	NA	NA	NA	NA	12	0.00031	0.00258315	0.89769	0.66465
chr2	Super-Scaffold_1	97022751	97023250	NA	NA	NA	NA	NA	NA	NA	NA	NA	NA	NA	NA	NA	NA	NA	10	4.3e-06	0.000193255	0.37362	0.84129	NA	NA	NA	NA	NA	NA	NA	NA	NA	NA
chr2	Super-Scaffold_1	97033751	97034250	NA	NA	NA	NA	NA	NA	NA	NA	NA	NA	NA	NA	NA	NA	NA	10	0.0006	0.00562657	0.71412	0.31381	NA	NA	NA	NA	NA	NA	NA	NA	NA	NA
chr2	Super-Scaffold_1	97038001	97038500	NA	NA	NA	NA	NA	NA	NA	NA	NA	NA	19	1.6e-12	1.0165e-09	0.53946	0.062751	NA	NA	NA	NA	NA	NA	NA	NA	NA	NA	NA	NA	NA	NA	NA
chr2	Super-Scaffold_1	97038251	97038750	NA	NA	NA	NA	NA	NA	NA	NA	NA	NA	17	3.4e-06	0.000143818	0.58331	0.29458	NA	NA	NA	NA	NA	NA	NA	NA	NA	NA	NA	NA	NA	NA	NA
chr2	Super-Scaffold_1	97040001	97040500	NA	NA	NA	NA	NA	14	2e-09	3.47146e-07	0.48669	0.096988	NA	NA	NA	NA	NA	NA	NA	NA	NA	NA	NA	NA	NA	NA	NA	NA	NA	NA	NA	NA
chr2	Super-Scaffold_1	97040251	97040750	NA	NA	NA	NA	NA	10	1.6e-05	0.000409782	0.62377	0.18177	NA	NA	NA	NA	NA	NA	NA	NA	NA	NA	NA	NA	NA	NA	NA	NA	NA	NA	NA	NA
chr2	Super-Scaffold_1	97045501	97046000	NA	NA	NA	NA	NA	NA	NA	NA	NA	NA	NA	NA	NA	NA	NA	NA	NA	NA	NA	NA	NA	NA	NA	NA	NA	20	7e-06	0.000207079	0.90661	0.63742
chr2	Super-Scaffold_1	97055251	97055750	NA	NA	NA	NA	NA	NA	NA	NA	NA	NA	14	0.0015	0.00889331	0.80168	0.5109	NA	NA	NA	NA	NA	NA	NA	NA	NA	NA	NA	NA	NA	NA	NA
chr2	Super-Scaffold_1	97055751	97056250	NA	NA	NA	NA	NA	27	0.0056	0.0283058	0.74364	0.51757	NA	NA	NA	NA	NA	NA	NA	NA	NA	NA	NA	NA	NA	NA	NA	NA	NA	NA	NA	NA
chr2	Super-Scaffold_1	97108001	97108500	NA	NA	NA	NA	NA	NA	NA	NA	NA	NA	10	0.00048	0.00390766	0.9107	0.64882	NA	NA	NA	NA	NA	NA	NA	NA	NA	NA	NA	NA	NA	NA	NA
chr2	Super-Scaffold_1	97112251	97112750	NA	NA	NA	NA	NA	12	9.7e-05	0.00139995	0.66256	0.91292	NA	NA	NA	NA	NA	NA	NA	NA	NA	NA	NA	NA	NA	NA	NA	NA	NA	NA	NA	NA
chr2	Super-Scaffold_1	97177751	97178250	NA	NA	NA	NA	NA	NA	NA	NA	NA	NA	NA	NA	NA	NA	NA	15	0.00037	0.00402188	0.55302	0.27836	NA	NA	NA	NA	NA	NA	NA	NA	NA	NA
chr2	Super-Scaffold_1	97195501	97196000	NA	NA	NA	NA	NA	NA	NA	NA	NA	NA	NA	NA	NA	NA	NA	22	0.00011	0.00176337	0.93949	0.73841	NA	NA	NA	NA	NA	NA	NA	NA	NA	NA
chr2	Super-Scaffold_1	97195751	97196250	NA	NA	NA	NA	NA	NA	NA	NA	NA	NA	NA	NA	NA	NA	NA	16	0.0056	0.0326544	0.90928	0.70507	NA	NA	NA	NA	NA	NA	NA	NA	NA	NA
chr2	Super-Scaffold_1	97199501	97200000	NA	NA	NA	NA	NA	NA	NA	NA	NA	NA	NA	NA	NA	NA	NA	16	5.4e-06	0.000226368	0.67249	0.32485	NA	NA	NA	NA	NA	NA	NA	NA	NA	NA
chr2	Super-Scaffold_1	97212751	97213250	NA	NA	NA	NA	NA	NA	NA	NA	NA	NA	16	3.9e-05	0.000754373	0.94098	0.73343	NA	NA	NA	NA	NA	NA	NA	NA	NA	NA	NA	NA	NA	NA	NA
chr2	Super-Scaffold_1	97235501	97236000	NA	NA	NA	NA	NA	NA	NA	NA	NA	NA	14	0.00042	0.00357672	0.71174	0.46034	NA	NA	NA	NA	NA	NA	NA	NA	NA	NA	NA	NA	NA	NA	NA
chr2	Super-Scaffold_1	97271501	97272000	NA	NA	NA	NA	NA	NA	NA	NA	NA	NA	NA	NA	NA	NA	NA	NA	NA	NA	NA	NA	18	0.00095	0.00760616	0.51808	0.81554	NA	NA	NA	NA	NA
chr2	Super-Scaffold_1	97272251	97272750	NA	NA	NA	NA	NA	14	3.7e-05	0.000731471	0.29507	0.6622	NA	NA	NA	NA	NA	NA	NA	NA	NA	NA	NA	NA	NA	NA	NA	NA	NA	NA	NA	NA
chr2	Super-Scaffold_1	97284251	97284750	NA	NA	NA	NA	NA	NA	NA	NA	NA	NA	NA	NA	NA	NA	NA	NA	NA	NA	NA	NA	12	0.0016	0.01105	0.86572	0.60795	NA	NA	NA	NA	NA
chr2	Super-Scaffold_1	97298751	97299250	NA	NA	NA	NA	NA	NA	NA	NA	NA	NA	20	0.0004	0.00347284	0.8282	0.60262	NA	NA	NA	NA	NA	NA	NA	NA	NA	NA	NA	NA	NA	NA	NA
chr2	Super-Scaffold_1	97388501	97389000	NA	NA	NA	NA	NA	NA	NA	NA	NA	NA	NA	NA	NA	NA	NA	NA	NA	NA	NA	NA	11	0.002	0.0131097	0.67094	0.41005	NA	NA	NA	NA	NA
chr2	Super-Scaffold_1	97411001	97411500	18	0.0002	0.00206524	0.87508	0.58729	NA	NA	NA	NA	NA	NA	NA	NA	NA	NA	NA	NA	NA	NA	NA	NA	NA	NA	NA	NA	NA	NA	NA	NA	NA
chr2	Super-Scaffold_1	97449501	97450000	NA	NA	NA	NA	NA	NA	NA	NA	NA	NA	NA	NA	NA	NA	NA	NA	NA	NA	NA	NA	NA	NA	NA	NA	NA	11	0.0011	0.00622617	0.82359	0.54827
chr2	Super-Scaffold_1	97454501	97455000	NA	NA	NA	NA	NA	NA	NA	NA	NA	NA	NA	NA	NA	NA	NA	11	0.00047	0.00472942	0.50831	0.81312	NA	NA	NA	NA	NA	NA	NA	NA	NA	NA
chr2	Super-Scaffold_1	97456001	97456500	NA	NA	NA	NA	NA	11	0.00015	0.00184955	0.87239	0.67115	NA	NA	NA	NA	NA	NA	NA	NA	NA	NA	NA	NA	NA	NA	NA	NA	NA	NA	NA	NA
chr2	Super-Scaffold_1	97483001	97483500	NA	NA	NA	NA	NA	NA	NA	NA	NA	NA	18	0.0093	0.0423437	0.89783	0.67292	NA	NA	NA	NA	NA	NA	NA	NA	NA	NA	NA	NA	NA	NA	NA
chr2	Super-Scaffold_1	97547751	97548250	18	8.4e-05	0.00115842	0.34509	0.62603	NA	NA	NA	NA	NA	NA	NA	NA	NA	NA	NA	NA	NA	NA	NA	14	0.0042	0.0241507	0.6476	0.39631	NA	NA	NA	NA	NA
chr2	Super-Scaffold_1	97548001	97548500	NA	NA	NA	NA	NA	NA	NA	NA	NA	NA	NA	NA	NA	NA	NA	NA	NA	NA	NA	NA	17	0.0013	0.00942374	0.74143	0.50824	NA	NA	NA	NA	NA
chr2	Super-Scaffold_1	97552751	97553250	NA	NA	NA	NA	NA	NA	NA	NA	NA	NA	NA	NA	NA	NA	NA	22	0.0016	0.0114027	0.59307	0.80145	NA	NA	NA	NA	NA	NA	NA	NA	NA	NA
chr2	Super-Scaffold_1	97553001	97553500	16	0.0026	0.0131511	0.88577	0.672	NA	NA	NA	NA	NA	NA	NA	NA	NA	NA	16	0.00044	0.00452709	0.615	0.88577	NA	NA	NA	NA	NA	NA	NA	NA	NA	NA
chr2	Super-Scaffold_1	97572251	97572750	NA	NA	NA	NA	NA	22	0.0004	0.00363387	0.60741	0.81572	NA	NA	NA	NA	NA	24	0.00015	0.00216918	0.59775	0.82594	NA	NA	NA	NA	NA	NA	NA	NA	NA	NA
chr2	Super-Scaffold_1	97573001	97573500	28	0.00024	0.00232252	0.17004	0.42691	NA	NA	NA	NA	NA	NA	NA	NA	NA	NA	NA	NA	NA	NA	NA	NA	NA	NA	NA	NA	NA	NA	NA	NA	NA
chr2	Super-Scaffold_1	97609501	97610000	NA	NA	NA	NA	NA	NA	NA	NA	NA	NA	16	0.0004	0.00347284	0.52246	0.75071	NA	NA	NA	NA	NA	NA	NA	NA	NA	NA	NA	NA	NA	NA	NA
chr2	Super-Scaffold_1	97650751	97651250	11	0.0053	0.024309	0.34809	0.6665	10	0.0016	0.0098383	0.34911	0.68576	NA	NA	NA	NA	NA	NA	NA	NA	NA	NA	NA	NA	NA	NA	NA	NA	NA	NA	NA	NA
chr2	Super-Scaffold_1	97674501	97675000	NA	NA	NA	NA	NA	NA	NA	NA	NA	NA	NA	NA	NA	NA	NA	17	0.00018	0.00244675	0.60475	0.81769	NA	NA	NA	NA	NA	NA	NA	NA	NA	NA
chr2	Super-Scaffold_1	97751001	97751500	NA	NA	NA	NA	NA	11	0.00024	0.00254124	0.76909	0.37627	11	0.0011	0.00700338	0.73888	0.37627	NA	NA	NA	NA	NA	NA	NA	NA	NA	NA	NA	NA	NA	NA	NA
chr2	Super-Scaffold_1	97766001	97766500	NA	NA	NA	NA	NA	17	0.00031	0.00303311	0.65986	0.38252	NA	NA	NA	NA	NA	NA	NA	NA	NA	NA	NA	NA	NA	NA	NA	16	0.002	0.00997363	0.44743	0.71848
chr2	Super-Scaffold_1	97766251	97766750	NA	NA	NA	NA	NA	15	9.2e-05	0.00135194	0.65654	0.25056	NA	NA	NA	NA	NA	NA	NA	NA	NA	NA	NA	NA	NA	NA	NA	NA	NA	NA	NA	NA
chr2	Super-Scaffold_1	97766501	97767000	NA	NA	NA	NA	NA	NA	NA	NA	NA	NA	NA	NA	NA	NA	NA	NA	NA	NA	NA	NA	NA	NA	NA	NA	NA	29	0.00043	0.00323313	0.32768	0.54528
chr2	Super-Scaffold_1	97766751	97767250	NA	NA	NA	NA	NA	NA	NA	NA	NA	NA	NA	NA	NA	NA	NA	NA	NA	NA	NA	NA	NA	NA	NA	NA	NA	15	0.0034	0.0155715	0.10356	0.55357
chr2	Super-Scaffold_1	97770251	97770750	NA	NA	NA	NA	NA	NA	NA	NA	NA	NA	NA	NA	NA	NA	NA	NA	NA	NA	NA	NA	15	0.0066	0.0360204	0.50005	0.86152	NA	NA	NA	NA	NA
chr2	Super-Scaffold_1	97771001	97771500	16	0.00011	0.00136897	0.79944	0.55983	NA	NA	NA	NA	NA	NA	NA	NA	NA	NA	NA	NA	NA	NA	NA	NA	NA	NA	NA	NA	NA	NA	NA	NA	NA
chr2	Super-Scaffold_1	97771251	97771750	12	5.8e-05	0.000894707	0.94764	0.66617	NA	NA	NA	NA	NA	NA	NA	NA	NA	NA	11	0.00034	0.00379539	0.66802	0.94551	NA	NA	NA	NA	NA	NA	NA	NA	NA	NA
chr2	Super-Scaffold_1	97834751	97835250	NA	NA	NA	NA	NA	NA	NA	NA	NA	NA	NA	NA	NA	NA	NA	NA	NA	NA	NA	NA	NA	NA	NA	NA	NA	22	0.0011	0.00622617	0.56117	0.76196
chr2	Super-Scaffold_1	97845001	97845500	16	1e-06	4.79041e-05	0.78315	0.4392	16	0.001	0.00685994	0.6779	0.45567	NA	NA	NA	NA	NA	NA	NA	NA	NA	NA	16	3.9e-05	0.00089326	0.53196	0.78315	NA	NA	NA	NA	NA
chr2	Super-Scaffold_1	97845251	97845750	14	3.9e-06	0.000135243	0.72912	0.40122	NA	NA	NA	NA	NA	NA	NA	NA	NA	NA	NA	NA	NA	NA	NA	14	2.1e-05	0.000587255	0.45071	0.72912	NA	NA	NA	NA	NA
chr2	Super-Scaffold_1	97878251	97878750	NA	NA	NA	NA	NA	NA	NA	NA	NA	NA	16	0.0002	0.00219109	0.81142	0.55334	NA	NA	NA	NA	NA	NA	NA	NA	NA	NA	16	0.00027	0.00237122	0.81235	0.5986
chr2	Super-Scaffold_1	97894501	97895000	10	0.00029	0.00263822	0.8903	0.67803	NA	NA	NA	NA	NA	10	0.00041	0.00351535	0.89303	0.67803	NA	NA	NA	NA	NA	NA	NA	NA	NA	NA	NA	NA	NA	NA	NA
chr2	Super-Scaffold_1	98008251	98008750	NA	NA	NA	NA	NA	NA	NA	NA	NA	NA	NA	NA	NA	NA	NA	NA	NA	NA	NA	NA	NA	NA	NA	NA	NA	11	0.0029	0.013582	0.84706	0.63237
chr2	Super-Scaffold_1	98013001	98013500	10	0.006	0.027188	0.63837	0.42263	NA	NA	NA	NA	NA	NA	NA	NA	NA	NA	NA	NA	NA	NA	NA	NA	NA	NA	NA	NA	NA	NA	NA	NA	NA
chr2	Super-Scaffold_1	98045251	98045750	NA	NA	NA	NA	NA	NA	NA	NA	NA	NA	14	0.00068	0.00501546	0.8563	0.57729	NA	NA	NA	NA	NA	NA	NA	NA	NA	NA	NA	NA	NA	NA	NA
chr2	Super-Scaffold_1	98045501	98046000	15	0.0034	0.0164865	0.75236	0.49934	NA	NA	NA	NA	NA	11	0.00052	0.00414057	0.81239	0.47356	NA	NA	NA	NA	NA	NA	NA	NA	NA	NA	NA	NA	NA	NA	NA
chr2	Super-Scaffold_1	98079251	98079750	NA	NA	NA	NA	NA	NA	NA	NA	NA	NA	NA	NA	NA	NA	NA	NA	NA	NA	NA	NA	12	0.0019	0.012648	0.64002	0.8565	NA	NA	NA	NA	NA
chr2	Super-Scaffold_1	98100501	98101000	NA	NA	NA	NA	NA	NA	NA	NA	NA	NA	NA	NA	NA	NA	NA	10	0.0012	0.00916913	0.15194	0.56098	NA	NA	NA	NA	NA	NA	NA	NA	NA	NA
chr2	Super-Scaffold_1	98143251	98143750	10	0.00014	0.00160553	0.61086	0.27541	NA	NA	NA	NA	NA	NA	NA	NA	NA	NA	NA	NA	NA	NA	NA	NA	NA	NA	NA	NA	NA	NA	NA	NA	NA
chr2	Super-Scaffold_1	98208001	98208500	NA	NA	NA	NA	NA	NA	NA	NA	NA	NA	NA	NA	NA	NA	NA	NA	NA	NA	NA	NA	NA	NA	NA	NA	NA	10	0.0022	0.0107852	0.61492	0.3642
chr2	Super-Scaffold_1	98273751	98274250	NA	NA	NA	NA	NA	NA	NA	NA	NA	NA	NA	NA	NA	NA	NA	NA	NA	NA	NA	NA	10	0.005	0.0281232	0.30115	0.52709	NA	NA	NA	NA	NA
chr2	Super-Scaffold_1	98314751	98315250	NA	NA	NA	NA	NA	NA	NA	NA	NA	NA	NA	NA	NA	NA	NA	13	0.0003	0.00348625	0.32515	0.57016	NA	NA	NA	NA	NA	NA	NA	NA	NA	NA
chr2	Super-Scaffold_1	98346001	98346500	NA	NA	NA	NA	NA	12	0.0001	0.00141241	0.65644	0.43183	NA	NA	NA	NA	NA	NA	NA	NA	NA	NA	NA	NA	NA	NA	NA	NA	NA	NA	NA	NA
chr2	Super-Scaffold_1	98372751	98373250	21	2.4e-07	1.61906e-05	0.91997	0.58889	NA	NA	NA	NA	NA	NA	NA	NA	NA	NA	21	1.2e-07	1.27475e-05	0.69725	0.91807	NA	NA	NA	NA	NA	NA	NA	NA	NA	NA
chr2	Super-Scaffold_1	98373001	98373500	19	8.1e-06	0.000227778	0.87684	0.57891	NA	NA	NA	NA	NA	NA	NA	NA	NA	NA	NA	NA	NA	NA	NA	NA	NA	NA	NA	NA	NA	NA	NA	NA	NA
chr2	Super-Scaffold_1	98400251	98400750	12	0.00011	0.00136897	0.62405	0.31012	12	5.8e-05	0.000985292	0.63053	0.33329	NA	NA	NA	NA	NA	NA	NA	NA	NA	NA	NA	NA	NA	NA	NA	NA	NA	NA	NA	NA
chr2	Super-Scaffold_1	98415001	98415500	NA	NA	NA	NA	NA	NA	NA	NA	NA	NA	20	0.0002	0.00219109	0.2474	0.56889	NA	NA	NA	NA	NA	NA	NA	NA	NA	NA	NA	NA	NA	NA	NA
chr2	Super-Scaffold_1	98415251	98415750	NA	NA	NA	NA	NA	NA	NA	NA	NA	NA	20	0.00081	0.0056792	0.16388	0.50701	NA	NA	NA	NA	NA	NA	NA	NA	NA	NA	NA	NA	NA	NA	NA
chr2	Super-Scaffold_1	98422501	98423000	15	0.0025	0.0127448	0.61638	0.37314	16	0.001	0.00685994	0.6516	0.41663	NA	NA	NA	NA	NA	NA	NA	NA	NA	NA	NA	NA	NA	NA	NA	NA	NA	NA	NA	NA
chr2	Super-Scaffold_1	98439501	98440000	12	0.00073	0.00499206	0.60915	0.33775	12	5.5e-05	0.000954145	0.64365	0.34112	NA	NA	NA	NA	NA	NA	NA	NA	NA	NA	NA	NA	NA	NA	NA	14	0.0065	0.0276716	0.38535	0.60684
chr2	Super-Scaffold_1	98445001	98445500	NA	NA	NA	NA	NA	12	0.00023	0.00246851	0.40872	0.60907	NA	NA	NA	NA	NA	NA	NA	NA	NA	NA	NA	NA	NA	NA	NA	NA	NA	NA	NA	NA
chr2	Super-Scaffold_1	98462501	98463000	NA	NA	NA	NA	NA	12	9.3e-05	0.00136175	0.65048	0.89753	NA	NA	NA	NA	NA	11	0.00047	0.00472942	0.69106	0.90479	NA	NA	NA	NA	NA	NA	NA	NA	NA	NA
chr2	Super-Scaffold_1	98485751	98486250	NA	NA	NA	NA	NA	NA	NA	NA	NA	NA	NA	NA	NA	NA	NA	23	0.0002	0.00263965	0.62618	0.87266	NA	NA	NA	NA	NA	NA	NA	NA	NA	NA
chr2	Super-Scaffold_1	98486001	98486500	NA	NA	NA	NA	NA	NA	NA	NA	NA	NA	NA	NA	NA	NA	NA	12	0.0018	0.0124946	0.49509	0.83496	NA	NA	NA	NA	NA	NA	NA	NA	NA	NA
chr2	Super-Scaffold_1	98524501	98525000	12	0.0005	0.00383076	0.83553	0.60436	12	0.00073	0.00549574	0.81611	0.60436	NA	NA	NA	NA	NA	NA	NA	NA	NA	NA	NA	NA	NA	NA	NA	NA	NA	NA	NA	NA
chr2	Super-Scaffold_1	98530751	98531250	NA	NA	NA	NA	NA	NA	NA	NA	NA	NA	13	0.0034	0.0172069	0.55215	0.77782	NA	NA	NA	NA	NA	13	0.0036	0.0211637	0.55332	0.7583	NA	NA	NA	NA	NA
chr2	Super-Scaffold_1	98579751	98580250	NA	NA	NA	NA	NA	NA	NA	NA	NA	NA	NA	NA	NA	NA	NA	12	0.00016	0.00227409	0.57227	0.89764	NA	NA	NA	NA	NA	NA	NA	NA	NA	NA
chr2	Super-Scaffold_1	98598501	98599000	NA	NA	NA	NA	NA	NA	NA	NA	NA	NA	NA	NA	NA	NA	NA	12	0.00052	0.00507945	0.55979	0.81786	NA	NA	NA	NA	NA	NA	NA	NA	NA	NA
chr2	Super-Scaffold_1	98598751	98599250	NA	NA	NA	NA	NA	NA	NA	NA	NA	NA	NA	NA	NA	NA	NA	11	0.0037	0.0226722	0.67632	0.87655	NA	NA	NA	NA	NA	NA	NA	NA	NA	NA
chr2	Super-Scaffold_1	98600251	98600750	19	0.00022	0.00219755	0.83929	0.55746	NA	NA	NA	NA	NA	NA	NA	NA	NA	NA	NA	NA	NA	NA	NA	NA	NA	NA	NA	NA	NA	NA	NA	NA	NA
chr2	Super-Scaffold_1	98614001	98614500	NA	NA	NA	NA	NA	NA	NA	NA	NA	NA	NA	NA	NA	NA	NA	NA	NA	NA	NA	NA	NA	NA	NA	NA	NA	16	0.00086	0.00525795	0.81239	0.56515
chr2	Super-Scaffold_1	98650251	98650750	NA	NA	NA	NA	NA	16	0.00014	0.00176244	0.63994	0.87269	NA	NA	NA	NA	NA	NA	NA	NA	NA	NA	NA	NA	NA	NA	NA	NA	NA	NA	NA	NA
chr2	Super-Scaffold_1	98666501	98667000	NA	NA	NA	NA	NA	NA	NA	NA	NA	NA	14	0.00033	0.00304315	0.74248	0.47387	NA	NA	NA	NA	NA	NA	NA	NA	NA	NA	NA	NA	NA	NA	NA
chr2	Super-Scaffold_1	98672251	98672750	19	0.00025	0.0023917	0.93433	0.72956	NA	NA	NA	NA	NA	NA	NA	NA	NA	NA	NA	NA	NA	NA	NA	NA	NA	NA	NA	NA	NA	NA	NA	NA	NA
chr2	Super-Scaffold_1	98673001	98673500	13	0.0061	0.0276182	0.67949	0.41523	NA	NA	NA	NA	NA	NA	NA	NA	NA	NA	NA	NA	NA	NA	NA	NA	NA	NA	NA	NA	NA	NA	NA	NA	NA
chr2	Super-Scaffold_1	98687001	98687500	15	4.8e-05	0.000783481	0.35851	0.1318	15	3.7e-06	0.000143095	0.40629	0.10958	NA	NA	NA	NA	NA	NA	NA	NA	NA	NA	NA	NA	NA	NA	NA	NA	NA	NA	NA	NA
chr2	Super-Scaffold_1	98687251	98687750	NA	NA	NA	NA	NA	16	3.8e-05	0.000746056	0.67527	0.33587	NA	NA	NA	NA	NA	NA	NA	NA	NA	NA	NA	NA	NA	NA	NA	NA	NA	NA	NA	NA
chr2	Super-Scaffold_1	98691251	98691750	NA	NA	NA	NA	NA	11	0.00073	0.00549574	0.5819	0.86497	NA	NA	NA	NA	NA	17	0.001	0.00799572	0.54182	0.79317	NA	NA	NA	NA	NA	NA	NA	NA	NA	NA
chr2	Super-Scaffold_1	98692251	98692750	NA	NA	NA	NA	NA	NA	NA	NA	NA	NA	13	0.0016	0.0093066	0.86835	0.63602	NA	NA	NA	NA	NA	NA	NA	NA	NA	NA	NA	NA	NA	NA	NA
chr2	Super-Scaffold_1	98692501	98693000	NA	NA	NA	NA	NA	NA	NA	NA	NA	NA	13	0.0037	0.018526	0.94872	0.70653	NA	NA	NA	NA	NA	NA	NA	NA	NA	NA	NA	NA	NA	NA	NA
chr2	Super-Scaffold_1	98698001	98698500	NA	NA	NA	NA	NA	NA	NA	NA	NA	NA	NA	NA	NA	NA	NA	NA	NA	NA	NA	NA	20	0.0003	0.00346901	0.59294	0.79683	NA	NA	NA	NA	NA
chr2	Super-Scaffold_1	98698251	98698750	NA	NA	NA	NA	NA	NA	NA	NA	NA	NA	NA	NA	NA	NA	NA	NA	NA	NA	NA	NA	13	0.0048	0.0271664	0.54662	0.79734	NA	NA	NA	NA	NA
chr2	Super-Scaffold_1	98709001	98709500	NA	NA	NA	NA	NA	NA	NA	NA	NA	NA	NA	NA	NA	NA	NA	NA	NA	NA	NA	NA	11	0.0084	0.0448894	0.68837	0.45551	NA	NA	NA	NA	NA
chr2	Super-Scaffold_1	98718251	98718750	NA	NA	NA	NA	NA	NA	NA	NA	NA	NA	NA	NA	NA	NA	NA	11	6.8e-05	0.00129767	0.50531	0.83991	NA	NA	NA	NA	NA	NA	NA	NA	NA	NA
chr2	Super-Scaffold_1	98721251	98721750	NA	NA	NA	NA	NA	NA	NA	NA	NA	NA	27	0.00016	0.00188749	0.59988	0.81148	NA	NA	NA	NA	NA	NA	NA	NA	NA	NA	NA	NA	NA	NA	NA
chr2	Super-Scaffold_1	98727751	98728250	NA	NA	NA	NA	NA	NA	NA	NA	NA	NA	NA	NA	NA	NA	NA	21	1.1e-05	0.000370081	0.83486	0.62855	NA	NA	NA	NA	NA	NA	NA	NA	NA	NA
chr2	Super-Scaffold_1	98729251	98729750	14	0.0097	0.0422934	0.72146	0.94843	NA	NA	NA	NA	NA	NA	NA	NA	NA	NA	NA	NA	NA	NA	NA	NA	NA	NA	NA	NA	NA	NA	NA	NA	NA
chr2	Super-Scaffold_1	98734501	98735000	NA	NA	NA	NA	NA	NA	NA	NA	NA	NA	NA	NA	NA	NA	NA	NA	NA	NA	NA	NA	NA	NA	NA	NA	NA	14	3.4e-05	0.000605074	0.85398	0.4576
chr2	Super-Scaffold_1	98734751	98735250	NA	NA	NA	NA	NA	NA	NA	NA	NA	NA	14	0.00059	0.00453836	0.78255	0.46509	NA	NA	NA	NA	NA	17	0.0012	0.00888185	0.80789	0.49016	17	0.00091	0.00548372	0.82092	0.53214
chr2	Super-Scaffold_1	98746751	98747250	NA	NA	NA	NA	NA	NA	NA	NA	NA	NA	NA	NA	NA	NA	NA	NA	NA	NA	NA	NA	14	0.0034	0.02016	0.51885	0.79232	15	0.0027	0.0127558	0.45041	0.75039
chr2	Super-Scaffold_1	98776001	98776500	NA	NA	NA	NA	NA	10	0.0016	0.0098383	0.70301	0.37601	NA	NA	NA	NA	NA	NA	NA	NA	NA	NA	NA	NA	NA	NA	NA	10	1.7e-05	0.00037735	0.27245	0.71397
chr2	Super-Scaffold_1	98778001	98778500	NA	NA	NA	NA	NA	NA	NA	NA	NA	NA	NA	NA	NA	NA	NA	13	0.0011	0.00856607	0.87235	0.6151	11	0.00018	0.00247607	0.94777	0.69664	NA	NA	NA	NA	NA
chr2	Super-Scaffold_1	98780251	98780750	NA	NA	NA	NA	NA	40	3.2e-05	0.000663493	0.92683	0.71097	NA	NA	NA	NA	NA	NA	NA	NA	NA	NA	NA	NA	NA	NA	NA	NA	NA	NA	NA	NA
chr2	Super-Scaffold_1	98788251	98788750	NA	NA	NA	NA	NA	NA	NA	NA	NA	NA	NA	NA	NA	NA	NA	NA	NA	NA	NA	NA	18	0.0019	0.012648	0.66999	0.3962	NA	NA	NA	NA	NA
chr2	Super-Scaffold_1	98789501	98790000	NA	NA	NA	NA	NA	18	3.8e-09	5.8785e-07	0.33763	0.11449	17	1.7e-06	8.65704e-05	0.55677	0.1172	NA	NA	NA	NA	NA	27	6.3e-07	4.74946e-05	0.50238	0.2431	23	5e-06	0.000162617	0.49294	0.23337
chr2	Super-Scaffold_1	98789751	98790250	NA	NA	NA	NA	NA	NA	NA	NA	NA	NA	10	2.2e-06	0.000105081	0.57537	0.1	NA	NA	NA	NA	NA	NA	NA	NA	NA	NA	21	7.1e-08	7.20314e-06	0.39136	0.056619
chr2	Super-Scaffold_1	98797001	98797500	NA	NA	NA	NA	NA	20	0.00052	0.00433855	0.5658	0.78715	NA	NA	NA	NA	NA	20	0.00018	0.00244675	0.56405	0.81142	NA	NA	NA	NA	NA	NA	NA	NA	NA	NA
chr2	Super-Scaffold_1	98834251	98834750	14	0.0017	0.00933559	0.77686	0.56736	NA	NA	NA	NA	NA	NA	NA	NA	NA	NA	NA	NA	NA	NA	NA	NA	NA	NA	NA	NA	NA	NA	NA	NA	NA
chr2	Super-Scaffold_1	98849251	98849750	NA	NA	NA	NA	NA	NA	NA	NA	NA	NA	NA	NA	NA	NA	NA	NA	NA	NA	NA	NA	10	0.0045	0.0256147	0.84396	0.55667	NA	NA	NA	NA	NA
chr2	Super-Scaffold_1	98868001	98868500	NA	NA	NA	NA	NA	14	0.00045	0.00393567	0.60938	0.32325	NA	NA	NA	NA	NA	14	2.8e-05	0.000715717	0.60938	0.27755	NA	NA	NA	NA	NA	NA	NA	NA	NA	NA
chr2	Super-Scaffold_1	98879751	98880250	13	3.4e-05	0.000618188	0.58736	0.22883	NA	NA	NA	NA	NA	NA	NA	NA	NA	NA	16	0.00098	0.00797219	0.2456	0.50749	NA	NA	NA	NA	NA	NA	NA	NA	NA	NA
chr2	Super-Scaffold_1	98882501	98883000	NA	NA	NA	NA	NA	NA	NA	NA	NA	NA	NA	NA	NA	NA	NA	NA	NA	NA	NA	NA	20	0.0057	0.0315292	0.38262	0.61403	NA	NA	NA	NA	NA
chr2	Super-Scaffold_1	98882751	98883250	NA	NA	NA	NA	NA	NA	NA	NA	NA	NA	27	5.3e-05	0.000920669	0.3903	0.65512	NA	NA	NA	NA	NA	28	0.0003	0.00346901	0.37645	0.63762	NA	NA	NA	NA	NA
chr2	Super-Scaffold_1	98883501	98884000	NA	NA	NA	NA	NA	NA	NA	NA	NA	NA	21	2.7e-06	0.000122101	0.62762	0.86154	NA	NA	NA	NA	NA	NA	NA	NA	NA	NA	NA	NA	NA	NA	NA
chr2	Super-Scaffold_1	98883751	98884250	NA	NA	NA	NA	NA	NA	NA	NA	NA	NA	18	2.6e-06	0.000118727	0.59964	0.85698	NA	NA	NA	NA	NA	NA	NA	NA	NA	NA	NA	NA	NA	NA	NA
chr2	Super-Scaffold_1	98902001	98902500	NA	NA	NA	NA	NA	NA	NA	NA	NA	NA	10	0.00054	0.00425786	0.63644	0.89412	NA	NA	NA	NA	NA	NA	NA	NA	NA	NA	NA	NA	NA	NA	NA
chr2	Super-Scaffold_1	99043001	99043500	NA	NA	NA	NA	NA	NA	NA	NA	NA	NA	13	0.0023	0.0124456	0.92926	0.64933	NA	NA	NA	NA	NA	NA	NA	NA	NA	NA	NA	NA	NA	NA	NA
chr2	Super-Scaffold_1	99045751	99046250	19	0.0001	0.00128182	0.39475	0.68811	NA	NA	NA	NA	NA	NA	NA	NA	NA	NA	NA	NA	NA	NA	NA	NA	NA	NA	NA	NA	NA	NA	NA	NA	NA
chr2	Super-Scaffold_1	99064001	99064500	NA	NA	NA	NA	NA	14	0.00024	0.00254124	0.70174	0.90669	NA	NA	NA	NA	NA	NA	NA	NA	NA	NA	NA	NA	NA	NA	NA	NA	NA	NA	NA	NA
chr2	Super-Scaffold_1	99085001	99085500	10	0.0013	0.00758859	0.92487	0.71027	NA	NA	NA	NA	NA	NA	NA	NA	NA	NA	NA	NA	NA	NA	NA	NA	NA	NA	NA	NA	NA	NA	NA	NA	NA
chr2	Super-Scaffold_1	99126001	99126500	NA	NA	NA	NA	NA	NA	NA	NA	NA	NA	NA	NA	NA	NA	NA	10	0.0016	0.0114027	0.62693	0.90357	NA	NA	NA	NA	NA	NA	NA	NA	NA	NA
chr2	Super-Scaffold_1	99128501	99129000	NA	NA	NA	NA	NA	NA	NA	NA	NA	NA	NA	NA	NA	NA	NA	16	5.6e-05	0.00114051	0.65642	0.92619	NA	NA	NA	NA	NA	NA	NA	NA	NA	NA
chr2	Super-Scaffold_1	99128751	99129250	NA	NA	NA	NA	NA	NA	NA	NA	NA	NA	NA	NA	NA	NA	NA	14	8.6e-05	0.00152468	0.60841	0.886	NA	NA	NA	NA	NA	NA	NA	NA	NA	NA
chr2	Super-Scaffold_1	99142001	99142500	NA	NA	NA	NA	NA	NA	NA	NA	NA	NA	NA	NA	NA	NA	NA	NA	NA	NA	NA	NA	18	3.2e-06	0.000155225	0.10177	0.32274	NA	NA	NA	NA	NA
chr2	Super-Scaffold_1	99151251	99151750	NA	NA	NA	NA	NA	NA	NA	NA	NA	NA	19	0.00051	0.00408881	0.47635	0.75771	24	0.00017	0.00236586	0.70954	0.49388	NA	NA	NA	NA	NA	NA	NA	NA	NA	NA
chr2	Super-Scaffold_1	99265501	99266000	NA	NA	NA	NA	NA	NA	NA	NA	NA	NA	NA	NA	NA	NA	NA	NA	NA	NA	NA	NA	NA	NA	NA	NA	NA	16	0.00013	0.00146241	0.961	0.74302
chr2	Super-Scaffold_1	99265751	99266250	NA	NA	NA	NA	NA	NA	NA	NA	NA	NA	NA	NA	NA	NA	NA	NA	NA	NA	NA	NA	NA	NA	NA	NA	NA	10	0.00014	0.00153531	0.97703	0.6701
chr2	Super-Scaffold_1	99283751	99284250	NA	NA	NA	NA	NA	NA	NA	NA	NA	NA	NA	NA	NA	NA	NA	NA	NA	NA	NA	NA	NA	NA	NA	NA	NA	10	0.00018	0.00180212	0.94883	0.72758
chr2	Super-Scaffold_1	99299501	99300000	NA	NA	NA	NA	NA	12	0.0031	0.0168961	0.64444	0.89648	NA	NA	NA	NA	NA	NA	NA	NA	NA	NA	NA	NA	NA	NA	NA	NA	NA	NA	NA	NA
chr2	Super-Scaffold_1	99299751	99300250	NA	NA	NA	NA	NA	14	0.0007	0.0053418	0.72744	0.96246	NA	NA	NA	NA	NA	NA	NA	NA	NA	NA	NA	NA	NA	NA	NA	NA	NA	NA	NA	NA
chr2	Super-Scaffold_1	99305001	99305500	NA	NA	NA	NA	NA	10	0.0078	0.0382873	0.71388	0.31822	NA	NA	NA	NA	NA	NA	NA	NA	NA	NA	NA	NA	NA	NA	NA	NA	NA	NA	NA	NA
chr2	Super-Scaffold_1	99323751	99324250	NA	NA	NA	NA	NA	NA	NA	NA	NA	NA	14	1.4e-11	6.5437e-09	0.34052	0.019646	NA	NA	NA	NA	NA	NA	NA	NA	NA	NA	18	1.5e-06	6.95152e-05	0.48434	0.15361
chr2	Super-Scaffold_1	99330251	99330750	NA	NA	NA	NA	NA	16	3.9e-05	0.000759085	0.57928	0.26115	NA	NA	NA	NA	NA	NA	NA	NA	NA	NA	NA	NA	NA	NA	NA	NA	NA	NA	NA	NA
chr2	Super-Scaffold_1	99333501	99334000	NA	NA	NA	NA	NA	NA	NA	NA	NA	NA	NA	NA	NA	NA	NA	NA	NA	NA	NA	NA	13	0.0052	0.0291354	0.60112	0.84296	NA	NA	NA	NA	NA
chr2	Super-Scaffold_1	99342001	99342500	NA	NA	NA	NA	NA	NA	NA	NA	NA	NA	NA	NA	NA	NA	NA	NA	NA	NA	NA	NA	NA	NA	NA	NA	NA	15	0.0026	0.0123726	0.53913	0.76031
chr2	Super-Scaffold_1	99366751	99367250	NA	NA	NA	NA	NA	NA	NA	NA	NA	NA	NA	NA	NA	NA	NA	NA	NA	NA	NA	NA	NA	NA	NA	NA	NA	16	3.3e-06	0.000121589	0.75979	0.44388
chr2	Super-Scaffold_1	99367001	99367500	NA	NA	NA	NA	NA	NA	NA	NA	NA	NA	28	2.4e-06	0.000112258	0.68201	0.40963	NA	NA	NA	NA	NA	NA	NA	NA	NA	NA	30	9.6e-06	0.000256406	0.7086	0.48415
chr2	Super-Scaffold_1	99367251	99367750	15	2.6e-05	0.000512922	0.55191	0.27267	15	0.0038	0.0201345	0.46153	0.26096	15	0.00051	0.00408881	0.5382	0.27161	NA	NA	NA	NA	NA	NA	NA	NA	NA	NA	NA	NA	NA	NA	NA
chr2	Super-Scaffold_1	99373001	99373500	NA	NA	NA	NA	NA	NA	NA	NA	NA	NA	10	6.6e-05	0.00106349	0.95	0.72731	NA	NA	NA	NA	NA	NA	NA	NA	NA	NA	NA	NA	NA	NA	NA
chr2	Super-Scaffold_1	99427501	99428000	NA	NA	NA	NA	NA	NA	NA	NA	NA	NA	10	0.0012	0.00750138	0.61367	0.95793	NA	NA	NA	NA	NA	NA	NA	NA	NA	NA	16	0.0031	0.0143767	0.61343	0.87
chr2	Super-Scaffold_1	99428251	99428750	NA	NA	NA	NA	NA	NA	NA	NA	NA	NA	NA	NA	NA	NA	NA	12	0.0012	0.00916913	0.49121	0.82778	NA	NA	NA	NA	NA	NA	NA	NA	NA	NA
chr2	Super-Scaffold_1	99428501	99429000	NA	NA	NA	NA	NA	NA	NA	NA	NA	NA	NA	NA	NA	NA	NA	NA	NA	NA	NA	NA	NA	NA	NA	NA	NA	13	0.0002	0.00193887	0.77663	0.42825
chr2	Super-Scaffold_1	99443001	99443500	NA	NA	NA	NA	NA	NA	NA	NA	NA	NA	NA	NA	NA	NA	NA	NA	NA	NA	NA	NA	22	0.0046	0.0261589	0.76878	0.55901	NA	NA	NA	NA	NA
chr2	Super-Scaffold_1	99443251	99443750	13	0.00025	0.0023917	0.49747	0.81535	30	5.7e-05	0.00097616	0.4776	0.68275	NA	NA	NA	NA	NA	NA	NA	NA	NA	NA	14	0.00026	0.0031495	0.85254	0.53746	20	1.8e-06	7.87344e-05	0.86037	0.58143
chr2	Super-Scaffold_1	99443501	99444000	NA	NA	NA	NA	NA	NA	NA	NA	NA	NA	20	0.0072	0.0334312	0.50682	0.71185	NA	NA	NA	NA	NA	NA	NA	NA	NA	NA	NA	NA	NA	NA	NA
chr2	Super-Scaffold_1	99443751	99444250	NA	NA	NA	NA	NA	NA	NA	NA	NA	NA	15	0.00047	0.00386277	0.42906	0.75445	NA	NA	NA	NA	NA	NA	NA	NA	NA	NA	NA	NA	NA	NA	NA
chr2	Super-Scaffold_1	99444501	99445000	NA	NA	NA	NA	NA	14	0.0039	0.020576	0.42388	0.71063	NA	NA	NA	NA	NA	NA	NA	NA	NA	NA	NA	NA	NA	NA	NA	NA	NA	NA	NA	NA
chr2	Super-Scaffold_1	99446501	99447000	NA	NA	NA	NA	NA	NA	NA	NA	NA	NA	NA	NA	NA	NA	NA	13	0.0017	0.0119449	0.28116	0.59447	NA	NA	NA	NA	NA	NA	NA	NA	NA	NA
chr2	Super-Scaffold_1	99450001	99450500	12	0.00039	0.00324316	0.63515	0.89583	NA	NA	NA	NA	NA	NA	NA	NA	NA	NA	NA	NA	NA	NA	NA	NA	NA	NA	NA	NA	NA	NA	NA	NA	NA
chr2	Super-Scaffold_1	99454751	99455250	NA	NA	NA	NA	NA	NA	NA	NA	NA	NA	NA	NA	NA	NA	NA	11	0.002	0.0135818	0.65203	0.89705	NA	NA	NA	NA	NA	NA	NA	NA	NA	NA
chr2	Super-Scaffold_1	99462501	99463000	NA	NA	NA	NA	NA	13	0.00072	0.00544993	0.6964	0.95941	NA	NA	NA	NA	NA	NA	NA	NA	NA	NA	NA	NA	NA	NA	NA	NA	NA	NA	NA	NA
chr2	Super-Scaffold_1	99464751	99465250	NA	NA	NA	NA	NA	13	0.00083	0.00603609	0.69851	0.95513	NA	NA	NA	NA	NA	NA	NA	NA	NA	NA	NA	NA	NA	NA	NA	NA	NA	NA	NA	NA
chr2	Super-Scaffold_1	99494001	99494500	NA	NA	NA	NA	NA	NA	NA	NA	NA	NA	NA	NA	NA	NA	NA	NA	NA	NA	NA	NA	13	0.0063	0.0345155	0.58641	0.81656	NA	NA	NA	NA	NA
chr2	Super-Scaffold_1	99501001	99501500	NA	NA	NA	NA	NA	NA	NA	NA	NA	NA	NA	NA	NA	NA	NA	NA	NA	NA	NA	NA	11	4.7e-05	0.00100837	0.1857	0.54018	NA	NA	NA	NA	NA
chr2	Super-Scaffold_1	99511001	99511500	NA	NA	NA	NA	NA	NA	NA	NA	NA	NA	NA	NA	NA	NA	NA	NA	NA	NA	NA	NA	10	0.00046	0.00459417	0.64114	0.92453	NA	NA	NA	NA	NA
chr2	Super-Scaffold_1	99515501	99516000	NA	NA	NA	NA	NA	NA	NA	NA	NA	NA	18	0.0011	0.00700338	0.49863	0.73309	NA	NA	NA	NA	NA	NA	NA	NA	NA	NA	NA	NA	NA	NA	NA
chr2	Super-Scaffold_1	99522501	99523000	NA	NA	NA	NA	NA	12	0.00013	0.00168686	0.36585	0.74276	NA	NA	NA	NA	NA	NA	NA	NA	NA	NA	NA	NA	NA	NA	NA	NA	NA	NA	NA	NA
chr2	Super-Scaffold_1	99581751	99582250	NA	NA	NA	NA	NA	NA	NA	NA	NA	NA	NA	NA	NA	NA	NA	21	5.6e-05	0.00114051	0.64923	0.85866	NA	NA	NA	NA	NA	NA	NA	NA	NA	NA
chr2	Super-Scaffold_1	99631001	99631500	NA	NA	NA	NA	NA	NA	NA	NA	NA	NA	14	0.0018	0.010237	0.85228	0.56402	NA	NA	NA	NA	NA	NA	NA	NA	NA	NA	NA	NA	NA	NA	NA
chr2	Super-Scaffold_1	99668751	99669250	NA	NA	NA	NA	NA	NA	NA	NA	NA	NA	NA	NA	NA	NA	NA	NA	NA	NA	NA	NA	12	0.0012	0.00888185	0.55259	0.25669	NA	NA	NA	NA	NA
chr2	Super-Scaffold_1	99674001	99674500	16	0.0033	0.0160935	0.61103	0.31967	18	0.0022	0.0127219	0.61911	0.37836	15	0.0025	0.0133371	0.64127	0.32939	NA	NA	NA	NA	NA	NA	NA	NA	NA	NA	NA	NA	NA	NA	NA
chr2	Super-Scaffold_1	99674251	99674750	NA	NA	NA	NA	NA	21	9.6e-05	0.0013895	0.55094	0.29824	19	0.00032	0.00298629	0.58636	0.26608	NA	NA	NA	NA	NA	NA	NA	NA	NA	NA	NA	NA	NA	NA	NA
chr2	Super-Scaffold_1	99675251	99675750	NA	NA	NA	NA	NA	NA	NA	NA	NA	NA	13	3e-08	4.08131e-06	0.29092	0.036997	NA	NA	NA	NA	NA	NA	NA	NA	NA	NA	NA	NA	NA	NA	NA
chr2	Super-Scaffold_1	99690001	99690500	11	3.3e-05	0.000605389	0.91921	0.582	NA	NA	NA	NA	NA	NA	NA	NA	NA	NA	NA	NA	NA	NA	NA	NA	NA	NA	NA	NA	NA	NA	NA	NA	NA
chr2	Super-Scaffold_1	99690251	99690750	13	0.00023	0.00226289	0.85815	0.56536	NA	NA	NA	NA	NA	NA	NA	NA	NA	NA	NA	NA	NA	NA	NA	NA	NA	NA	NA	NA	NA	NA	NA	NA	NA
chr2	Super-Scaffold_1	99706501	99707000	NA	NA	NA	NA	NA	NA	NA	NA	NA	NA	16	0.0024	0.0128655	0.48737	0.73769	NA	NA	NA	NA	NA	NA	NA	NA	NA	NA	NA	NA	NA	NA	NA
chr2	Super-Scaffold_1	99754751	99755250	12	0.0039	0.0185455	0.67421	0.37822	NA	NA	NA	NA	NA	NA	NA	NA	NA	NA	NA	NA	NA	NA	NA	NA	NA	NA	NA	NA	NA	NA	NA	NA	NA
chr2	Super-Scaffold_1	99771501	99772000	NA	NA	NA	NA	NA	NA	NA	NA	NA	NA	10	0.0039	0.0193718	0.56367	0.20764	NA	NA	NA	NA	NA	NA	NA	NA	NA	NA	NA	NA	NA	NA	NA
chr2	Super-Scaffold_1	99775001	99775500	NA	NA	NA	NA	NA	12	0.0084	0.0410692	0.75925	0.55492	NA	NA	NA	NA	NA	NA	NA	NA	NA	NA	NA	NA	NA	NA	NA	NA	NA	NA	NA	NA
chr2	Super-Scaffold_1	99792001	99792500	11	0.0011	0.00668593	0.90721	0.69933	NA	NA	NA	NA	NA	NA	NA	NA	NA	NA	NA	NA	NA	NA	NA	NA	NA	NA	NA	NA	NA	NA	NA	NA	NA
chr2	Super-Scaffold_1	99831501	99832000	NA	NA	NA	NA	NA	NA	NA	NA	NA	NA	NA	NA	NA	NA	NA	15	0.0029	0.0183776	0.75499	0.5269	NA	NA	NA	NA	NA	NA	NA	NA	NA	NA
chr2	Super-Scaffold_1	99849751	99850250	NA	NA	NA	NA	NA	NA	NA	NA	NA	NA	NA	NA	NA	NA	NA	NA	NA	NA	NA	NA	13	0.0011	0.00831474	0.69336	0.35613	NA	NA	NA	NA	NA
chr2	Super-Scaffold_1	99864501	99865000	10	0.00035	0.0030084	0.60586	0.2662	NA	NA	NA	NA	NA	NA	NA	NA	NA	NA	NA	NA	NA	NA	NA	10	0.0011	0.00831474	0.3057	0.60659	NA	NA	NA	NA	NA
chr2	Super-Scaffold_1	99880251	99880750	15	0.0053	0.024309	0.83149	0.62147	NA	NA	NA	NA	NA	NA	NA	NA	NA	NA	NA	NA	NA	NA	NA	NA	NA	NA	NA	NA	NA	NA	NA	NA	NA
chr2	Super-Scaffold_1	99907001	99907500	NA	NA	NA	NA	NA	NA	NA	NA	NA	NA	NA	NA	NA	NA	NA	13	0.0029	0.0183776	0.84313	0.55854	NA	NA	NA	NA	NA	NA	NA	NA	NA	NA
chr2	Super-Scaffold_1	99997251	99997750	NA	NA	NA	NA	NA	NA	NA	NA	NA	NA	15	0.0034	0.0172069	0.65818	0.40875	NA	NA	NA	NA	NA	17	0.00067	0.00593192	0.65829	0.36822	NA	NA	NA	NA	NA
chr2	Super-Scaffold_1	99999251	99999750	13	0.0018	0.00978619	0.82808	0.59461	NA	NA	NA	NA	NA	NA	NA	NA	NA	NA	NA	NA	NA	NA	NA	NA	NA	NA	NA	NA	NA	NA	NA	NA	NA
chr2	Super-Scaffold_1	99999501	100000000	16	0.0024	0.0123166	0.89291	0.68535	NA	NA	NA	NA	NA	NA	NA	NA	NA	NA	NA	NA	NA	NA	NA	NA	NA	NA	NA	NA	NA	NA	NA	NA	NA
chr2	Super-Scaffold_1	100013751	100014250	NA	NA	NA	NA	NA	NA	NA	NA	NA	NA	18	0.0003	0.00285129	0.88644	0.68277	NA	NA	NA	NA	NA	NA	NA	NA	NA	NA	NA	NA	NA	NA	NA
chr2	Super-Scaffold_1	100041001	100041500	NA	NA	NA	NA	NA	NA	NA	NA	NA	NA	NA	NA	NA	NA	NA	NA	NA	NA	NA	NA	NA	NA	NA	NA	NA	12	0.0016	0.00833327	0.35864	0.74006
chr2	Super-Scaffold_1	100060501	100061000	NA	NA	NA	NA	NA	11	6.8e-05	0.00110087	0.61872	0.95421	NA	NA	NA	NA	NA	NA	NA	NA	NA	NA	NA	NA	NA	NA	NA	NA	NA	NA	NA	NA
chr2	Super-Scaffold_1	100074751	100075250	NA	NA	NA	NA	NA	NA	NA	NA	NA	NA	NA	NA	NA	NA	NA	15	0.0021	0.0141449	0.2762	0.52578	14	0.002	0.0131097	0.18316	0.5309	NA	NA	NA	NA	NA
chr2	Super-Scaffold_1	100075001	100075500	23	0.0014	0.00804177	0.7025	0.43575	NA	NA	NA	NA	NA	NA	NA	NA	NA	NA	NA	NA	NA	NA	NA	NA	NA	NA	NA	NA	NA	NA	NA	NA	NA
chr2	Super-Scaffold_1	100093501	100094000	NA	NA	NA	NA	NA	NA	NA	NA	NA	NA	16	0.00061	0.00464578	0.81586	0.5594	NA	NA	NA	NA	NA	NA	NA	NA	NA	NA	NA	NA	NA	NA	NA
chr2	Super-Scaffold_1	100093751	100094250	14	0.0016	0.00890602	0.78188	0.56125	NA	NA	NA	NA	NA	13	2.6e-05	0.000580472	0.85839	0.54572	NA	NA	NA	NA	NA	NA	NA	NA	NA	NA	NA	NA	NA	NA	NA
chr2	Super-Scaffold_1	100190751	100191250	NA	NA	NA	NA	NA	11	0.004	0.0210273	0.83901	0.54856	12	0.00033	0.00304315	0.87392	0.5117	NA	NA	NA	NA	NA	NA	NA	NA	NA	NA	NA	NA	NA	NA	NA
chr2	Super-Scaffold_1	100194501	100195000	NA	NA	NA	NA	NA	NA	NA	NA	NA	NA	12	0.0018	0.010237	0.85189	0.60648	NA	NA	NA	NA	NA	NA	NA	NA	NA	NA	NA	NA	NA	NA	NA
chr2	Super-Scaffold_1	100207751	100208250	NA	NA	NA	NA	NA	NA	NA	NA	NA	NA	12	0.0047	0.0228003	0.62414	0.38303	NA	NA	NA	NA	NA	NA	NA	NA	NA	NA	NA	NA	NA	NA	NA
chr2	Super-Scaffold_1	100238251	100238750	11	0.0055	0.0251382	0.77586	0.56815	NA	NA	NA	NA	NA	NA	NA	NA	NA	NA	NA	NA	NA	NA	NA	NA	NA	NA	NA	NA	NA	NA	NA	NA	NA
chr2	Super-Scaffold_1	100238501	100239000	13	0.0019	0.0102136	0.74767	0.53928	NA	NA	NA	NA	NA	NA	NA	NA	NA	NA	NA	NA	NA	NA	NA	NA	NA	NA	NA	NA	NA	NA	NA	NA	NA
chr2	Super-Scaffold_1	100263251	100263750	NA	NA	NA	NA	NA	NA	NA	NA	NA	NA	NA	NA	NA	NA	NA	NA	NA	NA	NA	NA	14	0.00027	0.00324421	0.86964	0.62816	NA	NA	NA	NA	NA
chr2	Super-Scaffold_1	100299251	100299750	NA	NA	NA	NA	NA	NA	NA	NA	NA	NA	NA	NA	NA	NA	NA	NA	NA	NA	NA	NA	14	0.0014	0.0099578	0.60797	0.88034	NA	NA	NA	NA	NA
chr2	Super-Scaffold_1	100307001	100307500	NA	NA	NA	NA	NA	14	0.001	0.00685994	0.37926	0.66305	NA	NA	NA	NA	NA	NA	NA	NA	NA	NA	NA	NA	NA	NA	NA	NA	NA	NA	NA	NA
chr2	Super-Scaffold_1	100307251	100307750	NA	NA	NA	NA	NA	13	0.0075	0.0369311	0.38941	0.61133	NA	NA	NA	NA	NA	NA	NA	NA	NA	NA	NA	NA	NA	NA	NA	NA	NA	NA	NA	NA
chr2	Super-Scaffold_1	100319501	100320000	NA	NA	NA	NA	NA	NA	NA	NA	NA	NA	12	0.0018	0.010237	0.60852	0.37128	NA	NA	NA	NA	NA	NA	NA	NA	NA	NA	NA	NA	NA	NA	NA
chr2	Super-Scaffold_1	100319751	100320250	NA	NA	NA	NA	NA	NA	NA	NA	NA	NA	11	0.00084	0.0058197	0.63593	0.37149	NA	NA	NA	NA	NA	NA	NA	NA	NA	NA	NA	NA	NA	NA	NA
chr2	Super-Scaffold_1	100360501	100361000	NA	NA	NA	NA	NA	15	0.0015	0.00939107	0.48744	0.73593	NA	NA	NA	NA	NA	NA	NA	NA	NA	NA	NA	NA	NA	NA	NA	NA	NA	NA	NA	NA
chr2	Super-Scaffold_1	100360751	100361250	NA	NA	NA	NA	NA	16	0.0025	0.0141028	0.45788	0.67638	NA	NA	NA	NA	NA	NA	NA	NA	NA	NA	NA	NA	NA	NA	NA	NA	NA	NA	NA	NA
chr2	Super-Scaffold_1	100361001	100361500	NA	NA	NA	NA	NA	NA	NA	NA	NA	NA	NA	NA	NA	NA	NA	NA	NA	NA	NA	NA	NA	NA	NA	NA	NA	12	0.00019	0.0018643	0.67686	0.31743
chr2	Super-Scaffold_1	100421501	100422000	NA	NA	NA	NA	NA	NA	NA	NA	NA	NA	NA	NA	NA	NA	NA	12	3.8e-05	0.000881463	0.6664	0.90983	NA	NA	NA	NA	NA	NA	NA	NA	NA	NA
chr2	Super-Scaffold_1	100473501	100474000	NA	NA	NA	NA	NA	NA	NA	NA	NA	NA	11	0.0013	0.00796369	0.55151	0.85152	NA	NA	NA	NA	NA	NA	NA	NA	NA	NA	NA	NA	NA	NA	NA
chr2	Super-Scaffold_1	100478001	100478500	NA	NA	NA	NA	NA	15	0.00032	0.00310865	0.66506	0.31223	NA	NA	NA	NA	NA	NA	NA	NA	NA	NA	NA	NA	NA	NA	NA	NA	NA	NA	NA	NA
chr2	Super-Scaffold_1	100495251	100495750	15	0.00054	0.00404256	0.83074	0.51613	NA	NA	NA	NA	NA	NA	NA	NA	NA	NA	NA	NA	NA	NA	NA	NA	NA	NA	NA	NA	NA	NA	NA	NA	NA
chr2	Super-Scaffold_1	100509001	100509500	NA	NA	NA	NA	NA	NA	NA	NA	NA	NA	NA	NA	NA	NA	NA	NA	NA	NA	NA	NA	NA	NA	NA	NA	NA	11	0.0098	0.0404008	0.35317	0.65152
chr2	Super-Scaffold_1	100554001	100554500	NA	NA	NA	NA	NA	NA	NA	NA	NA	NA	NA	NA	NA	NA	NA	17	6.5e-05	0.00125989	0.59363	0.80197	NA	NA	NA	NA	NA	NA	NA	NA	NA	NA
chr2	Super-Scaffold_1	100571001	100571500	NA	NA	NA	NA	NA	NA	NA	NA	NA	NA	NA	NA	NA	NA	NA	15	0.0024	0.0157143	0.86109	0.66062	NA	NA	NA	NA	NA	NA	NA	NA	NA	NA
chr2	Super-Scaffold_1	100575501	100576000	14	0.0036	0.0173369	0.56081	0.33655	NA	NA	NA	NA	NA	NA	NA	NA	NA	NA	NA	NA	NA	NA	NA	NA	NA	NA	NA	NA	NA	NA	NA	NA	NA
chr2	Super-Scaffold_1	100581751	100582250	15	0.00017	0.00183933	0.85987	0.61508	NA	NA	NA	NA	NA	NA	NA	NA	NA	NA	NA	NA	NA	NA	NA	NA	NA	NA	NA	NA	NA	NA	NA	NA	NA
chr2	Super-Scaffold_1	100582001	100582500	15	0.0025	0.0127448	0.87744	0.64715	NA	NA	NA	NA	NA	NA	NA	NA	NA	NA	NA	NA	NA	NA	NA	NA	NA	NA	NA	NA	NA	NA	NA	NA	NA
chr2	Super-Scaffold_1	100629251	100629750	NA	NA	NA	NA	NA	NA	NA	NA	NA	NA	NA	NA	NA	NA	NA	NA	NA	NA	NA	NA	NA	NA	NA	NA	NA	11	0.0012	0.00666591	0.28124	0.64838
chr2	Super-Scaffold_1	100629501	100630000	NA	NA	NA	NA	NA	10	0.0031	0.0168961	0.5756	0.23387	NA	NA	NA	NA	NA	NA	NA	NA	NA	NA	NA	NA	NA	NA	NA	12	0.0007	0.0045303	0.23776	0.60312
chr2	Super-Scaffold_1	100639001	100639500	NA	NA	NA	NA	NA	12	0.0013	0.00837779	0.49039	0.77349	NA	NA	NA	NA	NA	NA	NA	NA	NA	NA	NA	NA	NA	NA	NA	NA	NA	NA	NA	NA
chr2	Super-Scaffold_1	100710251	100710750	NA	NA	NA	NA	NA	13	0.00086	0.00621077	0.84504	0.59855	NA	NA	NA	NA	NA	NA	NA	NA	NA	NA	NA	NA	NA	NA	NA	NA	NA	NA	NA	NA
chr2	Super-Scaffold_1	100753251	100753750	NA	NA	NA	NA	NA	13	7.1e-05	0.00113125	0.56819	0.83382	NA	NA	NA	NA	NA	NA	NA	NA	NA	NA	NA	NA	NA	NA	NA	13	0.0013	0.00707721	0.78759	0.55855
chr2	Super-Scaffold_1	100753501	100754000	NA	NA	NA	NA	NA	10	4.5e-05	0.000837266	0.47971	0.83623	NA	NA	NA	NA	NA	NA	NA	NA	NA	NA	NA	NA	NA	NA	NA	NA	NA	NA	NA	NA
chr2	Super-Scaffold_1	100767251	100767750	NA	NA	NA	NA	NA	NA	NA	NA	NA	NA	10	0.0011	0.00700338	0.9417	0.62299	NA	NA	NA	NA	NA	NA	NA	NA	NA	NA	NA	NA	NA	NA	NA
chr2	Super-Scaffold_1	100772001	100772500	NA	NA	NA	NA	NA	NA	NA	NA	NA	NA	NA	NA	NA	NA	NA	NA	NA	NA	NA	NA	NA	NA	NA	NA	NA	12	0.0007	0.0045303	0.88785	0.65941
chr2	Super-Scaffold_1	100791001	100791500	NA	NA	NA	NA	NA	NA	NA	NA	NA	NA	NA	NA	NA	NA	NA	22	0.00019	0.00253425	0.85318	0.61199	NA	NA	NA	NA	NA	NA	NA	NA	NA	NA
chr2	Super-Scaffold_1	100791251	100791750	15	0.0003	0.00270215	0.54881	0.85864	NA	NA	NA	NA	NA	NA	NA	NA	NA	NA	NA	NA	NA	NA	NA	NA	NA	NA	NA	NA	NA	NA	NA	NA	NA
chr2	Super-Scaffold_1	100802751	100803250	NA	NA	NA	NA	NA	NA	NA	NA	NA	NA	NA	NA	NA	NA	NA	NA	NA	NA	NA	NA	NA	NA	NA	NA	NA	18	4.1e-05	0.000686695	0.65131	0.92233
chr2	Super-Scaffold_1	100832001	100832500	15	2.4e-05	0.000484868	0.82152	0.43401	NA	NA	NA	NA	NA	NA	NA	NA	NA	NA	14	0.004	0.0242404	0.57933	0.78104	NA	NA	NA	NA	NA	NA	NA	NA	NA	NA
chr2	Super-Scaffold_1	100852501	100853000	NA	NA	NA	NA	NA	NA	NA	NA	NA	NA	NA	NA	NA	NA	NA	NA	NA	NA	NA	NA	NA	NA	NA	NA	NA	10	1.2e-05	0.000297216	0.23097	0.62837
chr2	Super-Scaffold_1	100852751	100853250	NA	NA	NA	NA	NA	NA	NA	NA	NA	NA	NA	NA	NA	NA	NA	NA	NA	NA	NA	NA	NA	NA	NA	NA	NA	11	0.00087	0.00529928	0.35519	0.67465
chr2	Super-Scaffold_1	100865001	100865500	NA	NA	NA	NA	NA	NA	NA	NA	NA	NA	NA	NA	NA	NA	NA	NA	NA	NA	NA	NA	NA	NA	NA	NA	NA	12	0.0007	0.0045303	0.57624	0.32316
chr2	Super-Scaffold_1	100904501	100905000	NA	NA	NA	NA	NA	NA	NA	NA	NA	NA	NA	NA	NA	NA	NA	NA	NA	NA	NA	NA	22	4e-06	0.000183169	0.9162	0.62581	NA	NA	NA	NA	NA
chr2	Super-Scaffold_1	100904751	100905250	NA	NA	NA	NA	NA	NA	NA	NA	NA	NA	NA	NA	NA	NA	NA	NA	NA	NA	NA	NA	21	2.5e-05	0.000657262	0.88889	0.61062	12	5.4e-06	0.000171951	0.94444	0.60409
chr2	Super-Scaffold_1	100911251	100911750	NA	NA	NA	NA	NA	14	0.0046	0.0237652	0.51942	0.74654	NA	NA	NA	NA	NA	NA	NA	NA	NA	NA	NA	NA	NA	NA	NA	NA	NA	NA	NA	NA
chr2	Super-Scaffold_1	100912001	100912500	NA	NA	NA	NA	NA	NA	NA	NA	NA	NA	NA	NA	NA	NA	NA	NA	NA	NA	NA	NA	NA	NA	NA	NA	NA	13	0.00058	0.0039605	0.69974	0.40464
chr2	Super-Scaffold_1	100914751	100915250	NA	NA	NA	NA	NA	NA	NA	NA	NA	NA	11	0.0016	0.0093066	0.36985	0.67784	NA	NA	NA	NA	NA	NA	NA	NA	NA	NA	NA	NA	NA	NA	NA
chr2	Super-Scaffold_1	100924501	100925000	NA	NA	NA	NA	NA	NA	NA	NA	NA	NA	10	0.0014	0.00841015	0.74683	0.96168	NA	NA	NA	NA	NA	NA	NA	NA	NA	NA	NA	NA	NA	NA	NA
chr2	Super-Scaffold_1	100938251	100938750	NA	NA	NA	NA	NA	22	0.0091	0.0442602	0.34309	0.59502	NA	NA	NA	NA	NA	NA	NA	NA	NA	NA	NA	NA	NA	NA	NA	NA	NA	NA	NA	NA
chr2	Super-Scaffold_1	100969751	100970250	NA	NA	NA	NA	NA	NA	NA	NA	NA	NA	21	0.00054	0.00425786	0.65572	0.87199	NA	NA	NA	NA	NA	NA	NA	NA	NA	NA	NA	NA	NA	NA	NA
chr2	Super-Scaffold_1	100970001	100970500	NA	NA	NA	NA	NA	NA	NA	NA	NA	NA	14	0.0003	0.00285129	0.56515	0.84562	NA	NA	NA	NA	NA	NA	NA	NA	NA	NA	NA	NA	NA	NA	NA
chr2	Super-Scaffold_1	100996251	100996750	NA	NA	NA	NA	NA	22	2.7e-05	0.000588541	0.83647	0.62145	NA	NA	NA	NA	NA	NA	NA	NA	NA	NA	NA	NA	NA	NA	NA	NA	NA	NA	NA	NA
chr2	Super-Scaffold_1	101008251	101008750	NA	NA	NA	NA	NA	NA	NA	NA	NA	NA	NA	NA	NA	NA	NA	14	0.0013	0.00975216	0.1033	0.33086	NA	NA	NA	NA	NA	NA	NA	NA	NA	NA
chr2	Super-Scaffold_1	101050251	101050750	NA	NA	NA	NA	NA	NA	NA	NA	NA	NA	21	0.00042	0.00357672	0.86538	0.61646	NA	NA	NA	NA	NA	34	0.0059	0.0325393	0.88573	0.65642	29	1.6e-05	0.000362156	0.84971	0.54113
chr2	Super-Scaffold_1	101061251	101061750	NA	NA	NA	NA	NA	NA	NA	NA	NA	NA	29	0.00048	0.00390766	0.6054	0.36077	NA	NA	NA	NA	NA	21	0.00015	0.00218707	0.6475	0.36681	18	0.0012	0.00666591	0.68782	0.39466
chr2	Super-Scaffold_1	101061501	101062000	NA	NA	NA	NA	NA	NA	NA	NA	NA	NA	16	2.6e-06	0.000118727	0.7639	0.33533	NA	NA	NA	NA	NA	16	9.9e-06	0.000350681	0.75031	0.37885	20	4.2e-07	2.78738e-05	0.72813	0.30716
chr2	Super-Scaffold_1	101068751	101069250	15	0.00075	0.00508789	0.73054	0.97502	NA	NA	NA	NA	NA	NA	NA	NA	NA	NA	NA	NA	NA	NA	NA	NA	NA	NA	NA	NA	NA	NA	NA	NA	NA
chr2	Super-Scaffold_1	101094751	101095250	NA	NA	NA	NA	NA	NA	NA	NA	NA	NA	NA	NA	NA	NA	NA	NA	NA	NA	NA	NA	10	0.00028	0.00331327	0.61017	0.86913	NA	NA	NA	NA	NA
chr2	Super-Scaffold_1	101152501	101153000	NA	NA	NA	NA	NA	NA	NA	NA	NA	NA	NA	NA	NA	NA	NA	NA	NA	NA	NA	NA	18	0.002	0.0131097	0.86053	0.59317	NA	NA	NA	NA	NA
chr2	Super-Scaffold_1	101152751	101153250	NA	NA	NA	NA	NA	NA	NA	NA	NA	NA	NA	NA	NA	NA	NA	NA	NA	NA	NA	NA	14	0.00047	0.0046684	0.8314	0.48764	NA	NA	NA	NA	NA
chr2	Super-Scaffold_1	101207001	101207500	NA	NA	NA	NA	NA	NA	NA	NA	NA	NA	13	0.0013	0.00796369	0.94359	0.74294	NA	NA	NA	NA	NA	NA	NA	NA	NA	NA	NA	NA	NA	NA	NA
chr2	Super-Scaffold_1	101260251	101260750	NA	NA	NA	NA	NA	NA	NA	NA	NA	NA	NA	NA	NA	NA	NA	NA	NA	NA	NA	NA	NA	NA	NA	NA	NA	11	0.00055	0.00381496	0.94518	0.69813
chr2	Super-Scaffold_1	101272251	101272750	NA	NA	NA	NA	NA	NA	NA	NA	NA	NA	NA	NA	NA	NA	NA	NA	NA	NA	NA	NA	14	0.00022	0.0028311	0.80403	0.54139	14	0.00031	0.00258315	0.7953	0.54905
chr2	Super-Scaffold_1	101280001	101280500	NA	NA	NA	NA	NA	NA	NA	NA	NA	NA	NA	NA	NA	NA	NA	NA	NA	NA	NA	NA	NA	NA	NA	NA	NA	14	3.7e-06	0.00013216	0.91586	0.67279
chr2	Super-Scaffold_1	101311251	101311750	NA	NA	NA	NA	NA	NA	NA	NA	NA	NA	NA	NA	NA	NA	NA	NA	NA	NA	NA	NA	12	0.0024	0.0151504	0.82452	0.60451	NA	NA	NA	NA	NA
chr2	Super-Scaffold_1	101313001	101313500	NA	NA	NA	NA	NA	NA	NA	NA	NA	NA	NA	NA	NA	NA	NA	10	3.1e-05	0.000767517	0.20261	0.62137	NA	NA	NA	NA	NA	NA	NA	NA	NA	NA
chr2	Super-Scaffold_1	101380501	101381000	12	4.8e-05	0.000783481	0.92114	0.70737	NA	NA	NA	NA	NA	15	2.5e-06	0.000116105	0.89749	0.63151	NA	NA	NA	NA	NA	NA	NA	NA	NA	NA	NA	NA	NA	NA	NA
chr2	Super-Scaffold_1	101380751	101381250	NA	NA	NA	NA	NA	NA	NA	NA	NA	NA	17	3.2e-05	0.000666874	0.87618	0.63143	NA	NA	NA	NA	NA	NA	NA	NA	NA	NA	NA	NA	NA	NA	NA
chr2	Super-Scaffold_1	101381251	101381750	NA	NA	NA	NA	NA	NA	NA	NA	NA	NA	14	3.9e-05	0.000754373	0.85412	0.56563	NA	NA	NA	NA	NA	NA	NA	NA	NA	NA	NA	NA	NA	NA	NA
chr2	Super-Scaffold_1	101381501	101382000	NA	NA	NA	NA	NA	NA	NA	NA	NA	NA	14	3.9e-05	0.000754373	0.85412	0.56563	NA	NA	NA	NA	NA	NA	NA	NA	NA	NA	NA	NA	NA	NA	NA
chr2	Super-Scaffold_1	101383501	101384000	NA	NA	NA	NA	NA	NA	NA	NA	NA	NA	NA	NA	NA	NA	NA	NA	NA	NA	NA	NA	NA	NA	NA	NA	NA	10	0.0014	0.00750978	0.884	0.54376
chr2	Super-Scaffold_1	101444501	101445000	NA	NA	NA	NA	NA	NA	NA	NA	NA	NA	12	0.002	0.0111306	0.40993	0.68197	NA	NA	NA	NA	NA	NA	NA	NA	NA	NA	NA	NA	NA	NA	NA
chr2	Super-Scaffold_1	101520001	101520500	NA	NA	NA	NA	NA	NA	NA	NA	NA	NA	NA	NA	NA	NA	NA	NA	NA	NA	NA	NA	NA	NA	NA	NA	NA	19	0.0021	0.0103782	0.43565	0.71812
chr2	Super-Scaffold_1	101520251	101520750	NA	NA	NA	NA	NA	NA	NA	NA	NA	NA	NA	NA	NA	NA	NA	NA	NA	NA	NA	NA	NA	NA	NA	NA	NA	15	0.0011	0.00622617	0.39627	0.71768
chr2	Super-Scaffold_1	101593001	101593500	13	0.0077	0.0341349	0.84607	0.54969	NA	NA	NA	NA	NA	NA	NA	NA	NA	NA	NA	NA	NA	NA	NA	NA	NA	NA	NA	NA	NA	NA	NA	NA	NA
chr2	Super-Scaffold_1	101593251	101593750	11	0.0024	0.0123166	0.95808	0.59227	NA	NA	NA	NA	NA	NA	NA	NA	NA	NA	NA	NA	NA	NA	NA	NA	NA	NA	NA	NA	NA	NA	NA	NA	NA
chr2	Super-Scaffold_1	101695751	101696250	16	0.0035	0.0169038	0.79698	0.58637	NA	NA	NA	NA	NA	NA	NA	NA	NA	NA	NA	NA	NA	NA	NA	NA	NA	NA	NA	NA	NA	NA	NA	NA	NA
chr2	Super-Scaffold_1	101757001	101757500	NA	NA	NA	NA	NA	NA	NA	NA	NA	NA	NA	NA	NA	NA	NA	23	0.003	0.0189288	0.77371	0.57232	NA	NA	NA	NA	NA	NA	NA	NA	NA	NA
chr2	Super-Scaffold_1	101757251	101757750	NA	NA	NA	NA	NA	NA	NA	NA	NA	NA	NA	NA	NA	NA	NA	25	0.00089	0.00743223	0.8375	0.62228	NA	NA	NA	NA	NA	NA	NA	NA	NA	NA
chr2	Super-Scaffold_1	101811251	101811750	NA	NA	NA	NA	NA	NA	NA	NA	NA	NA	10	0.00075	0.0053678	0.9838	0.76981	NA	NA	NA	NA	NA	NA	NA	NA	NA	NA	NA	NA	NA	NA	NA
chr2	Super-Scaffold_1	101818751	101819250	NA	NA	NA	NA	NA	NA	NA	NA	NA	NA	NA	NA	NA	NA	NA	NA	NA	NA	NA	NA	11	0.00012	0.00188534	0.89142	0.57359	10	0.00071	0.00457241	0.88057	0.57327
chr2	Super-Scaffold_1	101846501	101847000	NA	NA	NA	NA	NA	NA	NA	NA	NA	NA	NA	NA	NA	NA	NA	NA	NA	NA	NA	NA	15	0.0016	0.01105	0.86264	0.6626	NA	NA	NA	NA	NA
chr2	Super-Scaffold_1	101857501	101858000	NA	NA	NA	NA	NA	NA	NA	NA	NA	NA	22	0.00026	0.00259591	0.83744	0.63174	NA	NA	NA	NA	NA	NA	NA	NA	NA	NA	NA	NA	NA	NA	NA
chr2	Super-Scaffold_1	101858251	101858750	NA	NA	NA	NA	NA	NA	NA	NA	NA	NA	14	0.00065	0.0048577	0.79426	0.59164	NA	NA	NA	NA	NA	NA	NA	NA	NA	NA	NA	NA	NA	NA	NA
chr2	Super-Scaffold_1	101877001	101877500	NA	NA	NA	NA	NA	27	2.2e-06	9.69437e-05	0.71978	0.93678	NA	NA	NA	NA	NA	NA	NA	NA	NA	NA	NA	NA	NA	NA	NA	NA	NA	NA	NA	NA
chr2	Super-Scaffold_1	101882751	101883250	NA	NA	NA	NA	NA	NA	NA	NA	NA	NA	12	0.0035	0.0176625	0.64627	0.8565	NA	NA	NA	NA	NA	NA	NA	NA	NA	NA	NA	NA	NA	NA	NA
chr2	Super-Scaffold_1	101922751	101923250	NA	NA	NA	NA	NA	NA	NA	NA	NA	NA	NA	NA	NA	NA	NA	NA	NA	NA	NA	NA	17	4.4e-05	0.000966833	0.20342	0.50496	NA	NA	NA	NA	NA
chr2	Super-Scaffold_1	102032751	102033250	19	9.1e-05	0.00121974	0.56834	0.81363	NA	NA	NA	NA	NA	NA	NA	NA	NA	NA	NA	NA	NA	NA	NA	NA	NA	NA	NA	NA	NA	NA	NA	NA	NA
chr2	Super-Scaffold_1	102036501	102037000	NA	NA	NA	NA	NA	NA	NA	NA	NA	NA	NA	NA	NA	NA	NA	NA	NA	NA	NA	NA	NA	NA	NA	NA	NA	18	0.0002	0.00193887	0.29952	0.5648
chr2	Super-Scaffold_1	102083501	102084000	19	0.0016	0.00890602	0.75841	0.55398	NA	NA	NA	NA	NA	NA	NA	NA	NA	NA	NA	NA	NA	NA	NA	NA	NA	NA	NA	NA	NA	NA	NA	NA	NA
chr2	Super-Scaffold_1	102083751	102084250	18	0.002	0.0106238	0.74875	0.52922	NA	NA	NA	NA	NA	NA	NA	NA	NA	NA	NA	NA	NA	NA	NA	NA	NA	NA	NA	NA	NA	NA	NA	NA	NA
chr2	Super-Scaffold_1	102104001	102104500	NA	NA	NA	NA	NA	NA	NA	NA	NA	NA	10	0.0022	0.0120148	0.69257	0.39974	NA	NA	NA	NA	NA	NA	NA	NA	NA	NA	NA	NA	NA	NA	NA
chr2	Super-Scaffold_1	102123251	102123750	NA	NA	NA	NA	NA	NA	NA	NA	NA	NA	22	0.00036	0.00324124	0.69868	0.40305	NA	NA	NA	NA	NA	NA	NA	NA	NA	NA	NA	NA	NA	NA	NA
chr2	Super-Scaffold_1	102123501	102124000	NA	NA	NA	NA	NA	27	1.1e-05	0.00031147	0.40693	0.18507	27	0.00016	0.00188749	0.41755	0.18599	NA	NA	NA	NA	NA	NA	NA	NA	NA	NA	NA	NA	NA	NA	NA
chr2	Super-Scaffold_1	102146001	102146500	NA	NA	NA	NA	NA	NA	NA	NA	NA	NA	18	0.0037	0.018526	0.74714	0.45501	NA	NA	NA	NA	NA	NA	NA	NA	NA	NA	NA	NA	NA	NA	NA
chr2	Super-Scaffold_1	102152751	102153250	NA	NA	NA	NA	NA	NA	NA	NA	NA	NA	NA	NA	NA	NA	NA	16	0.00042	0.00439948	0.74704	0.95596	NA	NA	NA	NA	NA	NA	NA	NA	NA	NA
chr2	Super-Scaffold_1	102197251	102197750	NA	NA	NA	NA	NA	NA	NA	NA	NA	NA	NA	NA	NA	NA	NA	NA	NA	NA	NA	NA	15	0.00044	0.00445908	0.63745	0.85229	NA	NA	NA	NA	NA
chr2	Super-Scaffold_1	102229251	102229750	NA	NA	NA	NA	NA	12	0.00048	0.00410746	0.83692	0.63445	NA	NA	NA	NA	NA	NA	NA	NA	NA	NA	NA	NA	NA	NA	NA	NA	NA	NA	NA	NA
chr2	Super-Scaffold_1	102289501	102290000	NA	NA	NA	NA	NA	NA	NA	NA	NA	NA	NA	NA	NA	NA	NA	NA	NA	NA	NA	NA	16	0.0015	0.0105328	0.86998	0.64364	NA	NA	NA	NA	NA
chr2	Super-Scaffold_1	102289751	102290250	NA	NA	NA	NA	NA	NA	NA	NA	NA	NA	NA	NA	NA	NA	NA	NA	NA	NA	NA	NA	10	8.9e-05	0.00155802	0.95363	0.59335	NA	NA	NA	NA	NA
chr2	Super-Scaffold_1	102297001	102297500	NA	NA	NA	NA	NA	NA	NA	NA	NA	NA	NA	NA	NA	NA	NA	NA	NA	NA	NA	NA	10	0.0018	0.0121329	0.046367	0.32099	NA	NA	NA	NA	NA
chr2	Super-Scaffold_1	102297251	102297750	NA	NA	NA	NA	NA	NA	NA	NA	NA	NA	NA	NA	NA	NA	NA	NA	NA	NA	NA	NA	10	0.0026	0.0162034	0.11057	0.35559	NA	NA	NA	NA	NA
chr2	Super-Scaffold_1	102318001	102318500	NA	NA	NA	NA	NA	NA	NA	NA	NA	NA	NA	NA	NA	NA	NA	14	0.00072	0.0064119	0.89024	0.61666	NA	NA	NA	NA	NA	NA	NA	NA	NA	NA
chr2	Super-Scaffold_1	102330001	102330500	NA	NA	NA	NA	NA	NA	NA	NA	NA	NA	12	6.4e-05	0.00104412	0.39352	0.18056	NA	NA	NA	NA	NA	NA	NA	NA	NA	NA	NA	NA	NA	NA	NA
chr2	Super-Scaffold_1	102331751	102332250	10	0.00028	0.00258061	0.82223	0.50173	NA	NA	NA	NA	NA	NA	NA	NA	NA	NA	NA	NA	NA	NA	NA	NA	NA	NA	NA	NA	NA	NA	NA	NA	NA
chr2	Super-Scaffold_1	102332001	102332500	15	4.1e-05	0.000706217	0.81059	0.48651	NA	NA	NA	NA	NA	13	2.3e-05	0.000538287	0.84556	0.49379	NA	NA	NA	NA	NA	NA	NA	NA	NA	NA	NA	NA	NA	NA	NA
chr2	Super-Scaffold_1	102337751	102338250	NA	NA	NA	NA	NA	NA	NA	NA	NA	NA	NA	NA	NA	NA	NA	13	0.0016	0.0114027	0.73455	0.96367	NA	NA	NA	NA	NA	NA	NA	NA	NA	NA
chr2	Super-Scaffold_1	102359751	102360250	NA	NA	NA	NA	NA	15	1.4e-05	0.000370598	0.40091	0.16063	NA	NA	NA	NA	NA	NA	NA	NA	NA	NA	NA	NA	NA	NA	NA	NA	NA	NA	NA	NA
chr2	Super-Scaffold_1	102360001	102360500	NA	NA	NA	NA	NA	14	0.0012	0.00788002	0.41505	0.13588	NA	NA	NA	NA	NA	NA	NA	NA	NA	NA	NA	NA	NA	NA	NA	13	0.002	0.00997363	0.19328	0.44697
chr2	Super-Scaffold_1	102365751	102366250	NA	NA	NA	NA	NA	12	0.00076	0.00566296	0.72836	0.40166	NA	NA	NA	NA	NA	NA	NA	NA	NA	NA	NA	NA	NA	NA	NA	NA	NA	NA	NA	NA
chr2	Super-Scaffold_1	102368001	102368500	NA	NA	NA	NA	NA	11	0.0025	0.0141028	0.8677	0.66453	NA	NA	NA	NA	NA	NA	NA	NA	NA	NA	NA	NA	NA	NA	NA	NA	NA	NA	NA	NA
chr2	Super-Scaffold_1	102369501	102370000	NA	NA	NA	NA	NA	NA	NA	NA	NA	NA	NA	NA	NA	NA	NA	NA	NA	NA	NA	NA	10	0.00037	0.0039763	0.3016	0.65312	NA	NA	NA	NA	NA
chr2	Super-Scaffold_1	102369751	102370250	NA	NA	NA	NA	NA	NA	NA	NA	NA	NA	NA	NA	NA	NA	NA	NA	NA	NA	NA	NA	11	0.00084	0.00696226	0.26619	0.65346	NA	NA	NA	NA	NA
chr2	Super-Scaffold_1	102370501	102371000	12	0.0028	0.0139919	0.58612	0.32646	NA	NA	NA	NA	NA	NA	NA	NA	NA	NA	NA	NA	NA	NA	NA	NA	NA	NA	NA	NA	NA	NA	NA	NA	NA
chr2	Super-Scaffold_1	102370751	102371250	18	0.0034	0.0164865	0.6781	0.39443	NA	NA	NA	NA	NA	NA	NA	NA	NA	NA	NA	NA	NA	NA	NA	NA	NA	NA	NA	NA	NA	NA	NA	NA	NA
chr2	Super-Scaffold_1	102387251	102387750	NA	NA	NA	NA	NA	10	1.4e-06	6.86231e-05	0.28402	0.080903	NA	NA	NA	NA	NA	NA	NA	NA	NA	NA	NA	NA	NA	NA	NA	NA	NA	NA	NA	NA
chr2	Super-Scaffold_1	102392001	102392500	NA	NA	NA	NA	NA	NA	NA	NA	NA	NA	NA	NA	NA	NA	NA	NA	NA	NA	NA	NA	12	0.0021	0.013649	0.50556	0.74194	NA	NA	NA	NA	NA
chr2	Super-Scaffold_1	102395501	102396000	15	0.00016	0.00176469	0.44084	0.20142	NA	NA	NA	NA	NA	NA	NA	NA	NA	NA	NA	NA	NA	NA	NA	NA	NA	NA	NA	NA	NA	NA	NA	NA	NA
chr2	Super-Scaffold_1	102395751	102396250	NA	NA	NA	NA	NA	NA	NA	NA	NA	NA	NA	NA	NA	NA	NA	16	3.9e-08	5.11431e-06	0.48542	0.14223	NA	NA	NA	NA	NA	NA	NA	NA	NA	NA
chr2	Super-Scaffold_1	102396501	102397000	NA	NA	NA	NA	NA	NA	NA	NA	NA	NA	NA	NA	NA	NA	NA	NA	NA	NA	NA	NA	NA	NA	NA	NA	NA	19	0.00034	0.00275797	0.24062	0.44373
chr2	Super-Scaffold_1	102402001	102402500	NA	NA	NA	NA	NA	NA	NA	NA	NA	NA	10	8.9e-05	0.0012879	0.48001	0.14392	NA	NA	NA	NA	NA	NA	NA	NA	NA	NA	NA	NA	NA	NA	NA
chr2	Super-Scaffold_1	102402251	102402750	NA	NA	NA	NA	NA	NA	NA	NA	NA	NA	18	1.8e-08	2.81786e-06	0.41464	0.12963	NA	NA	NA	NA	NA	NA	NA	NA	NA	NA	17	1.4e-08	1.99156e-06	0.448	0.05806
chr2	Super-Scaffold_1	102405001	102405500	18	0.0035	0.0169038	0.68537	0.43432	NA	NA	NA	NA	NA	NA	NA	NA	NA	NA	NA	NA	NA	NA	NA	NA	NA	NA	NA	NA	NA	NA	NA	NA	NA
chr2	Super-Scaffold_1	102411501	102412000	NA	NA	NA	NA	NA	10	4.8e-05	0.0008708	0.51138	0.95553	NA	NA	NA	NA	NA	NA	NA	NA	NA	NA	NA	NA	NA	NA	NA	NA	NA	NA	NA	NA
chr2	Super-Scaffold_1	102411751	102412250	NA	NA	NA	NA	NA	15	6.4e-05	0.0010557	0.54396	0.87513	NA	NA	NA	NA	NA	NA	NA	NA	NA	NA	NA	NA	NA	NA	NA	NA	NA	NA	NA	NA
chr2	Super-Scaffold_1	102431001	102431500	NA	NA	NA	NA	NA	NA	NA	NA	NA	NA	25	0.00015	0.00180135	0.5974	0.34381	NA	NA	NA	NA	NA	NA	NA	NA	NA	NA	NA	NA	NA	NA	NA
chr2	Super-Scaffold_1	102431251	102431750	NA	NA	NA	NA	NA	NA	NA	NA	NA	NA	26	0.0024	0.0128655	0.71898	0.50358	NA	NA	NA	NA	NA	NA	NA	NA	NA	NA	NA	NA	NA	NA	NA
chr2	Super-Scaffold_1	102431501	102432000	NA	NA	NA	NA	NA	NA	NA	NA	NA	NA	NA	NA	NA	NA	NA	NA	NA	NA	NA	NA	NA	NA	NA	NA	NA	21	7.4e-05	0.00101687	0.7449	0.51981
chr2	Super-Scaffold_1	102435501	102436000	NA	NA	NA	NA	NA	NA	NA	NA	NA	NA	NA	NA	NA	NA	NA	NA	NA	NA	NA	NA	NA	NA	NA	NA	NA	24	6.8e-06	0.000203648	0.66512	0.3803
chr2	Super-Scaffold_1	102435751	102436250	NA	NA	NA	NA	NA	NA	NA	NA	NA	NA	25	0.00013	0.00164097	0.53248	0.31155	NA	NA	NA	NA	NA	NA	NA	NA	NA	NA	27	1.4e-07	1.22312e-05	0.54661	0.22452
chr2	Super-Scaffold_1	102436001	102436500	NA	NA	NA	NA	NA	NA	NA	NA	NA	NA	17	8.4e-05	0.00124416	0.46095	0.17161	NA	NA	NA	NA	NA	NA	NA	NA	NA	NA	NA	NA	NA	NA	NA
chr2	Super-Scaffold_1	102445501	102446000	NA	NA	NA	NA	NA	NA	NA	NA	NA	NA	14	3.3e-05	0.000676934	0.3846	0.089983	NA	NA	NA	NA	NA	NA	NA	NA	NA	NA	NA	NA	NA	NA	NA
chr2	Super-Scaffold_1	102445751	102446250	NA	NA	NA	NA	NA	NA	NA	NA	NA	NA	16	0.007	0.0325905	0.35992	0.14959	NA	NA	NA	NA	NA	NA	NA	NA	NA	NA	NA	NA	NA	NA	NA
chr2	Super-Scaffold_1	102474751	102475250	NA	NA	NA	NA	NA	NA	NA	NA	NA	NA	NA	NA	NA	NA	NA	NA	NA	NA	NA	NA	14	0.00048	0.00472327	0.63175	0.41143	NA	NA	NA	NA	NA
chr2	Super-Scaffold_1	102497251	102497750	12	0.00031	0.00276482	0.53346	0.80186	NA	NA	NA	NA	NA	NA	NA	NA	NA	NA	NA	NA	NA	NA	NA	NA	NA	NA	NA	NA	NA	NA	NA	NA	NA
chr2	Super-Scaffold_1	102523001	102523500	NA	NA	NA	NA	NA	NA	NA	NA	NA	NA	NA	NA	NA	NA	NA	NA	NA	NA	NA	NA	NA	NA	NA	NA	NA	19	0.00051	0.00363025	0.9503	0.68105
chr2	Super-Scaffold_1	102523501	102524000	NA	NA	NA	NA	NA	NA	NA	NA	NA	NA	12	0.00034	0.00311125	0.74739	0.36283	NA	NA	NA	NA	NA	NA	NA	NA	NA	NA	NA	NA	NA	NA	NA
chr2	Super-Scaffold_1	102526501	102527000	NA	NA	NA	NA	NA	NA	NA	NA	NA	NA	NA	NA	NA	NA	NA	NA	NA	NA	NA	NA	12	2.7e-09	6.00952e-07	0.3282	0.027778	NA	NA	NA	NA	NA
chr2	Super-Scaffold_1	102559001	102559500	NA	NA	NA	NA	NA	NA	NA	NA	NA	NA	14	0.0013	0.00796369	0.84702	0.62777	NA	NA	NA	NA	NA	NA	NA	NA	NA	NA	NA	NA	NA	NA	NA
chr2	Super-Scaffold_1	102560751	102561250	NA	NA	NA	NA	NA	NA	NA	NA	NA	NA	NA	NA	NA	NA	NA	NA	NA	NA	NA	NA	16	4.6e-14	5.13429e-11	0.25916	3.125e-07	NA	NA	NA	NA	NA
chr2	Super-Scaffold_1	102561001	102561500	NA	NA	NA	NA	NA	NA	NA	NA	NA	NA	NA	NA	NA	NA	NA	NA	NA	NA	NA	NA	16	4.6e-14	5.13429e-11	0.25916	3.125e-07	NA	NA	NA	NA	NA
chr2	Super-Scaffold_1	102576001	102576500	NA	NA	NA	NA	NA	NA	NA	NA	NA	NA	NA	NA	NA	NA	NA	34	3.9e-07	3.18607e-05	0.46677	0.2159	NA	NA	NA	NA	NA	37	0.00056	0.00386997	0.1795	0.42724
chr2	Super-Scaffold_1	102576251	102576750	NA	NA	NA	NA	NA	NA	NA	NA	NA	NA	NA	NA	NA	NA	NA	NA	NA	NA	NA	NA	NA	NA	NA	NA	NA	27	0.00016	0.00167707	0.17794	0.40415
chr2	Super-Scaffold_1	102577001	102577500	NA	NA	NA	NA	NA	NA	NA	NA	NA	NA	NA	NA	NA	NA	NA	NA	NA	NA	NA	NA	NA	NA	NA	NA	NA	36	0.0076	0.0319287	0.16107	0.39029
chr2	Super-Scaffold_1	102577251	102577750	NA	NA	NA	NA	NA	NA	NA	NA	NA	NA	NA	NA	NA	NA	NA	NA	NA	NA	NA	NA	NA	NA	NA	NA	NA	16	4.1e-07	2.74327e-05	0.080277	0.45212
chr2	Super-Scaffold_1	102577501	102578000	NA	NA	NA	NA	NA	NA	NA	NA	NA	NA	NA	NA	NA	NA	NA	NA	NA	NA	NA	NA	NA	NA	NA	NA	NA	12	0.0045	0.0198856	0.070008	0.37596
chr2	Super-Scaffold_1	102609001	102609500	NA	NA	NA	NA	NA	NA	NA	NA	NA	NA	20	0.00047	0.00386277	0.91607	0.67333	NA	NA	NA	NA	NA	NA	NA	NA	NA	NA	NA	NA	NA	NA	NA
chr2	Super-Scaffold_1	102613001	102613500	NA	NA	NA	NA	NA	NA	NA	NA	NA	NA	15	0.0021	0.0115915	0.85051	0.58583	NA	NA	NA	NA	NA	NA	NA	NA	NA	NA	NA	NA	NA	NA	NA
chr2	Super-Scaffold_1	102617251	102617750	NA	NA	NA	NA	NA	NA	NA	NA	NA	NA	NA	NA	NA	NA	NA	35	0.0037	0.0226722	0.5779	0.37066	NA	NA	NA	NA	NA	NA	NA	NA	NA	NA
chr2	Super-Scaffold_1	102712001	102712500	NA	NA	NA	NA	NA	NA	NA	NA	NA	NA	NA	NA	NA	NA	NA	NA	NA	NA	NA	NA	15	7.1e-05	0.00133392	0.84762	0.60128	NA	NA	NA	NA	NA
chr2	Super-Scaffold_1	102730251	102730750	13	0.0051	0.0234921	0.50634	0.23999	13	0.00096	0.00673957	0.47241	0.22766	NA	NA	NA	NA	NA	NA	NA	NA	NA	NA	NA	NA	NA	NA	NA	NA	NA	NA	NA	NA
chr2	Super-Scaffold_1	102732501	102733000	NA	NA	NA	NA	NA	NA	NA	NA	NA	NA	NA	NA	NA	NA	NA	NA	NA	NA	NA	NA	NA	NA	NA	NA	NA	14	0.00059	0.00401079	0.48639	0.20895
chr2	Super-Scaffold_1	102738001	102738500	19	0.0016	0.00890602	0.44699	0.65074	NA	NA	NA	NA	NA	NA	NA	NA	NA	NA	NA	NA	NA	NA	NA	NA	NA	NA	NA	NA	NA	NA	NA	NA	NA
chr2	Super-Scaffold_1	102746251	102746750	NA	NA	NA	NA	NA	NA	NA	NA	NA	NA	NA	NA	NA	NA	NA	29	0.0005	0.00494387	0.72353	0.51422	NA	NA	NA	NA	NA	NA	NA	NA	NA	NA
chr2	Super-Scaffold_1	102753001	102753500	NA	NA	NA	NA	NA	NA	NA	NA	NA	NA	NA	NA	NA	NA	NA	NA	NA	NA	NA	NA	NA	NA	NA	NA	NA	15	0.00044	0.00328454	0.52136	0.86524
chr2	Super-Scaffold_1	102764251	102764750	NA	NA	NA	NA	NA	NA	NA	NA	NA	NA	NA	NA	NA	NA	NA	14	0.0018	0.0124946	0.5319	0.75671	NA	NA	NA	NA	NA	13	1.9e-05	0.00040831	0.86119	0.51765
chr2	Super-Scaffold_1	102769501	102770000	NA	NA	NA	NA	NA	NA	NA	NA	NA	NA	25	0.0013	0.00796369	0.79084	0.58282	NA	NA	NA	NA	NA	30	3.1e-07	2.73021e-05	0.86722	0.51991	29	3.6e-07	2.50877e-05	0.78817	0.45373
chr2	Super-Scaffold_1	102769751	102770250	NA	NA	NA	NA	NA	NA	NA	NA	NA	NA	NA	NA	NA	NA	NA	NA	NA	NA	NA	NA	27	0.00028	0.00331327	0.85575	0.54628	NA	NA	NA	NA	NA
chr2	Super-Scaffold_1	102812251	102812750	11	0.0027	0.0135657	0.25088	0.46543	NA	NA	NA	NA	NA	NA	NA	NA	NA	NA	12	0.00067	0.00606989	0.53535	0.25775	NA	NA	NA	NA	NA	NA	NA	NA	NA	NA
chr2	Super-Scaffold_1	102855001	102855500	NA	NA	NA	NA	NA	NA	NA	NA	NA	NA	NA	NA	NA	NA	NA	NA	NA	NA	NA	NA	NA	NA	NA	NA	NA	16	6.9e-08	7.04392e-06	0.40198	0.098753
chr2	Super-Scaffold_1	102873251	102873750	NA	NA	NA	NA	NA	NA	NA	NA	NA	NA	12	0.00018	0.00203607	0.59102	0.16219	NA	NA	NA	NA	NA	NA	NA	NA	NA	NA	NA	NA	NA	NA	NA
chr2	Super-Scaffold_1	102941251	102941750	14	0.00082	0.00543321	0.80436	0.58971	NA	NA	NA	NA	NA	NA	NA	NA	NA	NA	NA	NA	NA	NA	NA	15	0.0034	0.02016	0.6162	0.8174	NA	NA	NA	NA	NA
chr2	Super-Scaffold_1	102963751	102964250	NA	NA	NA	NA	NA	10	8.4e-05	0.00126507	0.88306	0.62277	NA	NA	NA	NA	NA	NA	NA	NA	NA	NA	NA	NA	NA	NA	NA	NA	NA	NA	NA	NA
chr2	Super-Scaffold_1	102968501	102969000	NA	NA	NA	NA	NA	NA	NA	NA	NA	NA	11	0.00043	0.00362929	0.92111	0.67465	NA	NA	NA	NA	NA	NA	NA	NA	NA	NA	NA	NA	NA	NA	NA
chr2	Super-Scaffold_1	103006501	103007000	NA	NA	NA	NA	NA	10	0.0016	0.0098383	0.7055	0.9397	NA	NA	NA	NA	NA	NA	NA	NA	NA	NA	NA	NA	NA	NA	NA	NA	NA	NA	NA	NA
chr2	Super-Scaffold_1	103006751	103007250	NA	NA	NA	NA	NA	15	4.2e-05	0.000796624	0.70342	0.94224	NA	NA	NA	NA	NA	NA	NA	NA	NA	NA	NA	NA	NA	NA	NA	NA	NA	NA	NA	NA
chr2	Super-Scaffold_1	103009501	103010000	25	0.00049	0.00378651	0.69526	0.94584	NA	NA	NA	NA	NA	NA	NA	NA	NA	NA	NA	NA	NA	NA	NA	NA	NA	NA	NA	NA	NA	NA	NA	NA	NA
chr2	Super-Scaffold_1	103009751	103010250	15	0.00014	0.00160553	0.55846	0.85773	NA	NA	NA	NA	NA	NA	NA	NA	NA	NA	NA	NA	NA	NA	NA	NA	NA	NA	NA	NA	NA	NA	NA	NA	NA
chr2	Super-Scaffold_1	103027751	103028250	12	0.0028	0.0139919	0.84206	0.62729	NA	NA	NA	NA	NA	NA	NA	NA	NA	NA	NA	NA	NA	NA	NA	NA	NA	NA	NA	NA	NA	NA	NA	NA	NA
chr2	Super-Scaffold_1	103059501	103060000	NA	NA	NA	NA	NA	NA	NA	NA	NA	NA	NA	NA	NA	NA	NA	13	0.00029	0.0034039	0.70164	0.97346	NA	NA	NA	NA	NA	NA	NA	NA	NA	NA
chr2	Super-Scaffold_1	103079251	103079750	NA	NA	NA	NA	NA	NA	NA	NA	NA	NA	NA	NA	NA	NA	NA	NA	NA	NA	NA	NA	11	0.002	0.0131097	0.93215	0.63752	NA	NA	NA	NA	NA
chr2	Super-Scaffold_1	103079501	103080000	NA	NA	NA	NA	NA	NA	NA	NA	NA	NA	NA	NA	NA	NA	NA	NA	NA	NA	NA	NA	14	0.00029	0.00339173	0.89735	0.61667	NA	NA	NA	NA	NA
chr2	Super-Scaffold_1	103107501	103108000	NA	NA	NA	NA	NA	NA	NA	NA	NA	NA	NA	NA	NA	NA	NA	NA	NA	NA	NA	NA	10	0.0015	0.0105328	0.80983	0.59177	NA	NA	NA	NA	NA
chr2	Super-Scaffold_1	103137501	103138000	22	0.00089	0.00577481	0.85127	0.64304	NA	NA	NA	NA	NA	NA	NA	NA	NA	NA	NA	NA	NA	NA	NA	NA	NA	NA	NA	NA	NA	NA	NA	NA	NA
chr2	Super-Scaffold_1	103137751	103138250	NA	NA	NA	NA	NA	NA	NA	NA	NA	NA	20	3.1e-06	0.000134519	0.94373	0.74269	NA	NA	NA	NA	NA	NA	NA	NA	NA	NA	NA	NA	NA	NA	NA
chr2	Super-Scaffold_1	103221501	103222000	NA	NA	NA	NA	NA	NA	NA	NA	NA	NA	NA	NA	NA	NA	NA	NA	NA	NA	NA	NA	10	0.0013	0.00942374	0.96667	0.71429	NA	NA	NA	NA	NA
chr2	Super-Scaffold_1	103234501	103235000	NA	NA	NA	NA	NA	NA	NA	NA	NA	NA	13	0.0032	0.0163784	0.63637	0.87453	NA	NA	NA	NA	NA	NA	NA	NA	NA	NA	NA	NA	NA	NA	NA
chr2	Super-Scaffold_1	103243251	103243750	NA	NA	NA	NA	NA	NA	NA	NA	NA	NA	NA	NA	NA	NA	NA	13	0.0029	0.0183776	0.7148	0.4516	NA	NA	NA	NA	NA	NA	NA	NA	NA	NA
chr2	Super-Scaffold_1	103243501	103244000	NA	NA	NA	NA	NA	NA	NA	NA	NA	NA	NA	NA	NA	NA	NA	18	2e-05	0.000562415	0.79093	0.48317	NA	NA	NA	NA	NA	NA	NA	NA	NA	NA
chr2	Super-Scaffold_1	103245751	103246250	20	0.00043	0.0034576	0.39358	0.64101	NA	NA	NA	NA	NA	NA	NA	NA	NA	NA	NA	NA	NA	NA	NA	NA	NA	NA	NA	NA	NA	NA	NA	NA	NA
chr2	Super-Scaffold_1	103293001	103293500	NA	NA	NA	NA	NA	NA	NA	NA	NA	NA	NA	NA	NA	NA	NA	NA	NA	NA	NA	NA	NA	NA	NA	NA	NA	12	0.00064	0.00424141	0.88599	0.60066
chr2	Super-Scaffold_1	103306751	103307250	30	4.2e-14	3.23812e-11	0.62246	0.092785	30	2e-08	2.38386e-06	0.35972	0.093029	21	0.0077	0.0355561	0.35878	0.11675	NA	NA	NA	NA	NA	NA	NA	NA	NA	NA	NA	NA	NA	NA	NA
chr2	Super-Scaffold_1	103307001	103307500	31	3.2e-13	1.53969e-10	0.51757	0.075448	26	2.4e-05	0.000540615	0.33532	0.090239	NA	NA	NA	NA	NA	NA	NA	NA	NA	NA	NA	NA	NA	NA	NA	NA	NA	NA	NA	NA
chr2	Super-Scaffold_1	103374751	103375250	10	0.00054	0.00404256	0.6876	0.93833	NA	NA	NA	NA	NA	NA	NA	NA	NA	NA	NA	NA	NA	NA	NA	NA	NA	NA	NA	NA	NA	NA	NA	NA	NA
chr2	Super-Scaffold_1	103383001	103383500	NA	NA	NA	NA	NA	NA	NA	NA	NA	NA	NA	NA	NA	NA	NA	NA	NA	NA	NA	NA	10	0.00093	0.00746888	0.52048	0.18333	NA	NA	NA	NA	NA
chr2	Super-Scaffold_1	103384001	103384500	NA	NA	NA	NA	NA	NA	NA	NA	NA	NA	NA	NA	NA	NA	NA	NA	NA	NA	NA	NA	NA	NA	NA	NA	NA	11	0.0015	0.00794138	0.76802	0.56779
chr2	Super-Scaffold_1	103409501	103410000	NA	NA	NA	NA	NA	NA	NA	NA	NA	NA	NA	NA	NA	NA	NA	NA	NA	NA	NA	NA	19	0.0031	0.0187084	0.74834	0.52884	NA	NA	NA	NA	NA
chr2	Super-Scaffold_1	103409751	103410250	NA	NA	NA	NA	NA	NA	NA	NA	NA	NA	NA	NA	NA	NA	NA	NA	NA	NA	NA	NA	22	0.0015	0.0105328	0.83282	0.62086	NA	NA	NA	NA	NA
chr2	Super-Scaffold_1	103421501	103422000	14	0.004	0.0189549	0.64679	0.42969	NA	NA	NA	NA	NA	NA	NA	NA	NA	NA	NA	NA	NA	NA	NA	NA	NA	NA	NA	NA	NA	NA	NA	NA	NA
chr2	Super-Scaffold_1	103445001	103445500	NA	NA	NA	NA	NA	NA	NA	NA	NA	NA	11	0.00045	0.00375117	0.42234	0.79943	NA	NA	NA	NA	NA	NA	NA	NA	NA	NA	NA	NA	NA	NA	NA
chr2	Super-Scaffold_1	103448501	103449000	NA	NA	NA	NA	NA	NA	NA	NA	NA	NA	NA	NA	NA	NA	NA	NA	NA	NA	NA	NA	11	2e-05	0.000566554	0.88983	0.57534	NA	NA	NA	NA	NA
chr2	Super-Scaffold_1	103473251	103473750	NA	NA	NA	NA	NA	NA	NA	NA	NA	NA	NA	NA	NA	NA	NA	NA	NA	NA	NA	NA	NA	NA	NA	NA	NA	12	3.1e-05	0.000570779	0.94687	0.66144
chr2	Super-Scaffold_1	103473501	103474000	NA	NA	NA	NA	NA	NA	NA	NA	NA	NA	NA	NA	NA	NA	NA	NA	NA	NA	NA	NA	NA	NA	NA	NA	NA	19	2.6e-06	0.000102245	0.95354	0.73157
chr2	Super-Scaffold_1	103473751	103474250	NA	NA	NA	NA	NA	NA	NA	NA	NA	NA	17	0.0023	0.0124456	0.94156	0.71686	NA	NA	NA	NA	NA	NA	NA	NA	NA	NA	NA	NA	NA	NA	NA
chr2	Super-Scaffold_1	103477751	103478250	15	0.001	0.00624101	0.64444	0.30886	NA	NA	NA	NA	NA	20	0.0015	0.00889331	0.61673	0.36659	NA	NA	NA	NA	NA	NA	NA	NA	NA	NA	21	4.5e-07	2.8926e-05	0.64394	0.246
chr2	Super-Scaffold_1	103478001	103478500	13	0.00046	0.00362314	0.71795	0.33074	NA	NA	NA	NA	NA	16	0.0078	0.0359493	0.66351	0.40615	16	0.0091	0.0508086	0.375	0.70833	NA	NA	NA	NA	NA	18	6e-05	0.000891108	0.67672	0.32407
chr2	Super-Scaffold_1	103502501	103503000	NA	NA	NA	NA	NA	NA	NA	NA	NA	NA	NA	NA	NA	NA	NA	20	0.00059	0.00556951	0.45145	0.68177	NA	NA	NA	NA	NA	NA	NA	NA	NA	NA
chr2	Super-Scaffold_1	103524251	103524750	10	0.0039	0.0185455	0.86719	0.61437	NA	NA	NA	NA	NA	NA	NA	NA	NA	NA	NA	NA	NA	NA	NA	NA	NA	NA	NA	NA	NA	NA	NA	NA	NA
chr2	Super-Scaffold_1	103524501	103525000	12	0.0012	0.00716071	0.86619	0.57946	NA	NA	NA	NA	NA	NA	NA	NA	NA	NA	NA	NA	NA	NA	NA	NA	NA	NA	NA	NA	NA	NA	NA	NA	NA
chr2	Super-Scaffold_1	103538501	103539000	NA	NA	NA	NA	NA	NA	NA	NA	NA	NA	NA	NA	NA	NA	NA	10	0.00075	0.00659204	0.81468	0.39225	NA	NA	NA	NA	NA	NA	NA	NA	NA	NA
chr2	Super-Scaffold_1	103577751	103578250	NA	NA	NA	NA	NA	NA	NA	NA	NA	NA	NA	NA	NA	NA	NA	NA	NA	NA	NA	NA	NA	NA	NA	NA	NA	21	0.00064	0.00424141	0.57585	0.3756
chr2	Super-Scaffold_1	103579501	103580000	NA	NA	NA	NA	NA	NA	NA	NA	NA	NA	NA	NA	NA	NA	NA	NA	NA	NA	NA	NA	NA	NA	NA	NA	NA	18	6.8e-05	0.000965441	0.8946	0.67285
chr2	Super-Scaffold_1	103581251	103581750	NA	NA	NA	NA	NA	10	0.00037	0.00342893	0.74945	0.315	NA	NA	NA	NA	NA	NA	NA	NA	NA	NA	NA	NA	NA	NA	NA	NA	NA	NA	NA	NA
chr2	Super-Scaffold_1	103581501	103582000	NA	NA	NA	NA	NA	NA	NA	NA	NA	NA	12	3.9e-06	0.000159503	0.75451	0.23744	NA	NA	NA	NA	NA	NA	NA	NA	NA	NA	NA	NA	NA	NA	NA
chr2	Super-Scaffold_1	103581751	103582250	NA	NA	NA	NA	NA	NA	NA	NA	NA	NA	18	2.2e-05	0.000521033	0.71825	0.34949	NA	NA	NA	NA	NA	NA	NA	NA	NA	NA	NA	NA	NA	NA	NA
chr2	Super-Scaffold_1	103585251	103585750	13	0.00069	0.00479927	0.65077	0.31643	NA	NA	NA	NA	NA	NA	NA	NA	NA	NA	NA	NA	NA	NA	NA	NA	NA	NA	NA	NA	NA	NA	NA	NA	NA
chr2	Super-Scaffold_1	103585501	103586000	14	0.00055	0.00409633	0.69755	0.36911	NA	NA	NA	NA	NA	NA	NA	NA	NA	NA	NA	NA	NA	NA	NA	NA	NA	NA	NA	NA	NA	NA	NA	NA	NA
chr2	Super-Scaffold_1	103601751	103602250	NA	NA	NA	NA	NA	10	0.0021	0.012253	0.95382	0.72104	10	0.0006	0.00458456	0.96667	0.67955	NA	NA	NA	NA	NA	NA	NA	NA	NA	NA	NA	NA	NA	NA	NA
chr2	Super-Scaffold_1	103602001	103602500	NA	NA	NA	NA	NA	14	0.00037	0.00342893	0.96702	0.72909	NA	NA	NA	NA	NA	NA	NA	NA	NA	NA	NA	NA	NA	NA	NA	NA	NA	NA	NA	NA
chr2	Super-Scaffold_1	103637751	103638250	NA	NA	NA	NA	NA	NA	NA	NA	NA	NA	13	7.1e-06	0.000245044	0.83617	0.42315	NA	NA	NA	NA	NA	13	6.7e-06	0.000266522	0.8369	0.39219	13	4.6e-07	2.92811e-05	0.8345	0.32309
chr2	Super-Scaffold_1	103638001	103638500	NA	NA	NA	NA	NA	NA	NA	NA	NA	NA	16	1.4e-06	7.42999e-05	0.87487	0.5129	NA	NA	NA	NA	NA	16	1.3e-07	1.39685e-05	0.87487	0.45544	15	2.2e-06	9.07701e-05	0.89913	0.46034
chr2	Super-Scaffold_1	103664001	103664500	NA	NA	NA	NA	NA	15	8.4e-05	0.00126507	0.47991	0.23076	NA	NA	NA	NA	NA	15	2.8e-08	3.90669e-06	0.49546	0.12124	NA	NA	NA	NA	NA	NA	NA	NA	NA	NA
chr2	Super-Scaffold_1	103664501	103665000	NA	NA	NA	NA	NA	NA	NA	NA	NA	NA	NA	NA	NA	NA	NA	NA	NA	NA	NA	NA	14	0.0015	0.0105328	0.17064	0.44919	NA	NA	NA	NA	NA
chr2	Super-Scaffold_1	103667751	103668250	NA	NA	NA	NA	NA	NA	NA	NA	NA	NA	NA	NA	NA	NA	NA	11	2.4e-05	0.000643115	0.68221	0.43479	NA	NA	NA	NA	NA	NA	NA	NA	NA	NA
chr2	Super-Scaffold_1	103697251	103697750	NA	NA	NA	NA	NA	NA	NA	NA	NA	NA	18	1.3e-05	0.000366673	0.36552	0.12282	NA	NA	NA	NA	NA	NA	NA	NA	NA	NA	NA	NA	NA	NA	NA
chr2	Super-Scaffold_1	103697501	103698000	NA	NA	NA	NA	NA	NA	NA	NA	NA	NA	NA	NA	NA	NA	NA	NA	NA	NA	NA	NA	14	1.5e-05	0.000460392	0.32578	0.093263	NA	NA	NA	NA	NA
chr2	Super-Scaffold_1	103703501	103704000	11	0.0031	0.0152465	0.44038	0.197	NA	NA	NA	NA	NA	NA	NA	NA	NA	NA	NA	NA	NA	NA	NA	NA	NA	NA	NA	NA	NA	NA	NA	NA	NA
chr2	Super-Scaffold_1	103703751	103704250	14	4.2e-08	4.0122e-06	0.3679	0.13095	12	6.4e-07	3.87058e-05	0.33581	0.125	NA	NA	NA	NA	NA	NA	NA	NA	NA	NA	NA	NA	NA	NA	NA	NA	NA	NA	NA	NA
chr2	Super-Scaffold_1	103705751	103706250	13	0.0035	0.0169038	0.79703	0.46398	NA	NA	NA	NA	NA	NA	NA	NA	NA	NA	NA	NA	NA	NA	NA	NA	NA	NA	NA	NA	NA	NA	NA	NA	NA
chr2	Super-Scaffold_1	103710251	103710750	18	0.0038	0.0181451	0.60372	0.39259	NA	NA	NA	NA	NA	NA	NA	NA	NA	NA	NA	NA	NA	NA	NA	NA	NA	NA	NA	NA	NA	NA	NA	NA	NA
chr2	Super-Scaffold_1	103711001	103711500	NA	NA	NA	NA	NA	NA	NA	NA	NA	NA	NA	NA	NA	NA	NA	NA	NA	NA	NA	NA	NA	NA	NA	NA	NA	13	0.0011	0.00622617	0.27204	0.53768
chr2	Super-Scaffold_1	103712501	103713000	NA	NA	NA	NA	NA	NA	NA	NA	NA	NA	NA	NA	NA	NA	NA	19	0.0017	0.0119449	0.40259	0.66503	NA	NA	NA	NA	NA	NA	NA	NA	NA	NA
chr2	Super-Scaffold_1	103712751	103713250	NA	NA	NA	NA	NA	NA	NA	NA	NA	NA	NA	NA	NA	NA	NA	27	5.1e-06	0.000217413	0.49356	0.77753	NA	NA	NA	NA	NA	NA	NA	NA	NA	NA
chr2	Super-Scaffold_1	103713001	103713500	NA	NA	NA	NA	NA	NA	NA	NA	NA	NA	NA	NA	NA	NA	NA	18	4.3e-05	0.000959356	0.50668	0.78574	NA	NA	NA	NA	NA	NA	NA	NA	NA	NA
chr2	Super-Scaffold_1	103718251	103718750	NA	NA	NA	NA	NA	NA	NA	NA	NA	NA	NA	NA	NA	NA	NA	14	0.0071	0.0404741	0.62143	0.90219	NA	NA	NA	NA	NA	NA	NA	NA	NA	NA
chr2	Super-Scaffold_1	103740501	103741000	NA	NA	NA	NA	NA	20	6.9e-05	0.00111238	0.44775	0.22669	17	9.2e-05	0.00132312	0.58674	0.27042	NA	NA	NA	NA	NA	NA	NA	NA	NA	NA	NA	NA	NA	NA	NA
chr2	Super-Scaffold_1	103774251	103774750	15	0.0012	0.00716071	0.61321	0.34832	NA	NA	NA	NA	NA	NA	NA	NA	NA	NA	NA	NA	NA	NA	NA	NA	NA	NA	NA	NA	NA	NA	NA	NA	NA
chr2	Super-Scaffold_1	103790501	103791000	NA	NA	NA	NA	NA	NA	NA	NA	NA	NA	NA	NA	NA	NA	NA	17	0.0015	0.0108916	0.56883	0.81241	NA	NA	NA	NA	NA	NA	NA	NA	NA	NA
chr2	Super-Scaffold_1	103857501	103858000	NA	NA	NA	NA	NA	NA	NA	NA	NA	NA	NA	NA	NA	NA	NA	NA	NA	NA	NA	NA	NA	NA	NA	NA	NA	10	0.00098	0.00578514	0.91521	0.70923
chr2	Super-Scaffold_1	103924001	103924500	NA	NA	NA	NA	NA	NA	NA	NA	NA	NA	NA	NA	NA	NA	NA	16	0.0035	0.0216045	0.43052	0.64213	NA	NA	NA	NA	NA	NA	NA	NA	NA	NA
chr2	Super-Scaffold_1	103954251	103954750	NA	NA	NA	NA	NA	NA	NA	NA	NA	NA	NA	NA	NA	NA	NA	NA	NA	NA	NA	NA	NA	NA	NA	NA	NA	10	0.00051	0.00363025	0.48197	0.85307
chr2	Super-Scaffold_1	103955001	103955500	18	7.3e-08	6.25249e-06	0.47649	0.15534	NA	NA	NA	NA	NA	NA	NA	NA	NA	NA	NA	NA	NA	NA	NA	NA	NA	NA	NA	NA	NA	NA	NA	NA	NA
chr2	Super-Scaffold_1	103962501	103963000	NA	NA	NA	NA	NA	NA	NA	NA	NA	NA	NA	NA	NA	NA	NA	17	6.5e-05	0.00125989	0.6088	0.84402	NA	NA	NA	NA	NA	18	1.9e-05	0.00040831	0.83738	0.62534
chr2	Super-Scaffold_1	103970251	103970750	NA	NA	NA	NA	NA	NA	NA	NA	NA	NA	15	0.0046	0.0223833	0.88546	0.62522	NA	NA	NA	NA	NA	NA	NA	NA	NA	NA	NA	NA	NA	NA	NA
chr2	Super-Scaffold_1	103971001	103971500	NA	NA	NA	NA	NA	NA	NA	NA	NA	NA	NA	NA	NA	NA	NA	NA	NA	NA	NA	NA	24	4.5e-09	9.28916e-07	0.36427	0.10863	15	1.2e-05	0.000297216	0.45359	0.20373
chr2	Super-Scaffold_1	103971251	103971750	NA	NA	NA	NA	NA	NA	NA	NA	NA	NA	NA	NA	NA	NA	NA	NA	NA	NA	NA	NA	NA	NA	NA	NA	NA	15	0.0012	0.00666591	0.5	0.16458
chr2	Super-Scaffold_1	103976001	103976500	NA	NA	NA	NA	NA	NA	NA	NA	NA	NA	NA	NA	NA	NA	NA	NA	NA	NA	NA	NA	NA	NA	NA	NA	NA	16	1.9e-05	0.00040831	0.39558	0.10474
chr2	Super-Scaffold_1	103979251	103979750	NA	NA	NA	NA	NA	NA	NA	NA	NA	NA	NA	NA	NA	NA	NA	15	0.0068	0.038937	0.89147	0.56454	NA	NA	NA	NA	NA	NA	NA	NA	NA	NA
chr2	Super-Scaffold_1	103989501	103990000	13	0.0002	0.00206524	0.78398	0.38767	NA	NA	NA	NA	NA	NA	NA	NA	NA	NA	NA	NA	NA	NA	NA	NA	NA	NA	NA	NA	NA	NA	NA	NA	NA
chr2	Super-Scaffold_1	103989751	103990250	17	2.2e-05	0.000457165	0.7898	0.39909	15	0.00029	0.00289765	0.74082	0.40058	NA	NA	NA	NA	NA	NA	NA	NA	NA	NA	NA	NA	NA	NA	NA	NA	NA	NA	NA	NA
chr2	Super-Scaffold_1	104018751	104019250	NA	NA	NA	NA	NA	NA	NA	NA	NA	NA	18	0.0034	0.0172069	0.093043	0.31158	NA	NA	NA	NA	NA	NA	NA	NA	NA	NA	NA	NA	NA	NA	NA
chr2	Super-Scaffold_1	104019001	104019500	NA	NA	NA	NA	NA	NA	NA	NA	NA	NA	NA	NA	NA	NA	NA	NA	NA	NA	NA	NA	NA	NA	NA	NA	NA	18	0.0032	0.0147838	0.28473	0.48724
chr2	Super-Scaffold_1	104026501	104027000	NA	NA	NA	NA	NA	NA	NA	NA	NA	NA	14	0.0012	0.00750138	0.9159	0.70544	NA	NA	NA	NA	NA	NA	NA	NA	NA	NA	NA	NA	NA	NA	NA
chr2	Super-Scaffold_1	104029001	104029500	NA	NA	NA	NA	NA	NA	NA	NA	NA	NA	NA	NA	NA	NA	NA	17	0.0021	0.0141449	0.85227	0.62128	NA	NA	NA	NA	NA	NA	NA	NA	NA	NA
chr2	Super-Scaffold_1	104040501	104041000	12	0.00073	0.00499206	0.56871	0.30375	NA	NA	NA	NA	NA	NA	NA	NA	NA	NA	NA	NA	NA	NA	NA	NA	NA	NA	NA	NA	NA	NA	NA	NA	NA
chr2	Super-Scaffold_1	104040751	104041250	11	0.00029	0.00263822	0.58756	0.28088	NA	NA	NA	NA	NA	NA	NA	NA	NA	NA	NA	NA	NA	NA	NA	NA	NA	NA	NA	NA	NA	NA	NA	NA	NA
chr2	Super-Scaffold_1	104064501	104065000	NA	NA	NA	NA	NA	NA	NA	NA	NA	NA	NA	NA	NA	NA	NA	11	3.6e-06	0.000169844	0.35318	0.83606	12	2e-05	0.000566554	0.34578	0.83315	NA	NA	NA	NA	NA
chr2	Super-Scaffold_1	104064751	104065250	NA	NA	NA	NA	NA	NA	NA	NA	NA	NA	NA	NA	NA	NA	NA	20	1.5e-06	8.8588e-05	0.1419	0.58828	23	8.2e-08	1.00296e-05	0.071712	0.54061	NA	NA	NA	NA	NA
chr2	Super-Scaffold_1	104065001	104065500	NA	NA	NA	NA	NA	NA	NA	NA	NA	NA	NA	NA	NA	NA	NA	24	1.4e-08	2.16576e-06	0.16954	0.59463	25	0.0058	0.0320418	0.25829	0.51606	NA	NA	NA	NA	NA
chr2	Super-Scaffold_1	104065251	104065750	NA	NA	NA	NA	NA	NA	NA	NA	NA	NA	NA	NA	NA	NA	NA	21	1.2e-07	1.27475e-05	0.24773	0.67796	NA	NA	NA	NA	NA	NA	NA	NA	NA	NA
chr2	Super-Scaffold_1	104065501	104066000	NA	NA	NA	NA	NA	NA	NA	NA	NA	NA	32	0.0011	0.00700338	0.33875	0.58688	NA	NA	NA	NA	NA	NA	NA	NA	NA	NA	NA	NA	NA	NA	NA
chr2	Super-Scaffold_1	104065751	104066250	12	0.0022	0.0114903	0.31628	0.61001	NA	NA	NA	NA	NA	NA	NA	NA	NA	NA	NA	NA	NA	NA	NA	NA	NA	NA	NA	NA	NA	NA	NA	NA	NA
chr2	Super-Scaffold_1	104075001	104075500	NA	NA	NA	NA	NA	27	1.5e-05	0.000389661	0.4722	0.26722	NA	NA	NA	NA	NA	NA	NA	NA	NA	NA	NA	NA	NA	NA	NA	NA	NA	NA	NA	NA
chr2	Super-Scaffold_1	104096501	104097000	NA	NA	NA	NA	NA	NA	NA	NA	NA	NA	NA	NA	NA	NA	NA	16	0.0018	0.0124946	0.67407	0.43394	NA	NA	NA	NA	NA	NA	NA	NA	NA	NA
chr2	Super-Scaffold_1	104112501	104113000	NA	NA	NA	NA	NA	NA	NA	NA	NA	NA	NA	NA	NA	NA	NA	NA	NA	NA	NA	NA	17	0.0015	0.0105328	0.46482	0.74249	NA	NA	NA	NA	NA
chr2	Super-Scaffold_1	104115001	104115500	NA	NA	NA	NA	NA	NA	NA	NA	NA	NA	NA	NA	NA	NA	NA	NA	NA	NA	NA	NA	NA	NA	NA	NA	NA	15	0.0008	0.00498235	0.14644	0.43567
chr2	Super-Scaffold_1	104115251	104115750	NA	NA	NA	NA	NA	19	0.00098	0.00682942	0.41998	0.20005	NA	NA	NA	NA	NA	NA	NA	NA	NA	NA	NA	NA	NA	NA	NA	18	0.00068	0.00443331	0.14889	0.4248
chr2	Super-Scaffold_1	104124251	104124750	NA	NA	NA	NA	NA	NA	NA	NA	NA	NA	NA	NA	NA	NA	NA	NA	NA	NA	NA	NA	NA	NA	NA	NA	NA	13	6.5e-05	0.000938113	0.25351	0.55484
chr2	Super-Scaffold_1	104132751	104133250	NA	NA	NA	NA	NA	14	5.5e-05	0.000954145	0.6169	0.89766	NA	NA	NA	NA	NA	NA	NA	NA	NA	NA	NA	NA	NA	NA	NA	NA	NA	NA	NA	NA
chr2	Super-Scaffold_1	104139001	104139500	NA	NA	NA	NA	NA	NA	NA	NA	NA	NA	NA	NA	NA	NA	NA	13	0.00064	0.00588611	0.77064	0.49174	NA	NA	NA	NA	NA	NA	NA	NA	NA	NA
chr2	Super-Scaffold_1	104141251	104141750	NA	NA	NA	NA	NA	NA	NA	NA	NA	NA	NA	NA	NA	NA	NA	NA	NA	NA	NA	NA	11	0.0057	0.0315292	0.72816	0.93333	NA	NA	NA	NA	NA
chr2	Super-Scaffold_1	104147251	104147750	NA	NA	NA	NA	NA	NA	NA	NA	NA	NA	NA	NA	NA	NA	NA	20	2.6e-06	0.000133545	0.87996	0.62025	NA	NA	NA	NA	NA	NA	NA	NA	NA	NA
chr2	Super-Scaffold_1	104148251	104148750	23	3.6e-05	0.00064576	0.66234	0.42372	NA	NA	NA	NA	NA	NA	NA	NA	NA	NA	NA	NA	NA	NA	NA	NA	NA	NA	NA	NA	NA	NA	NA	NA	NA
chr2	Super-Scaffold_1	104164251	104164750	NA	NA	NA	NA	NA	NA	NA	NA	NA	NA	NA	NA	NA	NA	NA	NA	NA	NA	NA	NA	NA	NA	NA	NA	NA	16	0.00031	0.00258315	0.84215	0.55382
chr2	Super-Scaffold_1	104183501	104184000	NA	NA	NA	NA	NA	NA	NA	NA	NA	NA	NA	NA	NA	NA	NA	17	0.0003	0.00348625	0.20129	0.45571	NA	NA	NA	NA	NA	NA	NA	NA	NA	NA
chr2	Super-Scaffold_1	104183751	104184250	NA	NA	NA	NA	NA	NA	NA	NA	NA	NA	NA	NA	NA	NA	NA	19	5.8e-05	0.00116529	0.29136	0.59713	NA	NA	NA	NA	NA	NA	NA	NA	NA	NA
chr2	Super-Scaffold_1	104186751	104187250	22	0.0012	0.00716071	0.6801	0.42246	NA	NA	NA	NA	NA	NA	NA	NA	NA	NA	NA	NA	NA	NA	NA	NA	NA	NA	NA	NA	NA	NA	NA	NA	NA
chr2	Super-Scaffold_1	104187001	104187500	11	7.4e-06	0.000214263	0.76261	0.23989	NA	NA	NA	NA	NA	NA	NA	NA	NA	NA	10	0.0043	0.0257909	0.30323	0.62777	NA	NA	NA	NA	NA	NA	NA	NA	NA	NA
chr2	Super-Scaffold_1	104215751	104216250	13	0.0095	0.0414877	0.89745	0.69361	NA	NA	NA	NA	NA	NA	NA	NA	NA	NA	NA	NA	NA	NA	NA	NA	NA	NA	NA	NA	NA	NA	NA	NA	NA
chr2	Super-Scaffold_1	104217501	104218000	NA	NA	NA	NA	NA	NA	NA	NA	NA	NA	NA	NA	NA	NA	NA	10	0.00035	0.00386678	0.72348	0.9629	NA	NA	NA	NA	NA	NA	NA	NA	NA	NA
chr2	Super-Scaffold_1	104364501	104365000	12	4.6e-05	0.000764373	0.38467	0.075139	NA	NA	NA	NA	NA	12	0.00028	0.00272492	0.32781	0.075139	NA	NA	NA	NA	NA	NA	NA	NA	NA	NA	NA	NA	NA	NA	NA
chr2	Super-Scaffold_1	104394751	104395250	NA	NA	NA	NA	NA	NA	NA	NA	NA	NA	NA	NA	NA	NA	NA	NA	NA	NA	NA	NA	24	0.00011	0.00178082	0.21069	0.41773	NA	NA	NA	NA	NA
chr2	Super-Scaffold_1	104399751	104400250	NA	NA	NA	NA	NA	14	0.002	0.0117851	0.67703	0.38612	NA	NA	NA	NA	NA	NA	NA	NA	NA	NA	NA	NA	NA	NA	NA	NA	NA	NA	NA	NA
chr2	Super-Scaffold_1	104402251	104402750	NA	NA	NA	NA	NA	17	0.00022	0.00239258	0.58561	0.84648	NA	NA	NA	NA	NA	NA	NA	NA	NA	NA	NA	NA	NA	NA	NA	NA	NA	NA	NA	NA
chr2	Super-Scaffold_1	104405001	104405500	NA	NA	NA	NA	NA	NA	NA	NA	NA	NA	NA	NA	NA	NA	NA	NA	NA	NA	NA	NA	11	0.00032	0.00361843	0.59691	0.87533	NA	NA	NA	NA	NA
chr2	Super-Scaffold_1	104405251	104405750	NA	NA	NA	NA	NA	NA	NA	NA	NA	NA	NA	NA	NA	NA	NA	13	0.0019	0.0130626	0.68418	0.91882	NA	NA	NA	NA	NA	NA	NA	NA	NA	NA
chr2	Super-Scaffold_1	104448251	104448750	NA	NA	NA	NA	NA	NA	NA	NA	NA	NA	NA	NA	NA	NA	NA	NA	NA	NA	NA	NA	NA	NA	NA	NA	NA	16	0.00026	0.00229759	0.18092	0.42846
chr2	Super-Scaffold_1	104448501	104449000	NA	NA	NA	NA	NA	NA	NA	NA	NA	NA	NA	NA	NA	NA	NA	NA	NA	NA	NA	NA	NA	NA	NA	NA	NA	19	0.00019	0.0018643	0.15117	0.43102
chr2	Super-Scaffold_1	104481501	104482000	NA	NA	NA	NA	NA	NA	NA	NA	NA	NA	NA	NA	NA	NA	NA	NA	NA	NA	NA	NA	NA	NA	NA	NA	NA	21	0.00038	0.00297476	0.47187	0.7335
chr2	Super-Scaffold_1	104481751	104482250	NA	NA	NA	NA	NA	26	6e-05	0.00101087	0.61316	0.36028	NA	NA	NA	NA	NA	NA	NA	NA	NA	NA	NA	NA	NA	NA	NA	NA	NA	NA	NA	NA
chr2	Super-Scaffold_1	104491001	104491500	NA	NA	NA	NA	NA	NA	NA	NA	NA	NA	NA	NA	NA	NA	NA	NA	NA	NA	NA	NA	18	4e-07	3.3259e-05	0.73334	0.9427	NA	NA	NA	NA	NA
chr2	Super-Scaffold_1	104492251	104492750	NA	NA	NA	NA	NA	NA	NA	NA	NA	NA	NA	NA	NA	NA	NA	12	0.005	0.0294947	0.52793	0.29816	NA	NA	NA	NA	NA	NA	NA	NA	NA	NA
chr2	Super-Scaffold_1	104509501	104510000	12	0.0013	0.00758859	0.90742	0.55969	NA	NA	NA	NA	NA	NA	NA	NA	NA	NA	NA	NA	NA	NA	NA	NA	NA	NA	NA	NA	NA	NA	NA	NA	NA
chr2	Super-Scaffold_1	104509751	104510250	15	0.0004	0.00330323	0.82898	0.4824	NA	NA	NA	NA	NA	NA	NA	NA	NA	NA	NA	NA	NA	NA	NA	NA	NA	NA	NA	NA	NA	NA	NA	NA	NA
chr2	Super-Scaffold_1	104518001	104518500	NA	NA	NA	NA	NA	NA	NA	NA	NA	NA	NA	NA	NA	NA	NA	13	0.0035	0.0216045	0.82592	0.59425	NA	NA	NA	NA	NA	NA	NA	NA	NA	NA
chr2	Super-Scaffold_1	104537751	104538250	NA	NA	NA	NA	NA	12	0.001	0.00685994	0.89774	0.61476	NA	NA	NA	NA	NA	NA	NA	NA	NA	NA	NA	NA	NA	NA	NA	NA	NA	NA	NA	NA
chr2	Super-Scaffold_1	104538001	104538500	NA	NA	NA	NA	NA	14	0.00035	0.00330681	0.92554	0.63345	NA	NA	NA	NA	NA	NA	NA	NA	NA	NA	NA	NA	NA	NA	NA	NA	NA	NA	NA	NA
chr2	Super-Scaffold_1	104558251	104558750	NA	NA	NA	NA	NA	11	2.3e-06	0.000100136	0.68333	0.19157	NA	NA	NA	NA	NA	10	5.4e-05	0.00111505	0.5931	0.16933	NA	NA	NA	NA	NA	NA	NA	NA	NA	NA
chr2	Super-Scaffold_1	104558501	104559000	NA	NA	NA	NA	NA	18	2.8e-06	0.000116332	0.65481	0.32137	NA	NA	NA	NA	NA	17	8.7e-05	0.00153824	0.60006	0.31596	NA	NA	NA	NA	NA	NA	NA	NA	NA	NA
chr2	Super-Scaffold_1	104570501	104571000	NA	NA	NA	NA	NA	NA	NA	NA	NA	NA	NA	NA	NA	NA	NA	NA	NA	NA	NA	NA	NA	NA	NA	NA	NA	29	4.3e-07	2.80817e-05	0.88832	0.68227
chr2	Super-Scaffold_1	104583001	104583500	NA	NA	NA	NA	NA	NA	NA	NA	NA	NA	NA	NA	NA	NA	NA	NA	NA	NA	NA	NA	22	0.0043	0.0246413	0.49745	0.28419	17	0.0045	0.0198856	0.47382	0.22412
chr2	Super-Scaffold_1	104583251	104583750	NA	NA	NA	NA	NA	NA	NA	NA	NA	NA	NA	NA	NA	NA	NA	NA	NA	NA	NA	NA	11	0.0012	0.00888185	0.59597	0.23325	NA	NA	NA	NA	NA
chr2	Super-Scaffold_1	104605001	104605500	NA	NA	NA	NA	NA	NA	NA	NA	NA	NA	NA	NA	NA	NA	NA	NA	NA	NA	NA	NA	17	0.001	0.00777439	0.62036	0.93003	NA	NA	NA	NA	NA
chr2	Super-Scaffold_1	104605751	104606250	NA	NA	NA	NA	NA	NA	NA	NA	NA	NA	NA	NA	NA	NA	NA	13	0.0015	0.0108916	0.6436	0.93077	NA	NA	NA	NA	NA	NA	NA	NA	NA	NA
chr2	Super-Scaffold_1	104606001	104606500	NA	NA	NA	NA	NA	NA	NA	NA	NA	NA	NA	NA	NA	NA	NA	13	0.00086	0.00726702	0.6322	0.92308	NA	NA	NA	NA	NA	NA	NA	NA	NA	NA
chr2	Super-Scaffold_1	104670001	104670500	NA	NA	NA	NA	NA	25	8.4e-14	5.72574e-11	0.46903	0.077573	NA	NA	NA	NA	NA	NA	NA	NA	NA	NA	NA	NA	NA	NA	NA	NA	NA	NA	NA	NA
chr2	Super-Scaffold_1	104670251	104670750	NA	NA	NA	NA	NA	36	1e-10	2.69288e-08	0.57034	0.22593	NA	NA	NA	NA	NA	50	6.1e-10	1.68424e-07	0.417	0.18504	NA	NA	NA	NA	NA	57	6.7e-06	0.000201483	0.16799	0.4675
chr2	Super-Scaffold_1	104670501	104671000	NA	NA	NA	NA	NA	NA	NA	NA	NA	NA	NA	NA	NA	NA	NA	NA	NA	NA	NA	NA	NA	NA	NA	NA	NA	30	9e-06	0.000244675	0.092521	0.54738
chr2	Super-Scaffold_1	104673751	104674250	NA	NA	NA	NA	NA	28	2.1e-12	9.5429e-10	0.3593	0.1492	NA	NA	NA	NA	NA	NA	NA	NA	NA	NA	NA	NA	NA	NA	NA	NA	NA	NA	NA	NA
chr2	Super-Scaffold_1	104676751	104677250	NA	NA	NA	NA	NA	NA	NA	NA	NA	NA	18	2.1e-05	0.000505212	0.81454	0.60744	NA	NA	NA	NA	NA	NA	NA	NA	NA	NA	NA	NA	NA	NA	NA
chr2	Super-Scaffold_1	104677001	104677500	10	0.0017	0.00933559	0.8169	0.61247	10	0.00054	0.00445992	0.83525	0.61247	10	0.0019	0.0106969	0.81248	0.61247	NA	NA	NA	NA	NA	NA	NA	NA	NA	NA	NA	NA	NA	NA	NA
chr2	Super-Scaffold_1	104689001	104689500	NA	NA	NA	NA	NA	NA	NA	NA	NA	NA	NA	NA	NA	NA	NA	NA	NA	NA	NA	NA	NA	NA	NA	NA	NA	14	0.0062	0.0264979	0.28571	0.57719
chr2	Super-Scaffold_1	104691251	104691750	NA	NA	NA	NA	NA	NA	NA	NA	NA	NA	NA	NA	NA	NA	NA	28	0.00046	0.00465816	0.83925	0.59559	NA	NA	NA	NA	NA	NA	NA	NA	NA	NA
chr2	Super-Scaffold_1	104691501	104692000	22	7.2e-05	0.00104676	0.3584	0.69943	NA	NA	NA	NA	NA	NA	NA	NA	NA	NA	17	2.7e-05	0.000699722	0.76792	0.38936	18	9.3e-05	0.00161294	0.69813	0.39839	NA	NA	NA	NA	NA
chr2	Super-Scaffold_1	104691751	104692250	11	0.003	0.0148495	0.46025	0.85142	NA	NA	NA	NA	NA	NA	NA	NA	NA	NA	NA	NA	NA	NA	NA	NA	NA	NA	NA	NA	NA	NA	NA	NA	NA
chr2	Super-Scaffold_1	104710001	104710500	NA	NA	NA	NA	NA	29	0.0028	0.0154933	0.79383	0.59085	NA	NA	NA	NA	NA	NA	NA	NA	NA	NA	NA	NA	NA	NA	NA	NA	NA	NA	NA	NA
chr2	Super-Scaffold_1	104722501	104723000	20	0.00043	0.0034576	0.86491	0.58851	NA	NA	NA	NA	NA	NA	NA	NA	NA	NA	NA	NA	NA	NA	NA	NA	NA	NA	NA	NA	NA	NA	NA	NA	NA
chr2	Super-Scaffold_1	104726251	104726750	16	0.00023	0.00226289	0.77174	0.98958	NA	NA	NA	NA	NA	NA	NA	NA	NA	NA	NA	NA	NA	NA	NA	NA	NA	NA	NA	NA	NA	NA	NA	NA	NA
chr2	Super-Scaffold_1	104729501	104730000	15	0.00035	0.0030084	0.85556	0.51114	19	0.0031	0.0168961	0.8	0.52508	NA	NA	NA	NA	NA	NA	NA	NA	NA	NA	NA	NA	NA	NA	NA	NA	NA	NA	NA	NA
chr2	Super-Scaffold_1	104729751	104730250	10	0.00079	0.00527987	0.95	0.55448	NA	NA	NA	NA	NA	NA	NA	NA	NA	NA	NA	NA	NA	NA	NA	NA	NA	NA	NA	NA	NA	NA	NA	NA	NA
chr2	Super-Scaffold_1	104772001	104772500	NA	NA	NA	NA	NA	NA	NA	NA	NA	NA	10	0.0015	0.00889331	0.62683	0.41797	NA	NA	NA	NA	NA	NA	NA	NA	NA	NA	NA	NA	NA	NA	NA
chr2	Super-Scaffold_1	104772251	104772750	NA	NA	NA	NA	NA	12	3.9e-05	0.000759085	0.55111	0.33129	NA	NA	NA	NA	NA	NA	NA	NA	NA	NA	NA	NA	NA	NA	NA	NA	NA	NA	NA	NA
chr2	Super-Scaffold_1	104862751	104863250	NA	NA	NA	NA	NA	NA	NA	NA	NA	NA	NA	NA	NA	NA	NA	12	0.0011	0.00856607	0.4189	0.79874	NA	NA	NA	NA	NA	NA	NA	NA	NA	NA
chr2	Super-Scaffold_1	104881501	104882000	NA	NA	NA	NA	NA	NA	NA	NA	NA	NA	NA	NA	NA	NA	NA	NA	NA	NA	NA	NA	18	1.7e-05	0.000501772	0.4067	0.19129	NA	NA	NA	NA	NA
chr2	Super-Scaffold_1	104887501	104888000	NA	NA	NA	NA	NA	NA	NA	NA	NA	NA	16	0.0063	0.0295755	0.32993	0.53073	NA	NA	NA	NA	NA	NA	NA	NA	NA	NA	NA	NA	NA	NA	NA
chr2	Super-Scaffold_1	104984751	104985250	NA	NA	NA	NA	NA	NA	NA	NA	NA	NA	10	6.6e-05	0.00106349	0.74443	0.24992	NA	NA	NA	NA	NA	NA	NA	NA	NA	NA	NA	NA	NA	NA	NA
chr2	Super-Scaffold_1	104985001	104985500	NA	NA	NA	NA	NA	NA	NA	NA	NA	NA	12	0.0021	0.0115915	0.71812	0.37355	NA	NA	NA	NA	NA	NA	NA	NA	NA	NA	NA	NA	NA	NA	NA
chr2	Super-Scaffold_1	105012251	105012750	NA	NA	NA	NA	NA	NA	NA	NA	NA	NA	NA	NA	NA	NA	NA	12	4.1e-05	0.000931568	0.32486	0.58525	NA	NA	NA	NA	NA	13	9.5e-05	0.00120405	0.57356	0.33577
chr2	Super-Scaffold_1	105012501	105013000	NA	NA	NA	NA	NA	NA	NA	NA	NA	NA	NA	NA	NA	NA	NA	NA	NA	NA	NA	NA	NA	NA	NA	NA	NA	14	0.0005	0.00358716	0.60524	0.39152
chr2	Super-Scaffold_1	105019751	105020250	NA	NA	NA	NA	NA	NA	NA	NA	NA	NA	NA	NA	NA	NA	NA	NA	NA	NA	NA	NA	NA	NA	NA	NA	NA	10	0.0031	0.0143767	0.81623	0.59963
chr2	Super-Scaffold_1	105115251	105115750	12	0.0007	0.00484872	0.95481	0.71254	NA	NA	NA	NA	NA	NA	NA	NA	NA	NA	NA	NA	NA	NA	NA	NA	NA	NA	NA	NA	NA	NA	NA	NA	NA
chr2	Super-Scaffold_1	105115501	105116000	12	0.0007	0.00484872	0.95481	0.71254	NA	NA	NA	NA	NA	NA	NA	NA	NA	NA	NA	NA	NA	NA	NA	NA	NA	NA	NA	NA	NA	NA	NA	NA	NA
chr2	Super-Scaffold_1	105126501	105127000	10	0.0031	0.0152465	0.84304	0.56654	NA	NA	NA	NA	NA	NA	NA	NA	NA	NA	NA	NA	NA	NA	NA	NA	NA	NA	NA	NA	NA	NA	NA	NA	NA
chr2	Super-Scaffold_1	105171751	105172250	NA	NA	NA	NA	NA	NA	NA	NA	NA	NA	16	0.00054	0.00425786	0.69176	0.48544	NA	NA	NA	NA	NA	NA	NA	NA	NA	NA	NA	NA	NA	NA	NA
chr2	Super-Scaffold_1	105174251	105174750	NA	NA	NA	NA	NA	NA	NA	NA	NA	NA	11	0.0014	0.00841015	0.6355	0.92523	NA	NA	NA	NA	NA	NA	NA	NA	NA	NA	NA	NA	NA	NA	NA
chr2	Super-Scaffold_1	105195001	105195500	NA	NA	NA	NA	NA	NA	NA	NA	NA	NA	12	0.0007	0.00512198	0.87772	0.59027	NA	NA	NA	NA	NA	NA	NA	NA	NA	NA	NA	NA	NA	NA	NA
chr2	Super-Scaffold_1	105195251	105195750	NA	NA	NA	NA	NA	NA	NA	NA	NA	NA	12	0.0038	0.0189528	0.81661	0.57177	NA	NA	NA	NA	NA	NA	NA	NA	NA	NA	NA	NA	NA	NA	NA
chr2	Super-Scaffold_1	105225001	105225500	13	0.00058	0.00425201	0.91474	0.69916	NA	NA	NA	NA	NA	NA	NA	NA	NA	NA	NA	NA	NA	NA	NA	NA	NA	NA	NA	NA	NA	NA	NA	NA	NA
chr2	Super-Scaffold_1	105225251	105225750	14	0.0011	0.00668593	0.9049	0.70057	NA	NA	NA	NA	NA	NA	NA	NA	NA	NA	NA	NA	NA	NA	NA	NA	NA	NA	NA	NA	NA	NA	NA	NA	NA
chr2	Super-Scaffold_1	105264001	105264500	29	2.6e-05	0.000512922	0.6143	0.35167	NA	NA	NA	NA	NA	30	0.00066	0.00491895	0.62786	0.42304	NA	NA	NA	NA	NA	NA	NA	NA	NA	NA	NA	NA	NA	NA	NA
chr2	Super-Scaffold_1	105274751	105275250	NA	NA	NA	NA	NA	NA	NA	NA	NA	NA	NA	NA	NA	NA	NA	22	1.3e-05	0.000418231	0.74361	0.42856	NA	NA	NA	NA	NA	NA	NA	NA	NA	NA
chr2	Super-Scaffold_1	105275001	105275500	20	0.0076	0.0337281	0.42039	0.66422	NA	NA	NA	NA	NA	NA	NA	NA	NA	NA	19	2.9e-06	0.000143546	0.76925	0.40381	NA	NA	NA	NA	NA	NA	NA	NA	NA	NA
chr2	Super-Scaffold_1	105277251	105277750	13	0.0011	0.00668593	0.63959	0.26923	NA	NA	NA	NA	NA	14	0.004	0.0198264	0.64926	0.34524	NA	NA	NA	NA	NA	NA	NA	NA	NA	NA	NA	NA	NA	NA	NA
chr2	Super-Scaffold_1	105319001	105319500	NA	NA	NA	NA	NA	NA	NA	NA	NA	NA	NA	NA	NA	NA	NA	19	0.0012	0.00916913	0.44314	0.66366	NA	NA	NA	NA	NA	NA	NA	NA	NA	NA
chr2	Super-Scaffold_1	105323251	105323750	NA	NA	NA	NA	NA	NA	NA	NA	NA	NA	10	0.00083	0.00576201	0.7064	0.34156	NA	NA	NA	NA	NA	NA	NA	NA	NA	NA	NA	NA	NA	NA	NA
chr2	Super-Scaffold_1	105323501	105324000	NA	NA	NA	NA	NA	NA	NA	NA	NA	NA	15	6.4e-05	0.00104412	0.74417	0.43376	NA	NA	NA	NA	NA	NA	NA	NA	NA	NA	NA	NA	NA	NA	NA
chr2	Super-Scaffold_1	105323751	105324250	NA	NA	NA	NA	NA	NA	NA	NA	NA	NA	11	0.00011	0.0014666	0.87363	0.57731	NA	NA	NA	NA	NA	NA	NA	NA	NA	NA	NA	NA	NA	NA	NA
chr2	Super-Scaffold_1	105330751	105331250	10	2.4e-06	9.31488e-05	0.86635	0.41923	NA	NA	NA	NA	NA	NA	NA	NA	NA	NA	NA	NA	NA	NA	NA	NA	NA	NA	NA	NA	NA	NA	NA	NA	NA
chr2	Super-Scaffold_1	105344001	105344500	NA	NA	NA	NA	NA	NA	NA	NA	NA	NA	NA	NA	NA	NA	NA	NA	NA	NA	NA	NA	11	1.5e-06	8.8909e-05	0.52901	0.14403	NA	NA	NA	NA	NA
chr2	Super-Scaffold_1	105347251	105347750	NA	NA	NA	NA	NA	NA	NA	NA	NA	NA	NA	NA	NA	NA	NA	12	0.00028	0.00331807	0.58214	0.83763	NA	NA	NA	NA	NA	NA	NA	NA	NA	NA
chr2	Super-Scaffold_1	105364251	105364750	16	0.00095	0.00607794	0.85556	0.64946	NA	NA	NA	NA	NA	NA	NA	NA	NA	NA	NA	NA	NA	NA	NA	NA	NA	NA	NA	NA	NA	NA	NA	NA	NA
chr2	Super-Scaffold_1	105413251	105413750	13	0.0051	0.0234921	0.59192	0.87203	NA	NA	NA	NA	NA	17	0.00098	0.00651445	0.58694	0.85761	NA	NA	NA	NA	NA	NA	NA	NA	NA	NA	NA	NA	NA	NA	NA
chr2	Super-Scaffold_1	105423751	105424250	NA	NA	NA	NA	NA	NA	NA	NA	NA	NA	NA	NA	NA	NA	NA	10	0.0013	0.00975216	0.2922	0.63115	NA	NA	NA	NA	NA	NA	NA	NA	NA	NA
chr2	Super-Scaffold_1	105431751	105432250	10	0.0097	0.0422934	0.622	0.33974	NA	NA	NA	NA	NA	NA	NA	NA	NA	NA	NA	NA	NA	NA	NA	NA	NA	NA	NA	NA	NA	NA	NA	NA	NA
chr2	Super-Scaffold_1	105435001	105435500	NA	NA	NA	NA	NA	NA	NA	NA	NA	NA	NA	NA	NA	NA	NA	22	0.0011	0.00856607	0.4287	0.6808	NA	NA	NA	NA	NA	NA	NA	NA	NA	NA
chr2	Super-Scaffold_1	105435251	105435750	NA	NA	NA	NA	NA	NA	NA	NA	NA	NA	NA	NA	NA	NA	NA	17	0.001	0.00799572	0.36602	0.72328	NA	NA	NA	NA	NA	NA	NA	NA	NA	NA
chr2	Super-Scaffold_1	105435751	105436250	NA	NA	NA	NA	NA	NA	NA	NA	NA	NA	22	1.4e-05	0.000385572	0.85289	0.59265	NA	NA	NA	NA	NA	NA	NA	NA	NA	NA	NA	NA	NA	NA	NA
chr2	Super-Scaffold_1	105436001	105436500	NA	NA	NA	NA	NA	NA	NA	NA	NA	NA	18	7.1e-08	8.38633e-06	0.91656	0.55284	NA	NA	NA	NA	NA	NA	NA	NA	NA	NA	NA	NA	NA	NA	NA
chr2	Super-Scaffold_1	105438751	105439250	NA	NA	NA	NA	NA	NA	NA	NA	NA	NA	10	0.0047	0.0228003	0.89667	0.61447	NA	NA	NA	NA	NA	NA	NA	NA	NA	NA	NA	NA	NA	NA	NA
chr2	Super-Scaffold_1	105441251	105441750	23	0.00067	0.00469258	0.74852	0.46948	NA	NA	NA	NA	NA	22	0.00053	0.0042074	0.74874	0.46302	NA	NA	NA	NA	NA	NA	NA	NA	NA	NA	NA	NA	NA	NA	NA
chr2	Super-Scaffold_1	105441501	105442000	NA	NA	NA	NA	NA	NA	NA	NA	NA	NA	25	0.00018	0.00203607	0.90334	0.65055	NA	NA	NA	NA	NA	NA	NA	NA	NA	NA	NA	NA	NA	NA	NA
chr2	Super-Scaffold_1	105456251	105456750	19	2.3e-07	1.58094e-05	0.38667	0.15704	NA	NA	NA	NA	NA	19	5.1e-08	6.40554e-06	0.51075	0.15265	NA	NA	NA	NA	NA	NA	NA	NA	NA	NA	NA	NA	NA	NA	NA
chr2	Super-Scaffold_1	105456501	105457000	21	0.00022	0.00219755	0.56798	0.33779	NA	NA	NA	NA	NA	20	9.9e-06	0.000303652	0.64995	0.30478	NA	NA	NA	NA	NA	NA	NA	NA	NA	NA	NA	NA	NA	NA	NA
chr2	Super-Scaffold_1	105484001	105484500	NA	NA	NA	NA	NA	NA	NA	NA	NA	NA	12	1.3e-05	0.000366673	0.45703	0.78732	NA	NA	NA	NA	NA	NA	NA	NA	NA	NA	NA	NA	NA	NA	NA
chr2	Super-Scaffold_1	105484251	105484750	NA	NA	NA	NA	NA	NA	NA	NA	NA	NA	20	0.00014	0.00172332	0.41309	0.65406	NA	NA	NA	NA	NA	NA	NA	NA	NA	NA	NA	NA	NA	NA	NA
chr2	Super-Scaffold_1	105488501	105489000	NA	NA	NA	NA	NA	NA	NA	NA	NA	NA	NA	NA	NA	NA	NA	NA	NA	NA	NA	NA	14	0.00021	0.00275221	0.26554	0.538	NA	NA	NA	NA	NA
chr2	Super-Scaffold_1	105517251	105517750	10	4.8e-05	0.000783481	0.90804	0.64629	10	4.8e-05	0.0008708	0.92063	0.64408	NA	NA	NA	NA	NA	NA	NA	NA	NA	NA	NA	NA	NA	NA	NA	NA	NA	NA	NA	NA
chr2	Super-Scaffold_1	105522501	105523000	NA	NA	NA	NA	NA	NA	NA	NA	NA	NA	16	2.3e-05	0.000538287	0.90027	0.59114	NA	NA	NA	NA	NA	NA	NA	NA	NA	NA	NA	NA	NA	NA	NA
chr2	Super-Scaffold_1	105522751	105523250	NA	NA	NA	NA	NA	NA	NA	NA	NA	NA	14	2.1e-05	0.000505212	0.88095	0.5535	NA	NA	NA	NA	NA	NA	NA	NA	NA	NA	NA	NA	NA	NA	NA
chr2	Super-Scaffold_1	105539251	105539750	NA	NA	NA	NA	NA	NA	NA	NA	NA	NA	11	0.0062	0.0291437	0.86841	0.65401	NA	NA	NA	NA	NA	NA	NA	NA	NA	NA	NA	NA	NA	NA	NA
chr2	Super-Scaffold_1	105539751	105540250	NA	NA	NA	NA	NA	NA	NA	NA	NA	NA	10	0.0017	0.00977272	0.85803	0.60999	NA	NA	NA	NA	NA	NA	NA	NA	NA	NA	NA	NA	NA	NA	NA
chr2	Super-Scaffold_1	105558251	105558750	22	4.5e-08	4.24916e-06	0.34694	0.1037	NA	NA	NA	NA	NA	18	0.00016	0.00188749	0.32938	0.11446	NA	NA	NA	NA	NA	NA	NA	NA	NA	NA	NA	NA	NA	NA	NA
chr2	Super-Scaffold_1	105613001	105613500	NA	NA	NA	NA	NA	NA	NA	NA	NA	NA	12	0.0016	0.0093066	0.82742	0.59626	NA	NA	NA	NA	NA	NA	NA	NA	NA	NA	NA	NA	NA	NA	NA
chr2	Super-Scaffold_1	105628501	105629000	NA	NA	NA	NA	NA	NA	NA	NA	NA	NA	19	4.6e-05	0.000840341	0.87215	0.64617	NA	NA	NA	NA	NA	NA	NA	NA	NA	NA	NA	NA	NA	NA	NA
chr2	Super-Scaffold_1	105638751	105639250	19	0.004	0.0189549	0.39744	0.61959	NA	NA	NA	NA	NA	NA	NA	NA	NA	NA	NA	NA	NA	NA	NA	NA	NA	NA	NA	NA	NA	NA	NA	NA	NA
chr2	Super-Scaffold_1	105657501	105658000	NA	NA	NA	NA	NA	NA	NA	NA	NA	NA	NA	NA	NA	NA	NA	NA	NA	NA	NA	NA	11	0.0053	0.0296171	0.88183	0.67497	NA	NA	NA	NA	NA
chr2	Super-Scaffold_1	105660751	105661250	NA	NA	NA	NA	NA	NA	NA	NA	NA	NA	NA	NA	NA	NA	NA	16	0.0041	0.0247296	0.44528	0.70779	NA	NA	NA	NA	NA	NA	NA	NA	NA	NA
chr2	Super-Scaffold_1	105661001	105661500	NA	NA	NA	NA	NA	NA	NA	NA	NA	NA	NA	NA	NA	NA	NA	28	0.00092	0.00763404	0.39244	0.60946	NA	NA	NA	NA	NA	NA	NA	NA	NA	NA
chr2	Super-Scaffold_1	105671751	105672250	NA	NA	NA	NA	NA	NA	NA	NA	NA	NA	14	0.00036	0.00324124	0.82226	0.54969	NA	NA	NA	NA	NA	NA	NA	NA	NA	NA	NA	NA	NA	NA	NA
chr2	Super-Scaffold_1	105672001	105672500	NA	NA	NA	NA	NA	NA	NA	NA	NA	NA	12	0.0022	0.0120148	0.80639	0.54769	NA	NA	NA	NA	NA	NA	NA	NA	NA	NA	NA	NA	NA	NA	NA
chr2	Super-Scaffold_1	105736501	105737000	NA	NA	NA	NA	NA	NA	NA	NA	NA	NA	NA	NA	NA	NA	NA	10	0.0016	0.0114027	0.85873	0.63503	10	0.00051	0.00493098	0.89807	0.63503	NA	NA	NA	NA	NA
chr2	Super-Scaffold_1	105736751	105737250	NA	NA	NA	NA	NA	NA	NA	NA	NA	NA	NA	NA	NA	NA	NA	NA	NA	NA	NA	NA	10	0.00041	0.00424043	0.9278	0.68227	NA	NA	NA	NA	NA
chr2	Super-Scaffold_1	105781251	105781750	NA	NA	NA	NA	NA	NA	NA	NA	NA	NA	NA	NA	NA	NA	NA	22	2.4e-06	0.000125138	0.866	0.64477	NA	NA	NA	NA	NA	NA	NA	NA	NA	NA
chr2	Super-Scaffold_1	105790501	105791000	NA	NA	NA	NA	NA	16	9.6e-09	1.30331e-06	0.40766	0.083334	NA	NA	NA	NA	NA	NA	NA	NA	NA	NA	30	1.5e-12	9.08847e-10	1.8889e-07	0.4123	31	1.4e-09	2.94572e-07	2.4731e-07	0.4495
chr2	Super-Scaffold_1	105825751	105826250	NA	NA	NA	NA	NA	17	0.0027	0.0150059	0.66135	0.86725	NA	NA	NA	NA	NA	NA	NA	NA	NA	NA	NA	NA	NA	NA	NA	NA	NA	NA	NA	NA
chr2	Super-Scaffold_1	105844001	105844500	NA	NA	NA	NA	NA	NA	NA	NA	NA	NA	NA	NA	NA	NA	NA	NA	NA	NA	NA	NA	15	0.004	0.0231574	0.72916	0.98352	NA	NA	NA	NA	NA
chr2	Super-Scaffold_1	105848751	105849250	NA	NA	NA	NA	NA	NA	NA	NA	NA	NA	NA	NA	NA	NA	NA	NA	NA	NA	NA	NA	NA	NA	NA	NA	NA	15	0.00011	0.00130731	0.86484	0.64839
chr2	Super-Scaffold_1	105859501	105860000	NA	NA	NA	NA	NA	NA	NA	NA	NA	NA	NA	NA	NA	NA	NA	11	0.00087	0.00732127	0.82671	0.5707	11	0.001	0.00777439	0.81767	0.5707	NA	NA	NA	NA	NA
chr2	Super-Scaffold_1	105859751	105860250	NA	NA	NA	NA	NA	NA	NA	NA	NA	NA	NA	NA	NA	NA	NA	NA	NA	NA	NA	NA	20	0.00056	0.00525372	0.81924	0.59323	NA	NA	NA	NA	NA
chr2	Super-Scaffold_1	105874001	105874500	NA	NA	NA	NA	NA	13	0.00014	0.00176244	0.72136	0.40881	12	0.00057	0.00441828	0.67261	0.32768	NA	NA	NA	NA	NA	NA	NA	NA	NA	NA	NA	NA	NA	NA	NA
chr2	Super-Scaffold_1	105874251	105874750	NA	NA	NA	NA	NA	13	0.0013	0.00837779	0.688	0.45121	13	0.0025	0.0133371	0.68431	0.42556	NA	NA	NA	NA	NA	NA	NA	NA	NA	NA	NA	NA	NA	NA	NA
chr2	Super-Scaffold_1	105885751	105886250	13	0.00053	0.00399282	0.58315	0.81128	NA	NA	NA	NA	NA	NA	NA	NA	NA	NA	NA	NA	NA	NA	NA	NA	NA	NA	NA	NA	NA	NA	NA	NA	NA
chr2	Super-Scaffold_1	105899751	105900250	16	0.0027	0.0135657	0.75173	0.50331	NA	NA	NA	NA	NA	NA	NA	NA	NA	NA	NA	NA	NA	NA	NA	NA	NA	NA	NA	NA	NA	NA	NA	NA	NA
chr2	Super-Scaffold_1	105900001	105900500	14	0.0071	0.0316875	0.72103	0.45728	NA	NA	NA	NA	NA	NA	NA	NA	NA	NA	NA	NA	NA	NA	NA	NA	NA	NA	NA	NA	NA	NA	NA	NA	NA
chr2	Super-Scaffold_1	105900251	105900750	NA	NA	NA	NA	NA	NA	NA	NA	NA	NA	NA	NA	NA	NA	NA	19	3.2e-05	0.000784558	0.86842	0.54627	NA	NA	NA	NA	NA	NA	NA	NA	NA	NA
chr2	Super-Scaffold_1	105925751	105926250	NA	NA	NA	NA	NA	NA	NA	NA	NA	NA	NA	NA	NA	NA	NA	NA	NA	NA	NA	NA	12	0.0021	0.013649	0.96528	0.71996	NA	NA	NA	NA	NA
chr2	Super-Scaffold_1	105930751	105931250	NA	NA	NA	NA	NA	13	0.00077	0.00571924	0.73641	0.95164	NA	NA	NA	NA	NA	NA	NA	NA	NA	NA	NA	NA	NA	NA	NA	NA	NA	NA	NA	NA
chr2	Super-Scaffold_1	105976251	105976750	NA	NA	NA	NA	NA	NA	NA	NA	NA	NA	NA	NA	NA	NA	NA	25	9.6e-05	0.00162998	0.67047	0.88971	NA	NA	NA	NA	NA	NA	NA	NA	NA	NA
chr2	Super-Scaffold_1	105976501	105977000	NA	NA	NA	NA	NA	NA	NA	NA	NA	NA	NA	NA	NA	NA	NA	18	1.7e-05	0.000503362	0.60757	0.91739	NA	NA	NA	NA	NA	NA	NA	NA	NA	NA
chr2	Super-Scaffold_1	105984751	105985250	NA	NA	NA	NA	NA	11	0.0025	0.0141028	0.50866	0.83117	NA	NA	NA	NA	NA	NA	NA	NA	NA	NA	NA	NA	NA	NA	NA	NA	NA	NA	NA	NA
chr2	Super-Scaffold_1	105986501	105987000	NA	NA	NA	NA	NA	NA	NA	NA	NA	NA	NA	NA	NA	NA	NA	NA	NA	NA	NA	NA	NA	NA	NA	NA	NA	14	0.00044	0.00328454	0.59347	0.24156
chr2	Super-Scaffold_1	105989001	105989500	21	6.5e-05	0.000975104	0.71855	0.94341	NA	NA	NA	NA	NA	NA	NA	NA	NA	NA	NA	NA	NA	NA	NA	NA	NA	NA	NA	NA	NA	NA	NA	NA	NA
chr2	Super-Scaffold_1	105989251	105989750	18	0.0013	0.00758859	0.73498	0.94446	NA	NA	NA	NA	NA	NA	NA	NA	NA	NA	NA	NA	NA	NA	NA	NA	NA	NA	NA	NA	NA	NA	NA	NA	NA
chr2	Super-Scaffold_1	106005001	106005500	NA	NA	NA	NA	NA	NA	NA	NA	NA	NA	NA	NA	NA	NA	NA	NA	NA	NA	NA	NA	NA	NA	NA	NA	NA	12	3.2e-05	0.000582147	0.98425	0.65854
chr2	Super-Scaffold_1	106007751	106008250	12	0.00067	0.00469258	0.85417	0.62136	NA	NA	NA	NA	NA	NA	NA	NA	NA	NA	NA	NA	NA	NA	NA	NA	NA	NA	NA	NA	NA	NA	NA	NA	NA
chr2	Super-Scaffold_1	106008001	106008500	12	0.00067	0.00469258	0.85417	0.62136	NA	NA	NA	NA	NA	NA	NA	NA	NA	NA	NA	NA	NA	NA	NA	NA	NA	NA	NA	NA	NA	NA	NA	NA	NA
chr2	Super-Scaffold_1	106041501	106042000	NA	NA	NA	NA	NA	NA	NA	NA	NA	NA	NA	NA	NA	NA	NA	NA	NA	NA	NA	NA	11	0.00039	0.00411421	0.56435	0.83494	NA	NA	NA	NA	NA
chr2	Super-Scaffold_1	106069251	106069750	NA	NA	NA	NA	NA	NA	NA	NA	NA	NA	NA	NA	NA	NA	NA	NA	NA	NA	NA	NA	NA	NA	NA	NA	NA	21	0.00039	0.00301803	0.62578	0.33359
chr2	Super-Scaffold_1	106069501	106070000	NA	NA	NA	NA	NA	NA	NA	NA	NA	NA	NA	NA	NA	NA	NA	21	0.0024	0.0157143	0.23419	0.51107	NA	NA	NA	NA	NA	NA	NA	NA	NA	NA
chr2	Super-Scaffold_1	106082751	106083250	NA	NA	NA	NA	NA	10	0.00017	0.00201783	0.52621	0.084926	NA	NA	NA	NA	NA	NA	NA	NA	NA	NA	NA	NA	NA	NA	NA	NA	NA	NA	NA	NA
chr2	Super-Scaffold_1	106088251	106088750	NA	NA	NA	NA	NA	NA	NA	NA	NA	NA	NA	NA	NA	NA	NA	13	0.0011	0.00856607	0.62192	0.8661	NA	NA	NA	NA	NA	NA	NA	NA	NA	NA
chr2	Super-Scaffold_1	106095751	106096250	NA	NA	NA	NA	NA	NA	NA	NA	NA	NA	12	0.0039	0.0193718	0.54072	0.80578	NA	NA	NA	NA	NA	NA	NA	NA	NA	NA	NA	NA	NA	NA	NA
chr2	Super-Scaffold_1	106097501	106098000	NA	NA	NA	NA	NA	NA	NA	NA	NA	NA	NA	NA	NA	NA	NA	17	7e-07	5.08954e-05	0.62771	0.86382	NA	NA	NA	NA	NA	NA	NA	NA	NA	NA
chr2	Super-Scaffold_1	106097751	106098250	NA	NA	NA	NA	NA	13	1.8e-05	0.000444646	0.64713	0.90123	NA	NA	NA	NA	NA	16	3.1e-05	0.000767517	0.65188	0.85869	NA	NA	NA	NA	NA	NA	NA	NA	NA	NA
chr2	Super-Scaffold_1	106123251	106123750	NA	NA	NA	NA	NA	NA	NA	NA	NA	NA	20	0.00052	0.00414057	0.88005	0.67828	NA	NA	NA	NA	NA	NA	NA	NA	NA	NA	NA	NA	NA	NA	NA
chr2	Super-Scaffold_1	106124001	106124500	NA	NA	NA	NA	NA	NA	NA	NA	NA	NA	NA	NA	NA	NA	NA	NA	NA	NA	NA	NA	NA	NA	NA	NA	NA	14	0.00012	0.00138272	0.75493	0.4451
chr2	Super-Scaffold_1	106124751	106125250	NA	NA	NA	NA	NA	NA	NA	NA	NA	NA	13	0.0077	0.0355561	0.66456	0.33974	NA	NA	NA	NA	NA	NA	NA	NA	NA	NA	18	0.0037	0.0167717	0.62764	0.38924
chr2	Super-Scaffold_1	106125501	106126000	NA	NA	NA	NA	NA	NA	NA	NA	NA	NA	14	0.0011	0.00700338	0.88217	0.66419	NA	NA	NA	NA	NA	14	6.6e-05	0.00127287	0.88234	0.65729	NA	NA	NA	NA	NA
chr2	Super-Scaffold_1	106181751	106182250	NA	NA	NA	NA	NA	10	0.0015	0.00939107	0.9218	0.70243	NA	NA	NA	NA	NA	NA	NA	NA	NA	NA	NA	NA	NA	NA	NA	NA	NA	NA	NA	NA
chr2	Super-Scaffold_1	106252501	106253000	NA	NA	NA	NA	NA	NA	NA	NA	NA	NA	NA	NA	NA	NA	NA	13	0.0011	0.00856607	0.72621	0.949	13	9.1e-05	0.00158709	0.67311	0.95198	NA	NA	NA	NA	NA
chr2	Super-Scaffold_1	106252751	106253250	NA	NA	NA	NA	NA	NA	NA	NA	NA	NA	NA	NA	NA	NA	NA	14	0.00018	0.00244675	0.72678	0.97052	NA	NA	NA	NA	NA	NA	NA	NA	NA	NA
chr2	Super-Scaffold_1	106280501	106281000	NA	NA	NA	NA	NA	12	0.0039	0.020576	0.79661	0.56886	NA	NA	NA	NA	NA	NA	NA	NA	NA	NA	NA	NA	NA	NA	NA	NA	NA	NA	NA	NA
chr2	Super-Scaffold_1	106283501	106284000	11	0.0053	0.024309	0.73409	0.50632	NA	NA	NA	NA	NA	NA	NA	NA	NA	NA	NA	NA	NA	NA	NA	NA	NA	NA	NA	NA	NA	NA	NA	NA	NA
chr2	Super-Scaffold_1	106392501	106393000	NA	NA	NA	NA	NA	16	2.2e-05	0.00051014	0.50038	0.22282	NA	NA	NA	NA	NA	NA	NA	NA	NA	NA	NA	NA	NA	NA	NA	NA	NA	NA	NA	NA
chr2	Super-Scaffold_1	106394751	106395250	NA	NA	NA	NA	NA	NA	NA	NA	NA	NA	13	7.4e-05	0.00114045	0.83027	0.56025	NA	NA	NA	NA	NA	NA	NA	NA	NA	NA	13	1.4e-06	6.59078e-05	0.83071	0.57446
chr2	Super-Scaffold_1	106426501	106427000	NA	NA	NA	NA	NA	19	0.00016	0.00193565	0.83691	0.57818	NA	NA	NA	NA	NA	NA	NA	NA	NA	NA	NA	NA	NA	NA	NA	NA	NA	NA	NA	NA
chr2	Super-Scaffold_1	106426751	106427250	NA	NA	NA	NA	NA	17	0.004	0.0210273	0.69475	0.46965	NA	NA	NA	NA	NA	NA	NA	NA	NA	NA	NA	NA	NA	NA	NA	NA	NA	NA	NA	NA
chr2	Super-Scaffold_1	106433001	106433500	NA	NA	NA	NA	NA	NA	NA	NA	NA	NA	NA	NA	NA	NA	NA	19	0.00041	0.00431476	0.87384	0.67211	NA	NA	NA	NA	NA	NA	NA	NA	NA	NA
chr2	Super-Scaffold_1	106505001	106505500	NA	NA	NA	NA	NA	NA	NA	NA	NA	NA	NA	NA	NA	NA	NA	30	5.7e-06	0.000235177	0.60559	0.81648	NA	NA	NA	NA	NA	NA	NA	NA	NA	NA
chr2	Super-Scaffold_1	106549751	106550250	NA	NA	NA	NA	NA	NA	NA	NA	NA	NA	NA	NA	NA	NA	NA	NA	NA	NA	NA	NA	10	0.00064	0.00574639	0.68687	0.8889	NA	NA	NA	NA	NA
chr2	Super-Scaffold_1	106550751	106551250	NA	NA	NA	NA	NA	NA	NA	NA	NA	NA	18	0.00044	0.00369558	0.74858	0.4157	NA	NA	NA	NA	NA	NA	NA	NA	NA	NA	NA	NA	NA	NA	NA
chr2	Super-Scaffold_1	106554501	106555000	NA	NA	NA	NA	NA	12	2.2e-05	0.00051014	0.76464	0.42234	NA	NA	NA	NA	NA	10	0.0013	0.00975216	0.76376	0.35668	NA	NA	NA	NA	NA	NA	NA	NA	NA	NA
chr2	Super-Scaffold_1	106554751	106555250	18	0.0069	0.0308897	0.04167	0.28945	NA	NA	NA	NA	NA	NA	NA	NA	NA	NA	14	2.1e-10	7.08339e-08	0.45589	0.036534	14	7.4e-11	2.67532e-08	0.58333	0.053078	NA	NA	NA	NA	NA
chr2	Super-Scaffold_1	106555001	106555500	NA	NA	NA	NA	NA	NA	NA	NA	NA	NA	NA	NA	NA	NA	NA	NA	NA	NA	NA	NA	10	3.5e-08	5.00064e-06	0.45	0.066667	NA	NA	NA	NA	NA
chr2	Super-Scaffold_1	106598501	106599000	14	0.00045	0.0035784	0.55854	0.79657	NA	NA	NA	NA	NA	NA	NA	NA	NA	NA	NA	NA	NA	NA	NA	NA	NA	NA	NA	NA	NA	NA	NA	NA	NA
chr2	Super-Scaffold_1	106620751	106621250	NA	NA	NA	NA	NA	NA	NA	NA	NA	NA	NA	NA	NA	NA	NA	14	0.0092	0.0513538	0.62218	0.3254	10	5e-07	3.95629e-05	0.77	0.0889	NA	NA	NA	NA	NA
chr2	Super-Scaffold_1	106621001	106621500	NA	NA	NA	NA	NA	NA	NA	NA	NA	NA	NA	NA	NA	NA	NA	NA	NA	NA	NA	NA	18	7.3e-06	0.000283833	0.7215	0.34378	NA	NA	NA	NA	NA
chr2	Super-Scaffold_1	106627001	106627500	NA	NA	NA	NA	NA	NA	NA	NA	NA	NA	14	1.9e-06	9.39051e-05	0.91082	0.58713	NA	NA	NA	NA	NA	NA	NA	NA	NA	NA	NA	NA	NA	NA	NA
chr2	Super-Scaffold_1	106628001	106628500	NA	NA	NA	NA	NA	NA	NA	NA	NA	NA	23	0.00036	0.00324124	0.89684	0.65002	NA	NA	NA	NA	NA	NA	NA	NA	NA	NA	NA	NA	NA	NA	NA
chr2	Super-Scaffold_1	106628251	106628750	NA	NA	NA	NA	NA	NA	NA	NA	NA	NA	NA	NA	NA	NA	NA	NA	NA	NA	NA	NA	NA	NA	NA	NA	NA	10	0.0078	0.0326871	0.76516	0.51077
chr2	Super-Scaffold_1	106628501	106629000	NA	NA	NA	NA	NA	NA	NA	NA	NA	NA	NA	NA	NA	NA	NA	NA	NA	NA	NA	NA	NA	NA	NA	NA	NA	18	0.0035	0.0159792	0.83944	0.62099
chr2	Super-Scaffold_1	106634251	106634750	NA	NA	NA	NA	NA	NA	NA	NA	NA	NA	NA	NA	NA	NA	NA	NA	NA	NA	NA	NA	12	0.00064	0.00574639	0.85275	0.47344	NA	NA	NA	NA	NA
chr2	Super-Scaffold_1	106634501	106635000	NA	NA	NA	NA	NA	NA	NA	NA	NA	NA	NA	NA	NA	NA	NA	NA	NA	NA	NA	NA	14	0.00096	0.00765998	0.83066	0.48066	NA	NA	NA	NA	NA
chr2	Super-Scaffold_1	106646251	106646750	NA	NA	NA	NA	NA	NA	NA	NA	NA	NA	NA	NA	NA	NA	NA	12	0.005	0.0294947	0.38404	0.68459	NA	NA	NA	NA	NA	NA	NA	NA	NA	NA
chr2	Super-Scaffold_1	106646501	106647000	NA	NA	NA	NA	NA	NA	NA	NA	NA	NA	NA	NA	NA	NA	NA	NA	NA	NA	NA	NA	NA	NA	NA	NA	NA	21	0.00027	0.00237122	0.62081	0.37311
chr2	Super-Scaffold_1	106649751	106650250	NA	NA	NA	NA	NA	NA	NA	NA	NA	NA	NA	NA	NA	NA	NA	NA	NA	NA	NA	NA	NA	NA	NA	NA	NA	14	0.0012	0.00666591	0.9299	0.64725
chr2	Super-Scaffold_1	106650501	106651000	NA	NA	NA	NA	NA	10	0.0085	0.0415271	0.83697	0.50557	NA	NA	NA	NA	NA	NA	NA	NA	NA	NA	NA	NA	NA	NA	NA	NA	NA	NA	NA	NA
chr2	Super-Scaffold_1	106665751	106666250	NA	NA	NA	NA	NA	15	0.00016	0.00193565	0.92758	0.66544	NA	NA	NA	NA	NA	NA	NA	NA	NA	NA	NA	NA	NA	NA	NA	NA	NA	NA	NA	NA
chr2	Super-Scaffold_1	106672501	106673000	NA	NA	NA	NA	NA	NA	NA	NA	NA	NA	14	0.00033	0.00304315	0.7926	0.53529	NA	NA	NA	NA	NA	NA	NA	NA	NA	NA	NA	NA	NA	NA	NA
chr2	Super-Scaffold_1	106688001	106688500	NA	NA	NA	NA	NA	NA	NA	NA	NA	NA	13	0.00032	0.00298629	0.45164	0.78441	NA	NA	NA	NA	NA	NA	NA	NA	NA	NA	14	0.0032	0.0147838	0.50702	0.76833
chr2	Super-Scaffold_1	106695001	106695500	NA	NA	NA	NA	NA	NA	NA	NA	NA	NA	NA	NA	NA	NA	NA	14	2.7e-05	0.000699722	0.75102	0.95637	NA	NA	NA	NA	NA	NA	NA	NA	NA	NA
chr2	Super-Scaffold_1	106702751	106703250	NA	NA	NA	NA	NA	NA	NA	NA	NA	NA	NA	NA	NA	NA	NA	12	0.00097	0.00794019	0.68359	0.90402	NA	NA	NA	NA	NA	NA	NA	NA	NA	NA
chr2	Super-Scaffold_1	106703751	106704250	NA	NA	NA	NA	NA	NA	NA	NA	NA	NA	NA	NA	NA	NA	NA	NA	NA	NA	NA	NA	NA	NA	NA	NA	NA	12	0.0023	0.0111933	0.89152	0.6823
chr2	Super-Scaffold_1	106704751	106705250	25	2.6e-05	0.000512922	0.44011	0.20055	25	4.3e-08	4.43816e-06	0.45538	0.17359	NA	NA	NA	NA	NA	NA	NA	NA	NA	NA	NA	NA	NA	NA	NA	NA	NA	NA	NA	NA
chr2	Super-Scaffold_1	106705001	106705500	NA	NA	NA	NA	NA	25	1.2e-07	1.01191e-05	0.7001	0.36102	NA	NA	NA	NA	NA	NA	NA	NA	NA	NA	NA	NA	NA	NA	NA	NA	NA	NA	NA	NA
chr2	Super-Scaffold_1	106706501	106707000	NA	NA	NA	NA	NA	NA	NA	NA	NA	NA	NA	NA	NA	NA	NA	NA	NA	NA	NA	NA	10	0.0026	0.0162034	0.91704	0.63104	NA	NA	NA	NA	NA
chr2	Super-Scaffold_1	106708751	106709250	NA	NA	NA	NA	NA	22	0.0043	0.022353	0.62106	0.40777	NA	NA	NA	NA	NA	21	0.00013	0.0019742	0.65108	0.39566	NA	NA	NA	NA	NA	NA	NA	NA	NA	NA
chr2	Super-Scaffold_1	106715501	106716000	NA	NA	NA	NA	NA	NA	NA	NA	NA	NA	NA	NA	NA	NA	NA	NA	NA	NA	NA	NA	NA	NA	NA	NA	NA	11	0.0021	0.0103782	0.4946	0.81153
chr2	Super-Scaffold_1	106717001	106717500	12	0.00034	0.00295937	0.56702	0.28425	NA	NA	NA	NA	NA	NA	NA	NA	NA	NA	NA	NA	NA	NA	NA	NA	NA	NA	NA	NA	NA	NA	NA	NA	NA
chr2	Super-Scaffold_1	106742751	106743250	NA	NA	NA	NA	NA	NA	NA	NA	NA	NA	12	0.0037	0.018526	0.95846	0.66343	NA	NA	NA	NA	NA	NA	NA	NA	NA	NA	12	0.0011	0.00622617	0.89688	0.55069
chr2	Super-Scaffold_1	106768001	106768500	21	0.0041	0.0193587	0.46525	0.67232	NA	NA	NA	NA	NA	13	5.3e-05	0.000920669	0.84964	0.47948	NA	NA	NA	NA	NA	12	1.8e-07	1.80378e-05	0.87798	0.46243	NA	NA	NA	NA	NA
chr2	Super-Scaffold_1	106768251	106768750	16	0.00056	0.00415803	0.4246	0.7481	NA	NA	NA	NA	NA	11	0.00017	0.0019623	0.90227	0.56627	NA	NA	NA	NA	NA	11	0.00014	0.00208067	0.91274	0.56704	NA	NA	NA	NA	NA
chr2	Super-Scaffold_1	106772001	106772500	NA	NA	NA	NA	NA	23	2e-05	0.000477642	0.53683	0.29731	NA	NA	NA	NA	NA	NA	NA	NA	NA	NA	NA	NA	NA	NA	NA	NA	NA	NA	NA	NA
chr2	Super-Scaffold_1	106787501	106788000	NA	NA	NA	NA	NA	NA	NA	NA	NA	NA	NA	NA	NA	NA	NA	NA	NA	NA	NA	NA	10	0.0024	0.0151504	0.93475	0.69652	NA	NA	NA	NA	NA
chr2	Super-Scaffold_1	106790751	106791250	12	0.00011	0.00136897	0.69961	0.39675	NA	NA	NA	NA	NA	NA	NA	NA	NA	NA	12	3.8e-05	0.000881463	0.46564	0.69961	NA	NA	NA	NA	NA	NA	NA	NA	NA	NA
chr2	Super-Scaffold_1	106799001	106799500	NA	NA	NA	NA	NA	NA	NA	NA	NA	NA	NA	NA	NA	NA	NA	17	1.6e-05	0.000483153	0.64115	0.87296	NA	NA	NA	NA	NA	NA	NA	NA	NA	NA
chr2	Super-Scaffold_1	106800501	106801000	NA	NA	NA	NA	NA	17	0.00012	0.00159895	0.45178	0.17452	NA	NA	NA	NA	NA	NA	NA	NA	NA	NA	NA	NA	NA	NA	NA	NA	NA	NA	NA	NA
chr2	Super-Scaffold_1	106851501	106852000	NA	NA	NA	NA	NA	NA	NA	NA	NA	NA	NA	NA	NA	NA	NA	20	0.00023	0.00289935	0.53353	0.28536	NA	NA	NA	NA	NA	NA	NA	NA	NA	NA
chr2	Super-Scaffold_1	106851751	106852250	NA	NA	NA	NA	NA	NA	NA	NA	NA	NA	NA	NA	NA	NA	NA	15	0.00075	0.00659204	0.46672	0.18241	16	0.0002	0.00266329	0.41303	0.20475	NA	NA	NA	NA	NA
chr2	Super-Scaffold_1	106884251	106884750	NA	NA	NA	NA	NA	NA	NA	NA	NA	NA	11	0.00073	0.00526496	0.83065	0.49085	NA	NA	NA	NA	NA	NA	NA	NA	NA	NA	NA	NA	NA	NA	NA
chr2	Super-Scaffold_1	106885751	106886250	37	0.0002	0.00206524	0.66238	0.90113	NA	NA	NA	NA	NA	NA	NA	NA	NA	NA	NA	NA	NA	NA	NA	NA	NA	NA	NA	NA	NA	NA	NA	NA	NA
chr2	Super-Scaffold_1	106886001	106886500	31	5.4e-05	0.000850854	0.61181	0.89459	NA	NA	NA	NA	NA	NA	NA	NA	NA	NA	NA	NA	NA	NA	NA	NA	NA	NA	NA	NA	NA	NA	NA	NA	NA
chr2	Super-Scaffold_1	106901501	106902000	NA	NA	NA	NA	NA	38	4.2e-05	0.000796624	0.6234	0.40888	NA	NA	NA	NA	NA	NA	NA	NA	NA	NA	NA	NA	NA	NA	NA	NA	NA	NA	NA	NA
chr2	Super-Scaffold_1	106901751	106902250	NA	NA	NA	NA	NA	49	4.9e-10	1.031e-07	0.643	0.34011	38	8.8e-06	0.000282971	0.59307	0.32741	NA	NA	NA	NA	NA	NA	NA	NA	NA	NA	NA	NA	NA	NA	NA
chr2	Super-Scaffold_1	106902001	106902500	NA	NA	NA	NA	NA	33	0.00015	0.00184955	0.75682	0.5136	33	0.00045	0.00375117	0.70101	0.46648	NA	NA	NA	NA	NA	NA	NA	NA	NA	NA	NA	NA	NA	NA	NA
chr2	Super-Scaffold_1	106930251	106930750	NA	NA	NA	NA	NA	16	0.0085	0.0415271	0.37612	0.62616	18	0.00062	0.00469354	0.21614	0.57448	NA	NA	NA	NA	NA	NA	NA	NA	NA	NA	NA	NA	NA	NA	NA
chr2	Super-Scaffold_1	106930501	106931000	NA	NA	NA	NA	NA	14	0.0071	0.0350749	0.40117	0.67521	11	2e-05	0.000491084	0.24759	0.71872	NA	NA	NA	NA	NA	NA	NA	NA	NA	NA	NA	NA	NA	NA	NA
chr2	Super-Scaffold_1	106932251	106932750	NA	NA	NA	NA	NA	NA	NA	NA	NA	NA	NA	NA	NA	NA	NA	23	0.00012	0.00186474	0.37527	0.67244	NA	NA	NA	NA	NA	NA	NA	NA	NA	NA
chr2	Super-Scaffold_1	106934001	106934500	NA	NA	NA	NA	NA	NA	NA	NA	NA	NA	17	0.00017	0.0019623	0.31463	0.57493	NA	NA	NA	NA	NA	NA	NA	NA	NA	NA	NA	NA	NA	NA	NA
chr2	Super-Scaffold_1	106934251	106934750	NA	NA	NA	NA	NA	NA	NA	NA	NA	NA	16	0.00051	0.00408881	0.46323	0.70806	NA	NA	NA	NA	NA	NA	NA	NA	NA	NA	NA	NA	NA	NA	NA
chr2	Super-Scaffold_1	106943751	106944250	NA	NA	NA	NA	NA	NA	NA	NA	NA	NA	29	0.00038	0.00335756	0.62475	0.40111	NA	NA	NA	NA	NA	21	0.00048	0.00472327	0.55567	0.30478	NA	NA	NA	NA	NA
chr2	Super-Scaffold_1	106950251	106950750	NA	NA	NA	NA	NA	15	0.0026	0.0145478	0.58591	0.3159	NA	NA	NA	NA	NA	NA	NA	NA	NA	NA	NA	NA	NA	NA	NA	NA	NA	NA	NA	NA
chr2	Super-Scaffold_1	106953751	106954250	NA	NA	NA	NA	NA	NA	NA	NA	NA	NA	NA	NA	NA	NA	NA	NA	NA	NA	NA	NA	21	0.00052	0.00499299	0.54552	0.78592	NA	NA	NA	NA	NA
chr2	Super-Scaffold_1	106960501	106961000	NA	NA	NA	NA	NA	NA	NA	NA	NA	NA	NA	NA	NA	NA	NA	NA	NA	NA	NA	NA	NA	NA	NA	NA	NA	23	0.00027	0.00237122	0.89493	0.67688
chr2	Super-Scaffold_1	106974501	106975000	NA	NA	NA	NA	NA	NA	NA	NA	NA	NA	NA	NA	NA	NA	NA	NA	NA	NA	NA	NA	NA	NA	NA	NA	NA	15	0.00015	0.00160568	0.92742	0.72311
chr2	Super-Scaffold_1	107015251	107015750	NA	NA	NA	NA	NA	NA	NA	NA	NA	NA	NA	NA	NA	NA	NA	NA	NA	NA	NA	NA	13	0.00023	0.0029162	0.67022	0.87441	NA	NA	NA	NA	NA
chr2	Super-Scaffold_1	107031751	107032250	NA	NA	NA	NA	NA	17	6.5e-07	3.90938e-05	0.41612	0.11002	NA	NA	NA	NA	NA	NA	NA	NA	NA	NA	NA	NA	NA	NA	NA	NA	NA	NA	NA	NA
chr2	Super-Scaffold_1	107032001	107032500	NA	NA	NA	NA	NA	31	0.00063	0.00495854	0.58583	0.38092	NA	NA	NA	NA	NA	NA	NA	NA	NA	NA	NA	NA	NA	NA	NA	NA	NA	NA	NA	NA
chr2	Super-Scaffold_1	107036751	107037250	10	0.00035	0.0030084	0.5024	0.8235	NA	NA	NA	NA	NA	NA	NA	NA	NA	NA	10	0.0021	0.0141449	0.78683	0.5024	10	4.2e-05	0.000934814	0.8369	0.5024	NA	NA	NA	NA	NA
chr2	Super-Scaffold_1	107092001	107092500	NA	NA	NA	NA	NA	NA	NA	NA	NA	NA	17	0.00079	0.00556281	0.38044	0.66396	NA	NA	NA	NA	NA	NA	NA	NA	NA	NA	NA	NA	NA	NA	NA
chr2	Super-Scaffold_1	107092501	107093000	NA	NA	NA	NA	NA	NA	NA	NA	NA	NA	NA	NA	NA	NA	NA	NA	NA	NA	NA	NA	13	0.0029	0.0177071	0.89744	0.63464	13	9e-07	4.87527e-05	0.9359	0.62733
chr2	Super-Scaffold_1	107143501	107144000	NA	NA	NA	NA	NA	NA	NA	NA	NA	NA	NA	NA	NA	NA	NA	NA	NA	NA	NA	NA	NA	NA	NA	NA	NA	19	9.3e-05	0.00118628	0.87272	0.65389
chr2	Super-Scaffold_1	107146501	107147000	NA	NA	NA	NA	NA	NA	NA	NA	NA	NA	NA	NA	NA	NA	NA	NA	NA	NA	NA	NA	16	0.0038	0.0221465	0.3706	0.63542	NA	NA	NA	NA	NA
chr2	Super-Scaffold_1	107156001	107156500	22	0.00064	0.00454621	0.51717	0.72785	21	3.6e-08	3.83046e-06	0.38824	0.73598	15	0.003	0.0155113	0.46068	0.71825	NA	NA	NA	NA	NA	NA	NA	NA	NA	NA	NA	NA	NA	NA	NA
chr2	Super-Scaffold_1	107156251	107156750	22	0.00014	0.00160553	0.51817	0.7527	23	3.7e-09	5.77845e-07	0.395	0.76279	17	0.0036	0.018096	0.48397	0.75023	NA	NA	NA	NA	NA	NA	NA	NA	NA	NA	NA	NA	NA	NA	NA
chr2	Super-Scaffold_1	107158001	107158500	NA	NA	NA	NA	NA	NA	NA	NA	NA	NA	NA	NA	NA	NA	NA	NA	NA	NA	NA	NA	20	0.003	0.0182157	0.42665	0.65515	NA	NA	NA	NA	NA
chr2	Super-Scaffold_1	107187001	107187500	NA	NA	NA	NA	NA	NA	NA	NA	NA	NA	18	2.8e-05	0.000611969	0.46275	0.22531	NA	NA	NA	NA	NA	NA	NA	NA	NA	NA	NA	NA	NA	NA	NA
chr2	Super-Scaffold_1	107212001	107212500	NA	NA	NA	NA	NA	NA	NA	NA	NA	NA	23	0.007	0.0325905	0.4075	0.64518	NA	NA	NA	NA	NA	NA	NA	NA	NA	NA	NA	NA	NA	NA	NA
chr2	Super-Scaffold_1	107217751	107218250	NA	NA	NA	NA	NA	NA	NA	NA	NA	NA	NA	NA	NA	NA	NA	33	0.0002	0.00263965	0.86747	0.65665	NA	NA	NA	NA	NA	NA	NA	NA	NA	NA
chr2	Super-Scaffold_1	107218001	107218500	26	5.7e-05	0.000884074	0.53286	0.8099	NA	NA	NA	NA	NA	NA	NA	NA	NA	NA	27	3.7e-05	0.000864703	0.81361	0.52907	NA	NA	NA	NA	NA	NA	NA	NA	NA	NA
chr2	Super-Scaffold_1	107218251	107218750	17	9.1e-07	4.5249e-05	0.27312	0.7158	NA	NA	NA	NA	NA	NA	NA	NA	NA	NA	17	0.00046	0.00465816	0.65141	0.31525	18	3.1e-05	0.000764048	0.60185	0.26253	NA	NA	NA	NA	NA
chr2	Super-Scaffold_1	107223251	107223750	NA	NA	NA	NA	NA	NA	NA	NA	NA	NA	15	3.4e-05	0.00069224	0.55877	0.23358	NA	NA	NA	NA	NA	NA	NA	NA	NA	NA	NA	NA	NA	NA	NA
chr2	Super-Scaffold_1	107223501	107224000	16	0.0011	0.00668593	0.46883	0.22719	NA	NA	NA	NA	NA	16	0.00038	0.00335756	0.48114	0.22719	NA	NA	NA	NA	NA	NA	NA	NA	NA	NA	NA	NA	NA	NA	NA
chr2	Super-Scaffold_1	107225251	107225750	NA	NA	NA	NA	NA	NA	NA	NA	NA	NA	17	0.0072	0.0334312	0.67201	0.42976	NA	NA	NA	NA	NA	NA	NA	NA	NA	NA	NA	NA	NA	NA	NA
chr2	Super-Scaffold_1	107231501	107232000	13	0.00021	0.00213018	0.66667	0.27572	NA	NA	NA	NA	NA	NA	NA	NA	NA	NA	13	0.00074	0.00654105	0.29682	0.64103	NA	NA	NA	NA	NA	14	0.00074	0.00471871	0.60644	0.28633
chr2	Super-Scaffold_1	107231751	107232250	13	0.00014	0.00160553	0.62821	0.28854	NA	NA	NA	NA	NA	NA	NA	NA	NA	NA	17	0.00041	0.00431476	0.27054	0.58844	NA	NA	NA	NA	NA	16	0.00012	0.00138272	0.60688	0.2925
chr2	Super-Scaffold_1	107233251	107233750	NA	NA	NA	NA	NA	NA	NA	NA	NA	NA	13	0.0054	0.0257476	0.49541	0.79596	NA	NA	NA	NA	NA	NA	NA	NA	NA	NA	NA	NA	NA	NA	NA
chr2	Super-Scaffold_1	107258501	107259000	NA	NA	NA	NA	NA	NA	NA	NA	NA	NA	10	0.003	0.0155113	0.96205	0.71643	NA	NA	NA	NA	NA	NA	NA	NA	NA	NA	NA	NA	NA	NA	NA
chr2	Super-Scaffold_1	107275751	107276250	NA	NA	NA	NA	NA	NA	NA	NA	NA	NA	NA	NA	NA	NA	NA	NA	NA	NA	NA	NA	NA	NA	NA	NA	NA	15	0.0024	0.011569	0.082144	0.3366
chr2	Super-Scaffold_1	107289501	107290000	12	0.0056	0.0255542	0.59014	0.80786	NA	NA	NA	NA	NA	NA	NA	NA	NA	NA	NA	NA	NA	NA	NA	NA	NA	NA	NA	NA	NA	NA	NA	NA	NA
chr2	Super-Scaffold_1	107290251	107290750	NA	NA	NA	NA	NA	15	0.00036	0.00337546	0.58571	0.85643	NA	NA	NA	NA	NA	NA	NA	NA	NA	NA	NA	NA	NA	NA	NA	NA	NA	NA	NA	NA
chr2	Super-Scaffold_1	107303751	107304250	NA	NA	NA	NA	NA	13	0.0019	0.0113172	0.91345	0.67265	NA	NA	NA	NA	NA	NA	NA	NA	NA	NA	NA	NA	NA	NA	NA	NA	NA	NA	NA	NA
chr2	Super-Scaffold_1	107304001	107304500	NA	NA	NA	NA	NA	17	0.0012	0.00788002	0.81374	0.55032	NA	NA	NA	NA	NA	NA	NA	NA	NA	NA	NA	NA	NA	NA	NA	NA	NA	NA	NA	NA
chr2	Super-Scaffold_1	107313251	107313750	NA	NA	NA	NA	NA	NA	NA	NA	NA	NA	19	0.00054	0.00425786	0.61737	0.3606	NA	NA	NA	NA	NA	NA	NA	NA	NA	NA	NA	NA	NA	NA	NA
chr2	Super-Scaffold_1	107313501	107314000	NA	NA	NA	NA	NA	NA	NA	NA	NA	NA	11	0.00039	0.00340681	0.4933	0.22489	NA	NA	NA	NA	NA	11	0.00066	0.00588558	0.49025	0.23964	11	0.00018	0.00180212	0.49108	0.18864
chr2	Super-Scaffold_1	107341501	107342000	23	1.1e-05	0.000278455	0.47009	0.17146	NA	NA	NA	NA	NA	NA	NA	NA	NA	NA	NA	NA	NA	NA	NA	NA	NA	NA	NA	NA	NA	NA	NA	NA	NA
chr2	Super-Scaffold_1	107341751	107342250	NA	NA	NA	NA	NA	NA	NA	NA	NA	NA	NA	NA	NA	NA	NA	NA	NA	NA	NA	NA	NA	NA	NA	NA	NA	19	0.0006	0.00404974	0.64933	0.37458
chr2	Super-Scaffold_1	107342001	107342500	NA	NA	NA	NA	NA	20	0.0023	0.0131895	0.54943	0.75413	NA	NA	NA	NA	NA	NA	NA	NA	NA	NA	NA	NA	NA	NA	NA	16	0.0043	0.0191063	0.71181	0.49882
chr2	Super-Scaffold_1	107343001	107343500	NA	NA	NA	NA	NA	NA	NA	NA	NA	NA	NA	NA	NA	NA	NA	NA	NA	NA	NA	NA	20	0.0024	0.0151504	0.64119	0.84828	NA	NA	NA	NA	NA
chr2	Super-Scaffold_1	107345501	107346000	17	0.00025	0.0023917	0.52595	0.86742	NA	NA	NA	NA	NA	NA	NA	NA	NA	NA	NA	NA	NA	NA	NA	NA	NA	NA	NA	NA	NA	NA	NA	NA	NA
chr2	Super-Scaffold_1	107347001	107347500	NA	NA	NA	NA	NA	NA	NA	NA	NA	NA	NA	NA	NA	NA	NA	17	0.0055	0.0321142	0.41497	0.64478	NA	NA	NA	NA	NA	12	3.4e-05	0.000605074	0.70873	0.2759
chr2	Super-Scaffold_1	107347251	107347750	NA	NA	NA	NA	NA	NA	NA	NA	NA	NA	NA	NA	NA	NA	NA	22	0.00023	0.00289935	0.48458	0.72023	NA	NA	NA	NA	NA	20	3.9e-05	0.000662352	0.71429	0.46252
chr2	Super-Scaffold_1	107349251	107349750	10	0.0021	0.0110642	0.78032	0.37135	NA	NA	NA	NA	NA	21	2.1e-07	1.86203e-05	0.48529	0.20383	16	0.00034	0.00379539	0.19591	0.59277	NA	NA	NA	NA	NA	NA	NA	NA	NA	NA
chr2	Super-Scaffold_1	107349751	107350250	NA	NA	NA	NA	NA	14	3.2e-05	0.000663493	0.40741	0.10915	NA	NA	NA	NA	NA	NA	NA	NA	NA	NA	NA	NA	NA	NA	NA	NA	NA	NA	NA	NA
chr2	Super-Scaffold_1	107350001	107350500	NA	NA	NA	NA	NA	NA	NA	NA	NA	NA	NA	NA	NA	NA	NA	NA	NA	NA	NA	NA	13	7.1e-05	0.00133392	0.51347	0.14321	NA	NA	NA	NA	NA
chr2	Super-Scaffold_1	107356501	107357000	NA	NA	NA	NA	NA	NA	NA	NA	NA	NA	NA	NA	NA	NA	NA	NA	NA	NA	NA	NA	12	0.0012	0.00888185	0.31613	0.71088	NA	NA	NA	NA	NA
chr2	Super-Scaffold_1	107359751	107360250	11	0.0094	0.0410811	0.74039	0.52932	NA	NA	NA	NA	NA	NA	NA	NA	NA	NA	11	6.6e-06	0.000261589	0.2082	0.801	NA	NA	NA	NA	NA	NA	NA	NA	NA	NA
chr2	Super-Scaffold_1	107360001	107360500	21	4.1e-05	0.000706217	0.74497	0.45398	NA	NA	NA	NA	NA	NA	NA	NA	NA	NA	22	1.2e-06	7.5143e-05	0.37051	0.74141	NA	NA	NA	NA	NA	23	0.0042	0.0187256	0.61665	0.39652
chr2	Super-Scaffold_1	107360251	107360750	NA	NA	NA	NA	NA	28	0.00038	0.00350374	0.6427	0.40801	NA	NA	NA	NA	NA	NA	NA	NA	NA	NA	NA	NA	NA	NA	NA	NA	NA	NA	NA	NA
chr2	Super-Scaffold_1	107361001	107361500	NA	NA	NA	NA	NA	16	0.00015	0.00184955	0.49775	0.77465	NA	NA	NA	NA	NA	NA	NA	NA	NA	NA	NA	NA	NA	NA	NA	NA	NA	NA	NA	NA
chr2	Super-Scaffold_1	107361251	107361750	NA	NA	NA	NA	NA	NA	NA	NA	NA	NA	NA	NA	NA	NA	NA	NA	NA	NA	NA	NA	18	0.0026	0.0162034	0.79557	0.56386	17	0.00044	0.00328454	0.78282	0.5005
chr2	Super-Scaffold_1	107364001	107364500	NA	NA	NA	NA	NA	NA	NA	NA	NA	NA	NA	NA	NA	NA	NA	NA	NA	NA	NA	NA	NA	NA	NA	NA	NA	17	0.00026	0.00229759	0.79305	0.4186
chr2	Super-Scaffold_1	107365501	107366000	NA	NA	NA	NA	NA	NA	NA	NA	NA	NA	NA	NA	NA	NA	NA	13	0.0035	0.0216045	0.5278	0.75508	NA	NA	NA	NA	NA	NA	NA	NA	NA	NA
chr2	Super-Scaffold_1	107367251	107367750	NA	NA	NA	NA	NA	NA	NA	NA	NA	NA	16	0.0026	0.0137628	0.93004	0.7081	NA	NA	NA	NA	NA	NA	NA	NA	NA	NA	NA	NA	NA	NA	NA
chr2	Super-Scaffold_1	107367501	107368000	NA	NA	NA	NA	NA	NA	NA	NA	NA	NA	NA	NA	NA	NA	NA	10	0.0016	0.0114027	0.6912	0.93333	NA	NA	NA	NA	NA	15	0.0038	0.0171443	0.88607	0.65177
chr2	Super-Scaffold_1	107393751	107394250	NA	NA	NA	NA	NA	NA	NA	NA	NA	NA	NA	NA	NA	NA	NA	NA	NA	NA	NA	NA	NA	NA	NA	NA	NA	12	0.00048	0.00347684	0.55587	0.31914
chr2	Super-Scaffold_1	107403251	107403750	18	0.00013	0.0015311	0.59205	0.82684	NA	NA	NA	NA	NA	NA	NA	NA	NA	NA	18	2.7e-06	0.000136855	0.85802	0.58856	NA	NA	NA	NA	NA	NA	NA	NA	NA	NA
chr2	Super-Scaffold_1	107403501	107404000	NA	NA	NA	NA	NA	NA	NA	NA	NA	NA	NA	NA	NA	NA	NA	22	5.4e-05	0.00111505	0.84112	0.63572	NA	NA	NA	NA	NA	NA	NA	NA	NA	NA
chr2	Super-Scaffold_1	107420751	107421250	17	1.5e-07	1.13213e-05	0.46155	0.79138	NA	NA	NA	NA	NA	NA	NA	NA	NA	NA	NA	NA	NA	NA	NA	17	0.00027	0.00324421	0.6912	0.46083	NA	NA	NA	NA	NA
chr2	Super-Scaffold_1	107421001	107421500	10	3.4e-07	2.12905e-05	0.4511	0.8327	NA	NA	NA	NA	NA	NA	NA	NA	NA	NA	10	0.0021	0.0141449	0.6607	0.4511	NA	NA	NA	NA	NA	NA	NA	NA	NA	NA
chr2	Super-Scaffold_1	107450501	107451000	NA	NA	NA	NA	NA	10	0.00048	0.00410746	0.60409	0.83217	NA	NA	NA	NA	NA	NA	NA	NA	NA	NA	NA	NA	NA	NA	NA	NA	NA	NA	NA	NA
chr2	Super-Scaffold_1	107455251	107455750	33	5.5e-07	3.0578e-05	0.57199	0.31608	32	1.6e-06	7.5924e-05	0.61562	0.3296	33	8.6e-05	0.00126151	0.56537	0.32758	NA	NA	NA	NA	NA	NA	NA	NA	NA	NA	NA	NA	NA	NA	NA
chr2	Super-Scaffold_1	107455501	107456000	NA	NA	NA	NA	NA	33	6.6e-06	0.000215619	0.62415	0.38259	32	2.4e-05	0.000552211	0.61482	0.38039	NA	NA	NA	NA	NA	NA	NA	NA	NA	NA	NA	NA	NA	NA	NA
chr2	Super-Scaffold_1	107486251	107486750	NA	NA	NA	NA	NA	NA	NA	NA	NA	NA	19	0.00058	0.00448252	0.76583	0.54947	NA	NA	NA	NA	NA	NA	NA	NA	NA	NA	NA	NA	NA	NA	NA
chr2	Super-Scaffold_1	107486501	107487000	NA	NA	NA	NA	NA	NA	NA	NA	NA	NA	19	0.00034	0.00311125	0.74011	0.4787	NA	NA	NA	NA	NA	NA	NA	NA	NA	NA	NA	NA	NA	NA	NA
chr2	Super-Scaffold_1	107486751	107487250	12	6.3e-06	0.00018902	0.85738	0.38889	NA	NA	NA	NA	NA	NA	NA	NA	NA	NA	NA	NA	NA	NA	NA	NA	NA	NA	NA	NA	NA	NA	NA	NA	NA
chr2	Super-Scaffold_1	107488001	107488500	10	0.001	0.00624101	0.53273	0.2558	17	0.0015	0.00939107	0.62812	0.37792	NA	NA	NA	NA	NA	NA	NA	NA	NA	NA	NA	NA	NA	NA	NA	NA	NA	NA	NA	NA
chr2	Super-Scaffold_1	107509501	107510000	NA	NA	NA	NA	NA	NA	NA	NA	NA	NA	NA	NA	NA	NA	NA	NA	NA	NA	NA	NA	NA	NA	NA	NA	NA	19	0.00033	0.00270435	0.6651	0.39649
chr2	Super-Scaffold_1	107510751	107511250	NA	NA	NA	NA	NA	13	0.0039	0.020576	0.72646	0.3487	NA	NA	NA	NA	NA	NA	NA	NA	NA	NA	NA	NA	NA	NA	NA	10	0.0071	0.0299937	0.33337	0.6992
chr2	Super-Scaffold_1	107511001	107511500	NA	NA	NA	NA	NA	13	0.0023	0.0131895	0.70548	0.32136	NA	NA	NA	NA	NA	NA	NA	NA	NA	NA	NA	NA	NA	NA	NA	NA	NA	NA	NA	NA
chr2	Super-Scaffold_1	107514501	107515000	NA	NA	NA	NA	NA	NA	NA	NA	NA	NA	NA	NA	NA	NA	NA	NA	NA	NA	NA	NA	30	0.00066	0.00588558	0.59509	0.83925	NA	NA	NA	NA	NA
chr2	Super-Scaffold_1	107514751	107515250	NA	NA	NA	NA	NA	NA	NA	NA	NA	NA	22	0.00091	0.00618292	0.69674	0.89944	NA	NA	NA	NA	NA	NA	NA	NA	NA	NA	NA	NA	NA	NA	NA
chr2	Super-Scaffold_1	107518501	107519000	20	0.0004	0.00330323	0.93453	0.73108	NA	NA	NA	NA	NA	NA	NA	NA	NA	NA	NA	NA	NA	NA	NA	NA	NA	NA	NA	NA	NA	NA	NA	NA	NA
chr2	Super-Scaffold_1	107529251	107529750	NA	NA	NA	NA	NA	NA	NA	NA	NA	NA	14	0.009	0.0410778	0.68717	0.3902	NA	NA	NA	NA	NA	NA	NA	NA	NA	NA	NA	NA	NA	NA	NA
chr2	Super-Scaffold_1	107535751	107536250	NA	NA	NA	NA	NA	NA	NA	NA	NA	NA	16	0.0024	0.0128655	0.73455	0.50466	NA	NA	NA	NA	NA	NA	NA	NA	NA	NA	NA	NA	NA	NA	NA
chr2	Super-Scaffold_1	107536001	107536500	NA	NA	NA	NA	NA	NA	NA	NA	NA	NA	NA	NA	NA	NA	NA	NA	NA	NA	NA	NA	NA	NA	NA	NA	NA	21	4.3e-07	2.80817e-05	0.42067	0.14844
chr2	Super-Scaffold_1	107542251	107542750	NA	NA	NA	NA	NA	NA	NA	NA	NA	NA	NA	NA	NA	NA	NA	NA	NA	NA	NA	NA	NA	NA	NA	NA	NA	15	0.00041	0.00312112	0.85016	0.63066
chr2	Super-Scaffold_1	107547501	107548000	16	0.0099	0.0431166	0.40064	0.6059	NA	NA	NA	NA	NA	NA	NA	NA	NA	NA	NA	NA	NA	NA	NA	NA	NA	NA	NA	NA	NA	NA	NA	NA	NA
chr2	Super-Scaffold_1	107548501	107549000	NA	NA	NA	NA	NA	NA	NA	NA	NA	NA	NA	NA	NA	NA	NA	NA	NA	NA	NA	NA	NA	NA	NA	NA	NA	17	4.6e-07	2.92811e-05	0.48344	0.14459
chr2	Super-Scaffold_1	107548751	107549250	NA	NA	NA	NA	NA	NA	NA	NA	NA	NA	NA	NA	NA	NA	NA	NA	NA	NA	NA	NA	NA	NA	NA	NA	NA	20	0.0001	0.00122956	0.35475	0.11193
chr2	Super-Scaffold_1	107549501	107550000	NA	NA	NA	NA	NA	NA	NA	NA	NA	NA	NA	NA	NA	NA	NA	NA	NA	NA	NA	NA	15	0.0011	0.00831474	0.5599	0.28878	14	0.00093	0.00554854	0.52561	0.2454
chr2	Super-Scaffold_1	107549751	107550250	NA	NA	NA	NA	NA	NA	NA	NA	NA	NA	11	0.0013	0.00796369	0.64142	0.36667	NA	NA	NA	NA	NA	12	0.0038	0.0221465	0.65617	0.36538	11	0.0016	0.00833327	0.61174	0.303
chr2	Super-Scaffold_1	107553001	107553500	11	5.5e-05	0.000861632	0.32351	0.076515	NA	NA	NA	NA	NA	NA	NA	NA	NA	NA	NA	NA	NA	NA	NA	NA	NA	NA	NA	NA	NA	NA	NA	NA	NA
chr2	Super-Scaffold_1	107553751	107554250	NA	NA	NA	NA	NA	14	0.00012	0.00159895	0.34959	0.67919	NA	NA	NA	NA	NA	NA	NA	NA	NA	NA	NA	NA	NA	NA	NA	14	0.00044	0.00328454	0.66467	0.33651
chr2	Super-Scaffold_1	107554001	107554500	NA	NA	NA	NA	NA	14	0.00016	0.00193565	0.50917	0.78852	NA	NA	NA	NA	NA	NA	NA	NA	NA	NA	NA	NA	NA	NA	NA	12	0.0002	0.00193887	0.80606	0.557
chr2	Super-Scaffold_1	107558751	107559250	NA	NA	NA	NA	NA	NA	NA	NA	NA	NA	19	8.5e-05	0.00125415	0.83971	0.57562	NA	NA	NA	NA	NA	15	0.00058	0.00537128	0.8534	0.61971	18	0.00021	0.0020023	0.83848	0.56191
chr2	Super-Scaffold_1	107559001	107559500	NA	NA	NA	NA	NA	NA	NA	NA	NA	NA	NA	NA	NA	NA	NA	NA	NA	NA	NA	NA	NA	NA	NA	NA	NA	11	0.00055	0.00381496	0.58993	0.23863
chr2	Super-Scaffold_1	107559501	107560000	22	1.9e-11	5.52579e-09	0.32875	0.1052	NA	NA	NA	NA	NA	NA	NA	NA	NA	NA	NA	NA	NA	NA	NA	NA	NA	NA	NA	NA	NA	NA	NA	NA	NA
chr2	Super-Scaffold_1	107562501	107563000	22	0.00082	0.00543321	0.63247	0.39723	NA	NA	NA	NA	NA	NA	NA	NA	NA	NA	NA	NA	NA	NA	NA	NA	NA	NA	NA	NA	NA	NA	NA	NA	NA
chr2	Super-Scaffold_1	107562751	107563250	NA	NA	NA	NA	NA	NA	NA	NA	NA	NA	21	0.00082	0.00572478	0.48276	0.23053	NA	NA	NA	NA	NA	NA	NA	NA	NA	NA	NA	NA	NA	NA	NA
chr2	Super-Scaffold_1	107563001	107563500	NA	NA	NA	NA	NA	NA	NA	NA	NA	NA	13	0.0015	0.00889331	0.6461	0.32905	NA	NA	NA	NA	NA	14	2.5e-06	0.000130561	0.66306	0.24302	NA	NA	NA	NA	NA
chr2	Super-Scaffold_1	107567751	107568250	NA	NA	NA	NA	NA	NA	NA	NA	NA	NA	NA	NA	NA	NA	NA	NA	NA	NA	NA	NA	10	0.001	0.00777439	0.98741	0.6757	NA	NA	NA	NA	NA
chr2	Super-Scaffold_1	107582001	107582500	NA	NA	NA	NA	NA	NA	NA	NA	NA	NA	NA	NA	NA	NA	NA	NA	NA	NA	NA	NA	NA	NA	NA	NA	NA	12	9.7e-05	0.00122159	0.90863	0.68728
chr2	Super-Scaffold_1	107583251	107583750	NA	NA	NA	NA	NA	18	0.0032	0.0173688	0.64046	0.87037	NA	NA	NA	NA	NA	NA	NA	NA	NA	NA	NA	NA	NA	NA	NA	NA	NA	NA	NA	NA
chr2	Super-Scaffold_1	107585501	107586000	NA	NA	NA	NA	NA	NA	NA	NA	NA	NA	13	2.3e-05	0.000538287	0.89318	0.44556	NA	NA	NA	NA	NA	NA	NA	NA	NA	NA	NA	NA	NA	NA	NA
chr2	Super-Scaffold_1	107585751	107586250	NA	NA	NA	NA	NA	NA	NA	NA	NA	NA	28	1.3e-07	1.29875e-05	0.85727	0.49546	NA	NA	NA	NA	NA	NA	NA	NA	NA	NA	NA	NA	NA	NA	NA
chr2	Super-Scaffold_1	107586001	107586500	NA	NA	NA	NA	NA	NA	NA	NA	NA	NA	20	7.7e-05	0.00117123	0.82101	0.55812	NA	NA	NA	NA	NA	NA	NA	NA	NA	NA	NA	NA	NA	NA	NA
chr2	Super-Scaffold_1	107600001	107600500	NA	NA	NA	NA	NA	14	0.00017	0.00201783	0.55711	0.80694	NA	NA	NA	NA	NA	NA	NA	NA	NA	NA	NA	NA	NA	NA	NA	NA	NA	NA	NA	NA
chr2	Super-Scaffold_1	107600251	107600750	NA	NA	NA	NA	NA	14	0.005	0.0255893	0.56621	0.77949	NA	NA	NA	NA	NA	NA	NA	NA	NA	NA	NA	NA	NA	NA	NA	NA	NA	NA	NA	NA
chr2	Super-Scaffold_1	107630001	107630500	21	0.002	0.0106238	0.95238	0.7264	NA	NA	NA	NA	NA	NA	NA	NA	NA	NA	NA	NA	NA	NA	NA	NA	NA	NA	NA	NA	NA	NA	NA	NA	NA
chr2	Super-Scaffold_1	107639251	107639750	NA	NA	NA	NA	NA	NA	NA	NA	NA	NA	NA	NA	NA	NA	NA	12	1.4e-05	0.000441929	0.29396	0.084416	NA	NA	NA	NA	NA	NA	NA	NA	NA	NA
chr2	Super-Scaffold_1	107641251	107641750	13	0.0003	0.00270215	0.62344	0.29533	NA	NA	NA	NA	NA	NA	NA	NA	NA	NA	NA	NA	NA	NA	NA	NA	NA	NA	NA	NA	NA	NA	NA	NA	NA
chr2	Super-Scaffold_1	107641501	107642000	15	8.4e-05	0.00115842	0.68511	0.33546	NA	NA	NA	NA	NA	NA	NA	NA	NA	NA	NA	NA	NA	NA	NA	15	0.0053	0.0296171	0.45636	0.68563	NA	NA	NA	NA	NA
chr2	Super-Scaffold_1	107642251	107642750	34	0.00019	0.00198769	0.55414	0.83871	NA	NA	NA	NA	NA	NA	NA	NA	NA	NA	30	7.3e-05	0.00136796	0.839	0.51348	NA	NA	NA	NA	NA	NA	NA	NA	NA	NA
chr2	Super-Scaffold_1	107642501	107643000	41	6e-06	0.000183812	0.53101	0.8268	NA	NA	NA	NA	NA	NA	NA	NA	NA	NA	48	9.4e-06	0.000336492	0.85711	0.57508	NA	NA	NA	NA	NA	NA	NA	NA	NA	NA
chr2	Super-Scaffold_1	107643251	107643750	NA	NA	NA	NA	NA	16	0.00035	0.00330681	0.61056	0.84529	NA	NA	NA	NA	NA	NA	NA	NA	NA	NA	NA	NA	NA	NA	NA	NA	NA	NA	NA	NA
chr2	Super-Scaffold_1	107658751	107659250	NA	NA	NA	NA	NA	14	5.5e-06	0.000190425	0.87309	0.58364	14	0.00059	0.00453836	0.82276	0.58255	NA	NA	NA	NA	NA	NA	NA	NA	NA	NA	NA	NA	NA	NA	NA
chr2	Super-Scaffold_1	107659001	107659500	NA	NA	NA	NA	NA	16	0.00029	0.00289765	0.84826	0.62414	16	0.0017	0.00977272	0.82431	0.62323	NA	NA	NA	NA	NA	NA	NA	NA	NA	NA	NA	NA	NA	NA	NA
chr2	Super-Scaffold_1	107676001	107676500	14	0.00011	0.00136897	0.55545	0.84461	14	2.7e-07	1.94367e-05	0.5185	0.84198	NA	NA	NA	NA	NA	NA	NA	NA	NA	NA	NA	NA	NA	NA	NA	NA	NA	NA	NA	NA
chr2	Super-Scaffold_1	107676251	107676750	12	6.1e-05	0.000931325	0.50942	0.83724	12	5.1e-07	3.24639e-05	0.48603	0.83417	NA	NA	NA	NA	NA	NA	NA	NA	NA	NA	NA	NA	NA	NA	NA	NA	NA	NA	NA	NA
chr2	Super-Scaffold_1	107726501	107727000	16	0.0014	0.00804177	0.90371	0.69804	NA	NA	NA	NA	NA	NA	NA	NA	NA	NA	NA	NA	NA	NA	NA	NA	NA	NA	NA	NA	NA	NA	NA	NA	NA
chr2	Super-Scaffold_1	107726751	107727250	17	0.00034	0.00295937	0.90724	0.68011	NA	NA	NA	NA	NA	NA	NA	NA	NA	NA	NA	NA	NA	NA	NA	NA	NA	NA	NA	NA	NA	NA	NA	NA	NA
chr2	Super-Scaffold_1	107753001	107753500	NA	NA	NA	NA	NA	NA	NA	NA	NA	NA	NA	NA	NA	NA	NA	NA	NA	NA	NA	NA	NA	NA	NA	NA	NA	15	0.00061	0.00410538	0.95	0.72808
chr2	Super-Scaffold_1	107758501	107759000	NA	NA	NA	NA	NA	NA	NA	NA	NA	NA	NA	NA	NA	NA	NA	16	0.00066	0.00603527	0.50888	0.77169	NA	NA	NA	NA	NA	NA	NA	NA	NA	NA
chr2	Super-Scaffold_1	107759501	107760000	NA	NA	NA	NA	NA	NA	NA	NA	NA	NA	NA	NA	NA	NA	NA	15	7.3e-05	0.00136796	0.70973	0.91588	NA	NA	NA	NA	NA	NA	NA	NA	NA	NA
chr2	Super-Scaffold_1	107768501	107769000	NA	NA	NA	NA	NA	NA	NA	NA	NA	NA	NA	NA	NA	NA	NA	NA	NA	NA	NA	NA	NA	NA	NA	NA	NA	14	0.00014	0.00153531	0.46463	0.76775
chr2	Super-Scaffold_1	107768751	107769250	NA	NA	NA	NA	NA	NA	NA	NA	NA	NA	NA	NA	NA	NA	NA	NA	NA	NA	NA	NA	11	6.1e-05	0.00120557	0.44327	0.80376	NA	NA	NA	NA	NA
chr2	Super-Scaffold_1	107774001	107774500	NA	NA	NA	NA	NA	10	0.0081	0.0396558	0.5321	0.75833	10	0.0034	0.0172069	0.40333	0.725	NA	NA	NA	NA	NA	NA	NA	NA	NA	NA	NA	NA	NA	NA	NA
chr2	Super-Scaffold_1	107784751	107785250	NA	NA	NA	NA	NA	NA	NA	NA	NA	NA	NA	NA	NA	NA	NA	NA	NA	NA	NA	NA	NA	NA	NA	NA	NA	17	0.0024	0.011569	0.36747	0.61927
chr2	Super-Scaffold_1	107800751	107801250	NA	NA	NA	NA	NA	NA	NA	NA	NA	NA	NA	NA	NA	NA	NA	NA	NA	NA	NA	NA	12	1.5e-05	0.000460392	0.37893	0.095611	NA	NA	NA	NA	NA
chr2	Super-Scaffold_1	107806251	107806750	20	0.00098	0.00620676	0.53139	0.25463	NA	NA	NA	NA	NA	NA	NA	NA	NA	NA	NA	NA	NA	NA	NA	NA	NA	NA	NA	NA	NA	NA	NA	NA	NA
chr2	Super-Scaffold_1	107818001	107818500	NA	NA	NA	NA	NA	NA	NA	NA	NA	NA	NA	NA	NA	NA	NA	41	0.00043	0.00446279	0.36986	0.58689	NA	NA	NA	NA	NA	NA	NA	NA	NA	NA
chr2	Super-Scaffold_1	107823001	107823500	NA	NA	NA	NA	NA	14	0.0022	0.0127219	0.46045	0.78097	NA	NA	NA	NA	NA	NA	NA	NA	NA	NA	NA	NA	NA	NA	NA	NA	NA	NA	NA	NA
chr2	Super-Scaffold_1	107841001	107841500	NA	NA	NA	NA	NA	NA	NA	NA	NA	NA	NA	NA	NA	NA	NA	21	0.00016	0.00227409	0.60306	0.31217	NA	NA	NA	NA	NA	NA	NA	NA	NA	NA
chr2	Super-Scaffold_1	107841251	107841750	NA	NA	NA	NA	NA	NA	NA	NA	NA	NA	17	8.2e-05	0.0012248	0.40156	0.76727	21	0.0013	0.00975216	0.70591	0.45394	NA	NA	NA	NA	NA	NA	NA	NA	NA	NA
chr2	Super-Scaffold_1	107849751	107850250	31	0.00037	0.00312248	0.65833	0.43936	NA	NA	NA	NA	NA	NA	NA	NA	NA	NA	NA	NA	NA	NA	NA	NA	NA	NA	NA	NA	NA	NA	NA	NA	NA
chr2	Super-Scaffold_1	107850001	107850500	19	0.00019	0.00198769	0.64126	0.29304	23	4.2e-05	0.000796624	0.54304	0.30821	NA	NA	NA	NA	NA	26	2.9e-05	0.000732975	0.48834	0.70369	NA	NA	NA	NA	NA	NA	NA	NA	NA	NA
chr2	Super-Scaffold_1	107850251	107850750	19	0.0016	0.00890602	0.67438	0.37758	22	0.0041	0.0214702	0.66804	0.40635	NA	NA	NA	NA	NA	NA	NA	NA	NA	NA	NA	NA	NA	NA	NA	20	0.0094	0.0388546	0.4	0.65051
chr2	Super-Scaffold_1	107850501	107851000	14	0.0083	0.0365693	0.71681	0.40045	NA	NA	NA	NA	NA	NA	NA	NA	NA	NA	NA	NA	NA	NA	NA	NA	NA	NA	NA	NA	NA	NA	NA	NA	NA
chr2	Super-Scaffold_1	107855001	107855500	NA	NA	NA	NA	NA	26	0.0052	0.0264783	0.65111	0.43833	20	0.0034	0.0172069	0.70591	0.42981	NA	NA	NA	NA	NA	NA	NA	NA	NA	NA	NA	NA	NA	NA	NA
chr2	Super-Scaffold_1	107867751	107868250	19	6.9e-06	0.000203936	0.52286	0.2038	18	9.6e-05	0.0013895	0.42937	0.19132	NA	NA	NA	NA	NA	NA	NA	NA	NA	NA	NA	NA	NA	NA	NA	NA	NA	NA	NA	NA
chr2	Super-Scaffold_1	107868001	107868500	16	0.007	0.0313096	0.41784	0.17478	NA	NA	NA	NA	NA	NA	NA	NA	NA	NA	NA	NA	NA	NA	NA	NA	NA	NA	NA	NA	NA	NA	NA	NA	NA
chr2	Super-Scaffold_1	107868501	107869000	15	3.7e-05	0.000655788	0.58988	0.18927	NA	NA	NA	NA	NA	NA	NA	NA	NA	NA	NA	NA	NA	NA	NA	NA	NA	NA	NA	NA	NA	NA	NA	NA	NA
chr2	Super-Scaffold_1	107868751	107869250	20	3.2e-11	8.79825e-09	0.73963	0.24056	NA	NA	NA	NA	NA	25	4.5e-06	0.000177925	0.54265	0.21995	13	6.8e-05	0.00129767	0.37263	0.7149	NA	NA	NA	NA	NA	NA	NA	NA	NA	NA
chr2	Super-Scaffold_1	107869001	107869500	26	0.00032	0.00283622	0.53692	0.3311	NA	NA	NA	NA	NA	44	3.4e-08	4.53128e-06	0.65463	0.3695	NA	NA	NA	NA	NA	NA	NA	NA	NA	NA	29	0.00058	0.0039605	0.60448	0.39113
chr2	Super-Scaffold_1	107869251	107869750	NA	NA	NA	NA	NA	NA	NA	NA	NA	NA	33	3.1e-07	2.50438e-05	0.68915	0.40644	NA	NA	NA	NA	NA	NA	NA	NA	NA	NA	NA	NA	NA	NA	NA
chr2	Super-Scaffold_1	107872251	107872750	NA	NA	NA	NA	NA	17	2e-07	1.5289e-05	0.62408	0.22105	NA	NA	NA	NA	NA	NA	NA	NA	NA	NA	16	0.00011	0.00178082	0.16941	0.62162	20	0.00012	0.00138272	0.24944	0.59713
chr2	Super-Scaffold_1	107872501	107873000	NA	NA	NA	NA	NA	12	7.7e-05	0.00119061	0.69357	0.25538	NA	NA	NA	NA	NA	NA	NA	NA	NA	NA	NA	NA	NA	NA	NA	14	0.00011	0.00130731	0.21974	0.62785
chr2	Super-Scaffold_1	107880251	107880750	NA	NA	NA	NA	NA	NA	NA	NA	NA	NA	15	0.0063	0.0295755	0.71298	0.49642	NA	NA	NA	NA	NA	NA	NA	NA	NA	NA	NA	NA	NA	NA	NA
chr2	Super-Scaffold_1	107892251	107892750	NA	NA	NA	NA	NA	25	0.00029	0.00289765	0.60772	0.37255	NA	NA	NA	NA	NA	NA	NA	NA	NA	NA	NA	NA	NA	NA	NA	NA	NA	NA	NA	NA
chr2	Super-Scaffold_1	107893001	107893500	NA	NA	NA	NA	NA	NA	NA	NA	NA	NA	NA	NA	NA	NA	NA	16	0.0018	0.0124946	0.93094	0.69682	NA	NA	NA	NA	NA	NA	NA	NA	NA	NA
chr2	Super-Scaffold_1	107900251	107900750	NA	NA	NA	NA	NA	NA	NA	NA	NA	NA	12	0.0025	0.0133371	0.6197	0.39511	NA	NA	NA	NA	NA	NA	NA	NA	NA	NA	NA	NA	NA	NA	NA
chr2	Super-Scaffold_1	107901001	107901500	NA	NA	NA	NA	NA	NA	NA	NA	NA	NA	NA	NA	NA	NA	NA	NA	NA	NA	NA	NA	13	0.00022	0.0028311	0.23549	0.48425	11	2.4e-05	0.000474468	0.12051	0.44054
chr2	Super-Scaffold_1	107901251	107901750	NA	NA	NA	NA	NA	NA	NA	NA	NA	NA	NA	NA	NA	NA	NA	NA	NA	NA	NA	NA	NA	NA	NA	NA	NA	15	0.002	0.00997363	0.24837	0.45011
chr2	Super-Scaffold_1	107910001	107910500	NA	NA	NA	NA	NA	NA	NA	NA	NA	NA	10	6.1e-06	0.00022139	0.9095	0.67943	NA	NA	NA	NA	NA	NA	NA	NA	NA	NA	NA	NA	NA	NA	NA
chr2	Super-Scaffold_1	107918501	107919000	NA	NA	NA	NA	NA	NA	NA	NA	NA	NA	NA	NA	NA	NA	NA	11	0.0013	0.00975216	0.46715	0.68006	NA	NA	NA	NA	NA	12	0.00016	0.00167707	0.72101	0.46989
chr2	Super-Scaffold_1	107923751	107924250	NA	NA	NA	NA	NA	NA	NA	NA	NA	NA	NA	NA	NA	NA	NA	NA	NA	NA	NA	NA	12	0.0093	0.0493324	0.48165	0.73147	NA	NA	NA	NA	NA
chr2	Super-Scaffold_1	107927751	107928250	NA	NA	NA	NA	NA	34	0.00047	0.00405905	0.87824	0.61388	23	0.00027	0.00267171	0.92006	0.63339	NA	NA	NA	NA	NA	NA	NA	NA	NA	NA	NA	NA	NA	NA	NA
chr2	Super-Scaffold_1	107928001	107928500	NA	NA	NA	NA	NA	30	0.00016	0.00193565	0.89044	0.59798	19	0.00012	0.00155125	0.93495	0.6124	NA	NA	NA	NA	NA	NA	NA	NA	NA	NA	NA	NA	NA	NA	NA
chr2	Super-Scaffold_1	107931501	107932000	NA	NA	NA	NA	NA	NA	NA	NA	NA	NA	NA	NA	NA	NA	NA	NA	NA	NA	NA	NA	NA	NA	NA	NA	NA	23	0.00024	0.00218487	0.59565	0.35886
chr2	Super-Scaffold_1	107950001	107950500	NA	NA	NA	NA	NA	NA	NA	NA	NA	NA	NA	NA	NA	NA	NA	10	0.00098	0.00797219	0.8808	0.63462	NA	NA	NA	NA	NA	NA	NA	NA	NA	NA
chr2	Super-Scaffold_1	107955001	107955500	NA	NA	NA	NA	NA	NA	NA	NA	NA	NA	10	0.0031	0.0159364	0.57377	0.33843	NA	NA	NA	NA	NA	NA	NA	NA	NA	NA	NA	NA	NA	NA	NA
chr2	Super-Scaffold_1	107982001	107982500	NA	NA	NA	NA	NA	NA	NA	NA	NA	NA	NA	NA	NA	NA	NA	12	0.00042	0.00439948	0.55177	0.26002	NA	NA	NA	NA	NA	NA	NA	NA	NA	NA
chr2	Super-Scaffold_1	107982251	107982750	NA	NA	NA	NA	NA	NA	NA	NA	NA	NA	NA	NA	NA	NA	NA	12	0.00044	0.00452709	0.45263	0.17269	NA	NA	NA	NA	NA	NA	NA	NA	NA	NA
chr2	Super-Scaffold_1	107985751	107986250	NA	NA	NA	NA	NA	NA	NA	NA	NA	NA	14	0.00087	0.00597128	0.74011	0.49755	NA	NA	NA	NA	NA	NA	NA	NA	NA	NA	NA	NA	NA	NA	NA
chr2	Super-Scaffold_1	107989001	107989500	NA	NA	NA	NA	NA	30	6.6e-09	9.51287e-07	0.41551	0.17231	NA	NA	NA	NA	NA	NA	NA	NA	NA	NA	NA	NA	NA	NA	NA	27	0.0067	0.0284472	0.20137	0.41064
chr2	Super-Scaffold_1	107990001	107990500	NA	NA	NA	NA	NA	NA	NA	NA	NA	NA	NA	NA	NA	NA	NA	13	0.00074	0.00654105	0.6442	0.35728	NA	NA	NA	NA	NA	NA	NA	NA	NA	NA
chr2	Super-Scaffold_1	107993501	107994000	NA	NA	NA	NA	NA	13	0.0051	0.0260542	0.23682	0.49774	NA	NA	NA	NA	NA	NA	NA	NA	NA	NA	NA	NA	NA	NA	NA	NA	NA	NA	NA	NA
chr2	Super-Scaffold_1	108000001	108000500	NA	NA	NA	NA	NA	NA	NA	NA	NA	NA	24	2.6e-06	0.000118727	0.14931	0.36486	32	0.0001	0.0016487	0.19441	0.44317	28	5.8e-05	0.00116636	0.11404	0.42075	NA	NA	NA	NA	NA
chr2	Super-Scaffold_1	108007251	108007750	NA	NA	NA	NA	NA	NA	NA	NA	NA	NA	16	1.2e-05	0.00034577	0.50448	0.86885	NA	NA	NA	NA	NA	18	0.00033	0.00369006	0.44874	0.72154	20	1.2e-05	0.000297216	0.43637	0.75456
chr2	Super-Scaffold_1	108007501	108008000	NA	NA	NA	NA	NA	NA	NA	NA	NA	NA	NA	NA	NA	NA	NA	NA	NA	NA	NA	NA	NA	NA	NA	NA	NA	30	0.001	0.00580991	0.5973	0.81463
chr2	Super-Scaffold_1	108009251	108009750	NA	NA	NA	NA	NA	NA	NA	NA	NA	NA	12	1.1e-08	1.89423e-06	0.28777	0.087306	NA	NA	NA	NA	NA	NA	NA	NA	NA	NA	17	3.5e-12	1.5687e-09	0.31433	0.029451
chr2	Super-Scaffold_1	108009501	108010000	NA	NA	NA	NA	NA	NA	NA	NA	NA	NA	NA	NA	NA	NA	NA	NA	NA	NA	NA	NA	NA	NA	NA	NA	NA	13	0.00023	0.00212368	0.46673	0.18728
chr2	Super-Scaffold_1	108009751	108010250	NA	NA	NA	NA	NA	NA	NA	NA	NA	NA	NA	NA	NA	NA	NA	NA	NA	NA	NA	NA	NA	NA	NA	NA	NA	10	0.00079	0.00493746	0.64591	0.31447
chr2	Super-Scaffold_1	108010001	108010500	NA	NA	NA	NA	NA	NA	NA	NA	NA	NA	NA	NA	NA	NA	NA	NA	NA	NA	NA	NA	NA	NA	NA	NA	NA	11	0.00024	0.00218487	0.53816	0.19591
chr2	Super-Scaffold_1	108010251	108010750	NA	NA	NA	NA	NA	NA	NA	NA	NA	NA	NA	NA	NA	NA	NA	NA	NA	NA	NA	NA	12	0.00042	0.00431453	0.18898	0.50473	NA	NA	NA	NA	NA
chr2	Super-Scaffold_1	108010501	108011000	NA	NA	NA	NA	NA	NA	NA	NA	NA	NA	NA	NA	NA	NA	NA	19	0.0025	0.0162795	0.33821	0.58092	NA	NA	NA	NA	NA	NA	NA	NA	NA	NA
chr2	Super-Scaffold_1	108011001	108011500	NA	NA	NA	NA	NA	NA	NA	NA	NA	NA	NA	NA	NA	NA	NA	NA	NA	NA	NA	NA	20	0.0058	0.0320418	0.13172	0.39672	NA	NA	NA	NA	NA
chr2	Super-Scaffold_1	108014251	108014750	NA	NA	NA	NA	NA	NA	NA	NA	NA	NA	NA	NA	NA	NA	NA	NA	NA	NA	NA	NA	NA	NA	NA	NA	NA	13	2.7e-06	0.000105355	0.085462	0.35133
chr2	Super-Scaffold_1	108014501	108015000	NA	NA	NA	NA	NA	NA	NA	NA	NA	NA	NA	NA	NA	NA	NA	31	1.9e-05	0.000543164	0.42977	0.21713	NA	NA	NA	NA	NA	NA	NA	NA	NA	NA
chr2	Super-Scaffold_1	108014751	108015250	NA	NA	NA	NA	NA	NA	NA	NA	NA	NA	NA	NA	NA	NA	NA	28	1.5e-05	0.000463654	0.50596	0.25678	NA	NA	NA	NA	NA	NA	NA	NA	NA	NA
chr2	Super-Scaffold_1	108015001	108015500	15	0.0043	0.0201879	0.50272	0.29072	22	8e-05	0.00122427	0.49328	0.26295	NA	NA	NA	NA	NA	NA	NA	NA	NA	NA	NA	NA	NA	NA	NA	NA	NA	NA	NA	NA
chr2	Super-Scaffold_1	108015251	108015750	NA	NA	NA	NA	NA	19	2.7e-07	1.94367e-05	0.44942	0.13768	NA	NA	NA	NA	NA	NA	NA	NA	NA	NA	NA	NA	NA	NA	NA	NA	NA	NA	NA	NA
chr2	Super-Scaffold_1	108016251	108016750	19	1.1e-08	1.35048e-06	0.44814	0.12081	24	7.7e-08	7.1067e-06	0.43597	0.15581	14	9.4e-10	2.53131e-07	0.72341	0.181	NA	NA	NA	NA	NA	12	1.5e-05	0.000460392	0.76043	0.32327	NA	NA	NA	NA	NA
chr2	Super-Scaffold_1	108016501	108017000	24	6.6e-05	0.000984464	0.40571	0.19429	28	5.2e-06	0.000183931	0.38787	0.17306	17	0.00057	0.00441828	0.61399	0.2535	NA	NA	NA	NA	NA	NA	NA	NA	NA	NA	NA	NA	NA	NA	NA
chr2	Super-Scaffold_1	108018751	108019250	NA	NA	NA	NA	NA	NA	NA	NA	NA	NA	21	3.9e-05	0.000754373	0.77825	0.40333	NA	NA	NA	NA	NA	NA	NA	NA	NA	NA	24	3.4e-05	0.000605074	0.79264	0.54887
chr2	Super-Scaffold_1	108019001	108019500	NA	NA	NA	NA	NA	NA	NA	NA	NA	NA	16	0.0063	0.0295755	0.71638	0.43194	NA	NA	NA	NA	NA	14	0.0029	0.0177071	0.78198	0.45527	18	0.0023	0.0111933	0.74031	0.52378
chr2	Super-Scaffold_1	108019251	108019750	NA	NA	NA	NA	NA	NA	NA	NA	NA	NA	18	1.4e-05	0.000385572	0.38531	0.65655	NA	NA	NA	NA	NA	NA	NA	NA	NA	NA	NA	NA	NA	NA	NA
chr2	Super-Scaffold_1	108019751	108020250	NA	NA	NA	NA	NA	33	7e-09	9.9147e-07	0.43026	0.21494	NA	NA	NA	NA	NA	NA	NA	NA	NA	NA	NA	NA	NA	NA	NA	NA	NA	NA	NA	NA
chr2	Super-Scaffold_1	108020001	108020500	19	5.4e-05	0.000850854	0.65768	0.36186	NA	NA	NA	NA	NA	NA	NA	NA	NA	NA	NA	NA	NA	NA	NA	NA	NA	NA	NA	NA	NA	NA	NA	NA	NA
chr2	Super-Scaffold_1	108020751	108021250	NA	NA	NA	NA	NA	NA	NA	NA	NA	NA	NA	NA	NA	NA	NA	NA	NA	NA	NA	NA	NA	NA	NA	NA	NA	22	0.0013	0.00707721	0.68725	0.899
chr2	Super-Scaffold_1	108023751	108024250	NA	NA	NA	NA	NA	15	1.9e-06	8.65207e-05	0.58953	0.19941	NA	NA	NA	NA	NA	NA	NA	NA	NA	NA	NA	NA	NA	NA	NA	NA	NA	NA	NA	NA
chr2	Super-Scaffold_1	108024001	108024500	NA	NA	NA	NA	NA	19	0.0046	0.0237652	0.74274	0.51203	NA	NA	NA	NA	NA	12	0.00093	0.00766936	0.70283	0.39928	NA	NA	NA	NA	NA	NA	NA	NA	NA	NA
chr2	Super-Scaffold_1	108045001	108045500	NA	NA	NA	NA	NA	10	0.0022	0.0127219	0.56792	0.7985	NA	NA	NA	NA	NA	NA	NA	NA	NA	NA	NA	NA	NA	NA	NA	NA	NA	NA	NA	NA
chr2	Super-Scaffold_1	108045751	108046250	NA	NA	NA	NA	NA	NA	NA	NA	NA	NA	NA	NA	NA	NA	NA	NA	NA	NA	NA	NA	NA	NA	NA	NA	NA	34	1.2e-05	0.000297216	0.72084	0.49868
chr2	Super-Scaffold_1	108052001	108052500	NA	NA	NA	NA	NA	NA	NA	NA	NA	NA	15	0.0052	0.0248883	0.32254	0.6492	13	0.0061	0.0353025	0.4589	0.69124	NA	NA	NA	NA	NA	NA	NA	NA	NA	NA
chr2	Super-Scaffold_1	108052251	108052750	NA	NA	NA	NA	NA	NA	NA	NA	NA	NA	18	0.0011	0.00700338	0.23156	0.58855	15	0.00044	0.00452709	0.40529	0.6734	NA	NA	NA	NA	NA	NA	NA	NA	NA	NA
chr2	Super-Scaffold_1	108052501	108053000	NA	NA	NA	NA	NA	NA	NA	NA	NA	NA	NA	NA	NA	NA	NA	19	8.3e-06	0.00030807	0.62439	0.84773	NA	NA	NA	NA	NA	NA	NA	NA	NA	NA
chr2	Super-Scaffold_1	108052751	108053250	NA	NA	NA	NA	NA	NA	NA	NA	NA	NA	20	3.5e-05	0.00070601	0.84419	0.52316	NA	NA	NA	NA	NA	NA	NA	NA	NA	NA	NA	NA	NA	NA	NA
chr2	Super-Scaffold_1	108053501	108054000	NA	NA	NA	NA	NA	NA	NA	NA	NA	NA	NA	NA	NA	NA	NA	NA	NA	NA	NA	NA	22	6e-07	4.56007e-05	0.87782	0.49806	NA	NA	NA	NA	NA
chr2	Super-Scaffold_1	108053751	108054250	NA	NA	NA	NA	NA	NA	NA	NA	NA	NA	NA	NA	NA	NA	NA	NA	NA	NA	NA	NA	25	0.00075	0.00640367	0.85359	0.60062	NA	NA	NA	NA	NA
chr2	Super-Scaffold_1	108054001	108054500	NA	NA	NA	NA	NA	NA	NA	NA	NA	NA	NA	NA	NA	NA	NA	19	2.2e-05	0.000601845	0.69514	0.9015	NA	NA	NA	NA	NA	18	8.9e-06	0.000242763	0.8898	0.66003
chr2	Super-Scaffold_1	108092251	108092750	NA	NA	NA	NA	NA	NA	NA	NA	NA	NA	19	1e-05	0.000303652	0.68501	0.36806	NA	NA	NA	NA	NA	12	0.00048	0.00472327	0.65446	0.31455	NA	NA	NA	NA	NA
chr2	Super-Scaffold_1	108092501	108093000	NA	NA	NA	NA	NA	NA	NA	NA	NA	NA	19	0.0011	0.00700338	0.60209	0.30893	NA	NA	NA	NA	NA	NA	NA	NA	NA	NA	NA	NA	NA	NA	NA
chr2	Super-Scaffold_1	108092751	108093250	NA	NA	NA	NA	NA	NA	NA	NA	NA	NA	NA	NA	NA	NA	NA	28	0.0011	0.00856607	0.43618	0.6448	NA	NA	NA	NA	NA	NA	NA	NA	NA	NA
chr2	Super-Scaffold_1	108093001	108093500	NA	NA	NA	NA	NA	20	7.9e-06	0.000247109	0.59176	0.86042	NA	NA	NA	NA	NA	NA	NA	NA	NA	NA	NA	NA	NA	NA	NA	20	0.0014	0.00750978	0.79741	0.59684
chr2	Super-Scaffold_1	108096251	108096750	NA	NA	NA	NA	NA	NA	NA	NA	NA	NA	NA	NA	NA	NA	NA	NA	NA	NA	NA	NA	NA	NA	NA	NA	NA	10	0.0016	0.00833327	0.9889	0.76157
chr2	Super-Scaffold_1	108107001	108107500	15	0.0003	0.00270215	0.97778	0.67379	NA	NA	NA	NA	NA	NA	NA	NA	NA	NA	NA	NA	NA	NA	NA	NA	NA	NA	NA	NA	NA	NA	NA	NA	NA
chr2	Super-Scaffold_1	108130001	108130500	23	8.3e-05	0.00115118	0.33736	0.63134	NA	NA	NA	NA	NA	NA	NA	NA	NA	NA	NA	NA	NA	NA	NA	33	0.00021	0.00275221	0.56437	0.32209	NA	NA	NA	NA	NA
chr2	Super-Scaffold_1	108130251	108130750	20	5.9e-06	0.000181855	0.4045	0.752	20	0.00032	0.00310865	0.47735	0.78275	NA	NA	NA	NA	NA	NA	NA	NA	NA	NA	29	0.003	0.0182157	0.63649	0.40127	NA	NA	NA	NA	NA
chr2	Super-Scaffold_1	108219501	108220000	NA	NA	NA	NA	NA	12	0.0038	0.0201345	0.89936	0.63254	NA	NA	NA	NA	NA	NA	NA	NA	NA	NA	NA	NA	NA	NA	NA	NA	NA	NA	NA	NA
chr2	Super-Scaffold_1	108263501	108264000	NA	NA	NA	NA	NA	13	0.0016	0.0098383	0.85231	0.62012	NA	NA	NA	NA	NA	NA	NA	NA	NA	NA	NA	NA	NA	NA	NA	NA	NA	NA	NA	NA
chr2	Super-Scaffold_1	108469001	108469500	NA	NA	NA	NA	NA	NA	NA	NA	NA	NA	NA	NA	NA	NA	NA	12	0.0052	0.0305314	0.95806	0.73922	NA	NA	NA	NA	NA	NA	NA	NA	NA	NA
chr2	Super-Scaffold_1	108469251	108469750	NA	NA	NA	NA	NA	NA	NA	NA	NA	NA	NA	NA	NA	NA	NA	10	0.00037	0.00402188	0.94567	0.68219	NA	NA	NA	NA	NA	NA	NA	NA	NA	NA
chr2	Super-Scaffold_1	108556001	108556500	NA	NA	NA	NA	NA	NA	NA	NA	NA	NA	NA	NA	NA	NA	NA	10	0.00064	0.00588611	0.5068	0.74513	NA	NA	NA	NA	NA	NA	NA	NA	NA	NA
chr2	Super-Scaffold_1	108588751	108589250	NA	NA	NA	NA	NA	NA	NA	NA	NA	NA	19	0.0015	0.00889331	0.45518	0.23712	NA	NA	NA	NA	NA	NA	NA	NA	NA	NA	NA	NA	NA	NA	NA
chr2	Super-Scaffold_1	108589001	108589500	NA	NA	NA	NA	NA	17	1e-05	0.000291349	0.44475	0.17453	NA	NA	NA	NA	NA	NA	NA	NA	NA	NA	NA	NA	NA	NA	NA	NA	NA	NA	NA	NA
chr2	Super-Scaffold_1	108589251	108589750	NA	NA	NA	NA	NA	12	0.0021	0.012253	0.42208	0.21531	NA	NA	NA	NA	NA	NA	NA	NA	NA	NA	NA	NA	NA	NA	NA	NA	NA	NA	NA	NA
chr2	Super-Scaffold_1	108589751	108590250	NA	NA	NA	NA	NA	20	1e-06	5.31144e-05	0.39826	0.1875	NA	NA	NA	NA	NA	NA	NA	NA	NA	NA	NA	NA	NA	NA	NA	NA	NA	NA	NA	NA
chr2	Super-Scaffold_1	108598751	108599250	16	0.00044	0.00351683	0.46193	0.72973	14	0.0073	0.0360113	0.59684	0.80764	13	0.00013	0.00164097	0.34187	0.83485	NA	NA	NA	NA	NA	16	4.6e-07	3.70702e-05	0.23628	0.63399	NA	NA	NA	NA	NA
chr2	Super-Scaffold_1	108607751	108608250	NA	NA	NA	NA	NA	NA	NA	NA	NA	NA	NA	NA	NA	NA	NA	20	6.5e-05	0.00125989	0.8397	0.56232	NA	NA	NA	NA	NA	NA	NA	NA	NA	NA
chr2	Super-Scaffold_1	108608001	108608500	NA	NA	NA	NA	NA	NA	NA	NA	NA	NA	NA	NA	NA	NA	NA	13	0.00052	0.00507945	0.81154	0.47832	NA	NA	NA	NA	NA	NA	NA	NA	NA	NA
chr2	Super-Scaffold_1	108616251	108616750	NA	NA	NA	NA	NA	NA	NA	NA	NA	NA	NA	NA	NA	NA	NA	16	1.7e-06	9.64813e-05	0.67328	0.91396	NA	NA	NA	NA	NA	NA	NA	NA	NA	NA
chr2	Super-Scaffold_1	108623751	108624250	NA	NA	NA	NA	NA	NA	NA	NA	NA	NA	NA	NA	NA	NA	NA	NA	NA	NA	NA	NA	NA	NA	NA	NA	NA	17	0.0044	0.0194951	0.16542	0.37633
chr2	Super-Scaffold_1	108626001	108626500	NA	NA	NA	NA	NA	10	0.00016	0.00193565	0.2384	0.53018	NA	NA	NA	NA	NA	NA	NA	NA	NA	NA	NA	NA	NA	NA	NA	NA	NA	NA	NA	NA
chr2	Super-Scaffold_1	108640001	108640500	NA	NA	NA	NA	NA	NA	NA	NA	NA	NA	NA	NA	NA	NA	NA	NA	NA	NA	NA	NA	14	0.0051	0.0286364	0.77157	0.44304	NA	NA	NA	NA	NA
chr2	Super-Scaffold_1	108640251	108640750	NA	NA	NA	NA	NA	NA	NA	NA	NA	NA	11	0.0021	0.0115915	0.83003	0.61067	NA	NA	NA	NA	NA	NA	NA	NA	NA	NA	NA	NA	NA	NA	NA
chr2	Super-Scaffold_1	108641501	108642000	NA	NA	NA	NA	NA	NA	NA	NA	NA	NA	NA	NA	NA	NA	NA	NA	NA	NA	NA	NA	NA	NA	NA	NA	NA	19	0.0011	0.00622617	0.47407	0.72343
chr2	Super-Scaffold_1	108645751	108646250	NA	NA	NA	NA	NA	NA	NA	NA	NA	NA	NA	NA	NA	NA	NA	NA	NA	NA	NA	NA	20	0.00042	0.00431453	0.48227	0.71792	NA	NA	NA	NA	NA
chr2	Super-Scaffold_1	108646001	108646500	26	1.1e-05	0.000278455	0.75955	0.45601	NA	NA	NA	NA	NA	NA	NA	NA	NA	NA	22	0.00044	0.00452709	0.51301	0.74709	15	0.0019	0.012648	0.50445	0.7598	NA	NA	NA	NA	NA
chr2	Super-Scaffold_1	108646251	108646750	24	0.00015	0.00168565	0.70401	0.42019	NA	NA	NA	NA	NA	NA	NA	NA	NA	NA	NA	NA	NA	NA	NA	NA	NA	NA	NA	NA	NA	NA	NA	NA	NA
chr2	Super-Scaffold_1	108646501	108647000	NA	NA	NA	NA	NA	35	0.00012	0.00159895	0.67433	0.46004	NA	NA	NA	NA	NA	NA	NA	NA	NA	NA	NA	NA	NA	NA	NA	NA	NA	NA	NA	NA
chr2	Super-Scaffold_1	108647001	108647500	17	0.0025	0.0127448	0.37716	0.62349	NA	NA	NA	NA	NA	NA	NA	NA	NA	NA	NA	NA	NA	NA	NA	NA	NA	NA	NA	NA	NA	NA	NA	NA	NA
chr2	Super-Scaffold_1	108648251	108648750	NA	NA	NA	NA	NA	21	0.0027	0.0150059	0.92306	0.70562	NA	NA	NA	NA	NA	NA	NA	NA	NA	NA	NA	NA	NA	NA	NA	NA	NA	NA	NA	NA
chr2	Super-Scaffold_1	108653501	108654000	NA	NA	NA	NA	NA	NA	NA	NA	NA	NA	NA	NA	NA	NA	NA	NA	NA	NA	NA	NA	14	0.0024	0.0151504	0.76817	0.53604	NA	NA	NA	NA	NA
chr2	Super-Scaffold_1	108656001	108656500	12	0.0037	0.0177479	0.81659	0.57052	NA	NA	NA	NA	NA	NA	NA	NA	NA	NA	NA	NA	NA	NA	NA	NA	NA	NA	NA	NA	NA	NA	NA	NA	NA
chr2	Super-Scaffold_1	108676251	108676750	11	0.0069	0.0308897	0.7922	0.48983	NA	NA	NA	NA	NA	NA	NA	NA	NA	NA	NA	NA	NA	NA	NA	NA	NA	NA	NA	NA	NA	NA	NA	NA	NA
chr2	Super-Scaffold_1	108677001	108677500	17	1.2e-07	9.37045e-06	0.38914	0.1484	NA	NA	NA	NA	NA	NA	NA	NA	NA	NA	NA	NA	NA	NA	NA	NA	NA	NA	NA	NA	NA	NA	NA	NA	NA
chr2	Super-Scaffold_1	108677251	108677750	14	0.0004	0.00330323	0.54266	0.28812	NA	NA	NA	NA	NA	NA	NA	NA	NA	NA	NA	NA	NA	NA	NA	NA	NA	NA	NA	NA	NA	NA	NA	NA	NA
chr2	Super-Scaffold_1	108680751	108681250	NA	NA	NA	NA	NA	14	0.0065	0.0323674	0.54702	0.31779	NA	NA	NA	NA	NA	20	5.3e-05	0.0011031	0.5981	0.33484	NA	NA	NA	NA	NA	NA	NA	NA	NA	NA
chr2	Super-Scaffold_1	108681001	108681500	NA	NA	NA	NA	NA	NA	NA	NA	NA	NA	NA	NA	NA	NA	NA	23	0.0032	0.0200228	0.69221	0.47458	NA	NA	NA	NA	NA	NA	NA	NA	NA	NA
chr2	Super-Scaffold_1	108682001	108682500	12	0.00039	0.00324316	0.59834	0.86424	12	0.00033	0.00317889	0.61825	0.87212	NA	NA	NA	NA	NA	NA	NA	NA	NA	NA	NA	NA	NA	NA	NA	NA	NA	NA	NA	NA
chr2	Super-Scaffold_1	108682251	108682750	14	0.00018	0.00191585	0.61683	0.87655	NA	NA	NA	NA	NA	NA	NA	NA	NA	NA	NA	NA	NA	NA	NA	NA	NA	NA	NA	NA	NA	NA	NA	NA	NA
chr2	Super-Scaffold_1	108694751	108695250	NA	NA	NA	NA	NA	NA	NA	NA	NA	NA	10	0.00093	0.00625259	0.77773	0.5644	NA	NA	NA	NA	NA	NA	NA	NA	NA	NA	10	0.00013	0.00146241	0.78547	0.50936
chr2	Super-Scaffold_1	108704501	108705000	NA	NA	NA	NA	NA	NA	NA	NA	NA	NA	15	0.00087	0.00597128	0.89741	0.65449	NA	NA	NA	NA	NA	NA	NA	NA	NA	NA	NA	NA	NA	NA	NA
chr2	Super-Scaffold_1	108718501	108719000	NA	NA	NA	NA	NA	NA	NA	NA	NA	NA	NA	NA	NA	NA	NA	NA	NA	NA	NA	NA	NA	NA	NA	NA	NA	15	0.003	0.0139912	0.37333	0.68971
chr2	Super-Scaffold_1	108729751	108730250	22	0.0034	0.0164865	0.79748	0.59595	NA	NA	NA	NA	NA	NA	NA	NA	NA	NA	23	3.7e-05	0.000864703	0.6068	0.83528	NA	NA	NA	NA	NA	NA	NA	NA	NA	NA
chr2	Super-Scaffold_1	108733501	108734000	NA	NA	NA	NA	NA	NA	NA	NA	NA	NA	NA	NA	NA	NA	NA	NA	NA	NA	NA	NA	NA	NA	NA	NA	NA	19	0.0019	0.00959857	0.89639	0.6795
chr2	Super-Scaffold_1	108735001	108735500	NA	NA	NA	NA	NA	NA	NA	NA	NA	NA	10	0.00028	0.00272492	0.35428	0.052786	NA	NA	NA	NA	NA	NA	NA	NA	NA	NA	NA	NA	NA	NA	NA
chr2	Super-Scaffold_1	108741751	108742250	NA	NA	NA	NA	NA	NA	NA	NA	NA	NA	22	0.0005	0.00403285	0.89483	0.67976	NA	NA	NA	NA	NA	NA	NA	NA	NA	NA	NA	NA	NA	NA	NA
chr2	Super-Scaffold_1	108770001	108770500	NA	NA	NA	NA	NA	NA	NA	NA	NA	NA	12	0.00026	0.00259591	0.81358	0.47637	NA	NA	NA	NA	NA	NA	NA	NA	NA	NA	NA	NA	NA	NA	NA
chr2	Super-Scaffold_1	108770501	108771000	NA	NA	NA	NA	NA	NA	NA	NA	NA	NA	NA	NA	NA	NA	NA	NA	NA	NA	NA	NA	16	7.6e-05	0.00139893	0.1686	0.41849	NA	NA	NA	NA	NA
chr2	Super-Scaffold_1	108776751	108777250	NA	NA	NA	NA	NA	NA	NA	NA	NA	NA	NA	NA	NA	NA	NA	NA	NA	NA	NA	NA	NA	NA	NA	NA	NA	15	0.0046	0.0203001	0.71497	0.47388
chr2	Super-Scaffold_1	108782501	108783000	NA	NA	NA	NA	NA	NA	NA	NA	NA	NA	NA	NA	NA	NA	NA	20	4.1e-05	0.000931568	0.40671	0.75	NA	NA	NA	NA	NA	22	1.5e-05	0.000346105	0.72699	0.38871
chr2	Super-Scaffold_1	108782751	108783250	NA	NA	NA	NA	NA	31	0.0019	0.0113172	0.57602	0.78283	NA	NA	NA	NA	NA	NA	NA	NA	NA	NA	NA	NA	NA	NA	NA	32	0.0005	0.00358716	0.79255	0.57079
chr2	Super-Scaffold_1	108789751	108790250	NA	NA	NA	NA	NA	NA	NA	NA	NA	NA	12	2e-08	3.0086e-06	0.51901	0.09864	NA	NA	NA	NA	NA	NA	NA	NA	NA	NA	NA	NA	NA	NA	NA
chr2	Super-Scaffold_1	108793251	108793750	32	7.9e-05	0.00111364	0.7951	0.57899	NA	NA	NA	NA	NA	NA	NA	NA	NA	NA	NA	NA	NA	NA	NA	NA	NA	NA	NA	NA	NA	NA	NA	NA	NA
chr2	Super-Scaffold_1	108793501	108794000	32	3e-05	0.000566881	0.79622	0.57263	NA	NA	NA	NA	NA	32	1.4e-05	0.000385572	0.79243	0.56825	NA	NA	NA	NA	NA	NA	NA	NA	NA	NA	NA	NA	NA	NA	NA
chr2	Super-Scaffold_1	108794501	108795000	NA	NA	NA	NA	NA	NA	NA	NA	NA	NA	NA	NA	NA	NA	NA	15	3.8e-05	0.000881463	0.55027	0.24122	NA	NA	NA	NA	NA	NA	NA	NA	NA	NA
chr2	Super-Scaffold_1	108794751	108795250	NA	NA	NA	NA	NA	NA	NA	NA	NA	NA	NA	NA	NA	NA	NA	13	8.4e-05	0.00150101	0.50097	0.21339	NA	NA	NA	NA	NA	NA	NA	NA	NA	NA
chr2	Super-Scaffold_1	108798001	108798500	NA	NA	NA	NA	NA	NA	NA	NA	NA	NA	NA	NA	NA	NA	NA	22	0.0054	0.0315782	0.23229	0.49326	NA	NA	NA	NA	NA	NA	NA	NA	NA	NA
chr2	Super-Scaffold_1	108798251	108798750	NA	NA	NA	NA	NA	NA	NA	NA	NA	NA	26	0.00033	0.00304315	0.28902	0.49106	NA	NA	NA	NA	NA	NA	NA	NA	NA	NA	NA	NA	NA	NA	NA
chr2	Super-Scaffold_1	108799751	108800250	20	2.1e-09	3.35985e-07	0.37511	0.13498	21	5.3e-10	1.10451e-07	0.28905	0.080937	NA	NA	NA	NA	NA	NA	NA	NA	NA	NA	NA	NA	NA	NA	NA	NA	NA	NA	NA	NA
chr2	Super-Scaffold_1	108801751	108802250	NA	NA	NA	NA	NA	NA	NA	NA	NA	NA	NA	NA	NA	NA	NA	NA	NA	NA	NA	NA	NA	NA	NA	NA	NA	25	0.00057	0.00390362	0.72528	0.51768
chr2	Super-Scaffold_1	108802501	108803000	NA	NA	NA	NA	NA	NA	NA	NA	NA	NA	NA	NA	NA	NA	NA	NA	NA	NA	NA	NA	NA	NA	NA	NA	NA	12	7.4e-06	0.000214453	0.85807	0.48247
chr2	Super-Scaffold_1	108802751	108803250	NA	NA	NA	NA	NA	NA	NA	NA	NA	NA	NA	NA	NA	NA	NA	NA	NA	NA	NA	NA	NA	NA	NA	NA	NA	14	0.0013	0.00707721	0.82465	0.62143
chr2	Super-Scaffold_1	108803251	108803750	NA	NA	NA	NA	NA	NA	NA	NA	NA	NA	NA	NA	NA	NA	NA	15	0.00025	0.00306928	0.71326	0.93024	NA	NA	NA	NA	NA	NA	NA	NA	NA	NA
chr2	Super-Scaffold_1	108812501	108813000	16	2.1e-08	2.31343e-06	0.49664	0.11295	NA	NA	NA	NA	NA	NA	NA	NA	NA	NA	NA	NA	NA	NA	NA	NA	NA	NA	NA	NA	NA	NA	NA	NA	NA
chr2	Super-Scaffold_1	108812751	108813250	22	3.9e-06	0.000135243	0.68378	0.35746	NA	NA	NA	NA	NA	NA	NA	NA	NA	NA	NA	NA	NA	NA	NA	NA	NA	NA	NA	NA	NA	NA	NA	NA	NA
chr2	Super-Scaffold_1	108825501	108826000	NA	NA	NA	NA	NA	24	6.8e-05	0.00110087	0.70708	0.96939	NA	NA	NA	NA	NA	NA	NA	NA	NA	NA	NA	NA	NA	NA	NA	NA	NA	NA	NA	NA
chr2	Super-Scaffold_1	108833251	108833750	NA	NA	NA	NA	NA	13	0.0063	0.0314769	0.26816	0.48033	NA	NA	NA	NA	NA	NA	NA	NA	NA	NA	NA	NA	NA	NA	NA	NA	NA	NA	NA	NA
chr2	Super-Scaffold_1	108834751	108835250	NA	NA	NA	NA	NA	NA	NA	NA	NA	NA	14	0.00057	0.00441828	0.66698	0.93302	NA	NA	NA	NA	NA	NA	NA	NA	NA	NA	NA	NA	NA	NA	NA
chr2	Super-Scaffold_1	108837751	108838250	NA	NA	NA	NA	NA	NA	NA	NA	NA	NA	NA	NA	NA	NA	NA	NA	NA	NA	NA	NA	NA	NA	NA	NA	NA	15	0.0075	0.0315248	0.57778	0.92248
chr2	Super-Scaffold_1	108838001	108838500	NA	NA	NA	NA	NA	NA	NA	NA	NA	NA	NA	NA	NA	NA	NA	NA	NA	NA	NA	NA	NA	NA	NA	NA	NA	16	0.00081	0.00503075	0.478	0.84725
chr2	Super-Scaffold_1	108864251	108864750	NA	NA	NA	NA	NA	20	0.00019	0.00216377	0.58266	0.85478	NA	NA	NA	NA	NA	17	3.8e-05	0.000881463	0.53363	0.89178	NA	NA	NA	NA	NA	21	2.3e-05	0.000462097	0.87311	0.55747
chr2	Super-Scaffold_1	108870001	108870500	NA	NA	NA	NA	NA	15	0.0023	0.0131895	0.5297	0.75073	NA	NA	NA	NA	NA	15	0.00014	0.00206705	0.53613	0.82084	NA	NA	NA	NA	NA	15	0.00023	0.00212368	0.81489	0.55718
chr2	Super-Scaffold_1	108871251	108871750	NA	NA	NA	NA	NA	24	0.0013	0.00837779	0.67359	0.44486	NA	NA	NA	NA	NA	NA	NA	NA	NA	NA	NA	NA	NA	NA	NA	NA	NA	NA	NA	NA
chr2	Super-Scaffold_1	108872751	108873250	NA	NA	NA	NA	NA	NA	NA	NA	NA	NA	NA	NA	NA	NA	NA	NA	NA	NA	NA	NA	10	0.002	0.0131097	0.98979	0.72573	NA	NA	NA	NA	NA
chr2	Super-Scaffold_1	108874501	108875000	NA	NA	NA	NA	NA	16	0.0021	0.012253	0.65265	0.89139	NA	NA	NA	NA	NA	NA	NA	NA	NA	NA	NA	NA	NA	NA	NA	NA	NA	NA	NA	NA
chr2	Super-Scaffold_1	108874751	108875250	NA	NA	NA	NA	NA	15	0.0023	0.0131895	0.71469	0.94898	NA	NA	NA	NA	NA	NA	NA	NA	NA	NA	NA	NA	NA	NA	NA	NA	NA	NA	NA	NA
chr2	Super-Scaffold_1	108917001	108917500	NA	NA	NA	NA	NA	22	8.4e-05	0.00126507	0.68609	0.41153	NA	NA	NA	NA	NA	NA	NA	NA	NA	NA	NA	NA	NA	NA	NA	NA	NA	NA	NA	NA
chr2	Super-Scaffold_1	108917251	108917750	NA	NA	NA	NA	NA	18	0.0018	0.01083	0.61684	0.32374	NA	NA	NA	NA	NA	NA	NA	NA	NA	NA	NA	NA	NA	NA	NA	NA	NA	NA	NA	NA
chr2	Super-Scaffold_1	108922251	108922750	NA	NA	NA	NA	NA	NA	NA	NA	NA	NA	NA	NA	NA	NA	NA	NA	NA	NA	NA	NA	12	0.00037	0.0039763	0.95833	0.69903	NA	NA	NA	NA	NA
chr2	Super-Scaffold_1	108961251	108961750	15	0.0001	0.00128182	0.42197	0.18316	NA	NA	NA	NA	NA	NA	NA	NA	NA	NA	NA	NA	NA	NA	NA	11	6.2e-06	0.000251525	0.058576	0.34984	NA	NA	NA	NA	NA
chr2	Super-Scaffold_1	108978751	108979250	NA	NA	NA	NA	NA	NA	NA	NA	NA	NA	NA	NA	NA	NA	NA	NA	NA	NA	NA	NA	NA	NA	NA	NA	NA	10	5.4e-05	0.000831044	0.73377	0.41469
chr2	Super-Scaffold_1	108983251	108983750	NA	NA	NA	NA	NA	NA	NA	NA	NA	NA	25	0.0083	0.0380848	0.71335	0.51207	NA	NA	NA	NA	NA	24	0.00035	0.00384342	0.74307	0.47524	NA	NA	NA	NA	NA
chr2	Super-Scaffold_1	108985751	108986250	NA	NA	NA	NA	NA	NA	NA	NA	NA	NA	NA	NA	NA	NA	NA	12	0.0017	0.0119449	0.78072	0.57225	NA	NA	NA	NA	NA	NA	NA	NA	NA	NA
chr2	Super-Scaffold_1	108986001	108986500	NA	NA	NA	NA	NA	14	0.0012	0.00788002	0.77362	0.54011	NA	NA	NA	NA	NA	NA	NA	NA	NA	NA	NA	NA	NA	NA	NA	NA	NA	NA	NA	NA
chr2	Super-Scaffold_1	109007001	109007500	NA	NA	NA	NA	NA	15	0.002	0.0117851	0.37217	0.60236	NA	NA	NA	NA	NA	NA	NA	NA	NA	NA	NA	NA	NA	NA	NA	NA	NA	NA	NA	NA
chr2	Super-Scaffold_1	109025501	109026000	NA	NA	NA	NA	NA	NA	NA	NA	NA	NA	NA	NA	NA	NA	NA	19	0.0048	0.028438	0.526	0.24945	NA	NA	NA	NA	NA	NA	NA	NA	NA	NA
chr2	Super-Scaffold_1	109029001	109029500	22	0.0022	0.0114903	0.61407	0.37178	NA	NA	NA	NA	NA	NA	NA	NA	NA	NA	NA	NA	NA	NA	NA	22	0.00019	0.00255929	0.34064	0.61229	32	9.7e-08	9.34814e-06	0.27564	0.57637
chr2	Super-Scaffold_1	109029251	109029750	NA	NA	NA	NA	NA	NA	NA	NA	NA	NA	NA	NA	NA	NA	NA	NA	NA	NA	NA	NA	NA	NA	NA	NA	NA	37	0.00012	0.00138272	0.41269	0.64615
chr2	Super-Scaffold_1	109068751	109069250	NA	NA	NA	NA	NA	NA	NA	NA	NA	NA	NA	NA	NA	NA	NA	NA	NA	NA	NA	NA	NA	NA	NA	NA	NA	16	0.0033	0.0151783	0.36836	0.57036
chr2	Super-Scaffold_1	109069001	109069500	NA	NA	NA	NA	NA	NA	NA	NA	NA	NA	NA	NA	NA	NA	NA	NA	NA	NA	NA	NA	NA	NA	NA	NA	NA	13	0.00058	0.0039605	0.40849	0.66139
chr2	Super-Scaffold_1	109082751	109083250	NA	NA	NA	NA	NA	NA	NA	NA	NA	NA	NA	NA	NA	NA	NA	16	5.4e-05	0.00111505	0.77282	0.51438	NA	NA	NA	NA	NA	NA	NA	NA	NA	NA
chr2	Super-Scaffold_1	109093251	109093750	NA	NA	NA	NA	NA	NA	NA	NA	NA	NA	NA	NA	NA	NA	NA	NA	NA	NA	NA	NA	14	0.0012	0.00888185	0.85319	0.63831	NA	NA	NA	NA	NA
chr2	Super-Scaffold_1	109093751	109094250	14	9.6e-05	0.00126372	0.28605	0.65811	NA	NA	NA	NA	NA	NA	NA	NA	NA	NA	NA	NA	NA	NA	NA	NA	NA	NA	NA	NA	NA	NA	NA	NA	NA
chr2	Super-Scaffold_1	109094001	109094500	17	0.00019	0.00198769	0.47407	0.76892	NA	NA	NA	NA	NA	NA	NA	NA	NA	NA	NA	NA	NA	NA	NA	17	0.00022	0.0028311	0.66742	0.35922	NA	NA	NA	NA	NA
chr2	Super-Scaffold_1	109097501	109098000	NA	NA	NA	NA	NA	NA	NA	NA	NA	NA	NA	NA	NA	NA	NA	NA	NA	NA	NA	NA	NA	NA	NA	NA	NA	18	0.00068	0.00443331	0.33567	0.62004
chr2	Super-Scaffold_1	109099001	109099500	NA	NA	NA	NA	NA	NA	NA	NA	NA	NA	19	3.8e-06	0.000156686	0.92925	0.69121	NA	NA	NA	NA	NA	NA	NA	NA	NA	NA	NA	NA	NA	NA	NA
chr2	Super-Scaffold_1	109099251	109099750	NA	NA	NA	NA	NA	NA	NA	NA	NA	NA	15	4.4e-05	0.000817034	0.91111	0.67654	NA	NA	NA	NA	NA	NA	NA	NA	NA	NA	NA	NA	NA	NA	NA
chr2	Super-Scaffold_1	109103001	109103500	NA	NA	NA	NA	NA	NA	NA	NA	NA	NA	16	0.0038	0.0189528	0.42124	0.62406	NA	NA	NA	NA	NA	NA	NA	NA	NA	NA	NA	NA	NA	NA	NA
chr2	Super-Scaffold_1	109113501	109114000	NA	NA	NA	NA	NA	NA	NA	NA	NA	NA	17	0.0025	0.0133371	0.21722	0.48599	NA	NA	NA	NA	NA	NA	NA	NA	NA	NA	NA	NA	NA	NA	NA
chr2	Super-Scaffold_1	109136751	109137250	12	0.0038	0.0181451	0.37813	0.7114	NA	NA	NA	NA	NA	NA	NA	NA	NA	NA	NA	NA	NA	NA	NA	NA	NA	NA	NA	NA	NA	NA	NA	NA	NA
chr2	Super-Scaffold_1	109137001	109137500	NA	NA	NA	NA	NA	20	0.00026	0.00268735	0.61897	0.3632	16	0.0017	0.00977272	0.5928	0.35086	14	2.8e-06	0.000139972	0.71734	0.28353	11	0.00019	0.00255929	0.64357	0.31641	NA	NA	NA	NA	NA
chr2	Super-Scaffold_1	109137251	109137750	NA	NA	NA	NA	NA	NA	NA	NA	NA	NA	NA	NA	NA	NA	NA	25	7.5e-05	0.00138912	0.75222	0.42927	NA	NA	NA	NA	NA	NA	NA	NA	NA	NA
chr2	Super-Scaffold_1	109137751	109138250	17	0.00011	0.00136897	0.85393	0.52702	17	0.00072	0.00544993	0.81045	0.52325	21	0.00012	0.00155125	0.80482	0.47593	NA	NA	NA	NA	NA	NA	NA	NA	NA	NA	NA	NA	NA	NA	NA
chr2	Super-Scaffold_1	109138501	109139000	14	0.00013	0.0015311	0.72762	0.27071	NA	NA	NA	NA	NA	NA	NA	NA	NA	NA	NA	NA	NA	NA	NA	NA	NA	NA	NA	NA	NA	NA	NA	NA	NA
chr2	Super-Scaffold_1	109138751	109139250	NA	NA	NA	NA	NA	NA	NA	NA	NA	NA	NA	NA	NA	NA	NA	NA	NA	NA	NA	NA	21	0.00018	0.00247607	0.27063	0.5171	18	0.0041	0.018336	0.38915	0.60587
chr2	Super-Scaffold_1	109139001	109139500	NA	NA	NA	NA	NA	NA	NA	NA	NA	NA	NA	NA	NA	NA	NA	NA	NA	NA	NA	NA	NA	NA	NA	NA	NA	12	0.0011	0.00622617	0.39942	0.70975
chr2	Super-Scaffold_1	109140751	109141250	NA	NA	NA	NA	NA	NA	NA	NA	NA	NA	13	0.0029	0.0150741	0.63086	0.34526	NA	NA	NA	NA	NA	NA	NA	NA	NA	NA	NA	NA	NA	NA	NA
chr2	Super-Scaffold_1	109159251	109159750	NA	NA	NA	NA	NA	NA	NA	NA	NA	NA	15	0.0034	0.0172069	0.41203	0.63334	NA	NA	NA	NA	NA	NA	NA	NA	NA	NA	NA	NA	NA	NA	NA
chr2	Super-Scaffold_1	109162751	109163250	NA	NA	NA	NA	NA	NA	NA	NA	NA	NA	NA	NA	NA	NA	NA	NA	NA	NA	NA	NA	12	0.00023	0.0029162	0.86443	0.45792	NA	NA	NA	NA	NA
chr2	Super-Scaffold_1	109163001	109163500	NA	NA	NA	NA	NA	NA	NA	NA	NA	NA	NA	NA	NA	NA	NA	NA	NA	NA	NA	NA	13	6e-05	0.00119483	0.82168	0.41003	NA	NA	NA	NA	NA
chr2	Super-Scaffold_1	109275001	109275500	12	0.00033	0.00289467	0.93028	0.60914	NA	NA	NA	NA	NA	NA	NA	NA	NA	NA	NA	NA	NA	NA	NA	NA	NA	NA	NA	NA	NA	NA	NA	NA	NA
chr2	Super-Scaffold_1	109315751	109316250	NA	NA	NA	NA	NA	NA	NA	NA	NA	NA	NA	NA	NA	NA	NA	NA	NA	NA	NA	NA	10	0.0034	0.02016	0.58209	0.9111	NA	NA	NA	NA	NA
chr2	Super-Scaffold_1	109321251	109321750	NA	NA	NA	NA	NA	NA	NA	NA	NA	NA	31	0.00018	0.00203607	0.81458	0.59966	NA	NA	NA	NA	NA	NA	NA	NA	NA	NA	NA	NA	NA	NA	NA
chr2	Super-Scaffold_1	109323001	109323500	NA	NA	NA	NA	NA	NA	NA	NA	NA	NA	12	0.00093	0.00625259	0.58021	0.90953	NA	NA	NA	NA	NA	10	9.8e-06	0.000350681	0.46428	0.90964	NA	NA	NA	NA	NA
chr2	Super-Scaffold_1	109338001	109338500	NA	NA	NA	NA	NA	NA	NA	NA	NA	NA	NA	NA	NA	NA	NA	13	0.0023	0.0152194	0.6049	0.32064	NA	NA	NA	NA	NA	NA	NA	NA	NA	NA
chr2	Super-Scaffold_1	109338251	109338750	NA	NA	NA	NA	NA	18	0.0059	0.0296687	0.76227	0.51173	NA	NA	NA	NA	NA	19	0.0014	0.0103166	0.7737	0.49072	NA	NA	NA	NA	NA	NA	NA	NA	NA	NA
chr2	Super-Scaffold_1	109338501	109339000	NA	NA	NA	NA	NA	13	0.0049	0.0251326	0.78673	0.55679	NA	NA	NA	NA	NA	NA	NA	NA	NA	NA	NA	NA	NA	NA	NA	NA	NA	NA	NA	NA
chr2	Super-Scaffold_1	109341501	109342000	13	0.0012	0.00716071	0.81313	0.53604	NA	NA	NA	NA	NA	NA	NA	NA	NA	NA	NA	NA	NA	NA	NA	NA	NA	NA	NA	NA	NA	NA	NA	NA	NA
chr2	Super-Scaffold_1	109397001	109397500	21	7.2e-06	0.000210427	0.32322	0.6019	NA	NA	NA	NA	NA	NA	NA	NA	NA	NA	NA	NA	NA	NA	NA	NA	NA	NA	NA	NA	NA	NA	NA	NA	NA
chr2	Super-Scaffold_1	109397251	109397750	24	0.00012	0.00145577	0.31335	0.5711	NA	NA	NA	NA	NA	NA	NA	NA	NA	NA	NA	NA	NA	NA	NA	NA	NA	NA	NA	NA	NA	NA	NA	NA	NA
chr2	Super-Scaffold_1	109406001	109406500	NA	NA	NA	NA	NA	NA	NA	NA	NA	NA	NA	NA	NA	NA	NA	NA	NA	NA	NA	NA	NA	NA	NA	NA	NA	13	0.002	0.00997363	0.76338	0.5127
chr2	Super-Scaffold_1	109427501	109428000	NA	NA	NA	NA	NA	NA	NA	NA	NA	NA	NA	NA	NA	NA	NA	NA	NA	NA	NA	NA	NA	NA	NA	NA	NA	21	0.0014	0.00750978	0.43077	0.64067
chr2	Super-Scaffold_1	109427751	109428250	NA	NA	NA	NA	NA	NA	NA	NA	NA	NA	17	0.0019	0.0106969	0.372	0.63211	NA	NA	NA	NA	NA	NA	NA	NA	NA	NA	20	3.4e-05	0.000605074	0.34282	0.66964
chr2	Super-Scaffold_1	109434001	109434500	16	0.00093	0.00596573	0.79305	0.58433	NA	NA	NA	NA	NA	NA	NA	NA	NA	NA	NA	NA	NA	NA	NA	NA	NA	NA	NA	NA	NA	NA	NA	NA	NA
chr2	Super-Scaffold_1	109448251	109448750	NA	NA	NA	NA	NA	NA	NA	NA	NA	NA	12	0.002	0.0111306	0.86875	0.60169	NA	NA	NA	NA	NA	NA	NA	NA	NA	NA	NA	NA	NA	NA	NA
chr2	Super-Scaffold_1	109448501	109449000	NA	NA	NA	NA	NA	NA	NA	NA	NA	NA	10	6.5e-06	0.000231163	0.9231	0.71677	NA	NA	NA	NA	NA	NA	NA	NA	NA	NA	NA	NA	NA	NA	NA
chr2	Super-Scaffold_1	109453251	109453750	NA	NA	NA	NA	NA	22	0.00032	0.00310865	0.75274	0.53475	22	0.00025	0.00253318	0.74944	0.53055	NA	NA	NA	NA	NA	NA	NA	NA	NA	NA	NA	NA	NA	NA	NA
chr2	Super-Scaffold_1	109453501	109454000	NA	NA	NA	NA	NA	26	0.00012	0.00159895	0.74506	0.54166	26	2.1e-05	0.000505212	0.7709	0.54417	NA	NA	NA	NA	NA	NA	NA	NA	NA	NA	NA	NA	NA	NA	NA
chr2	Super-Scaffold_1	109484751	109485250	NA	NA	NA	NA	NA	NA	NA	NA	NA	NA	NA	NA	NA	NA	NA	NA	NA	NA	NA	NA	11	0.0062	0.0340046	0.4001	0.67561	NA	NA	NA	NA	NA
chr2	Super-Scaffold_1	109525001	109525500	NA	NA	NA	NA	NA	NA	NA	NA	NA	NA	NA	NA	NA	NA	NA	16	9.9e-06	0.000347146	0.34809	0.67932	NA	NA	NA	NA	NA	NA	NA	NA	NA	NA
chr2	Super-Scaffold_1	109525251	109525750	23	6e-05	0.000919274	0.4366	0.2276	NA	NA	NA	NA	NA	NA	NA	NA	NA	NA	NA	NA	NA	NA	NA	NA	NA	NA	NA	NA	NA	NA	NA	NA	NA
chr2	Super-Scaffold_1	109531751	109532250	NA	NA	NA	NA	NA	11	0.0011	0.00735623	0.52958	0.81861	NA	NA	NA	NA	NA	NA	NA	NA	NA	NA	NA	NA	NA	NA	NA	NA	NA	NA	NA	NA
chr2	Super-Scaffold_1	109532001	109532500	NA	NA	NA	NA	NA	20	1.3e-05	0.000350507	0.34458	0.66625	NA	NA	NA	NA	NA	NA	NA	NA	NA	NA	NA	NA	NA	NA	NA	NA	NA	NA	NA	NA
chr2	Super-Scaffold_1	109532251	109532750	NA	NA	NA	NA	NA	14	0.0069	0.0341746	0.34186	0.56193	NA	NA	NA	NA	NA	NA	NA	NA	NA	NA	NA	NA	NA	NA	NA	NA	NA	NA	NA	NA
chr2	Super-Scaffold_1	109543251	109543750	NA	NA	NA	NA	NA	NA	NA	NA	NA	NA	NA	NA	NA	NA	NA	14	0.00052	0.00507945	0.91667	0.58084	NA	NA	NA	NA	NA	NA	NA	NA	NA	NA
chr2	Super-Scaffold_1	109544501	109545000	NA	NA	NA	NA	NA	11	0.0005	0.00422774	0.49785	0.16427	NA	NA	NA	NA	NA	NA	NA	NA	NA	NA	NA	NA	NA	NA	NA	NA	NA	NA	NA	NA
chr2	Super-Scaffold_1	109544751	109545250	NA	NA	NA	NA	NA	14	0.0011	0.00735623	0.42355	0.20912	NA	NA	NA	NA	NA	NA	NA	NA	NA	NA	NA	NA	NA	NA	NA	NA	NA	NA	NA	NA
chr2	Super-Scaffold_1	109554501	109555000	NA	NA	NA	NA	NA	28	0.00078	0.00578498	0.37894	0.59491	NA	NA	NA	NA	NA	NA	NA	NA	NA	NA	NA	NA	NA	NA	NA	NA	NA	NA	NA	NA
chr2	Super-Scaffold_1	109554751	109555250	NA	NA	NA	NA	NA	15	0.006	0.0301206	0.19833	0.45456	NA	NA	NA	NA	NA	NA	NA	NA	NA	NA	NA	NA	NA	NA	NA	NA	NA	NA	NA	NA
chr2	Super-Scaffold_1	109619501	109620000	NA	NA	NA	NA	NA	NA	NA	NA	NA	NA	NA	NA	NA	NA	NA	NA	NA	NA	NA	NA	NA	NA	NA	NA	NA	12	0.00076	0.00480504	0.98186	0.7783
chr2	Super-Scaffold_1	109621001	109621500	NA	NA	NA	NA	NA	NA	NA	NA	NA	NA	NA	NA	NA	NA	NA	NA	NA	NA	NA	NA	NA	NA	NA	NA	NA	20	0.00019	0.0018643	0.51035	0.84382
chr2	Super-Scaffold_1	109621751	109622250	NA	NA	NA	NA	NA	NA	NA	NA	NA	NA	16	0.00067	0.00495511	0.96387	0.76175	NA	NA	NA	NA	NA	NA	NA	NA	NA	NA	NA	NA	NA	NA	NA
chr2	Super-Scaffold_1	109633751	109634250	NA	NA	NA	NA	NA	NA	NA	NA	NA	NA	NA	NA	NA	NA	NA	NA	NA	NA	NA	NA	19	0.00033	0.00369006	0.94971	0.70103	NA	NA	NA	NA	NA
chr2	Super-Scaffold_1	109669501	109670000	NA	NA	NA	NA	NA	11	0.00084	0.00610135	0.4112	0.8117	15	0.0018	0.010237	0.2666	0.67858	NA	NA	NA	NA	NA	NA	NA	NA	NA	NA	NA	NA	NA	NA	NA
chr2	Super-Scaffold_1	109669751	109670250	NA	NA	NA	NA	NA	NA	NA	NA	NA	NA	28	0.0022	0.0120148	0.39076	0.59446	NA	NA	NA	NA	NA	NA	NA	NA	NA	NA	NA	NA	NA	NA	NA
chr2	Super-Scaffold_1	109681251	109681750	18	8e-05	0.00112362	0.66702	0.39841	NA	NA	NA	NA	NA	NA	NA	NA	NA	NA	18	0.0042	0.0252606	0.46601	0.66702	NA	NA	NA	NA	NA	NA	NA	NA	NA	NA
chr2	Super-Scaffold_1	109689751	109690250	18	7.8e-05	0.0011043	0.74001	0.33373	18	0.00051	0.00428902	0.72685	0.39801	NA	NA	NA	NA	NA	NA	NA	NA	NA	NA	NA	NA	NA	NA	NA	NA	NA	NA	NA	NA
chr2	Super-Scaffold_1	109694001	109694500	33	0.0016	0.00890602	0.69603	0.47535	NA	NA	NA	NA	NA	NA	NA	NA	NA	NA	NA	NA	NA	NA	NA	NA	NA	NA	NA	NA	NA	NA	NA	NA	NA
chr2	Super-Scaffold_1	109694251	109694750	27	8.2e-06	0.000229604	0.82332	0.46843	34	0.0021	0.012253	0.62651	0.40966	NA	NA	NA	NA	NA	NA	NA	NA	NA	NA	NA	NA	NA	NA	NA	NA	NA	NA	NA	NA
chr2	Super-Scaffold_1	109697501	109698000	14	0.0057	0.0259562	0.17418	0.42531	NA	NA	NA	NA	NA	NA	NA	NA	NA	NA	16	2.1e-07	1.96592e-05	0.4116	0.15402	NA	NA	NA	NA	NA	NA	NA	NA	NA	NA
chr2	Super-Scaffold_1	109701751	109702250	22	1.9e-05	0.000409925	0.64934	0.35169	21	0.00011	0.00150493	0.56618	0.30427	NA	NA	NA	NA	NA	NA	NA	NA	NA	NA	NA	NA	NA	NA	NA	NA	NA	NA	NA	NA
chr2	Super-Scaffold_1	109702001	109702500	22	4.7e-05	0.000772748	0.66375	0.37967	21	0.0013	0.00837779	0.602	0.33527	16	1.4e-05	0.000385572	0.80529	0.43894	NA	NA	NA	NA	NA	NA	NA	NA	NA	NA	NA	NA	NA	NA	NA
chr2	Super-Scaffold_1	109706501	109707000	28	2.3e-08	2.47541e-06	0.88329	0.67602	NA	NA	NA	NA	NA	NA	NA	NA	NA	NA	NA	NA	NA	NA	NA	NA	NA	NA	NA	NA	NA	NA	NA	NA	NA
chr2	Super-Scaffold_1	109710001	109710500	NA	NA	NA	NA	NA	NA	NA	NA	NA	NA	NA	NA	NA	NA	NA	NA	NA	NA	NA	NA	15	0.0014	0.0099578	0.95902	0.75045	NA	NA	NA	NA	NA
chr2	Super-Scaffold_1	109710251	109710750	NA	NA	NA	NA	NA	NA	NA	NA	NA	NA	NA	NA	NA	NA	NA	NA	NA	NA	NA	NA	NA	NA	NA	NA	NA	18	3.7e-05	0.000639168	0.96008	0.72666
chr2	Super-Scaffold_1	109712751	109713250	NA	NA	NA	NA	NA	NA	NA	NA	NA	NA	NA	NA	NA	NA	NA	NA	NA	NA	NA	NA	18	0.0032	0.0192021	0.53739	0.81614	NA	NA	NA	NA	NA
chr2	Super-Scaffold_1	109715251	109715750	NA	NA	NA	NA	NA	NA	NA	NA	NA	NA	NA	NA	NA	NA	NA	NA	NA	NA	NA	NA	NA	NA	NA	NA	NA	17	0.0095	0.0392382	0.46235	0.66455
chr2	Super-Scaffold_1	109717751	109718250	NA	NA	NA	NA	NA	17	0.002	0.0117851	0.44674	0.69402	NA	NA	NA	NA	NA	NA	NA	NA	NA	NA	NA	NA	NA	NA	NA	NA	NA	NA	NA	NA
chr2	Super-Scaffold_1	109718001	109718500	NA	NA	NA	NA	NA	13	0.0048	0.0246796	0.54449	0.75588	NA	NA	NA	NA	NA	12	0.0011	0.00856607	0.49179	0.75659	NA	NA	NA	NA	NA	NA	NA	NA	NA	NA
chr2	Super-Scaffold_1	109719501	109720000	14	0.00013	0.0015311	0.50552	0.27519	NA	NA	NA	NA	NA	NA	NA	NA	NA	NA	NA	NA	NA	NA	NA	NA	NA	NA	NA	NA	NA	NA	NA	NA	NA
chr2	Super-Scaffold_1	109722251	109722750	NA	NA	NA	NA	NA	NA	NA	NA	NA	NA	16	0.00015	0.00180135	0.86113	0.61816	NA	NA	NA	NA	NA	NA	NA	NA	NA	NA	NA	NA	NA	NA	NA
chr2	Super-Scaffold_1	109724501	109725000	NA	NA	NA	NA	NA	NA	NA	NA	NA	NA	13	0.0002	0.00219109	0.68082	0.34512	NA	NA	NA	NA	NA	NA	NA	NA	NA	NA	NA	NA	NA	NA	NA
chr2	Super-Scaffold_1	109776251	109776750	NA	NA	NA	NA	NA	NA	NA	NA	NA	NA	10	0.0036	0.018096	0.43515	0.69037	NA	NA	NA	NA	NA	NA	NA	NA	NA	NA	NA	NA	NA	NA	NA
chr2	Super-Scaffold_1	109780001	109780500	NA	NA	NA	NA	NA	NA	NA	NA	NA	NA	NA	NA	NA	NA	NA	19	0.0066	0.0378879	0.6934	0.4529	NA	NA	NA	NA	NA	NA	NA	NA	NA	NA
chr2	Super-Scaffold_1	109788251	109788750	NA	NA	NA	NA	NA	NA	NA	NA	NA	NA	NA	NA	NA	NA	NA	NA	NA	NA	NA	NA	27	1.7e-08	2.73997e-06	0.51152	0.78863	NA	NA	NA	NA	NA
chr2	Super-Scaffold_1	109788501	109789000	NA	NA	NA	NA	NA	NA	NA	NA	NA	NA	NA	NA	NA	NA	NA	NA	NA	NA	NA	NA	28	2.8e-11	1.15964e-08	0.42296	0.77617	NA	NA	NA	NA	NA
chr2	Super-Scaffold_1	109788751	109789250	NA	NA	NA	NA	NA	NA	NA	NA	NA	NA	25	5.5e-05	0.000940187	0.43581	0.67568	NA	NA	NA	NA	NA	28	1.9e-07	1.86963e-05	0.38209	0.6748	26	1.6e-05	0.000362156	0.40271	0.66257
chr2	Super-Scaffold_1	109789001	109789500	NA	NA	NA	NA	NA	NA	NA	NA	NA	NA	NA	NA	NA	NA	NA	NA	NA	NA	NA	NA	NA	NA	NA	NA	NA	26	0.00094	0.00560258	0.53381	0.74509
chr2	Super-Scaffold_1	109799251	109799750	NA	NA	NA	NA	NA	NA	NA	NA	NA	NA	NA	NA	NA	NA	NA	NA	NA	NA	NA	NA	NA	NA	NA	NA	NA	14	0.00074	0.00471871	0.8101	0.57145
chr2	Super-Scaffold_1	109811501	109812000	NA	NA	NA	NA	NA	NA	NA	NA	NA	NA	NA	NA	NA	NA	NA	10	0.00026	0.00314136	0.56987	0.22966	10	0.0047	0.0266419	0.61698	0.31296	NA	NA	NA	NA	NA
chr2	Super-Scaffold_1	109811751	109812250	34	3.4e-08	3.3659e-06	0.74101	0.40665	NA	NA	NA	NA	NA	33	4e-07	3.0017e-05	0.79339	0.4233	32	8e-08	9.13606e-06	0.38525	0.7574	NA	NA	NA	NA	NA	26	4.8e-05	0.000767402	0.76893	0.44428
chr2	Super-Scaffold_1	109812001	109812500	45	1.8e-13	9.27454e-11	0.81591	0.40794	NA	NA	NA	NA	NA	45	1e-08	1.74965e-06	0.71202	0.39633	43	6.1e-09	1.12441e-06	0.47016	0.78865	NA	NA	NA	NA	NA	NA	NA	NA	NA	NA
chr2	Super-Scaffold_1	109812251	109812750	32	2.3e-06	9.01228e-05	0.80392	0.60213	NA	NA	NA	NA	NA	NA	NA	NA	NA	NA	NA	NA	NA	NA	NA	NA	NA	NA	NA	NA	NA	NA	NA	NA	NA
chr2	Super-Scaffold_1	109817751	109818250	18	1.4e-07	1.06525e-05	0.87068	0.5719	NA	NA	NA	NA	NA	NA	NA	NA	NA	NA	NA	NA	NA	NA	NA	NA	NA	NA	NA	NA	NA	NA	NA	NA	NA
chr2	Super-Scaffold_1	109823251	109823750	NA	NA	NA	NA	NA	22	5.4e-14	4.20666e-11	0.32029	0.82318	NA	NA	NA	NA	NA	19	6e-11	2.46932e-08	0.33495	0.83325	23	3.9e-05	0.00089326	0.601	0.84029	22	1.1e-05	0.00027932	0.59226	0.31933
chr2	Super-Scaffold_1	109823501	109824000	NA	NA	NA	NA	NA	23	6.9e-08	6.51537e-06	0.38253	0.76303	24	6.1e-06	0.00022139	0.51105	0.76912	20	8.5e-10	2.19848e-07	0.3828	0.81258	21	8.2e-07	5.8009e-05	0.48597	0.81268	NA	NA	NA	NA	NA
chr2	Super-Scaffold_1	109854001	109854500	NA	NA	NA	NA	NA	NA	NA	NA	NA	NA	NA	NA	NA	NA	NA	NA	NA	NA	NA	NA	23	3.6e-05	0.000846472	0.66764	0.39686	NA	NA	NA	NA	NA
chr2	Super-Scaffold_1	109854251	109854750	NA	NA	NA	NA	NA	NA	NA	NA	NA	NA	NA	NA	NA	NA	NA	27	0.00037	0.00402188	0.73347	0.51645	NA	NA	NA	NA	NA	NA	NA	NA	NA	NA
chr2	Super-Scaffold_1	109860001	109860500	NA	NA	NA	NA	NA	NA	NA	NA	NA	NA	NA	NA	NA	NA	NA	14	0.0065	0.0373466	0.17988	0.41444	NA	NA	NA	NA	NA	NA	NA	NA	NA	NA
chr2	Super-Scaffold_1	109864501	109865000	22	0.00019	0.00198769	0.41321	0.67674	NA	NA	NA	NA	NA	NA	NA	NA	NA	NA	NA	NA	NA	NA	NA	NA	NA	NA	NA	NA	NA	NA	NA	NA	NA
chr2	Super-Scaffold_1	109864751	109865250	29	0.00065	0.00460375	0.50485	0.77289	NA	NA	NA	NA	NA	NA	NA	NA	NA	NA	NA	NA	NA	NA	NA	NA	NA	NA	NA	NA	NA	NA	NA	NA	NA
chr2	Super-Scaffold_1	109868001	109868500	NA	NA	NA	NA	NA	19	0.00061	0.00485131	0.43807	0.67084	NA	NA	NA	NA	NA	NA	NA	NA	NA	NA	NA	NA	NA	NA	NA	NA	NA	NA	NA	NA
chr2	Super-Scaffold_1	109868501	109869000	NA	NA	NA	NA	NA	NA	NA	NA	NA	NA	NA	NA	NA	NA	NA	NA	NA	NA	NA	NA	NA	NA	NA	NA	NA	34	2.4e-05	0.000474468	0.68066	0.47838
chr2	Super-Scaffold_1	109868751	109869250	NA	NA	NA	NA	NA	NA	NA	NA	NA	NA	30	0.00012	0.00155125	0.70872	0.49246	NA	NA	NA	NA	NA	NA	NA	NA	NA	NA	29	8e-06	0.000226328	0.70988	0.44554
chr2	Super-Scaffold_1	109877251	109877750	NA	NA	NA	NA	NA	NA	NA	NA	NA	NA	NA	NA	NA	NA	NA	NA	NA	NA	NA	NA	18	0.00035	0.00384342	0.77342	0.56601	NA	NA	NA	NA	NA
chr2	Super-Scaffold_1	109877751	109878250	NA	NA	NA	NA	NA	25	7.4e-06	0.000234951	0.66305	0.87973	NA	NA	NA	NA	NA	NA	NA	NA	NA	NA	NA	NA	NA	NA	NA	NA	NA	NA	NA	NA
chr2	Super-Scaffold_1	109878001	109878500	NA	NA	NA	NA	NA	16	0.00011	0.00150493	0.60578	0.88671	NA	NA	NA	NA	NA	NA	NA	NA	NA	NA	NA	NA	NA	NA	NA	17	0.00012	0.00138272	0.9334	0.72509
chr2	Super-Scaffold_1	109888501	109889000	NA	NA	NA	NA	NA	NA	NA	NA	NA	NA	NA	NA	NA	NA	NA	NA	NA	NA	NA	NA	31	7.7e-05	0.00140981	0.56959	0.34579	NA	NA	NA	NA	NA
chr2	Super-Scaffold_1	109894751	109895250	NA	NA	NA	NA	NA	NA	NA	NA	NA	NA	NA	NA	NA	NA	NA	NA	NA	NA	NA	NA	NA	NA	NA	NA	NA	18	4.1e-09	7.11649e-07	0.42237	0.15523
chr2	Super-Scaffold_1	109897501	109898000	NA	NA	NA	NA	NA	30	1.2e-07	1.01191e-05	0.61019	0.34845	NA	NA	NA	NA	NA	NA	NA	NA	NA	NA	NA	NA	NA	NA	NA	NA	NA	NA	NA	NA
chr2	Super-Scaffold_1	109914001	109914500	26	0.0015	0.00852192	0.66307	0.44154	NA	NA	NA	NA	NA	NA	NA	NA	NA	NA	NA	NA	NA	NA	NA	NA	NA	NA	NA	NA	NA	NA	NA	NA	NA
chr2	Super-Scaffold_1	109914751	109915250	NA	NA	NA	NA	NA	NA	NA	NA	NA	NA	NA	NA	NA	NA	NA	31	0.009	0.0503018	0.58122	0.82611	NA	NA	NA	NA	NA	NA	NA	NA	NA	NA
chr2	Super-Scaffold_1	109915001	109915500	NA	NA	NA	NA	NA	NA	NA	NA	NA	NA	NA	NA	NA	NA	NA	21	0.00028	0.00331807	0.63511	0.87417	NA	NA	NA	NA	NA	NA	NA	NA	NA	NA
chr2	Super-Scaffold_1	109926001	109926500	NA	NA	NA	NA	NA	NA	NA	NA	NA	NA	NA	NA	NA	NA	NA	NA	NA	NA	NA	NA	13	0.0003	0.00346901	0.74807	0.40804	NA	NA	NA	NA	NA
chr2	Super-Scaffold_1	109927751	109928250	NA	NA	NA	NA	NA	NA	NA	NA	NA	NA	NA	NA	NA	NA	NA	NA	NA	NA	NA	NA	NA	NA	NA	NA	NA	36	1.8e-07	1.47418e-05	0.40612	0.68886
chr2	Super-Scaffold_1	109928001	109928500	NA	NA	NA	NA	NA	NA	NA	NA	NA	NA	NA	NA	NA	NA	NA	NA	NA	NA	NA	NA	NA	NA	NA	NA	NA	25	1.2e-07	1.08609e-05	0.14779	0.44335
chr2	Super-Scaffold_1	109928251	109928750	NA	NA	NA	NA	NA	NA	NA	NA	NA	NA	30	5.1e-05	0.000900509	0.26178	0.56291	NA	NA	NA	NA	NA	NA	NA	NA	NA	NA	30	5.7e-06	0.00017855	0.25011	0.49108
chr2	Super-Scaffold_1	109930251	109930750	NA	NA	NA	NA	NA	40	0.00083	0.00603609	0.74528	0.54408	NA	NA	NA	NA	NA	NA	NA	NA	NA	NA	NA	NA	NA	NA	NA	28	4.8e-05	0.000767402	0.56758	0.78068
chr2	Super-Scaffold_1	109937001	109937500	NA	NA	NA	NA	NA	NA	NA	NA	NA	NA	10	0.00033	0.00304315	0.49565	0.87125	NA	NA	NA	NA	NA	NA	NA	NA	NA	NA	NA	NA	NA	NA	NA
chr2	Super-Scaffold_1	109944501	109945000	NA	NA	NA	NA	NA	23	0.00068	0.00523434	0.89735	0.66428	NA	NA	NA	NA	NA	NA	NA	NA	NA	NA	NA	NA	NA	NA	NA	NA	NA	NA	NA	NA
chr2	Super-Scaffold_1	109948001	109948500	NA	NA	NA	NA	NA	23	0.00076	0.00566296	0.4566	0.66035	NA	NA	NA	NA	NA	23	0.00011	0.00176337	0.48665	0.69728	NA	NA	NA	NA	NA	NA	NA	NA	NA	NA
chr2	Super-Scaffold_1	109952001	109952500	11	0.0011	0.00668593	0.39448	0.66449	NA	NA	NA	NA	NA	NA	NA	NA	NA	NA	18	0.0026	0.0167953	0.72055	0.49868	NA	NA	NA	NA	NA	15	0.003	0.0139912	0.56113	0.78213
chr2	Super-Scaffold_1	109953001	109953500	NA	NA	NA	NA	NA	53	1.9e-07	1.46271e-05	0.79129	0.58694	NA	NA	NA	NA	NA	NA	NA	NA	NA	NA	NA	NA	NA	NA	NA	NA	NA	NA	NA	NA
chr2	Super-Scaffold_1	109953251	109953750	NA	NA	NA	NA	NA	NA	NA	NA	NA	NA	16	0.0099	0.0449037	0.91667	0.71252	NA	NA	NA	NA	NA	NA	NA	NA	NA	NA	NA	NA	NA	NA	NA
chr2	Super-Scaffold_1	109961251	109961750	NA	NA	NA	NA	NA	NA	NA	NA	NA	NA	19	0.0031	0.0159364	0.64197	0.85034	NA	NA	NA	NA	NA	NA	NA	NA	NA	NA	NA	NA	NA	NA	NA
chr2	Super-Scaffold_1	109968001	109968500	NA	NA	NA	NA	NA	NA	NA	NA	NA	NA	NA	NA	NA	NA	NA	30	0.0042	0.0252606	0.84143	0.62882	NA	NA	NA	NA	NA	NA	NA	NA	NA	NA
chr2	Super-Scaffold_1	109970251	109970750	NA	NA	NA	NA	NA	27	0.0032	0.0173688	0.71784	0.46968	NA	NA	NA	NA	NA	30	1.6e-05	0.000483153	0.82485	0.55717	NA	NA	NA	NA	NA	NA	NA	NA	NA	NA
chr2	Super-Scaffold_1	109970501	109971000	NA	NA	NA	NA	NA	22	9.5e-07	5.14187e-05	0.74804	0.38376	NA	NA	NA	NA	NA	NA	NA	NA	NA	NA	NA	NA	NA	NA	NA	NA	NA	NA	NA	NA
chr2	Super-Scaffold_1	109971501	109972000	NA	NA	NA	NA	NA	10	2.2e-05	0.00051014	0.90253	0.38083	NA	NA	NA	NA	NA	NA	NA	NA	NA	NA	NA	NA	NA	NA	NA	NA	NA	NA	NA	NA
chr2	Super-Scaffold_1	109971751	109972250	NA	NA	NA	NA	NA	12	0.00013	0.00168686	0.8279	0.38681	NA	NA	NA	NA	NA	NA	NA	NA	NA	NA	NA	NA	NA	NA	NA	NA	NA	NA	NA	NA
chr2	Super-Scaffold_1	109975001	109975500	NA	NA	NA	NA	NA	NA	NA	NA	NA	NA	10	1.5e-06	7.82116e-05	0.25	0.91397	NA	NA	NA	NA	NA	NA	NA	NA	NA	NA	NA	NA	NA	NA	NA
chr2	Super-Scaffold_1	109987251	109987750	NA	NA	NA	NA	NA	NA	NA	NA	NA	NA	NA	NA	NA	NA	NA	16	0.0031	0.0194566	0.47266	0.78819	NA	NA	NA	NA	NA	NA	NA	NA	NA	NA
chr2	Super-Scaffold_1	109987751	109988250	NA	NA	NA	NA	NA	NA	NA	NA	NA	NA	NA	NA	NA	NA	NA	NA	NA	NA	NA	NA	NA	NA	NA	NA	NA	15	0.0042	0.0187256	0.48756	0.75573
chr2	Super-Scaffold_1	110006251	110006750	23	0.0045	0.0210138	0.54638	0.31725	21	6.5e-06	0.000213632	0.62446	0.25722	11	0.0018	0.010237	0.59157	0.26652	NA	NA	NA	NA	NA	NA	NA	NA	NA	NA	NA	NA	NA	NA	NA
chr2	Super-Scaffold_1	110006501	110007000	28	0.00011	0.00136897	0.7795	0.51511	21	0.00046	0.00399377	0.73086	0.40862	13	0.0012	0.00750138	0.86189	0.52537	NA	NA	NA	NA	NA	NA	NA	NA	NA	NA	NA	NA	NA	NA	NA
chr2	Super-Scaffold_1	110010501	110011000	NA	NA	NA	NA	NA	20	6.9e-05	0.00111238	0.92133	0.7062	NA	NA	NA	NA	NA	NA	NA	NA	NA	NA	NA	NA	NA	NA	NA	NA	NA	NA	NA	NA
chr2	Super-Scaffold_1	110010751	110011250	NA	NA	NA	NA	NA	25	5.4e-07	3.38467e-05	0.91012	0.69447	NA	NA	NA	NA	NA	NA	NA	NA	NA	NA	NA	NA	NA	NA	NA	NA	NA	NA	NA	NA
chr2	Super-Scaffold_1	110043251	110043750	NA	NA	NA	NA	NA	14	8.3e-05	0.00125695	0.46683	0.23948	NA	NA	NA	NA	NA	NA	NA	NA	NA	NA	NA	NA	NA	NA	NA	NA	NA	NA	NA	NA
chr2	Super-Scaffold_1	110065251	110065750	NA	NA	NA	NA	NA	NA	NA	NA	NA	NA	NA	NA	NA	NA	NA	23	0.00043	0.00446279	0.41163	0.67129	NA	NA	NA	NA	NA	31	0.00084	0.00516948	0.66	0.4597
chr2	Super-Scaffold_1	110065501	110066000	NA	NA	NA	NA	NA	NA	NA	NA	NA	NA	30	0.00035	0.00317523	0.8615	0.61132	25	0.001	0.00799572	0.49173	0.73136	NA	NA	NA	NA	NA	27	9.3e-05	0.00118628	0.78978	0.52156
chr2	Super-Scaffold_1	110065751	110066250	NA	NA	NA	NA	NA	NA	NA	NA	NA	NA	24	0.0017	0.00977272	0.88992	0.67399	NA	NA	NA	NA	NA	NA	NA	NA	NA	NA	NA	NA	NA	NA	NA
chr2	Super-Scaffold_1	110182751	110183250	12	0.0037	0.0177479	0.86806	0.6429	NA	NA	NA	NA	NA	NA	NA	NA	NA	NA	NA	NA	NA	NA	NA	NA	NA	NA	NA	NA	NA	NA	NA	NA	NA
chr2	Super-Scaffold_1	110201501	110202000	NA	NA	NA	NA	NA	NA	NA	NA	NA	NA	10	0.0065	0.0304336	0.32223	0.61772	NA	NA	NA	NA	NA	NA	NA	NA	NA	NA	NA	NA	NA	NA	NA
chr2	Super-Scaffold_1	110230751	110231250	26	1.9e-06	7.80969e-05	0.47376	0.17743	NA	NA	NA	NA	NA	21	2.1e-07	1.86203e-05	0.53635	0.1738	33	0.00031	0.0035601	0.22535	0.43184	NA	NA	NA	NA	NA	28	3.8e-08	4.41671e-06	0.50992	0.21301
chr2	Super-Scaffold_1	110231751	110232250	NA	NA	NA	NA	NA	NA	NA	NA	NA	NA	NA	NA	NA	NA	NA	23	7e-11	2.81018e-08	0.80364	0.17391	NA	NA	NA	NA	NA	NA	NA	NA	NA	NA
chr2	Super-Scaffold_1	110232001	110232500	NA	NA	NA	NA	NA	NA	NA	NA	NA	NA	NA	NA	NA	NA	NA	24	5.2e-14	5.40115e-11	0.75742	0.16357	10	0.0022	0.0141778	0.6885	0.30707	NA	NA	NA	NA	NA
chr2	Super-Scaffold_1	110233001	110233500	NA	NA	NA	NA	NA	NA	NA	NA	NA	NA	NA	NA	NA	NA	NA	16	0.0015	0.0108916	0.60182	0.83001	NA	NA	NA	NA	NA	NA	NA	NA	NA	NA
chr2	Super-Scaffold_1	110238251	110238750	NA	NA	NA	NA	NA	NA	NA	NA	NA	NA	NA	NA	NA	NA	NA	NA	NA	NA	NA	NA	NA	NA	NA	NA	NA	24	0.0006	0.00404974	0.53336	0.73747
chr2	Super-Scaffold_1	110238501	110239000	NA	NA	NA	NA	NA	NA	NA	NA	NA	NA	NA	NA	NA	NA	NA	NA	NA	NA	NA	NA	NA	NA	NA	NA	NA	14	0.005	0.0218517	0.46904	0.69643
chr2	Super-Scaffold_1	110241001	110241500	NA	NA	NA	NA	NA	NA	NA	NA	NA	NA	10	1.8e-05	0.000455302	0.2	0.86667	NA	NA	NA	NA	NA	15	5e-06	0.000215964	0.25678	0.74647	11	0.00084	0.00516948	0.21212	0.65333
chr2	Super-Scaffold_1	110241251	110241750	NA	NA	NA	NA	NA	NA	NA	NA	NA	NA	20	0.004	0.0198264	0.56979	0.87507	NA	NA	NA	NA	NA	34	0.002	0.0131097	0.61815	0.86201	NA	NA	NA	NA	NA
chr2	Super-Scaffold_1	110256251	110256750	NA	NA	NA	NA	NA	NA	NA	NA	NA	NA	NA	NA	NA	NA	NA	23	0.0014	0.0103166	0.57665	0.83029	NA	NA	NA	NA	NA	NA	NA	NA	NA	NA
chr2	Super-Scaffold_1	110257001	110257500	18	0.00037	0.00312248	0.66826	0.43047	NA	NA	NA	NA	NA	NA	NA	NA	NA	NA	NA	NA	NA	NA	NA	NA	NA	NA	NA	NA	NA	NA	NA	NA	NA
chr2	Super-Scaffold_1	110257251	110257750	NA	NA	NA	NA	NA	NA	NA	NA	NA	NA	14	5.5e-05	0.000940187	0.84882	0.6061	NA	NA	NA	NA	NA	NA	NA	NA	NA	NA	NA	NA	NA	NA	NA
chr2	Super-Scaffold_1	110258001	110258500	NA	NA	NA	NA	NA	NA	NA	NA	NA	NA	NA	NA	NA	NA	NA	31	3.8e-07	3.13569e-05	0.69082	0.90144	NA	NA	NA	NA	NA	NA	NA	NA	NA	NA
chr2	Super-Scaffold_1	110262251	110262750	NA	NA	NA	NA	NA	NA	NA	NA	NA	NA	NA	NA	NA	NA	NA	NA	NA	NA	NA	NA	NA	NA	NA	NA	NA	24	0.0049	0.0214734	0.27124	0.54866
chr2	Super-Scaffold_1	110274251	110274750	NA	NA	NA	NA	NA	NA	NA	NA	NA	NA	20	0.00033	0.00304315	0.59897	0.80922	NA	NA	NA	NA	NA	NA	NA	NA	NA	NA	NA	NA	NA	NA	NA
chr2	Super-Scaffold_1	110274501	110275000	NA	NA	NA	NA	NA	NA	NA	NA	NA	NA	27	0.00015	0.00180135	0.49605	0.69657	NA	NA	NA	NA	NA	NA	NA	NA	NA	NA	NA	NA	NA	NA	NA
chr2	Super-Scaffold_1	110277251	110277750	NA	NA	NA	NA	NA	NA	NA	NA	NA	NA	NA	NA	NA	NA	NA	NA	NA	NA	NA	NA	24	4.3e-06	0.000192858	0.17746	0.42418	NA	NA	NA	NA	NA
chr2	Super-Scaffold_1	110286501	110287000	NA	NA	NA	NA	NA	18	0.00045	0.00393567	0.55752	0.76776	NA	NA	NA	NA	NA	NA	NA	NA	NA	NA	NA	NA	NA	NA	NA	NA	NA	NA	NA	NA
chr2	Super-Scaffold_1	110298001	110298500	19	0.00059	0.00430123	0.8437	0.61475	NA	NA	NA	NA	NA	NA	NA	NA	NA	NA	NA	NA	NA	NA	NA	NA	NA	NA	NA	NA	NA	NA	NA	NA	NA
chr2	Super-Scaffold_1	110298251	110298750	27	0.00034	0.00295937	0.91767	0.71639	NA	NA	NA	NA	NA	NA	NA	NA	NA	NA	NA	NA	NA	NA	NA	NA	NA	NA	NA	NA	NA	NA	NA	NA	NA
chr2	Super-Scaffold_1	110308251	110308750	NA	NA	NA	NA	NA	NA	NA	NA	NA	NA	16	0.0078	0.0359493	0.83244	0.55902	NA	NA	NA	NA	NA	NA	NA	NA	NA	NA	16	0.0026	0.0123726	0.84377	0.57003
chr2	Super-Scaffold_1	110308501	110309000	NA	NA	NA	NA	NA	NA	NA	NA	NA	NA	10	0.00014	0.00172332	0.81637	0.4802	NA	NA	NA	NA	NA	NA	NA	NA	NA	NA	10	0.00035	0.00280673	0.81637	0.4613
chr2	Super-Scaffold_1	110317001	110317500	17	3.1e-05	0.000580082	0.70036	0.46824	NA	NA	NA	NA	NA	NA	NA	NA	NA	NA	NA	NA	NA	NA	NA	NA	NA	NA	NA	NA	NA	NA	NA	NA	NA
chr2	Super-Scaffold_1	110345251	110345750	NA	NA	NA	NA	NA	NA	NA	NA	NA	NA	14	0.00015	0.00180135	0.62083	0.38374	NA	NA	NA	NA	NA	NA	NA	NA	NA	NA	NA	NA	NA	NA	NA
chr2	Super-Scaffold_1	110345501	110346000	NA	NA	NA	NA	NA	15	0.00018	0.00209324	0.35824	0.64646	NA	NA	NA	NA	NA	11	0.00017	0.00236586	0.38014	0.70542	NA	NA	NA	NA	NA	17	5.4e-05	0.000831044	0.67599	0.37802
chr2	Super-Scaffold_1	110345751	110346250	NA	NA	NA	NA	NA	18	0.00032	0.00310865	0.37908	0.63312	NA	NA	NA	NA	NA	15	3.7e-05	0.000864703	0.41152	0.71819	NA	NA	NA	NA	NA	20	0.00017	0.00173899	0.6508	0.40852
chr2	Super-Scaffold_1	110349001	110349500	NA	NA	NA	NA	NA	NA	NA	NA	NA	NA	23	0.00089	0.0060634	0.67296	0.45932	NA	NA	NA	NA	NA	NA	NA	NA	NA	NA	23	0.0029	0.013582	0.67529	0.45613
chr2	Super-Scaffold_1	110349251	110349750	NA	NA	NA	NA	NA	NA	NA	NA	NA	NA	NA	NA	NA	NA	NA	NA	NA	NA	NA	NA	NA	NA	NA	NA	NA	18	4.1e-06	0.000141579	0.65674	0.29537
chr2	Super-Scaffold_1	110356251	110356750	NA	NA	NA	NA	NA	18	0.0013	0.00837779	0.77471	0.44167	NA	NA	NA	NA	NA	NA	NA	NA	NA	NA	NA	NA	NA	NA	NA	NA	NA	NA	NA	NA
chr2	Super-Scaffold_1	110356501	110357000	NA	NA	NA	NA	NA	20	0.00028	0.00283365	0.58751	0.32333	NA	NA	NA	NA	NA	NA	NA	NA	NA	NA	NA	NA	NA	NA	NA	NA	NA	NA	NA	NA
chr2	Super-Scaffold_1	110358251	110358750	NA	NA	NA	NA	NA	NA	NA	NA	NA	NA	NA	NA	NA	NA	NA	NA	NA	NA	NA	NA	NA	NA	NA	NA	NA	12	0.00076	0.00480504	0.86985	0.59024
chr2	Super-Scaffold_1	110360251	110360750	11	0.00021	0.00213018	0.56731	0.23936	NA	NA	NA	NA	NA	NA	NA	NA	NA	NA	NA	NA	NA	NA	NA	NA	NA	NA	NA	NA	NA	NA	NA	NA	NA
chr2	Super-Scaffold_1	110363501	110364000	NA	NA	NA	NA	NA	NA	NA	NA	NA	NA	NA	NA	NA	NA	NA	31	2.1e-05	0.000581539	0.25174	0.55924	NA	NA	NA	NA	NA	NA	NA	NA	NA	NA
chr2	Super-Scaffold_1	110363751	110364250	NA	NA	NA	NA	NA	NA	NA	NA	NA	NA	NA	NA	NA	NA	NA	38	0.0014	0.0103166	0.12222	0.45808	NA	NA	NA	NA	NA	NA	NA	NA	NA	NA
chr2	Super-Scaffold_1	110365251	110365750	NA	NA	NA	NA	NA	NA	NA	NA	NA	NA	20	0.0026	0.0137628	0.86644	0.66553	NA	NA	NA	NA	NA	NA	NA	NA	NA	NA	NA	NA	NA	NA	NA
chr2	Super-Scaffold_1	110368501	110369000	NA	NA	NA	NA	NA	20	0.00025	0.00261372	0.82947	0.61416	18	1.4e-05	0.000385572	0.86221	0.56427	NA	NA	NA	NA	NA	NA	NA	NA	NA	NA	NA	NA	NA	NA	NA
chr2	Super-Scaffold_1	110368751	110369250	18	0.0022	0.0114903	0.67029	0.4137	NA	NA	NA	NA	NA	15	1.9e-05	0.000472021	0.84444	0.45359	NA	NA	NA	NA	NA	NA	NA	NA	NA	NA	NA	NA	NA	NA	NA
chr2	Super-Scaffold_1	110370001	110370500	21	0.0021	0.0110642	0.69031	0.45241	NA	NA	NA	NA	NA	NA	NA	NA	NA	NA	NA	NA	NA	NA	NA	NA	NA	NA	NA	NA	NA	NA	NA	NA	NA
chr2	Super-Scaffold_1	110372501	110373000	NA	NA	NA	NA	NA	NA	NA	NA	NA	NA	NA	NA	NA	NA	NA	NA	NA	NA	NA	NA	NA	NA	NA	NA	NA	32	0.0035	0.0159792	0.56637	0.36331
chr2	Super-Scaffold_1	110372751	110373250	NA	NA	NA	NA	NA	NA	NA	NA	NA	NA	NA	NA	NA	NA	NA	NA	NA	NA	NA	NA	NA	NA	NA	NA	NA	30	2.2e-05	0.000449739	0.53009	0.17973
chr2	Super-Scaffold_1	110373001	110373500	NA	NA	NA	NA	NA	NA	NA	NA	NA	NA	NA	NA	NA	NA	NA	NA	NA	NA	NA	NA	NA	NA	NA	NA	NA	10	5.8e-05	0.000867904	0.51195	0.087135
chr2	Super-Scaffold_1	110373501	110374000	NA	NA	NA	NA	NA	NA	NA	NA	NA	NA	10	1.2e-05	0.00034577	0.7664	0.066667	NA	NA	NA	NA	NA	NA	NA	NA	NA	NA	NA	NA	NA	NA	NA
chr2	Super-Scaffold_1	110375001	110375500	14	0.0032	0.0156735	0.79296	0.5438	NA	NA	NA	NA	NA	NA	NA	NA	NA	NA	NA	NA	NA	NA	NA	NA	NA	NA	NA	NA	NA	NA	NA	NA	NA
chr2	Super-Scaffold_1	110375251	110375750	11	4.4e-05	0.000740161	0.90909	0.45989	NA	NA	NA	NA	NA	NA	NA	NA	NA	NA	NA	NA	NA	NA	NA	NA	NA	NA	NA	NA	NA	NA	NA	NA	NA
chr2	Super-Scaffold_1	110375751	110376250	NA	NA	NA	NA	NA	NA	NA	NA	NA	NA	NA	NA	NA	NA	NA	NA	NA	NA	NA	NA	15	0.00087	0.00714127	0.41646	0.73945	NA	NA	NA	NA	NA
chr2	Super-Scaffold_1	110376001	110376500	NA	NA	NA	NA	NA	NA	NA	NA	NA	NA	NA	NA	NA	NA	NA	NA	NA	NA	NA	NA	21	0.00085	0.00702823	0.52275	0.7946	NA	NA	NA	NA	NA
chr2	Super-Scaffold_1	110376751	110377250	NA	NA	NA	NA	NA	NA	NA	NA	NA	NA	13	0.00043	0.00362929	0.24612	0.70513	12	0.0042	0.0252606	0.31618	0.60555	NA	NA	NA	NA	NA	NA	NA	NA	NA	NA
chr2	Super-Scaffold_1	110377751	110378250	NA	NA	NA	NA	NA	NA	NA	NA	NA	NA	NA	NA	NA	NA	NA	NA	NA	NA	NA	NA	20	5.9e-05	0.00118248	0.82221	0.60956	NA	NA	NA	NA	NA
chr2	Super-Scaffold_1	110378001	110378500	NA	NA	NA	NA	NA	NA	NA	NA	NA	NA	NA	NA	NA	NA	NA	NA	NA	NA	NA	NA	14	0.0024	0.0151504	0.76388	0.55664	NA	NA	NA	NA	NA
chr2	Super-Scaffold_1	110380251	110380750	NA	NA	NA	NA	NA	NA	NA	NA	NA	NA	NA	NA	NA	NA	NA	NA	NA	NA	NA	NA	NA	NA	NA	NA	NA	19	0.0057	0.0245566	0.84517	0.59549
chr2	Super-Scaffold_1	110380501	110381000	NA	NA	NA	NA	NA	NA	NA	NA	NA	NA	NA	NA	NA	NA	NA	NA	NA	NA	NA	NA	31	0.0003	0.00346901	0.90819	0.64838	NA	NA	NA	NA	NA
chr2	Super-Scaffold_1	110383751	110384250	NA	NA	NA	NA	NA	NA	NA	NA	NA	NA	14	0.0026	0.0137628	0.84214	0.54948	NA	NA	NA	NA	NA	17	0.0053	0.0296171	0.82355	0.60442	NA	NA	NA	NA	NA
chr2	Super-Scaffold_1	110389251	110389750	NA	NA	NA	NA	NA	NA	NA	NA	NA	NA	NA	NA	NA	NA	NA	20	0.0014	0.0103166	0.63416	0.36454	22	0.00014	0.00208067	0.5512	0.29985	NA	NA	NA	NA	NA
chr2	Super-Scaffold_1	110404001	110404500	NA	NA	NA	NA	NA	NA	NA	NA	NA	NA	NA	NA	NA	NA	NA	NA	NA	NA	NA	NA	NA	NA	NA	NA	NA	12	0.0026	0.0123726	0.91035	0.70108
chr2	Super-Scaffold_1	110404251	110404750	NA	NA	NA	NA	NA	NA	NA	NA	NA	NA	12	0.0045	0.0219326	0.75644	0.54881	NA	NA	NA	NA	NA	NA	NA	NA	NA	NA	NA	NA	NA	NA	NA
chr2	Super-Scaffold_1	110415751	110416250	18	0.0043	0.0201879	0.14115	0.39441	NA	NA	NA	NA	NA	13	0.0048	0.0232389	0.28119	0.52366	NA	NA	NA	NA	NA	NA	NA	NA	NA	NA	NA	NA	NA	NA	NA
chr2	Super-Scaffold_1	110435751	110436250	NA	NA	NA	NA	NA	NA	NA	NA	NA	NA	NA	NA	NA	NA	NA	NA	NA	NA	NA	NA	NA	NA	NA	NA	NA	17	8.7e-05	0.00113362	0.85941	0.60539
chr2	Super-Scaffold_1	110437751	110438250	NA	NA	NA	NA	NA	NA	NA	NA	NA	NA	17	0.0022	0.0120148	0.58975	0.83206	NA	NA	NA	NA	NA	NA	NA	NA	NA	NA	NA	NA	NA	NA	NA
chr2	Super-Scaffold_1	110446251	110446750	NA	NA	NA	NA	NA	NA	NA	NA	NA	NA	NA	NA	NA	NA	NA	19	0.0073	0.0415419	0.70091	0.44585	NA	NA	NA	NA	NA	NA	NA	NA	NA	NA
chr2	Super-Scaffold_1	110446501	110447000	NA	NA	NA	NA	NA	NA	NA	NA	NA	NA	NA	NA	NA	NA	NA	15	1.7e-05	0.000503362	0.69502	0.31158	NA	NA	NA	NA	NA	NA	NA	NA	NA	NA
chr2	Super-Scaffold_1	110450001	110450500	NA	NA	NA	NA	NA	NA	NA	NA	NA	NA	NA	NA	NA	NA	NA	NA	NA	NA	NA	NA	11	0.0042	0.0241507	0.58258	0.83555	NA	NA	NA	NA	NA
chr2	Super-Scaffold_1	110455251	110455750	NA	NA	NA	NA	NA	NA	NA	NA	NA	NA	NA	NA	NA	NA	NA	NA	NA	NA	NA	NA	16	0.0047	0.0266419	0.15704	0.4321	16	0.00036	0.00286969	0.13621	0.45103
chr2	Super-Scaffold_1	110457501	110458000	NA	NA	NA	NA	NA	NA	NA	NA	NA	NA	NA	NA	NA	NA	NA	NA	NA	NA	NA	NA	13	0.0054	0.0300783	0.69362	0.37911	12	0.0024	0.011569	0.56154	0.25
chr2	Super-Scaffold_1	110467251	110467750	NA	NA	NA	NA	NA	NA	NA	NA	NA	NA	NA	NA	NA	NA	NA	NA	NA	NA	NA	NA	13	6e-05	0.00119483	0.51884	0.91703	NA	NA	NA	NA	NA
chr2	Super-Scaffold_1	110470501	110471000	NA	NA	NA	NA	NA	24	1e-05	0.000291349	0.85782	0.63278	NA	NA	NA	NA	NA	NA	NA	NA	NA	NA	NA	NA	NA	NA	NA	NA	NA	NA	NA	NA
chr2	Super-Scaffold_1	110487751	110488250	NA	NA	NA	NA	NA	15	0.0063	0.0314769	0.47371	0.69081	NA	NA	NA	NA	NA	NA	NA	NA	NA	NA	NA	NA	NA	NA	NA	NA	NA	NA	NA	NA
chr2	Super-Scaffold_1	110488251	110488750	NA	NA	NA	NA	NA	NA	NA	NA	NA	NA	NA	NA	NA	NA	NA	18	0.00017	0.00236586	0.42893	0.77254	NA	NA	NA	NA	NA	18	0.0012	0.00666591	0.70614	0.45695
chr2	Super-Scaffold_1	110488501	110489000	NA	NA	NA	NA	NA	NA	NA	NA	NA	NA	NA	NA	NA	NA	NA	20	0.00088	0.00738358	0.5986	0.8072	NA	NA	NA	NA	NA	NA	NA	NA	NA	NA
chr2	Super-Scaffold_1	110500751	110501250	NA	NA	NA	NA	NA	NA	NA	NA	NA	NA	10	0.0026	0.0137628	0.84352	0.51609	NA	NA	NA	NA	NA	NA	NA	NA	NA	NA	11	0.001	0.00580991	0.89404	0.52057
chr2	Super-Scaffold_1	110501001	110501500	NA	NA	NA	NA	NA	11	0.0072	0.0355475	0.29775	0.58175	NA	NA	NA	NA	NA	NA	NA	NA	NA	NA	NA	NA	NA	NA	NA	NA	NA	NA	NA	NA
chr2	Super-Scaffold_1	110521001	110521500	NA	NA	NA	NA	NA	NA	NA	NA	NA	NA	15	0.0018	0.010237	0.58267	0.81331	NA	NA	NA	NA	NA	NA	NA	NA	NA	NA	NA	NA	NA	NA	NA
chr2	Super-Scaffold_1	110526501	110527000	NA	NA	NA	NA	NA	NA	NA	NA	NA	NA	17	0.001	0.00654174	0.38678	0.65686	NA	NA	NA	NA	NA	NA	NA	NA	NA	NA	NA	NA	NA	NA	NA
chr2	Super-Scaffold_1	110528501	110529000	NA	NA	NA	NA	NA	NA	NA	NA	NA	NA	18	4.5e-05	0.000826457	0.95176	0.71503	NA	NA	NA	NA	NA	16	0.0014	0.0099578	0.96198	0.70532	NA	NA	NA	NA	NA
chr2	Super-Scaffold_1	110543501	110544000	13	1.5e-05	0.000346105	0.44227	0.15888	NA	NA	NA	NA	NA	NA	NA	NA	NA	NA	NA	NA	NA	NA	NA	NA	NA	NA	NA	NA	NA	NA	NA	NA	NA
chr2	Super-Scaffold_1	110543751	110544250	16	2.7e-08	2.82688e-06	0.61893	0.17741	NA	NA	NA	NA	NA	NA	NA	NA	NA	NA	NA	NA	NA	NA	NA	NA	NA	NA	NA	NA	NA	NA	NA	NA	NA
chr2	Super-Scaffold_1	110544001	110544500	13	3.8e-06	0.000132407	0.81623	0.38427	NA	NA	NA	NA	NA	NA	NA	NA	NA	NA	11	0.00055	0.00528105	0.56538	0.82827	NA	NA	NA	NA	NA	NA	NA	NA	NA	NA
chr2	Super-Scaffold_1	110568501	110569000	NA	NA	NA	NA	NA	NA	NA	NA	NA	NA	NA	NA	NA	NA	NA	NA	NA	NA	NA	NA	19	0.0017	0.0115842	0.43636	0.2288	NA	NA	NA	NA	NA
chr2	Super-Scaffold_1	110581501	110582000	17	0.00021	0.00213018	0.52339	0.83945	NA	NA	NA	NA	NA	NA	NA	NA	NA	NA	NA	NA	NA	NA	NA	NA	NA	NA	NA	NA	NA	NA	NA	NA	NA
chr2	Super-Scaffold_1	110589501	110590000	NA	NA	NA	NA	NA	NA	NA	NA	NA	NA	NA	NA	NA	NA	NA	NA	NA	NA	NA	NA	15	0.0016	0.01105	0.47224	0.72867	NA	NA	NA	NA	NA
chr2	Super-Scaffold_1	110590001	110590500	NA	NA	NA	NA	NA	NA	NA	NA	NA	NA	NA	NA	NA	NA	NA	23	0.00055	0.00528105	0.60677	0.39593	NA	NA	NA	NA	NA	NA	NA	NA	NA	NA
chr2	Super-Scaffold_1	110591001	110591500	NA	NA	NA	NA	NA	NA	NA	NA	NA	NA	NA	NA	NA	NA	NA	NA	NA	NA	NA	NA	15	4.5e-05	0.000977969	0.5286	0.29282	NA	NA	NA	NA	NA
chr2	Super-Scaffold_1	110591251	110591750	NA	NA	NA	NA	NA	NA	NA	NA	NA	NA	NA	NA	NA	NA	NA	NA	NA	NA	NA	NA	15	2.2e-05	0.000605898	0.60524	0.23296	14	0.00035	0.00280673	0.66441	0.38476
chr2	Super-Scaffold_1	110596751	110597250	NA	NA	NA	NA	NA	NA	NA	NA	NA	NA	12	0.005	0.0240825	0.59722	0.3309	NA	NA	NA	NA	NA	NA	NA	NA	NA	NA	NA	NA	NA	NA	NA
chr2	Super-Scaffold_1	110604751	110605250	11	0.00084	0.00553601	0.30236	0.62276	NA	NA	NA	NA	NA	NA	NA	NA	NA	NA	NA	NA	NA	NA	NA	NA	NA	NA	NA	NA	NA	NA	NA	NA	NA
chr2	Super-Scaffold_1	110618001	110618500	11	0.002	0.0106238	0.23108	0.52148	NA	NA	NA	NA	NA	NA	NA	NA	NA	NA	NA	NA	NA	NA	NA	NA	NA	NA	NA	NA	NA	NA	NA	NA	NA
chr2	Super-Scaffold_1	110618251	110618750	NA	NA	NA	NA	NA	NA	NA	NA	NA	NA	NA	NA	NA	NA	NA	NA	NA	NA	NA	NA	17	6.2e-05	0.00122202	0.65254	0.36116	18	0.0067	0.0284472	0.66948	0.45804
chr2	Super-Scaffold_1	110618501	110619000	NA	NA	NA	NA	NA	NA	NA	NA	NA	NA	NA	NA	NA	NA	NA	NA	NA	NA	NA	NA	13	0.00083	0.00689073	0.74457	0.41726	14	0.00027	0.00237122	0.78607	0.4929
chr2	Super-Scaffold_1	110619251	110619750	NA	NA	NA	NA	NA	NA	NA	NA	NA	NA	NA	NA	NA	NA	NA	NA	NA	NA	NA	NA	NA	NA	NA	NA	NA	35	0.0012	0.00666591	0.64918	0.85173
chr2	Super-Scaffold_1	110624001	110624500	NA	NA	NA	NA	NA	13	7.4e-05	0.00115956	0.84136	0.48518	NA	NA	NA	NA	NA	NA	NA	NA	NA	NA	NA	NA	NA	NA	NA	NA	NA	NA	NA	NA
chr2	Super-Scaffold_1	110625251	110625750	NA	NA	NA	NA	NA	NA	NA	NA	NA	NA	NA	NA	NA	NA	NA	NA	NA	NA	NA	NA	NA	NA	NA	NA	NA	27	4e-05	0.000675304	0.28606	0.53651
chr2	Super-Scaffold_1	110630751	110631250	NA	NA	NA	NA	NA	NA	NA	NA	NA	NA	NA	NA	NA	NA	NA	NA	NA	NA	NA	NA	25	0.00029	0.00339173	0.45657	0.67137	NA	NA	NA	NA	NA
chr2	Super-Scaffold_1	110631251	110631750	NA	NA	NA	NA	NA	NA	NA	NA	NA	NA	NA	NA	NA	NA	NA	NA	NA	NA	NA	NA	21	0.0025	0.0156908	0.70171	0.48183	NA	NA	NA	NA	NA
chr2	Super-Scaffold_1	110639501	110640000	NA	NA	NA	NA	NA	NA	NA	NA	NA	NA	NA	NA	NA	NA	NA	NA	NA	NA	NA	NA	19	0.00039	0.00411421	0.41	0.70534	NA	NA	NA	NA	NA
chr2	Super-Scaffold_1	110651251	110651750	NA	NA	NA	NA	NA	NA	NA	NA	NA	NA	10	0.0006	0.00458456	0.67613	0.25159	NA	NA	NA	NA	NA	NA	NA	NA	NA	NA	NA	NA	NA	NA	NA
chr2	Super-Scaffold_1	110651501	110652000	NA	NA	NA	NA	NA	NA	NA	NA	NA	NA	14	0.00068	0.00501546	0.53536	0.27251	NA	NA	NA	NA	NA	NA	NA	NA	NA	NA	NA	NA	NA	NA	NA
chr2	Super-Scaffold_1	110665751	110666250	NA	NA	NA	NA	NA	NA	NA	NA	NA	NA	NA	NA	NA	NA	NA	22	0.0013	0.00975216	0.17036	0.41792	NA	NA	NA	NA	NA	NA	NA	NA	NA	NA
chr2	Super-Scaffold_1	110670001	110670500	NA	NA	NA	NA	NA	NA	NA	NA	NA	NA	NA	NA	NA	NA	NA	24	2.3e-05	0.000623468	0.20719	0.55315	19	0.0016	0.01105	0.25582	0.53181	NA	NA	NA	NA	NA
chr2	Super-Scaffold_1	110670251	110670750	NA	NA	NA	NA	NA	NA	NA	NA	NA	NA	NA	NA	NA	NA	NA	28	1.6e-06	9.26542e-05	0.26864	0.61067	21	0.00034	0.00377095	0.28702	0.59009	NA	NA	NA	NA	NA
chr2	Super-Scaffold_1	110670751	110671250	NA	NA	NA	NA	NA	NA	NA	NA	NA	NA	NA	NA	NA	NA	NA	16	0.00026	0.00314136	0.58551	0.28111	NA	NA	NA	NA	NA	NA	NA	NA	NA	NA
chr2	Super-Scaffold_1	110679001	110679500	NA	NA	NA	NA	NA	NA	NA	NA	NA	NA	10	0.0052	0.0248883	0.8859	0.68093	NA	NA	NA	NA	NA	NA	NA	NA	NA	NA	NA	NA	NA	NA	NA
chr2	Super-Scaffold_1	110681501	110682000	NA	NA	NA	NA	NA	11	0.00087	0.00626157	0.60832	0.85842	NA	NA	NA	NA	NA	NA	NA	NA	NA	NA	NA	NA	NA	NA	NA	NA	NA	NA	NA	NA
chr2	Super-Scaffold_1	110691001	110691500	NA	NA	NA	NA	NA	NA	NA	NA	NA	NA	NA	NA	NA	NA	NA	16	0.00018	0.00244675	0.54838	0.24052	NA	NA	NA	NA	NA	NA	NA	NA	NA	NA
chr2	Super-Scaffold_1	110691251	110691750	NA	NA	NA	NA	NA	NA	NA	NA	NA	NA	NA	NA	NA	NA	NA	16	2e-06	0.00010888	0.5805	0.23756	17	0.00055	0.00518593	0.63703	0.34359	NA	NA	NA	NA	NA
chr2	Super-Scaffold_1	110691501	110692000	11	0.0057	0.0259562	0.15667	0.54545	NA	NA	NA	NA	NA	NA	NA	NA	NA	NA	NA	NA	NA	NA	NA	17	0.0014	0.0099578	0.6207	0.30738	NA	NA	NA	NA	NA
chr2	Super-Scaffold_1	110692251	110692750	NA	NA	NA	NA	NA	NA	NA	NA	NA	NA	NA	NA	NA	NA	NA	NA	NA	NA	NA	NA	NA	NA	NA	NA	NA	29	8.2e-05	0.00108995	0.3957	0.61002
chr2	Super-Scaffold_1	110701001	110701500	NA	NA	NA	NA	NA	NA	NA	NA	NA	NA	NA	NA	NA	NA	NA	25	0.0005	0.00494387	0.46077	0.66687	NA	NA	NA	NA	NA	NA	NA	NA	NA	NA
chr2	Super-Scaffold_1	110701251	110701750	NA	NA	NA	NA	NA	NA	NA	NA	NA	NA	NA	NA	NA	NA	NA	NA	NA	NA	NA	NA	NA	NA	NA	NA	NA	45	9.3e-05	0.00118628	0.54908	0.34281
chr2	Super-Scaffold_1	110729251	110729750	NA	NA	NA	NA	NA	NA	NA	NA	NA	NA	11	0.0024	0.0128655	0.64942	0.31646	NA	NA	NA	NA	NA	NA	NA	NA	NA	NA	NA	NA	NA	NA	NA
chr2	Super-Scaffold_1	110750001	110750500	NA	NA	NA	NA	NA	12	0.0093	0.0451323	0.83277	0.50372	NA	NA	NA	NA	NA	18	0.0031	0.0194566	0.94985	0.74473	NA	NA	NA	NA	NA	NA	NA	NA	NA	NA
chr2	Super-Scaffold_1	110751501	110752000	NA	NA	NA	NA	NA	31	0.00031	0.00303311	0.91273	0.70015	NA	NA	NA	NA	NA	NA	NA	NA	NA	NA	NA	NA	NA	NA	NA	NA	NA	NA	NA	NA
chr2	Super-Scaffold_1	110767751	110768250	NA	NA	NA	NA	NA	NA	NA	NA	NA	NA	NA	NA	NA	NA	NA	NA	NA	NA	NA	NA	12	7.8e-06	0.000297614	0.55986	0.88061	13	7.4e-05	0.00101687	0.52312	0.82692
chr2	Super-Scaffold_1	110771751	110772250	NA	NA	NA	NA	NA	NA	NA	NA	NA	NA	NA	NA	NA	NA	NA	16	0.0005	0.00494387	0.77083	0.45747	NA	NA	NA	NA	NA	16	0.0025	0.011983	0.51466	0.77083
chr2	Super-Scaffold_1	110772001	110772500	19	2.8e-05	0.000541601	0.46692	0.84596	NA	NA	NA	NA	NA	20	0.00014	0.00172332	0.53217	0.83637	NA	NA	NA	NA	NA	NA	NA	NA	NA	NA	28	0.0021	0.0103782	0.48057	0.68176
chr2	Super-Scaffold_1	110804751	110805250	NA	NA	NA	NA	NA	10	0.0065	0.0323674	0.50746	0.76498	NA	NA	NA	NA	NA	10	0.00041	0.00431476	0.52239	0.82437	NA	NA	NA	NA	NA	NA	NA	NA	NA	NA
chr2	Super-Scaffold_1	110805001	110805500	NA	NA	NA	NA	NA	12	0.0058	0.0292219	0.56177	0.78937	NA	NA	NA	NA	NA	14	0.00072	0.0064119	0.56361	0.8316	NA	NA	NA	NA	NA	NA	NA	NA	NA	NA
chr2	Super-Scaffold_1	110808751	110809250	NA	NA	NA	NA	NA	NA	NA	NA	NA	NA	NA	NA	NA	NA	NA	12	0.0034	0.0210827	0.69061	0.89839	NA	NA	NA	NA	NA	NA	NA	NA	NA	NA
chr2	Super-Scaffold_1	110810751	110811250	NA	NA	NA	NA	NA	NA	NA	NA	NA	NA	NA	NA	NA	NA	NA	NA	NA	NA	NA	NA	NA	NA	NA	NA	NA	11	0.0043	0.0191063	0.94815	0.74591
chr2	Super-Scaffold_1	110813251	110813750	NA	NA	NA	NA	NA	NA	NA	NA	NA	NA	23	3.9e-05	0.000754373	0.73826	0.5346	NA	NA	NA	NA	NA	NA	NA	NA	NA	NA	NA	NA	NA	NA	NA
chr2	Super-Scaffold_1	110813501	110814000	NA	NA	NA	NA	NA	NA	NA	NA	NA	NA	18	6.2e-05	0.00101937	0.73456	0.50459	NA	NA	NA	NA	NA	NA	NA	NA	NA	NA	NA	NA	NA	NA	NA
chr2	Super-Scaffold_1	110818001	110818500	NA	NA	NA	NA	NA	NA	NA	NA	NA	NA	NA	NA	NA	NA	NA	NA	NA	NA	NA	NA	NA	NA	NA	NA	NA	16	7.3e-06	0.000212874	0.89583	0.62645
chr2	Super-Scaffold_1	110827001	110827500	NA	NA	NA	NA	NA	NA	NA	NA	NA	NA	NA	NA	NA	NA	NA	NA	NA	NA	NA	NA	17	0.0011	0.00831474	0.57321	0.81158	NA	NA	NA	NA	NA
chr2	Super-Scaffold_1	110827751	110828250	NA	NA	NA	NA	NA	22	0.00013	0.00168686	0.88161	0.57157	NA	NA	NA	NA	NA	16	0.0063	0.0363059	0.77128	0.46776	NA	NA	NA	NA	NA	NA	NA	NA	NA	NA
chr2	Super-Scaffold_1	110828001	110828500	NA	NA	NA	NA	NA	20	4e-05	0.00077189	0.81481	0.50744	NA	NA	NA	NA	NA	NA	NA	NA	NA	NA	NA	NA	NA	NA	NA	10	0.00048	0.00347684	0.19484	0.62683
chr2	Super-Scaffold_1	110828251	110828750	NA	NA	NA	NA	NA	10	0.00075	0.00560889	0.56754	0.26757	NA	NA	NA	NA	NA	NA	NA	NA	NA	NA	NA	NA	NA	NA	NA	NA	NA	NA	NA	NA
chr2	Super-Scaffold_1	110841251	110841750	NA	NA	NA	NA	NA	NA	NA	NA	NA	NA	NA	NA	NA	NA	NA	NA	NA	NA	NA	NA	NA	NA	NA	NA	NA	10	0.00023	0.00212368	0.96667	0.65427
chr2	Super-Scaffold_1	110843501	110844000	NA	NA	NA	NA	NA	NA	NA	NA	NA	NA	NA	NA	NA	NA	NA	NA	NA	NA	NA	NA	NA	NA	NA	NA	NA	15	5.2e-05	0.000811138	0.30139	0.74519
chr2	Super-Scaffold_1	110843751	110844250	NA	NA	NA	NA	NA	NA	NA	NA	NA	NA	NA	NA	NA	NA	NA	NA	NA	NA	NA	NA	NA	NA	NA	NA	NA	21	7.4e-06	0.000214453	0.41803	0.80359
chr2	Super-Scaffold_1	110863501	110864000	NA	NA	NA	NA	NA	15	0.0026	0.0145478	0.70077	0.90674	NA	NA	NA	NA	NA	NA	NA	NA	NA	NA	NA	NA	NA	NA	NA	NA	NA	NA	NA	NA
chr2	Super-Scaffold_1	110870001	110870500	NA	NA	NA	NA	NA	NA	NA	NA	NA	NA	NA	NA	NA	NA	NA	NA	NA	NA	NA	NA	11	6.1e-05	0.00120557	0.91588	0.70252	NA	NA	NA	NA	NA
chr2	Super-Scaffold_1	110875501	110876000	NA	NA	NA	NA	NA	NA	NA	NA	NA	NA	NA	NA	NA	NA	NA	23	0.0022	0.0147034	0.4159	0.66848	NA	NA	NA	NA	NA	NA	NA	NA	NA	NA
chr2	Super-Scaffold_1	110877751	110878250	27	3.7e-05	0.000655788	0.80721	0.5767	NA	NA	NA	NA	NA	NA	NA	NA	NA	NA	NA	NA	NA	NA	NA	28	6.9e-05	0.00131484	0.57972	0.79726	NA	NA	NA	NA	NA
chr2	Super-Scaffold_1	110878001	110878500	13	6.5e-05	0.000975104	0.88546	0.5609	NA	NA	NA	NA	NA	NA	NA	NA	NA	NA	NA	NA	NA	NA	NA	14	3.3e-05	0.000798898	0.58354	0.89364	NA	NA	NA	NA	NA
chr2	Super-Scaffold_1	110878251	110878750	NA	NA	NA	NA	NA	NA	NA	NA	NA	NA	NA	NA	NA	NA	NA	NA	NA	NA	NA	NA	11	2.8e-05	0.000714044	0.21212	0.69835	NA	NA	NA	NA	NA
chr2	Super-Scaffold_1	110878501	110879000	16	0.00011	0.00136897	0.57732	0.24169	17	0.003	0.0164483	0.61701	0.35025	NA	NA	NA	NA	NA	NA	NA	NA	NA	NA	13	0.0045	0.0256147	0.23077	0.53963	NA	NA	NA	NA	NA
chr2	Super-Scaffold_1	110881251	110881750	NA	NA	NA	NA	NA	11	3.5e-05	0.000704273	0.61305	0.93961	NA	NA	NA	NA	NA	NA	NA	NA	NA	NA	NA	NA	NA	NA	NA	NA	NA	NA	NA	NA
chr2	Super-Scaffold_1	110894751	110895250	NA	NA	NA	NA	NA	NA	NA	NA	NA	NA	NA	NA	NA	NA	NA	NA	NA	NA	NA	NA	20	0.00032	0.00361843	0.32724	0.56855	NA	NA	NA	NA	NA
chr2	Super-Scaffold_1	110898751	110899250	NA	NA	NA	NA	NA	NA	NA	NA	NA	NA	NA	NA	NA	NA	NA	NA	NA	NA	NA	NA	22	0.00071	0.00617166	0.71722	0.47052	NA	NA	NA	NA	NA
chr2	Super-Scaffold_1	110916001	110916500	NA	NA	NA	NA	NA	33	0.0049	0.0251326	0.92549	0.69182	NA	NA	NA	NA	NA	NA	NA	NA	NA	NA	NA	NA	NA	NA	NA	NA	NA	NA	NA	NA
chr2	Super-Scaffold_1	110916251	110916750	30	0.0069	0.0308897	0.86628	0.59411	NA	NA	NA	NA	NA	NA	NA	NA	NA	NA	NA	NA	NA	NA	NA	NA	NA	NA	NA	NA	NA	NA	NA	NA	NA
chr2	Super-Scaffold_1	110916501	110917000	NA	NA	NA	NA	NA	NA	NA	NA	NA	NA	NA	NA	NA	NA	NA	NA	NA	NA	NA	NA	20	4.5e-05	0.000977969	0.44288	0.78402	NA	NA	NA	NA	NA
chr2	Super-Scaffold_1	110917751	110918250	18	0.0016	0.00890602	0.7605	0.52359	NA	NA	NA	NA	NA	NA	NA	NA	NA	NA	NA	NA	NA	NA	NA	NA	NA	NA	NA	NA	NA	NA	NA	NA	NA
chr2	Super-Scaffold_1	110919001	110919500	NA	NA	NA	NA	NA	NA	NA	NA	NA	NA	16	0.005	0.0240825	0.17708	0.60417	NA	NA	NA	NA	NA	NA	NA	NA	NA	NA	NA	NA	NA	NA	NA
chr2	Super-Scaffold_1	110932751	110933250	NA	NA	NA	NA	NA	NA	NA	NA	NA	NA	NA	NA	NA	NA	NA	NA	NA	NA	NA	NA	NA	NA	NA	NA	NA	31	3.6e-06	0.000129792	0.70176	0.41329
chr2	Super-Scaffold_1	110943001	110943500	NA	NA	NA	NA	NA	11	0.00076	0.00566296	0.64883	0.86109	NA	NA	NA	NA	NA	NA	NA	NA	NA	NA	NA	NA	NA	NA	NA	NA	NA	NA	NA	NA
chr2	Super-Scaffold_1	110945751	110946250	18	3.3e-05	0.000605389	0.79501	0.45882	12	0.0047	0.0241902	0.82939	0.53206	NA	NA	NA	NA	NA	NA	NA	NA	NA	NA	NA	NA	NA	NA	NA	NA	NA	NA	NA	NA
chr2	Super-Scaffold_1	110946501	110947000	11	0.0016	0.00890602	0.41395	0.70504	14	0.0012	0.00788002	0.42381	0.73679	NA	NA	NA	NA	NA	NA	NA	NA	NA	NA	NA	NA	NA	NA	NA	NA	NA	NA	NA	NA
chr2	Super-Scaffold_1	110960501	110961000	NA	NA	NA	NA	NA	NA	NA	NA	NA	NA	NA	NA	NA	NA	NA	20	0.0012	0.00916913	0.6807	0.93826	NA	NA	NA	NA	NA	NA	NA	NA	NA	NA
chr2	Super-Scaffold_1	110973751	110974250	NA	NA	NA	NA	NA	NA	NA	NA	NA	NA	21	0.00087	0.00597128	0.37349	0.61508	NA	NA	NA	NA	NA	NA	NA	NA	NA	NA	NA	NA	NA	NA	NA
chr2	Super-Scaffold_1	110974001	110974500	NA	NA	NA	NA	NA	NA	NA	NA	NA	NA	26	0.00031	0.00291332	0.49639	0.73211	NA	NA	NA	NA	NA	NA	NA	NA	NA	NA	NA	NA	NA	NA	NA
chr2	Super-Scaffold_1	110986001	110986500	NA	NA	NA	NA	NA	NA	NA	NA	NA	NA	11	0.003	0.0155113	0.88188	0.6528	NA	NA	NA	NA	NA	NA	NA	NA	NA	NA	NA	NA	NA	NA	NA
chr2	Super-Scaffold_1	110988501	110989000	NA	NA	NA	NA	NA	NA	NA	NA	NA	NA	NA	NA	NA	NA	NA	NA	NA	NA	NA	NA	23	0.00014	0.00208067	0.39924	0.64124	NA	NA	NA	NA	NA
chr2	Super-Scaffold_1	110988751	110989250	NA	NA	NA	NA	NA	NA	NA	NA	NA	NA	NA	NA	NA	NA	NA	NA	NA	NA	NA	NA	NA	NA	NA	NA	NA	17	0.0022	0.0107852	0.3582	0.57324
chr2	Super-Scaffold_1	110993501	110994000	NA	NA	NA	NA	NA	NA	NA	NA	NA	NA	NA	NA	NA	NA	NA	NA	NA	NA	NA	NA	NA	NA	NA	NA	NA	26	3.2e-05	0.000582147	0.58637	0.33077
chr2	Super-Scaffold_1	110993751	110994250	NA	NA	NA	NA	NA	17	0.00031	0.00303311	0.19527	0.61505	NA	NA	NA	NA	NA	NA	NA	NA	NA	NA	NA	NA	NA	NA	NA	26	3.9e-10	9.89164e-08	0.74842	0.27586
chr2	Super-Scaffold_1	110994001	110994500	NA	NA	NA	NA	NA	NA	NA	NA	NA	NA	NA	NA	NA	NA	NA	NA	NA	NA	NA	NA	NA	NA	NA	NA	NA	22	0.00022	0.00206248	0.78408	0.50319
chr2	Super-Scaffold_1	110996251	110996750	32	9e-11	2.15726e-08	0.62904	0.28281	44	3.3e-09	5.22862e-07	0.57054	0.28818	NA	NA	NA	NA	NA	NA	NA	NA	NA	NA	NA	NA	NA	NA	NA	NA	NA	NA	NA	NA
chr2	Super-Scaffold_1	110996501	110997000	35	2.3e-09	3.62663e-07	0.5738	0.15841	45	2.9e-10	6.7774e-08	0.41093	0.20673	NA	NA	NA	NA	NA	NA	NA	NA	NA	NA	NA	NA	NA	NA	NA	NA	NA	NA	NA	NA
chr2	Super-Scaffold_1	110996751	110997250	NA	NA	NA	NA	NA	NA	NA	NA	NA	NA	NA	NA	NA	NA	NA	24	0.00098	0.00797219	0.28813	0.55908	NA	NA	NA	NA	NA	NA	NA	NA	NA	NA
chr2	Super-Scaffold_1	110998001	110998500	11	0.00055	0.00409633	0.52223	0.85044	11	0.0013	0.00837779	0.65556	0.89869	NA	NA	NA	NA	NA	NA	NA	NA	NA	NA	NA	NA	NA	NA	NA	NA	NA	NA	NA	NA
chr2	Super-Scaffold_1	110999751	111000250	NA	NA	NA	NA	NA	NA	NA	NA	NA	NA	NA	NA	NA	NA	NA	NA	NA	NA	NA	NA	16	0.00037	0.0039763	0.74458	0.43658	17	0.00081	0.00503075	0.7498	0.50867
chr2	Super-Scaffold_1	111005001	111005500	NA	NA	NA	NA	NA	NA	NA	NA	NA	NA	NA	NA	NA	NA	NA	NA	NA	NA	NA	NA	NA	NA	NA	NA	NA	33	6.3e-13	3.61626e-10	0.33362	0.099109
chr2	Super-Scaffold_1	111005251	111005750	21	1.1e-10	2.58923e-08	0.37426	0.1518	NA	NA	NA	NA	NA	24	1.5e-08	2.44168e-06	0.37095	0.1381	NA	NA	NA	NA	NA	NA	NA	NA	NA	NA	22	9.7e-11	3.08126e-08	0.36407	0.060752
chr2	Super-Scaffold_1	111010751	111011250	NA	NA	NA	NA	NA	NA	NA	NA	NA	NA	NA	NA	NA	NA	NA	NA	NA	NA	NA	NA	NA	NA	NA	NA	NA	16	0.0011	0.00622617	0.49551	0.72909
chr2	Super-Scaffold_1	111011001	111011500	NA	NA	NA	NA	NA	NA	NA	NA	NA	NA	NA	NA	NA	NA	NA	NA	NA	NA	NA	NA	22	3.1e-05	0.000764048	0.48176	0.75105	NA	NA	NA	NA	NA
chr2	Super-Scaffold_1	111011251	111011750	NA	NA	NA	NA	NA	NA	NA	NA	NA	NA	NA	NA	NA	NA	NA	NA	NA	NA	NA	NA	24	9.8e-05	0.00166591	0.5042	0.76582	NA	NA	NA	NA	NA
chr2	Super-Scaffold_1	111023251	111023750	NA	NA	NA	NA	NA	NA	NA	NA	NA	NA	NA	NA	NA	NA	NA	25	0.00031	0.0035601	0.57023	0.8243	NA	NA	NA	NA	NA	NA	NA	NA	NA	NA
chr2	Super-Scaffold_1	111024501	111025000	NA	NA	NA	NA	NA	NA	NA	NA	NA	NA	NA	NA	NA	NA	NA	20	0.0014	0.0103166	0.69096	0.89127	NA	NA	NA	NA	NA	NA	NA	NA	NA	NA
chr2	Super-Scaffold_1	111056751	111057250	NA	NA	NA	NA	NA	NA	NA	NA	NA	NA	11	0.00037	0.00328561	0.88803	0.60866	NA	NA	NA	NA	NA	NA	NA	NA	NA	NA	NA	NA	NA	NA	NA
chr2	Super-Scaffold_1	111060751	111061250	NA	NA	NA	NA	NA	NA	NA	NA	NA	NA	NA	NA	NA	NA	NA	NA	NA	NA	NA	NA	17	0.00026	0.0031495	0.96865	0.76135	NA	NA	NA	NA	NA
chr2	Super-Scaffold_1	111062001	111062500	NA	NA	NA	NA	NA	NA	NA	NA	NA	NA	NA	NA	NA	NA	NA	18	0.00069	0.00621152	0.62252	0.27346	20	3.2e-06	0.000155225	0.45676	0.22945	NA	NA	NA	NA	NA
[truncated: 63,439 more rows]
