# Supplementary material for: Methylome and transcriptome profiles in three yak tissues revealed that DNA methylation and the transcription factor ZGPAT co-regulate milk production
Source: BMC Genomics. 2020 Oct 20;21:731. doi: 10.1186/s12864-020-07151-3 (PMC7576800; doi:10.1186/s12864-020-07151-3)
Supplement: Supplementary file 4 — Additional file 4 Supplymentary Table 4. List of DMRs among ages in lung tissue. [file 12864_2020_7151_MOESM4_ESM.xlsx]

## Sheet: Table S4
Supplymentary table 4. List of DMRs among ages in lung tissue
Regions of DMR				DMR of M06 vs M30					DMR of M06 vs M54					DMR of M06 vs M90					DMR of M30 vs M54					DMR of M30 vs M90					DMR of M54 vs M90
chromosome	scaffold	start	end	# of CpG	Kolmogorov-Smirnov test p-value	FDR	M30 methylation	M06 methylation	# of CpG	Kolmogorov-Smirnov test p-value		M54 methylation	M06 methylation	# of CpG	Kolmogorov-Smirnov test p-value	FDR	M90 methylation	M06 methylation	# of CpG	Kolmogorov-Smirnov test p-value	FDR	M54 methylation	M30 methylation	# of CpG	Kolmogorov-Smirnov test p-value	FDR	M90 methylation	M30 methylation	# of CpG	Kolmogorov-Smirnov test p-value	FDR	M90 methylation	M54 methylation
chr2	Super-Scaffold_1	71139001	71139500	NA	NA	NA	NA	NA	NA	NA	NA	NA	NA	NA	NA	NA	NA	NA	NA	NA	NA	NA	NA	30	0.00067	0.00655746	0.3795	0.57976	35	3.8e-05	0.00122804	0.39035	0.66842
chr2	Super-Scaffold_1	71143001	71143500	NA	NA	NA	NA	NA	NA	NA	NA	NA	NA	18	7.7e-06	0.000374461	0.29589	0.59844	NA	NA	NA	NA	NA	NA	NA	NA	NA	NA	NA	NA	NA	NA	NA
chr2	Super-Scaffold_1	71203001	71203500	10	0.006	0.032055	0.5666	0.87751	NA	NA	NA	NA	NA	NA	NA	NA	NA	NA	NA	NA	NA	NA	NA	NA	NA	NA	NA	NA	NA	NA	NA	NA	NA
chr2	Super-Scaffold_1	71240001	71240500	12	0.0003	0.00421866	0.94678	0.7245	NA	NA	NA	NA	NA	NA	NA	NA	NA	NA	NA	NA	NA	NA	NA	14	3.4e-05	0.00116181	0.50374	0.90676	NA	NA	NA	NA	NA
chr2	Super-Scaffold_1	71259001	71259500	10	8.9e-05	0.00212583	0.4019	0.81073	NA	NA	NA	NA	NA	NA	NA	NA	NA	NA	NA	NA	NA	NA	NA	NA	NA	NA	NA	NA	NA	NA	NA	NA	NA
chr2	Super-Scaffold_1	71284501	71285000	NA	NA	NA	NA	NA	16	0.0011	0.00880938	0.90521	0.68521	NA	NA	NA	NA	NA	NA	NA	NA	NA	NA	NA	NA	NA	NA	NA	NA	NA	NA	NA	NA
chr2	Super-Scaffold_1	71313501	71314000	NA	NA	NA	NA	NA	10	0.00098	0.00829393	0.9065	0.64743	NA	NA	NA	NA	NA	NA	NA	NA	NA	NA	NA	NA	NA	NA	NA	NA	NA	NA	NA	NA
chr2	Super-Scaffold_1	71378501	71379000	NA	NA	NA	NA	NA	NA	NA	NA	NA	NA	14	0.00041	0.00386888	0.52693	0.85559	NA	NA	NA	NA	NA	NA	NA	NA	NA	NA	NA	NA	NA	NA	NA
chr2	Super-Scaffold_1	71403501	71404000	NA	NA	NA	NA	NA	NA	NA	NA	NA	NA	NA	NA	NA	NA	NA	NA	NA	NA	NA	NA	NA	NA	NA	NA	NA	14	0.00014	0.00261852	0.69083	0.40242
chr2	Super-Scaffold_1	71452001	71452500	NA	NA	NA	NA	NA	NA	NA	NA	NA	NA	NA	NA	NA	NA	NA	21	0.0002	0.00371876	0.52132	0.29125	NA	NA	NA	NA	NA	NA	NA	NA	NA	NA
chr2	Super-Scaffold_1	71464001	71464500	12	0.0014	0.0106346	0.32669	0.59029	NA	NA	NA	NA	NA	NA	NA	NA	NA	NA	NA	NA	NA	NA	NA	NA	NA	NA	NA	NA	NA	NA	NA	NA	NA
chr2	Super-Scaffold_1	71475501	71476000	12	0.00033	0.00443397	0.81329	0.51506	NA	NA	NA	NA	NA	NA	NA	NA	NA	NA	12	0.00018	0.00349348	0.55259	0.82157	12	0.00046	0.00522717	0.60647	0.82189	NA	NA	NA	NA	NA
chr2	Super-Scaffold_1	71545001	71545500	NA	NA	NA	NA	NA	NA	NA	NA	NA	NA	NA	NA	NA	NA	NA	NA	NA	NA	NA	NA	NA	NA	NA	NA	NA	12	0.0021	0.0140391	0.53476	0.78004
chr2	Super-Scaffold_1	71613001	71613500	NA	NA	NA	NA	NA	14	0.0019	0.0128462	0.58161	0.78416	NA	NA	NA	NA	NA	NA	NA	NA	NA	NA	NA	NA	NA	NA	NA	NA	NA	NA	NA	NA
chr2	Super-Scaffold_1	71619001	71619500	NA	NA	NA	NA	NA	NA	NA	NA	NA	NA	14	6.6e-05	0.00135125	0.58635	0.86987	NA	NA	NA	NA	NA	NA	NA	NA	NA	NA	14	0.00063	0.00635577	0.56843	0.83731
chr2	Super-Scaffold_1	71621501	71622000	NA	NA	NA	NA	NA	NA	NA	NA	NA	NA	11	0.0021	0.0112632	0.67988	0.89962	NA	NA	NA	NA	NA	NA	NA	NA	NA	NA	NA	NA	NA	NA	NA
chr2	Super-Scaffold_1	71655501	71656000	NA	NA	NA	NA	NA	NA	NA	NA	NA	NA	NA	NA	NA	NA	NA	NA	NA	NA	NA	NA	NA	NA	NA	NA	NA	11	0.0038	0.0220704	0.90458	0.68161
chr2	Super-Scaffold_1	71728001	71728500	NA	NA	NA	NA	NA	10	0.002	0.0132745	0.77657	0.39964	12	0.00013	0.00196235	0.87087	0.4177	NA	NA	NA	NA	NA	NA	NA	NA	NA	NA	NA	NA	NA	NA	NA
chr2	Super-Scaffold_1	71728501	71729000	NA	NA	NA	NA	NA	NA	NA	NA	NA	NA	12	0.00039	0.00375663	0.5193	0.84691	NA	NA	NA	NA	NA	NA	NA	NA	NA	NA	NA	NA	NA	NA	NA
chr2	Super-Scaffold_1	71778501	71779000	NA	NA	NA	NA	NA	12	8.1e-05	0.00196224	0.919	0.673	NA	NA	NA	NA	NA	12	0.00093	0.00902323	0.919	0.69586	NA	NA	NA	NA	NA	NA	NA	NA	NA	NA
chr2	Super-Scaffold_1	71924001	71924500	NA	NA	NA	NA	NA	12	0.0028	0.0170237	0.53595	0.82178	13	0.0029	0.0143873	0.57885	0.80985	NA	NA	NA	NA	NA	NA	NA	NA	NA	NA	NA	NA	NA	NA	NA
chr2	Super-Scaffold_1	71968501	71969000	NA	NA	NA	NA	NA	18	8.9e-06	0.000527816	0.43394	0.69166	NA	NA	NA	NA	NA	NA	NA	NA	NA	NA	NA	NA	NA	NA	NA	NA	NA	NA	NA	NA
chr2	Super-Scaffold_1	71969501	71970000	NA	NA	NA	NA	NA	12	0.00097	0.00825842	0.50039	0.77831	11	0.00087	0.00617942	0.58493	0.8404	NA	NA	NA	NA	NA	NA	NA	NA	NA	NA	NA	NA	NA	NA	NA
chr2	Super-Scaffold_1	71991501	71992000	NA	NA	NA	NA	NA	14	0.0032	0.0188605	0.56403	0.81212	NA	NA	NA	NA	NA	NA	NA	NA	NA	NA	NA	NA	NA	NA	NA	NA	NA	NA	NA	NA
chr2	Super-Scaffold_1	72005501	72006000	12	0.00014	0.00271097	0.80736	0.58856	12	2.5e-05	0.000984904	0.82044	0.58856	NA	NA	NA	NA	NA	NA	NA	NA	NA	NA	NA	NA	NA	NA	NA	NA	NA	NA	NA	NA
chr2	Super-Scaffold_1	72022001	72022500	NA	NA	NA	NA	NA	NA	NA	NA	NA	NA	NA	NA	NA	NA	NA	12	9.3e-05	0.00247721	0.5013	0.76885	NA	NA	NA	NA	NA	NA	NA	NA	NA	NA
chr2	Super-Scaffold_1	72041001	72041500	11	0.00087	0.00789162	0.84009	0.60849	NA	NA	NA	NA	NA	NA	NA	NA	NA	NA	NA	NA	NA	NA	NA	12	0.0019	0.0129259	0.58395	0.84344	NA	NA	NA	NA	NA
chr2	Super-Scaffold_1	72123501	72124000	NA	NA	NA	NA	NA	NA	NA	NA	NA	NA	16	0.00016	0.00222426	0.63735	0.86047	NA	NA	NA	NA	NA	NA	NA	NA	NA	NA	NA	NA	NA	NA	NA
chr2	Super-Scaffold_1	72132001	72132500	NA	NA	NA	NA	NA	NA	NA	NA	NA	NA	NA	NA	NA	NA	NA	13	0.00033	0.0049091	0.64731	0.90619	NA	NA	NA	NA	NA	NA	NA	NA	NA	NA
chr2	Super-Scaffold_1	72165001	72165500	NA	NA	NA	NA	NA	NA	NA	NA	NA	NA	NA	NA	NA	NA	NA	NA	NA	NA	NA	NA	16	0.00018	0.0030227	0.4926	0.84455	NA	NA	NA	NA	NA
chr2	Super-Scaffold_1	72173001	72173500	NA	NA	NA	NA	NA	NA	NA	NA	NA	NA	NA	NA	NA	NA	NA	19	0.00049	0.006184	0.74749	0.51656	NA	NA	NA	NA	NA	NA	NA	NA	NA	NA
chr2	Super-Scaffold_1	72194001	72194500	10	0.00048	0.00549503	0.3287	0.56107	NA	NA	NA	NA	NA	NA	NA	NA	NA	NA	10	0.002	0.0148701	0.60768	0.3287	NA	NA	NA	NA	NA	NA	NA	NA	NA	NA
chr2	Super-Scaffold_1	72213001	72213500	NA	NA	NA	NA	NA	NA	NA	NA	NA	NA	15	0.00024	0.00281948	0.45754	0.75457	NA	NA	NA	NA	NA	NA	NA	NA	NA	NA	NA	NA	NA	NA	NA
chr2	Super-Scaffold_1	72253501	72254000	NA	NA	NA	NA	NA	10	0.0034	0.0197773	0.81315	0.54097	NA	NA	NA	NA	NA	NA	NA	NA	NA	NA	NA	NA	NA	NA	NA	NA	NA	NA	NA	NA
chr2	Super-Scaffold_1	72271501	72272000	NA	NA	NA	NA	NA	NA	NA	NA	NA	NA	13	0.0015	0.00886634	0.44559	0.6778	NA	NA	NA	NA	NA	NA	NA	NA	NA	NA	NA	NA	NA	NA	NA
chr2	Super-Scaffold_1	72283501	72284000	NA	NA	NA	NA	NA	NA	NA	NA	NA	NA	NA	NA	NA	NA	NA	NA	NA	NA	NA	NA	NA	NA	NA	NA	NA	14	0.0024	0.0154669	0.61579	0.88936
chr2	Super-Scaffold_1	72312501	72313000	NA	NA	NA	NA	NA	NA	NA	NA	NA	NA	NA	NA	NA	NA	NA	NA	NA	NA	NA	NA	NA	NA	NA	NA	NA	10	8.4e-05	0.00199393	0.88413	0.54433
chr2	Super-Scaffold_1	72330001	72330500	NA	NA	NA	NA	NA	NA	NA	NA	NA	NA	14	0.0025	0.0128631	0.54814	0.83895	NA	NA	NA	NA	NA	11	0.0045	0.0249909	0.49571	0.80227	NA	NA	NA	NA	NA
chr2	Super-Scaffold_1	72335501	72336000	10	0.0075	0.0388001	0.48183	0.75862	NA	NA	NA	NA	NA	NA	NA	NA	NA	NA	NA	NA	NA	NA	NA	NA	NA	NA	NA	NA	NA	NA	NA	NA	NA
chr2	Super-Scaffold_1	72336001	72336500	NA	NA	NA	NA	NA	NA	NA	NA	NA	NA	NA	NA	NA	NA	NA	NA	NA	NA	NA	NA	10	0.0041	0.0232093	0.70508	0.3762	NA	NA	NA	NA	NA
chr2	Super-Scaffold_1	72344001	72344500	NA	NA	NA	NA	NA	NA	NA	NA	NA	NA	11	0.00096	0.00659294	0.23354	0.60127	NA	NA	NA	NA	NA	NA	NA	NA	NA	NA	12	0.00028	0.0039047	0.3072	0.71243
chr2	Super-Scaffold_1	72358501	72359000	13	4.3e-05	0.00138841	0.82719	0.48626	NA	NA	NA	NA	NA	NA	NA	NA	NA	NA	NA	NA	NA	NA	NA	NA	NA	NA	NA	NA	NA	NA	NA	NA	NA
chr2	Super-Scaffold_1	72416501	72417000	NA	NA	NA	NA	NA	NA	NA	NA	NA	NA	10	0.00046	0.00415625	0.55101	0.91947	NA	NA	NA	NA	NA	NA	NA	NA	NA	NA	NA	NA	NA	NA	NA
chr2	Super-Scaffold_1	72439001	72439500	NA	NA	NA	NA	NA	NA	NA	NA	NA	NA	10	0.0036	0.0170478	0.40147	0.73337	NA	NA	NA	NA	NA	NA	NA	NA	NA	NA	NA	NA	NA	NA	NA
chr2	Super-Scaffold_1	72445001	72445500	NA	NA	NA	NA	NA	NA	NA	NA	NA	NA	NA	NA	NA	NA	NA	NA	NA	NA	NA	NA	NA	NA	NA	NA	NA	14	0.00054	0.00578496	0.63393	0.85506
chr2	Super-Scaffold_1	72458501	72459000	NA	NA	NA	NA	NA	NA	NA	NA	NA	NA	NA	NA	NA	NA	NA	NA	NA	NA	NA	NA	12	0.0026	0.0162795	0.33097	0.68642	NA	NA	NA	NA	NA
chr2	Super-Scaffold_1	72490001	72490500	NA	NA	NA	NA	NA	NA	NA	NA	NA	NA	NA	NA	NA	NA	NA	NA	NA	NA	NA	NA	NA	NA	NA	NA	NA	12	0.0014	0.0105464	0.61376	0.82196
chr2	Super-Scaffold_1	72530501	72531000	NA	NA	NA	NA	NA	15	0.00054	0.00575104	0.50186	0.2289	NA	NA	NA	NA	NA	21	3.3e-09	1.98685e-06	0.44358	0.11249	NA	NA	NA	NA	NA	NA	NA	NA	NA	NA
chr2	Super-Scaffold_1	72607501	72608000	NA	NA	NA	NA	NA	NA	NA	NA	NA	NA	NA	NA	NA	NA	NA	16	1.8e-05	0.000942826	0.6503	0.89655	NA	NA	NA	NA	NA	NA	NA	NA	NA	NA
chr2	Super-Scaffold_1	72613001	72613500	NA	NA	NA	NA	NA	NA	NA	NA	NA	NA	NA	NA	NA	NA	NA	27	1e-05	0.000668166	0.47521	0.72547	25	0.00032	0.00423388	0.44609	0.66792	NA	NA	NA	NA	NA
chr2	Super-Scaffold_1	72637501	72638000	NA	NA	NA	NA	NA	13	0.00072	0.00684661	0.80118	0.51973	NA	NA	NA	NA	NA	NA	NA	NA	NA	NA	NA	NA	NA	NA	NA	NA	NA	NA	NA	NA
chr2	Super-Scaffold_1	72650501	72651000	NA	NA	NA	NA	NA	NA	NA	NA	NA	NA	NA	NA	NA	NA	NA	14	0.00024	0.00411829	0.78771	0.45681	NA	NA	NA	NA	NA	NA	NA	NA	NA	NA
chr2	Super-Scaffold_1	72651001	72651500	NA	NA	NA	NA	NA	NA	NA	NA	NA	NA	13	0.00026	0.00294543	0.77682	0.50275	NA	NA	NA	NA	NA	NA	NA	NA	NA	NA	NA	NA	NA	NA	NA
chr2	Super-Scaffold_1	72668501	72669000	NA	NA	NA	NA	NA	15	0.00041	0.00488289	0.46365	0.79111	NA	NA	NA	NA	NA	NA	NA	NA	NA	NA	NA	NA	NA	NA	NA	NA	NA	NA	NA	NA
chr2	Super-Scaffold_1	72674001	72674500	NA	NA	NA	NA	NA	20	7.7e-05	0.00190322	0.38644	0.7359	NA	NA	NA	NA	NA	17	0.0036	0.0229931	0.44747	0.71831	NA	NA	NA	NA	NA	NA	NA	NA	NA	NA
chr2	Super-Scaffold_1	72689501	72690000	14	0.0012	0.00958944	0.72967	0.49657	NA	NA	NA	NA	NA	NA	NA	NA	NA	NA	NA	NA	NA	NA	NA	NA	NA	NA	NA	NA	NA	NA	NA	NA	NA
chr2	Super-Scaffold_1	72807501	72808000	NA	NA	NA	NA	NA	14	0.0001	0.0021722	0.52525	0.7824	NA	NA	NA	NA	NA	14	8.3e-05	0.00233314	0.53105	0.77294	NA	NA	NA	NA	NA	NA	NA	NA	NA	NA
chr2	Super-Scaffold_1	72811001	72811500	NA	NA	NA	NA	NA	NA	NA	NA	NA	NA	NA	NA	NA	NA	NA	13	0.0003	0.00463523	0.43826	0.79574	NA	NA	NA	NA	NA	NA	NA	NA	NA	NA
chr2	Super-Scaffold_1	72822001	72822500	NA	NA	NA	NA	NA	NA	NA	NA	NA	NA	NA	NA	NA	NA	NA	NA	NA	NA	NA	NA	13	4.6e-06	0.000332853	0.5424	0.91334	NA	NA	NA	NA	NA
chr2	Super-Scaffold_1	72827501	72828000	10	4e-07	7.19364e-05	0.66893	0.20475	12	0.0012	0.00937044	0.54812	0.19199	NA	NA	NA	NA	NA	NA	NA	NA	NA	NA	NA	NA	NA	NA	NA	NA	NA	NA	NA	NA
chr2	Super-Scaffold_1	72858001	72858500	NA	NA	NA	NA	NA	NA	NA	NA	NA	NA	15	0.00098	0.00666951	0.59041	0.83864	NA	NA	NA	NA	NA	NA	NA	NA	NA	NA	16	0.00029	0.00397855	0.5701	0.82542
chr2	Super-Scaffold_1	72943001	72943500	NA	NA	NA	NA	NA	NA	NA	NA	NA	NA	NA	NA	NA	NA	NA	22	0.00018	0.00349348	0.87375	0.66105	NA	NA	NA	NA	NA	NA	NA	NA	NA	NA
chr2	Super-Scaffold_1	72959501	72960000	14	0.00017	0.00304248	0.78874	0.52407	NA	NA	NA	NA	NA	NA	NA	NA	NA	NA	NA	NA	NA	NA	NA	NA	NA	NA	NA	NA	NA	NA	NA	NA	NA
chr2	Super-Scaffold_1	72972501	72973000	NA	NA	NA	NA	NA	15	0.0021	0.0137789	0.72821	0.44533	NA	NA	NA	NA	NA	NA	NA	NA	NA	NA	NA	NA	NA	NA	NA	NA	NA	NA	NA	NA
chr2	Super-Scaffold_1	73051001	73051500	NA	NA	NA	NA	NA	10	0.0024	0.0151618	0.60521	0.91986	NA	NA	NA	NA	NA	NA	NA	NA	NA	NA	NA	NA	NA	NA	NA	NA	NA	NA	NA	NA
chr2	Super-Scaffold_1	73094001	73094500	NA	NA	NA	NA	NA	10	0.00051	0.00556913	0.55968	0.85918	NA	NA	NA	NA	NA	NA	NA	NA	NA	NA	NA	NA	NA	NA	NA	NA	NA	NA	NA	NA
chr2	Super-Scaffold_1	73113501	73114000	NA	NA	NA	NA	NA	NA	NA	NA	NA	NA	NA	NA	NA	NA	NA	NA	NA	NA	NA	NA	19	0.00017	0.00292892	0.90498	0.64823	NA	NA	NA	NA	NA
chr2	Super-Scaffold_1	73136001	73136500	NA	NA	NA	NA	NA	NA	NA	NA	NA	NA	NA	NA	NA	NA	NA	12	0.00046	0.00593245	0.33022	0.59483	NA	NA	NA	NA	NA	NA	NA	NA	NA	NA
chr2	Super-Scaffold_1	73137001	73137500	10	0.0089	0.0451199	0.23102	0.45963	NA	NA	NA	NA	NA	NA	NA	NA	NA	NA	NA	NA	NA	NA	NA	NA	NA	NA	NA	NA	NA	NA	NA	NA	NA
chr2	Super-Scaffold_1	73177501	73178000	NA	NA	NA	NA	NA	NA	NA	NA	NA	NA	NA	NA	NA	NA	NA	18	7.5e-06	0.000561775	0.80405	0.58185	NA	NA	NA	NA	NA	NA	NA	NA	NA	NA
chr2	Super-Scaffold_1	73180001	73180500	NA	NA	NA	NA	NA	NA	NA	NA	NA	NA	14	0.0026	0.013238	0.90135	0.63832	NA	NA	NA	NA	NA	NA	NA	NA	NA	NA	NA	NA	NA	NA	NA
chr2	Super-Scaffold_1	73191001	73191500	NA	NA	NA	NA	NA	18	0.0013	0.0098743	0.85009	0.57367	NA	NA	NA	NA	NA	NA	NA	NA	NA	NA	NA	NA	NA	NA	NA	NA	NA	NA	NA	NA
chr2	Super-Scaffold_1	73295501	73296000	NA	NA	NA	NA	NA	NA	NA	NA	NA	NA	NA	NA	NA	NA	NA	NA	NA	NA	NA	NA	NA	NA	NA	NA	NA	24	1.1e-05	0.000587278	0.38745	0.12188
chr2	Super-Scaffold_1	73306501	73307000	NA	NA	NA	NA	NA	NA	NA	NA	NA	NA	16	0.001	0.00667482	0.49804	0.70527	NA	NA	NA	NA	NA	16	7.1e-05	0.00177112	0.52547	0.78615	NA	NA	NA	NA	NA
chr2	Super-Scaffold_1	73334501	73335000	NA	NA	NA	NA	NA	NA	NA	NA	NA	NA	16	6.5e-05	0.00133944	0.52002	0.83972	NA	NA	NA	NA	NA	NA	NA	NA	NA	NA	16	0.00093	0.008106	0.52002	0.79089
chr2	Super-Scaffold_1	73346501	73347000	NA	NA	NA	NA	NA	NA	NA	NA	NA	NA	23	2.8e-05	0.000807155	0.67863	0.89514	NA	NA	NA	NA	NA	NA	NA	NA	NA	NA	NA	NA	NA	NA	NA
chr2	Super-Scaffold_1	73347001	73347500	NA	NA	NA	NA	NA	NA	NA	NA	NA	NA	NA	NA	NA	NA	NA	10	0.0041	0.0254786	0.71421	0.93023	10	7e-05	0.00176084	0.6372	0.86357	NA	NA	NA	NA	NA
chr2	Super-Scaffold_1	73350501	73351000	NA	NA	NA	NA	NA	NA	NA	NA	NA	NA	NA	NA	NA	NA	NA	NA	NA	NA	NA	NA	32	0.00022	0.00341824	0.65953	0.87406	22	0.00047	0.00530706	0.62567	0.86015
chr2	Super-Scaffold_1	73372751	73373250	NA	NA	NA	NA	NA	14	0.00085	0.00759332	0.65895	0.34426	NA	NA	NA	NA	NA	NA	NA	NA	NA	NA	NA	NA	NA	NA	NA	NA	NA	NA	NA	NA
chr2	Super-Scaffold_1	73373751	73374250	NA	NA	NA	NA	NA	NA	NA	NA	NA	NA	NA	NA	NA	NA	NA	NA	NA	NA	NA	NA	NA	NA	NA	NA	NA	22	3e-05	0.0010766	0.49086	0.74826
chr2	Super-Scaffold_1	73374001	73374500	NA	NA	NA	NA	NA	NA	NA	NA	NA	NA	NA	NA	NA	NA	NA	NA	NA	NA	NA	NA	NA	NA	NA	NA	NA	14	0.00024	0.00356069	0.55064	0.82299
chr2	Super-Scaffold_1	73392251	73392750	NA	NA	NA	NA	NA	NA	NA	NA	NA	NA	NA	NA	NA	NA	NA	NA	NA	NA	NA	NA	NA	NA	NA	NA	NA	10	0.0045	0.0253132	0.5603	0.81532
chr2	Super-Scaffold_1	73448251	73448750	19	0.00014	0.00271097	0.69702	0.95615	NA	NA	NA	NA	NA	NA	NA	NA	NA	NA	NA	NA	NA	NA	NA	NA	NA	NA	NA	NA	NA	NA	NA	NA	NA
chr2	Super-Scaffold_1	73515501	73516000	NA	NA	NA	NA	NA	NA	NA	NA	NA	NA	34	2.6e-06	0.000183344	0.69331	0.9009	NA	NA	NA	NA	NA	NA	NA	NA	NA	NA	NA	NA	NA	NA	NA
chr2	Super-Scaffold_1	73517001	73517500	NA	NA	NA	NA	NA	NA	NA	NA	NA	NA	NA	NA	NA	NA	NA	NA	NA	NA	NA	NA	10	0.00057	0.00593308	0.53683	0.87203	NA	NA	NA	NA	NA
chr2	Super-Scaffold_1	73593001	73593500	NA	NA	NA	NA	NA	NA	NA	NA	NA	NA	14	0.00027	0.00303605	0.61758	0.90944	NA	NA	NA	NA	NA	NA	NA	NA	NA	NA	NA	NA	NA	NA	NA
chr2	Super-Scaffold_1	73623501	73624000	NA	NA	NA	NA	NA	NA	NA	NA	NA	NA	NA	NA	NA	NA	NA	NA	NA	NA	NA	NA	10	0.00039	0.00473531	0.62537	0.31387	NA	NA	NA	NA	NA
chr2	Super-Scaffold_1	73696001	73696500	10	0.00041	0.00499732	0.57324	0.9219	10	0.0016	0.0113688	0.64453	0.9219	NA	NA	NA	NA	NA	NA	NA	NA	NA	NA	NA	NA	NA	NA	NA	NA	NA	NA	NA	NA
chr2	Super-Scaffold_1	73696251	73696750	11	0.0016	0.0116017	0.50952	0.79761	NA	NA	NA	NA	NA	NA	NA	NA	NA	NA	NA	NA	NA	NA	NA	NA	NA	NA	NA	NA	NA	NA	NA	NA	NA
chr2	Super-Scaffold_1	73751001	73751500	NA	NA	NA	NA	NA	NA	NA	NA	NA	NA	NA	NA	NA	NA	NA	NA	NA	NA	NA	NA	NA	NA	NA	NA	NA	10	0.0024	0.0154669	0.5576	0.77737
chr2	Super-Scaffold_1	73869751	73870250	NA	NA	NA	NA	NA	NA	NA	NA	NA	NA	NA	NA	NA	NA	NA	NA	NA	NA	NA	NA	10	0.0022	0.0143492	0.56881	0.84219	NA	NA	NA	NA	NA
chr2	Super-Scaffold_1	73870001	73870500	NA	NA	NA	NA	NA	NA	NA	NA	NA	NA	NA	NA	NA	NA	NA	NA	NA	NA	NA	NA	10	0.0047	0.0258939	0.50265	0.77589	NA	NA	NA	NA	NA
chr2	Super-Scaffold_1	73886001	73886500	12	0.006	0.032055	0.76618	0.56482	NA	NA	NA	NA	NA	NA	NA	NA	NA	NA	NA	NA	NA	NA	NA	NA	NA	NA	NA	NA	NA	NA	NA	NA	NA
chr2	Super-Scaffold_1	73886251	73886750	10	0.0023	0.0150217	0.83951	0.59755	NA	NA	NA	NA	NA	NA	NA	NA	NA	NA	NA	NA	NA	NA	NA	NA	NA	NA	NA	NA	NA	NA	NA	NA	NA
chr2	Super-Scaffold_1	73889751	73890250	19	6.2e-05	0.00173228	0.62817	0.85674	NA	NA	NA	NA	NA	NA	NA	NA	NA	NA	NA	NA	NA	NA	NA	NA	NA	NA	NA	NA	NA	NA	NA	NA	NA
chr2	Super-Scaffold_1	73956251	73956750	NA	NA	NA	NA	NA	20	1.9e-05	0.000834599	0.77501	0.50079	NA	NA	NA	NA	NA	NA	NA	NA	NA	NA	NA	NA	NA	NA	NA	NA	NA	NA	NA	NA
chr2	Super-Scaffold_1	73959251	73959750	NA	NA	NA	NA	NA	NA	NA	NA	NA	NA	NA	NA	NA	NA	NA	NA	NA	NA	NA	NA	NA	NA	NA	NA	NA	12	0.0015	0.01109	0.86163	0.62205
chr2	Super-Scaffold_1	73963751	73964250	NA	NA	NA	NA	NA	NA	NA	NA	NA	NA	NA	NA	NA	NA	NA	10	0.0019	0.0144208	0.67179	0.95833	10	0.0013	0.00990554	0.74205	0.95833	NA	NA	NA	NA	NA
chr2	Super-Scaffold_1	73976251	73976750	18	6e-05	0.00169868	0.88492	0.65795	NA	NA	NA	NA	NA	NA	NA	NA	NA	NA	NA	NA	NA	NA	NA	NA	NA	NA	NA	NA	NA	NA	NA	NA	NA
chr2	Super-Scaffold_1	73976501	73977000	18	6e-05	0.00169868	0.88492	0.65795	NA	NA	NA	NA	NA	NA	NA	NA	NA	NA	NA	NA	NA	NA	NA	NA	NA	NA	NA	NA	NA	NA	NA	NA	NA
chr2	Super-Scaffold_1	73981251	73981750	NA	NA	NA	NA	NA	NA	NA	NA	NA	NA	NA	NA	NA	NA	NA	10	0.00075	0.00796611	0.4326	0.68627	NA	NA	NA	NA	NA	NA	NA	NA	NA	NA
chr2	Super-Scaffold_1	74105751	74106250	NA	NA	NA	NA	NA	12	0.0049	0.0265534	0.42017	0.66634	NA	NA	NA	NA	NA	NA	NA	NA	NA	NA	NA	NA	NA	NA	NA	NA	NA	NA	NA	NA
chr2	Super-Scaffold_1	74148251	74148750	NA	NA	NA	NA	NA	13	0.00096	0.00819785	0.58284	0.84241	NA	NA	NA	NA	NA	NA	NA	NA	NA	NA	NA	NA	NA	NA	NA	NA	NA	NA	NA	NA
chr2	Super-Scaffold_1	74148501	74149000	NA	NA	NA	NA	NA	10	0.0039	0.0220524	0.56869	0.80057	NA	NA	NA	NA	NA	NA	NA	NA	NA	NA	NA	NA	NA	NA	NA	NA	NA	NA	NA	NA
chr2	Super-Scaffold_1	74202501	74203000	NA	NA	NA	NA	NA	NA	NA	NA	NA	NA	NA	NA	NA	NA	NA	NA	NA	NA	NA	NA	13	0.00044	0.00509396	0.54855	0.86241	NA	NA	NA	NA	NA
chr2	Super-Scaffold_1	74209001	74209500	NA	NA	NA	NA	NA	NA	NA	NA	NA	NA	NA	NA	NA	NA	NA	11	0.0025	0.0175233	0.82267	0.58694	NA	NA	NA	NA	NA	NA	NA	NA	NA	NA
chr2	Super-Scaffold_1	74209251	74209750	NA	NA	NA	NA	NA	NA	NA	NA	NA	NA	NA	NA	NA	NA	NA	13	0.0028	0.0190254	0.80023	0.57785	NA	NA	NA	NA	NA	NA	NA	NA	NA	NA
chr2	Super-Scaffold_1	74223001	74223500	NA	NA	NA	NA	NA	NA	NA	NA	NA	NA	NA	NA	NA	NA	NA	11	0.0011	0.0099025	0.43748	0.69264	NA	NA	NA	NA	NA	NA	NA	NA	NA	NA
chr2	Super-Scaffold_1	74313001	74313500	NA	NA	NA	NA	NA	NA	NA	NA	NA	NA	NA	NA	NA	NA	NA	NA	NA	NA	NA	NA	10	0.0006	0.00612563	0.30502	0.5765	NA	NA	NA	NA	NA
chr2	Super-Scaffold_1	74320751	74321250	NA	NA	NA	NA	NA	14	0.00017	0.00294864	0.67548	0.93499	14	0.00099	0.00667482	0.69181	0.92298	NA	NA	NA	NA	NA	NA	NA	NA	NA	NA	NA	NA	NA	NA	NA
chr2	Super-Scaffold_1	74323751	74324250	16	0.00028	0.00406699	0.90281	0.68627	NA	NA	NA	NA	NA	NA	NA	NA	NA	NA	NA	NA	NA	NA	NA	NA	NA	NA	NA	NA	NA	NA	NA	NA	NA
chr2	Super-Scaffold_1	74324001	74324500	17	0.00073	0.00708213	0.86965	0.66812	NA	NA	NA	NA	NA	NA	NA	NA	NA	NA	NA	NA	NA	NA	NA	NA	NA	NA	NA	NA	NA	NA	NA	NA	NA
chr2	Super-Scaffold_1	74353001	74353500	NA	NA	NA	NA	NA	NA	NA	NA	NA	NA	14	0.00042	0.00393708	0.80612	0.56496	NA	NA	NA	NA	NA	NA	NA	NA	NA	NA	NA	NA	NA	NA	NA
chr2	Super-Scaffold_1	74361751	74362250	12	0.00039	0.00488082	0.61767	0.83286	NA	NA	NA	NA	NA	12	0.00012	0.00186214	0.491	0.83286	NA	NA	NA	NA	NA	NA	NA	NA	NA	NA	NA	NA	NA	NA	NA
chr2	Super-Scaffold_1	74365751	74366250	NA	NA	NA	NA	NA	NA	NA	NA	NA	NA	16	0.00049	0.00432846	0.54046	0.76601	NA	NA	NA	NA	NA	NA	NA	NA	NA	NA	NA	NA	NA	NA	NA
chr2	Super-Scaffold_1	74410751	74411250	NA	NA	NA	NA	NA	12	0.0021	0.0137789	0.63358	0.85748	NA	NA	NA	NA	NA	11	0.0011	0.0099025	0.59909	0.87977	NA	NA	NA	NA	NA	NA	NA	NA	NA	NA
chr2	Super-Scaffold_1	74414501	74415000	NA	NA	NA	NA	NA	18	0.00037	0.00461332	0.6615	0.87018	NA	NA	NA	NA	NA	NA	NA	NA	NA	NA	NA	NA	NA	NA	NA	NA	NA	NA	NA	NA
chr2	Super-Scaffold_1	74414751	74415250	14	0.0021	0.0140442	0.74373	0.96561	NA	NA	NA	NA	NA	NA	NA	NA	NA	NA	NA	NA	NA	NA	NA	NA	NA	NA	NA	NA	NA	NA	NA	NA	NA
chr2	Super-Scaffold_1	74430501	74431000	NA	NA	NA	NA	NA	17	1.7e-05	0.00078145	0.59412	0.90173	NA	NA	NA	NA	NA	NA	NA	NA	NA	NA	NA	NA	NA	NA	NA	NA	NA	NA	NA	NA
chr2	Super-Scaffold_1	74447501	74448000	NA	NA	NA	NA	NA	15	7.4e-07	0.000104565	0.5448	0.83878	15	0.0027	0.0136127	0.63458	0.83878	NA	NA	NA	NA	NA	NA	NA	NA	NA	NA	NA	NA	NA	NA	NA
chr2	Super-Scaffold_1	74447751	74448250	24	7.6e-07	0.000110636	0.62024	0.85689	24	4.3e-06	0.000334055	0.61117	0.85721	19	0.00021	0.00261161	0.58763	0.83718	NA	NA	NA	NA	NA	NA	NA	NA	NA	NA	NA	NA	NA	NA	NA
chr2	Super-Scaffold_1	74520501	74521000	NA	NA	NA	NA	NA	NA	NA	NA	NA	NA	NA	NA	NA	NA	NA	11	0.0022	0.0159419	0.80435	0.56309	NA	NA	NA	NA	NA	NA	NA	NA	NA	NA
chr2	Super-Scaffold_1	74521001	74521500	NA	NA	NA	NA	NA	10	0.00028	0.00394844	0.40143	0.78787	NA	NA	NA	NA	NA	NA	NA	NA	NA	NA	NA	NA	NA	NA	NA	NA	NA	NA	NA	NA
chr2	Super-Scaffold_1	74529251	74529750	NA	NA	NA	NA	NA	NA	NA	NA	NA	NA	NA	NA	NA	NA	NA	NA	NA	NA	NA	NA	NA	NA	NA	NA	NA	12	0.0056	0.0304093	0.46964	0.74736
chr2	Super-Scaffold_1	74529501	74530000	NA	NA	NA	NA	NA	NA	NA	NA	NA	NA	NA	NA	NA	NA	NA	NA	NA	NA	NA	NA	NA	NA	NA	NA	NA	18	0.00014	0.00261852	0.47687	0.8026
chr2	Super-Scaffold_1	74529751	74530250	NA	NA	NA	NA	NA	NA	NA	NA	NA	NA	NA	NA	NA	NA	NA	10	0.0045	0.0274485	0.88133	0.6507	NA	NA	NA	NA	NA	NA	NA	NA	NA	NA
chr2	Super-Scaffold_1	74603751	74604250	NA	NA	NA	NA	NA	NA	NA	NA	NA	NA	12	3.1e-05	0.000859635	0.60397	0.89736	NA	NA	NA	NA	NA	NA	NA	NA	NA	NA	NA	NA	NA	NA	NA
chr2	Super-Scaffold_1	74613251	74613750	NA	NA	NA	NA	NA	NA	NA	NA	NA	NA	11	0.0025	0.0128631	0.76512	0.46256	NA	NA	NA	NA	NA	NA	NA	NA	NA	NA	NA	NA	NA	NA	NA
chr2	Super-Scaffold_1	74693001	74693500	NA	NA	NA	NA	NA	NA	NA	NA	NA	NA	NA	NA	NA	NA	NA	NA	NA	NA	NA	NA	10	0.0065	0.0340352	0.53619	0.79048	NA	NA	NA	NA	NA
chr2	Super-Scaffold_1	74693251	74693750	NA	NA	NA	NA	NA	NA	NA	NA	NA	NA	NA	NA	NA	NA	NA	NA	NA	NA	NA	NA	10	0.0016	0.0114164	0.51123	0.79571	NA	NA	NA	NA	NA
chr2	Super-Scaffold_1	74708501	74709000	NA	NA	NA	NA	NA	NA	NA	NA	NA	NA	NA	NA	NA	NA	NA	12	0.0026	0.0180246	0.89116	0.68785	NA	NA	NA	NA	NA	NA	NA	NA	NA	NA
chr2	Super-Scaffold_1	74723751	74724250	16	3.3e-06	0.000287406	0.43184	0.75144	NA	NA	NA	NA	NA	NA	NA	NA	NA	NA	NA	NA	NA	NA	NA	NA	NA	NA	NA	NA	NA	NA	NA	NA	NA
chr2	Super-Scaffold_1	74724001	74724500	12	8.6e-07	0.000120294	0.336	0.75516	NA	NA	NA	NA	NA	NA	NA	NA	NA	NA	NA	NA	NA	NA	NA	NA	NA	NA	NA	NA	NA	NA	NA	NA	NA
chr2	Super-Scaffold_1	74748251	74748750	NA	NA	NA	NA	NA	17	0.00018	0.00304021	0.77796	0.99065	NA	NA	NA	NA	NA	NA	NA	NA	NA	NA	NA	NA	NA	NA	NA	NA	NA	NA	NA	NA
chr2	Super-Scaffold_1	74767001	74767500	NA	NA	NA	NA	NA	NA	NA	NA	NA	NA	NA	NA	NA	NA	NA	NA	NA	NA	NA	NA	12	0.0038	0.0218267	0.77583	0.52166	NA	NA	NA	NA	NA
chr2	Super-Scaffold_1	74904001	74904500	NA	NA	NA	NA	NA	NA	NA	NA	NA	NA	NA	NA	NA	NA	NA	NA	NA	NA	NA	NA	17	0.0015	0.0109627	0.56692	0.82877	10	0.0034	0.0202211	0.61728	0.88066
chr2	Super-Scaffold_1	74904251	74904750	NA	NA	NA	NA	NA	NA	NA	NA	NA	NA	15	4.4e-05	0.00106127	0.51258	0.80523	NA	NA	NA	NA	NA	15	2.7e-05	0.001016	0.50593	0.81089	10	0.00014	0.00261852	0.57908	0.8659
chr2	Super-Scaffold_1	74923001	74923500	NA	NA	NA	NA	NA	NA	NA	NA	NA	NA	NA	NA	NA	NA	NA	11	0.0059	0.0343014	0.85007	0.6453	NA	NA	NA	NA	NA	NA	NA	NA	NA	NA
chr2	Super-Scaffold_1	75050251	75050750	NA	NA	NA	NA	NA	10	0.0071	0.0362968	0.66808	0.91557	NA	NA	NA	NA	NA	NA	NA	NA	NA	NA	NA	NA	NA	NA	NA	NA	NA	NA	NA	NA
chr2	Super-Scaffold_1	75064251	75064750	NA	NA	NA	NA	NA	NA	NA	NA	NA	NA	10	0.006	0.0260623	0.51466	0.77754	NA	NA	NA	NA	NA	NA	NA	NA	NA	NA	NA	NA	NA	NA	NA
chr2	Super-Scaffold_1	75082501	75083000	16	7.1e-05	0.0018808	0.84729	0.6157	NA	NA	NA	NA	NA	NA	NA	NA	NA	NA	NA	NA	NA	NA	NA	NA	NA	NA	NA	NA	NA	NA	NA	NA	NA
chr2	Super-Scaffold_1	75082751	75083250	16	2.3e-05	0.000960417	0.85228	0.57743	NA	NA	NA	NA	NA	NA	NA	NA	NA	NA	NA	NA	NA	NA	NA	NA	NA	NA	NA	NA	NA	NA	NA	NA	NA
chr2	Super-Scaffold_1	75128251	75128750	NA	NA	NA	NA	NA	12	0.00057	0.00592028	0.86542	0.62233	NA	NA	NA	NA	NA	NA	NA	NA	NA	NA	NA	NA	NA	NA	NA	NA	NA	NA	NA	NA
chr2	Super-Scaffold_1	75172001	75172500	10	0.00098	0.00848307	0.81326	0.57547	NA	NA	NA	NA	NA	NA	NA	NA	NA	NA	NA	NA	NA	NA	NA	NA	NA	NA	NA	NA	NA	NA	NA	NA	NA
chr2	Super-Scaffold_1	75234501	75235000	NA	NA	NA	NA	NA	12	0.00017	0.00294864	0.62063	0.87452	NA	NA	NA	NA	NA	12	0.0016	0.0127482	0.63236	0.84571	NA	NA	NA	NA	NA	NA	NA	NA	NA	NA
chr2	Super-Scaffold_1	75278501	75279000	NA	NA	NA	NA	NA	NA	NA	NA	NA	NA	NA	NA	NA	NA	NA	NA	NA	NA	NA	NA	NA	NA	NA	NA	NA	14	0.0007	0.00679406	0.43806	0.708
chr2	Super-Scaffold_1	75281751	75282250	13	0.0026	0.0164412	0.4825	0.68608	NA	NA	NA	NA	NA	NA	NA	NA	NA	NA	NA	NA	NA	NA	NA	NA	NA	NA	NA	NA	NA	NA	NA	NA	NA
chr2	Super-Scaffold_1	75303751	75304250	NA	NA	NA	NA	NA	NA	NA	NA	NA	NA	11	4.4e-05	0.00106127	0.47321	0.18536	NA	NA	NA	NA	NA	NA	NA	NA	NA	NA	10	0.00015	0.00272504	0.5122	0.22123
chr2	Super-Scaffold_1	75304001	75304500	NA	NA	NA	NA	NA	NA	NA	NA	NA	NA	14	0.0007	0.00538299	0.49148	0.27762	NA	NA	NA	NA	NA	NA	NA	NA	NA	NA	NA	NA	NA	NA	NA
chr2	Super-Scaffold_1	75349501	75350000	NA	NA	NA	NA	NA	NA	NA	NA	NA	NA	NA	NA	NA	NA	NA	NA	NA	NA	NA	NA	10	0.00011	0.00225876	0.46973	0.8108	NA	NA	NA	NA	NA
chr2	Super-Scaffold_1	75365501	75366000	NA	NA	NA	NA	NA	13	0.00025	0.00368978	0.53769	0.86838	NA	NA	NA	NA	NA	NA	NA	NA	NA	NA	NA	NA	NA	NA	NA	NA	NA	NA	NA	NA
chr2	Super-Scaffold_1	75411751	75412250	NA	NA	NA	NA	NA	NA	NA	NA	NA	NA	NA	NA	NA	NA	NA	14	0.00048	0.00607718	0.4824	0.73191	NA	NA	NA	NA	NA	NA	NA	NA	NA	NA
chr2	Super-Scaffold_1	75439001	75439500	NA	NA	NA	NA	NA	NA	NA	NA	NA	NA	NA	NA	NA	NA	NA	NA	NA	NA	NA	NA	11	0.0005	0.00550169	0.59203	0.8097	NA	NA	NA	NA	NA
chr2	Super-Scaffold_1	75501251	75501750	NA	NA	NA	NA	NA	10	1.1e-06	0.00013495	0.37403	0.80568	NA	NA	NA	NA	NA	NA	NA	NA	NA	NA	NA	NA	NA	NA	NA	10	4.2e-05	0.00130222	0.77063	0.41083
chr2	Super-Scaffold_1	75501501	75502000	NA	NA	NA	NA	NA	11	0.00028	0.00394844	0.45493	0.75058	NA	NA	NA	NA	NA	NA	NA	NA	NA	NA	NA	NA	NA	NA	NA	11	0.0012	0.00950511	0.77351	0.50641
chr2	Super-Scaffold_1	75505001	75505500	NA	NA	NA	NA	NA	NA	NA	NA	NA	NA	11	0.00069	0.00533312	0.78598	0.44497	NA	NA	NA	NA	NA	NA	NA	NA	NA	NA	NA	NA	NA	NA	NA
chr2	Super-Scaffold_1	75505251	75505750	NA	NA	NA	NA	NA	NA	NA	NA	NA	NA	11	0.00069	0.00533312	0.78598	0.44497	NA	NA	NA	NA	NA	NA	NA	NA	NA	NA	NA	NA	NA	NA	NA
chr2	Super-Scaffold_1	75675501	75676000	NA	NA	NA	NA	NA	NA	NA	NA	NA	NA	NA	NA	NA	NA	NA	12	6.4e-05	0.00201479	0.79029	0.4789	12	0.0032	0.0190983	0.72661	0.50566	NA	NA	NA	NA	NA
chr2	Super-Scaffold_1	75737001	75737500	NA	NA	NA	NA	NA	10	0.0081	0.0406475	0.4882	0.71991	NA	NA	NA	NA	NA	NA	NA	NA	NA	NA	NA	NA	NA	NA	NA	NA	NA	NA	NA	NA
chr2	Super-Scaffold_1	75788751	75789250	NA	NA	NA	NA	NA	13	0.00077	0.0071299	0.53249	0.81437	NA	NA	NA	NA	NA	NA	NA	NA	NA	NA	NA	NA	NA	NA	NA	NA	NA	NA	NA	NA
chr2	Super-Scaffold_1	75789001	75789500	NA	NA	NA	NA	NA	12	0.0014	0.0104035	0.529	0.81973	NA	NA	NA	NA	NA	NA	NA	NA	NA	NA	NA	NA	NA	NA	NA	NA	NA	NA	NA	NA
chr2	Super-Scaffold_1	75825001	75825500	NA	NA	NA	NA	NA	NA	NA	NA	NA	NA	NA	NA	NA	NA	NA	13	0.00069	0.00757578	0.67955	0.93803	NA	NA	NA	NA	NA	NA	NA	NA	NA	NA
chr2	Super-Scaffold_1	75825251	75825750	21	0.00093	0.0082015	0.87254	0.57256	NA	NA	NA	NA	NA	NA	NA	NA	NA	NA	14	0.00074	0.00791071	0.69154	0.93188	NA	NA	NA	NA	NA	NA	NA	NA	NA	NA
chr2	Super-Scaffold_1	75830501	75831000	NA	NA	NA	NA	NA	NA	NA	NA	NA	NA	12	0.0029	0.0143873	0.56323	0.8565	NA	NA	NA	NA	NA	NA	NA	NA	NA	NA	NA	NA	NA	NA	NA
chr2	Super-Scaffold_1	75830751	75831250	NA	NA	NA	NA	NA	NA	NA	NA	NA	NA	10	0.0015	0.00886634	0.48722	0.8328	NA	NA	NA	NA	NA	NA	NA	NA	NA	NA	NA	NA	NA	NA	NA
chr2	Super-Scaffold_1	75883251	75883750	14	0.0046	0.0257802	0.73504	0.49836	NA	NA	NA	NA	NA	NA	NA	NA	NA	NA	NA	NA	NA	NA	NA	NA	NA	NA	NA	NA	NA	NA	NA	NA	NA
chr2	Super-Scaffold_1	75883751	75884250	NA	NA	NA	NA	NA	NA	NA	NA	NA	NA	10	0.0085	0.035232	0.47041	0.76667	NA	NA	NA	NA	NA	NA	NA	NA	NA	NA	NA	NA	NA	NA	NA
chr2	Super-Scaffold_1	75884001	75884500	NA	NA	NA	NA	NA	NA	NA	NA	NA	NA	12	0.0039	0.0181671	0.47131	0.76153	NA	NA	NA	NA	NA	NA	NA	NA	NA	NA	NA	NA	NA	NA	NA
chr2	Super-Scaffold_1	75899501	75900000	NA	NA	NA	NA	NA	NA	NA	NA	NA	NA	NA	NA	NA	NA	NA	NA	NA	NA	NA	NA	10	0.0034	0.0199957	0.72513	0.4549	NA	NA	NA	NA	NA
chr2	Super-Scaffold_1	75992751	75993250	NA	NA	NA	NA	NA	NA	NA	NA	NA	NA	NA	NA	NA	NA	NA	19	1.3e-05	0.000770967	0.59178	0.88554	NA	NA	NA	NA	NA	NA	NA	NA	NA	NA
chr2	Super-Scaffold_1	75993001	75993500	NA	NA	NA	NA	NA	NA	NA	NA	NA	NA	NA	NA	NA	NA	NA	12	0.0033	0.0215161	0.62108	0.8693	NA	NA	NA	NA	NA	NA	NA	NA	NA	NA
chr2	Super-Scaffold_1	76044001	76044500	NA	NA	NA	NA	NA	NA	NA	NA	NA	NA	NA	NA	NA	NA	NA	NA	NA	NA	NA	NA	15	0.00036	0.00453354	0.58835	0.81524	NA	NA	NA	NA	NA
chr2	Super-Scaffold_1	76061501	76062000	NA	NA	NA	NA	NA	NA	NA	NA	NA	NA	NA	NA	NA	NA	NA	NA	NA	NA	NA	NA	NA	NA	NA	NA	NA	10	0.00071	0.0068509	0.78863	0.50327
chr2	Super-Scaffold_1	76074001	76074500	NA	NA	NA	NA	NA	12	0.0044	0.0243028	0.40897	0.65908	NA	NA	NA	NA	NA	NA	NA	NA	NA	NA	NA	NA	NA	NA	NA	NA	NA	NA	NA	NA
chr2	Super-Scaffold_1	76175501	76176000	NA	NA	NA	NA	NA	NA	NA	NA	NA	NA	NA	NA	NA	NA	NA	NA	NA	NA	NA	NA	16	5.1e-05	0.00146712	0.49032	0.79833	15	0.00022	0.00338689	0.50188	0.79112
chr2	Super-Scaffold_1	76175751	76176250	NA	NA	NA	NA	NA	NA	NA	NA	NA	NA	15	0.00054	0.00457357	0.42472	0.70383	NA	NA	NA	NA	NA	15	2.1e-08	7.02847e-06	0.42121	0.89482	13	2.1e-05	0.000875253	0.44668	0.82312
chr2	Super-Scaffold_1	76189751	76190250	NA	NA	NA	NA	NA	NA	NA	NA	NA	NA	NA	NA	NA	NA	NA	NA	NA	NA	NA	NA	12	0.00033	0.00430297	0.36339	0.65107	NA	NA	NA	NA	NA
chr2	Super-Scaffold_1	76221251	76221750	NA	NA	NA	NA	NA	NA	NA	NA	NA	NA	NA	NA	NA	NA	NA	14	0.00087	0.00869388	0.75209	0.52545	NA	NA	NA	NA	NA	NA	NA	NA	NA	NA
chr2	Super-Scaffold_1	76227501	76228000	NA	NA	NA	NA	NA	NA	NA	NA	NA	NA	13	0.0025	0.0128631	0.39316	0.66222	NA	NA	NA	NA	NA	12	0.00042	0.00496303	0.38348	0.72209	NA	NA	NA	NA	NA
chr2	Super-Scaffold_1	76258251	76258750	10	0.0093	0.0468881	0.57779	0.84458	NA	NA	NA	NA	NA	NA	NA	NA	NA	NA	NA	NA	NA	NA	NA	NA	NA	NA	NA	NA	NA	NA	NA	NA	NA
chr2	Super-Scaffold_1	76283251	76283750	NA	NA	NA	NA	NA	NA	NA	NA	NA	NA	12	2.7e-05	0.000791509	0.42631	0.74292	NA	NA	NA	NA	NA	NA	NA	NA	NA	NA	NA	NA	NA	NA	NA
chr2	Super-Scaffold_1	76283501	76284000	NA	NA	NA	NA	NA	10	1.7e-05	0.00078145	0.40108	0.73203	10	0.00014	0.00204665	0.45677	0.73203	NA	NA	NA	NA	NA	NA	NA	NA	NA	NA	NA	NA	NA	NA	NA
chr2	Super-Scaffold_1	76333501	76334000	NA	NA	NA	NA	NA	NA	NA	NA	NA	NA	NA	NA	NA	NA	NA	NA	NA	NA	NA	NA	12	0.00013	0.00251031	0.55888	0.84533	NA	NA	NA	NA	NA
chr2	Super-Scaffold_1	76384751	76385250	NA	NA	NA	NA	NA	NA	NA	NA	NA	NA	12	0.0013	0.00800048	0.46322	0.73041	NA	NA	NA	NA	NA	NA	NA	NA	NA	NA	NA	NA	NA	NA	NA
chr2	Super-Scaffold_1	76389751	76390250	NA	NA	NA	NA	NA	NA	NA	NA	NA	NA	NA	NA	NA	NA	NA	12	0.00057	0.00671835	0.79555	0.57822	NA	NA	NA	NA	NA	NA	NA	NA	NA	NA
chr2	Super-Scaffold_1	76390001	76390500	NA	NA	NA	NA	NA	NA	NA	NA	NA	NA	NA	NA	NA	NA	NA	12	0.00057	0.00671835	0.79555	0.57822	NA	NA	NA	NA	NA	NA	NA	NA	NA	NA
chr2	Super-Scaffold_1	76462501	76463000	NA	NA	NA	NA	NA	NA	NA	NA	NA	NA	NA	NA	NA	NA	NA	NA	NA	NA	NA	NA	NA	NA	NA	NA	NA	13	0.0023	0.0150067	0.63748	0.86437
chr2	Super-Scaffold_1	76464751	76465250	NA	NA	NA	NA	NA	10	0.0011	0.00880938	0.45416	0.83685	NA	NA	NA	NA	NA	NA	NA	NA	NA	NA	NA	NA	NA	NA	NA	NA	NA	NA	NA	NA
chr2	Super-Scaffold_1	76498751	76499250	NA	NA	NA	NA	NA	11	0.0051	0.0274439	0.60152	0.80698	NA	NA	NA	NA	NA	NA	NA	NA	NA	NA	NA	NA	NA	NA	NA	NA	NA	NA	NA	NA
chr2	Super-Scaffold_1	76510751	76511250	NA	NA	NA	NA	NA	NA	NA	NA	NA	NA	NA	NA	NA	NA	NA	NA	NA	NA	NA	NA	10	0.00088	0.0077748	0.58713	0.7967	NA	NA	NA	NA	NA
chr2	Super-Scaffold_1	76515001	76515500	NA	NA	NA	NA	NA	NA	NA	NA	NA	NA	NA	NA	NA	NA	NA	12	0.0015	0.0122411	0.81622	0.55803	NA	NA	NA	NA	NA	NA	NA	NA	NA	NA
chr2	Super-Scaffold_1	76526001	76526500	NA	NA	NA	NA	NA	NA	NA	NA	NA	NA	12	0.00031	0.00328793	0.54919	0.85855	NA	NA	NA	NA	NA	NA	NA	NA	NA	NA	NA	NA	NA	NA	NA
chr2	Super-Scaffold_1	76556751	76557250	NA	NA	NA	NA	NA	NA	NA	NA	NA	NA	19	5e-05	0.00114492	0.54434	0.83613	NA	NA	NA	NA	NA	NA	NA	NA	NA	NA	NA	NA	NA	NA	NA
chr2	Super-Scaffold_1	76557001	76557500	NA	NA	NA	NA	NA	NA	NA	NA	NA	NA	13	0.00013	0.00196235	0.56789	0.95231	NA	NA	NA	NA	NA	NA	NA	NA	NA	NA	NA	NA	NA	NA	NA
chr2	Super-Scaffold_1	76588751	76589250	NA	NA	NA	NA	NA	NA	NA	NA	NA	NA	12	0.00057	0.00472047	0.61906	0.86189	NA	NA	NA	NA	NA	NA	NA	NA	NA	NA	NA	NA	NA	NA	NA
chr2	Super-Scaffold_1	76698251	76698750	NA	NA	NA	NA	NA	14	0.001	0.00829393	0.52945	0.73429	NA	NA	NA	NA	NA	NA	NA	NA	NA	NA	NA	NA	NA	NA	NA	14	0.00082	0.00750506	0.73714	0.52945
chr2	Super-Scaffold_1	76698501	76699000	NA	NA	NA	NA	NA	14	0.001	0.00829393	0.52945	0.73429	NA	NA	NA	NA	NA	NA	NA	NA	NA	NA	NA	NA	NA	NA	NA	14	0.00082	0.00750506	0.73714	0.52945
chr2	Super-Scaffold_1	76712751	76713250	NA	NA	NA	NA	NA	NA	NA	NA	NA	NA	NA	NA	NA	NA	NA	NA	NA	NA	NA	NA	NA	NA	NA	NA	NA	16	0.00032	0.00423034	0.52099	0.72681
chr2	Super-Scaffold_1	76720751	76721250	NA	NA	NA	NA	NA	NA	NA	NA	NA	NA	NA	NA	NA	NA	NA	NA	NA	NA	NA	NA	10	0.00067	0.00655746	0.51837	0.84113	NA	NA	NA	NA	NA
chr2	Super-Scaffold_1	76740751	76741250	NA	NA	NA	NA	NA	NA	NA	NA	NA	NA	NA	NA	NA	NA	NA	NA	NA	NA	NA	NA	NA	NA	NA	NA	NA	11	0.00047	0.00530706	0.37606	0.78959
chr2	Super-Scaffold_1	76741001	76741500	NA	NA	NA	NA	NA	NA	NA	NA	NA	NA	11	0.0069	0.0293885	0.46378	0.75649	NA	NA	NA	NA	NA	NA	NA	NA	NA	NA	13	0.002	0.0135281	0.42101	0.77496
chr2	Super-Scaffold_1	76744001	76744500	NA	NA	NA	NA	NA	NA	NA	NA	NA	NA	13	0.00058	0.00478433	0.58278	0.90251	NA	NA	NA	NA	NA	NA	NA	NA	NA	NA	NA	NA	NA	NA	NA
chr2	Super-Scaffold_1	76770001	76770500	NA	NA	NA	NA	NA	NA	NA	NA	NA	NA	NA	NA	NA	NA	NA	13	0.0004	0.00549855	0.27369	0.57172	NA	NA	NA	NA	NA	NA	NA	NA	NA	NA
chr2	Super-Scaffold_1	76770251	76770750	NA	NA	NA	NA	NA	NA	NA	NA	NA	NA	NA	NA	NA	NA	NA	15	0.0011	0.0099025	0.29482	0.58473	NA	NA	NA	NA	NA	NA	NA	NA	NA	NA
chr2	Super-Scaffold_1	76805501	76806000	NA	NA	NA	NA	NA	NA	NA	NA	NA	NA	NA	NA	NA	NA	NA	NA	NA	NA	NA	NA	12	0.0041	0.0232093	0.64155	0.85448	NA	NA	NA	NA	NA
chr2	Super-Scaffold_1	76832501	76833000	11	0.0017	0.0120941	0.56638	0.86717	NA	NA	NA	NA	NA	11	0.00076	0.00566012	0.59344	0.86655	NA	NA	NA	NA	NA	NA	NA	NA	NA	NA	NA	NA	NA	NA	NA
chr2	Super-Scaffold_1	76832751	76833250	12	0.0023	0.0150217	0.51057	0.79727	NA	NA	NA	NA	NA	12	0.0042	0.0193016	0.57249	0.7967	NA	NA	NA	NA	NA	NA	NA	NA	NA	NA	NA	NA	NA	NA	NA
chr2	Super-Scaffold_1	76869251	76869750	11	0.0075	0.0388001	0.42561	0.71714	NA	NA	NA	NA	NA	NA	NA	NA	NA	NA	NA	NA	NA	NA	NA	NA	NA	NA	NA	NA	NA	NA	NA	NA	NA
chr2	Super-Scaffold_1	76881251	76881750	NA	NA	NA	NA	NA	NA	NA	NA	NA	NA	NA	NA	NA	NA	NA	NA	NA	NA	NA	NA	12	0.0027	0.0167607	0.58509	0.33011	NA	NA	NA	NA	NA
chr2	Super-Scaffold_1	76932001	76932500	NA	NA	NA	NA	NA	NA	NA	NA	NA	NA	NA	NA	NA	NA	NA	11	0.0069	0.0391636	0.8326	0.52779	NA	NA	NA	NA	NA	NA	NA	NA	NA	NA
chr2	Super-Scaffold_1	76939001	76939500	NA	NA	NA	NA	NA	10	0.0024	0.0151618	0.6914	0.45088	NA	NA	NA	NA	NA	NA	NA	NA	NA	NA	NA	NA	NA	NA	NA	NA	NA	NA	NA	NA
chr2	Super-Scaffold_1	76947251	76947750	12	0.00089	0.00799189	0.4687	0.71258	NA	NA	NA	NA	NA	NA	NA	NA	NA	NA	NA	NA	NA	NA	NA	NA	NA	NA	NA	NA	NA	NA	NA	NA	NA
chr2	Super-Scaffold_1	77040501	77041000	NA	NA	NA	NA	NA	NA	NA	NA	NA	NA	NA	NA	NA	NA	NA	NA	NA	NA	NA	NA	NA	NA	NA	NA	NA	14	0.00011	0.0022816	0.84216	0.6136
chr2	Super-Scaffold_1	77075501	77076000	NA	NA	NA	NA	NA	NA	NA	NA	NA	NA	11	0.00015	0.00213371	0.50806	0.76077	NA	NA	NA	NA	NA	10	0.0011	0.00882789	0.55887	0.78755	NA	NA	NA	NA	NA
chr2	Super-Scaffold_1	77098751	77099250	NA	NA	NA	NA	NA	12	0.0037	0.0211536	0.89567	0.65973	NA	NA	NA	NA	NA	NA	NA	NA	NA	NA	NA	NA	NA	NA	NA	13	0.0022	0.0145314	0.69038	0.91685
chr2	Super-Scaffold_1	77144501	77145000	NA	NA	NA	NA	NA	NA	NA	NA	NA	NA	NA	NA	NA	NA	NA	13	1.6e-05	0.000877916	0.45339	0.81518	NA	NA	NA	NA	NA	NA	NA	NA	NA	NA
chr2	Super-Scaffold_1	77144751	77145250	NA	NA	NA	NA	NA	NA	NA	NA	NA	NA	NA	NA	NA	NA	NA	13	0.00064	0.0072156	0.51933	0.83979	NA	NA	NA	NA	NA	NA	NA	NA	NA	NA
chr2	Super-Scaffold_1	77161251	77161750	NA	NA	NA	NA	NA	NA	NA	NA	NA	NA	11	0.0032	0.015534	0.6365	0.8467	NA	NA	NA	NA	NA	NA	NA	NA	NA	NA	NA	NA	NA	NA	NA
chr2	Super-Scaffold_1	77189001	77189500	NA	NA	NA	NA	NA	NA	NA	NA	NA	NA	NA	NA	NA	NA	NA	12	0.00097	0.00928528	0.55051	0.85459	NA	NA	NA	NA	NA	NA	NA	NA	NA	NA
chr2	Super-Scaffold_1	77189251	77189750	NA	NA	NA	NA	NA	NA	NA	NA	NA	NA	NA	NA	NA	NA	NA	12	0.00067	0.00742982	0.54738	0.84783	NA	NA	NA	NA	NA	NA	NA	NA	NA	NA
chr2	Super-Scaffold_1	77225251	77225750	NA	NA	NA	NA	NA	13	0.0013	0.0098743	0.88203	0.6754	NA	NA	NA	NA	NA	NA	NA	NA	NA	NA	NA	NA	NA	NA	NA	NA	NA	NA	NA	NA
chr2	Super-Scaffold_1	77256501	77257000	NA	NA	NA	NA	NA	NA	NA	NA	NA	NA	NA	NA	NA	NA	NA	NA	NA	NA	NA	NA	NA	NA	NA	NA	NA	12	0.00024	0.00356069	0.81775	0.43994
chr2	Super-Scaffold_1	77256751	77257250	NA	NA	NA	NA	NA	NA	NA	NA	NA	NA	NA	NA	NA	NA	NA	NA	NA	NA	NA	NA	NA	NA	NA	NA	NA	14	0.00013	0.0025147	0.8234	0.47526
chr2	Super-Scaffold_1	77328251	77328750	NA	NA	NA	NA	NA	NA	NA	NA	NA	NA	NA	NA	NA	NA	NA	14	0.001	0.00932273	0.50927	0.73149	NA	NA	NA	NA	NA	NA	NA	NA	NA	NA
chr2	Super-Scaffold_1	77344001	77344500	NA	NA	NA	NA	NA	11	0.0042	0.0234164	0.7718	0.55994	NA	NA	NA	NA	NA	NA	NA	NA	NA	NA	NA	NA	NA	NA	NA	NA	NA	NA	NA	NA
chr2	Super-Scaffold_1	77344251	77344750	NA	NA	NA	NA	NA	19	2.8e-05	0.00105507	0.84518	0.58209	NA	NA	NA	NA	NA	NA	NA	NA	NA	NA	NA	NA	NA	NA	NA	NA	NA	NA	NA	NA
chr2	Super-Scaffold_1	77469251	77469750	NA	NA	NA	NA	NA	NA	NA	NA	NA	NA	13	0.0014	0.00842174	0.53836	0.80666	NA	NA	NA	NA	NA	NA	NA	NA	NA	NA	12	0.0062	0.0330629	0.48415	0.72087
chr2	Super-Scaffold_1	77483251	77483750	NA	NA	NA	NA	NA	NA	NA	NA	NA	NA	NA	NA	NA	NA	NA	NA	NA	NA	NA	NA	11	0.0016	0.0114164	0.43685	0.71719	NA	NA	NA	NA	NA
chr2	Super-Scaffold_1	77510751	77511250	NA	NA	NA	NA	NA	NA	NA	NA	NA	NA	10	0.00039	0.00375663	0.50226	0.81144	NA	NA	NA	NA	NA	NA	NA	NA	NA	NA	NA	NA	NA	NA	NA
chr2	Super-Scaffold_1	77539251	77539750	NA	NA	NA	NA	NA	NA	NA	NA	NA	NA	12	0.0011	0.00709893	0.41876	0.71784	NA	NA	NA	NA	NA	NA	NA	NA	NA	NA	NA	NA	NA	NA	NA
chr2	Super-Scaffold_1	77566001	77566500	NA	NA	NA	NA	NA	NA	NA	NA	NA	NA	15	2.9e-05	0.000821867	0.67835	0.94073	NA	NA	NA	NA	NA	15	0.00048	0.00535934	0.68341	0.89853	NA	NA	NA	NA	NA
chr2	Super-Scaffold_1	77566251	77566750	NA	NA	NA	NA	NA	NA	NA	NA	NA	NA	12	0.0011	0.00709893	0.58725	0.82522	NA	NA	NA	NA	NA	NA	NA	NA	NA	NA	NA	NA	NA	NA	NA
chr2	Super-Scaffold_1	77572251	77572750	NA	NA	NA	NA	NA	NA	NA	NA	NA	NA	NA	NA	NA	NA	NA	14	0.00085	0.00858775	0.46667	0.71421	NA	NA	NA	NA	NA	14	0.00018	0.0030163	0.74017	0.46231
chr2	Super-Scaffold_1	77617251	77617750	NA	NA	NA	NA	NA	10	0.0038	0.0216082	0.16737	0.37677	NA	NA	NA	NA	NA	NA	NA	NA	NA	NA	NA	NA	NA	NA	NA	NA	NA	NA	NA	NA
chr2	Super-Scaffold_1	77623251	77623750	NA	NA	NA	NA	NA	10	6.2e-05	0.00167157	0.8363	0.54527	NA	NA	NA	NA	NA	NA	NA	NA	NA	NA	NA	NA	NA	NA	NA	NA	NA	NA	NA	NA
chr2	Super-Scaffold_1	77623501	77624000	NA	NA	NA	NA	NA	12	0.0002	0.00325447	0.80198	0.55853	NA	NA	NA	NA	NA	NA	NA	NA	NA	NA	NA	NA	NA	NA	NA	NA	NA	NA	NA	NA
chr2	Super-Scaffold_1	77644501	77645000	10	0.0011	0.009014	0.95171	0.61943	NA	NA	NA	NA	NA	NA	NA	NA	NA	NA	NA	NA	NA	NA	NA	NA	NA	NA	NA	NA	NA	NA	NA	NA	NA
chr2	Super-Scaffold_1	77659001	77659500	NA	NA	NA	NA	NA	10	0.0011	0.00880938	0.62738	0.9237	NA	NA	NA	NA	NA	NA	NA	NA	NA	NA	NA	NA	NA	NA	NA	NA	NA	NA	NA	NA
chr2	Super-Scaffold_1	77767501	77768000	NA	NA	NA	NA	NA	NA	NA	NA	NA	NA	NA	NA	NA	NA	NA	NA	NA	NA	NA	NA	NA	NA	NA	NA	NA	10	0.00093	0.008106	0.65206	0.95557
chr2	Super-Scaffold_1	77780251	77780750	NA	NA	NA	NA	NA	NA	NA	NA	NA	NA	NA	NA	NA	NA	NA	12	0.00013	0.00292776	0.83703	0.59286	NA	NA	NA	NA	NA	12	2.7e-05	0.00100643	0.57369	0.83703
chr2	Super-Scaffold_1	77780501	77781000	NA	NA	NA	NA	NA	NA	NA	NA	NA	NA	NA	NA	NA	NA	NA	NA	NA	NA	NA	NA	NA	NA	NA	NA	NA	13	0.00055	0.00584069	0.57953	0.78312
chr2	Super-Scaffold_1	77848001	77848500	NA	NA	NA	NA	NA	10	0.0014	0.0104035	0.40278	0.76477	NA	NA	NA	NA	NA	NA	NA	NA	NA	NA	NA	NA	NA	NA	NA	NA	NA	NA	NA	NA
chr2	Super-Scaffold_1	77848251	77848750	NA	NA	NA	NA	NA	NA	NA	NA	NA	NA	NA	NA	NA	NA	NA	NA	NA	NA	NA	NA	NA	NA	NA	NA	NA	18	0.0021	0.0140391	0.87654	0.63766
chr2	Super-Scaffold_1	77852001	77852500	NA	NA	NA	NA	NA	NA	NA	NA	NA	NA	NA	NA	NA	NA	NA	14	0.0079	0.0440718	0.54743	0.75302	NA	NA	NA	NA	NA	NA	NA	NA	NA	NA
chr2	Super-Scaffold_1	77852251	77852750	NA	NA	NA	NA	NA	NA	NA	NA	NA	NA	NA	NA	NA	NA	NA	13	0.00077	0.00809856	0.46049	0.74608	NA	NA	NA	NA	NA	NA	NA	NA	NA	NA
chr2	Super-Scaffold_1	77879001	77879500	NA	NA	NA	NA	NA	NA	NA	NA	NA	NA	NA	NA	NA	NA	NA	17	0.00015	0.00315858	0.84006	0.57896	NA	NA	NA	NA	NA	NA	NA	NA	NA	NA
chr2	Super-Scaffold_1	77879251	77879750	NA	NA	NA	NA	NA	NA	NA	NA	NA	NA	NA	NA	NA	NA	NA	14	0.0029	0.0195051	0.8367	0.54621	NA	NA	NA	NA	NA	NA	NA	NA	NA	NA
chr2	Super-Scaffold_1	77924001	77924500	NA	NA	NA	NA	NA	NA	NA	NA	NA	NA	NA	NA	NA	NA	NA	NA	NA	NA	NA	NA	14	0.0001	0.00213576	0.55884	0.81575	NA	NA	NA	NA	NA
chr2	Super-Scaffold_1	77942001	77942500	NA	NA	NA	NA	NA	NA	NA	NA	NA	NA	NA	NA	NA	NA	NA	NA	NA	NA	NA	NA	NA	NA	NA	NA	NA	11	0.0011	0.00891182	0.7763	0.51511
chr2	Super-Scaffold_1	77949001	77949500	NA	NA	NA	NA	NA	NA	NA	NA	NA	NA	NA	NA	NA	NA	NA	NA	NA	NA	NA	NA	NA	NA	NA	NA	NA	10	0.0081	0.0416242	0.7066	0.44399
chr2	Super-Scaffold_1	77999001	77999500	NA	NA	NA	NA	NA	NA	NA	NA	NA	NA	NA	NA	NA	NA	NA	NA	NA	NA	NA	NA	NA	NA	NA	NA	NA	12	0.0052	0.0285337	0.79298	0.55103
chr2	Super-Scaffold_1	78025751	78026250	NA	NA	NA	NA	NA	NA	NA	NA	NA	NA	NA	NA	NA	NA	NA	NA	NA	NA	NA	NA	10	0.0085	0.0430133	0.65181	0.42617	NA	NA	NA	NA	NA
chr2	Super-Scaffold_1	78053751	78054250	NA	NA	NA	NA	NA	12	0.009	0.0445982	0.64239	0.87083	NA	NA	NA	NA	NA	NA	NA	NA	NA	NA	NA	NA	NA	NA	NA	NA	NA	NA	NA	NA
chr2	Super-Scaffold_1	78054001	78054500	NA	NA	NA	NA	NA	12	0.00076	0.00706921	0.55349	0.86289	NA	NA	NA	NA	NA	15	0.0013	0.0110919	0.59786	0.87778	NA	NA	NA	NA	NA	NA	NA	NA	NA	NA
chr2	Super-Scaffold_1	78104001	78104500	NA	NA	NA	NA	NA	NA	NA	NA	NA	NA	NA	NA	NA	NA	NA	11	0.00096	0.00923263	0.61918	0.90155	11	9.4e-06	0.000534026	0.53876	0.90155	NA	NA	NA	NA	NA
chr2	Super-Scaffold_1	78104251	78104750	NA	NA	NA	NA	NA	NA	NA	NA	NA	NA	NA	NA	NA	NA	NA	13	0.0029	0.0195051	0.59945	0.80621	13	5.1e-05	0.00146712	0.49479	0.80621	NA	NA	NA	NA	NA
chr2	Super-Scaffold_1	78159751	78160250	NA	NA	NA	NA	NA	NA	NA	NA	NA	NA	NA	NA	NA	NA	NA	22	0.001	0.00932273	0.74644	0.54074	NA	NA	NA	NA	NA	NA	NA	NA	NA	NA
chr2	Super-Scaffold_1	78207501	78208000	NA	NA	NA	NA	NA	NA	NA	NA	NA	NA	10	0.00031	0.00328793	0.36126	0.74027	NA	NA	NA	NA	NA	NA	NA	NA	NA	NA	NA	NA	NA	NA	NA
chr2	Super-Scaffold_1	78207751	78208250	NA	NA	NA	NA	NA	NA	NA	NA	NA	NA	10	0.00031	0.00328793	0.36126	0.74027	NA	NA	NA	NA	NA	NA	NA	NA	NA	NA	NA	NA	NA	NA	NA
chr2	Super-Scaffold_1	78230501	78231000	NA	NA	NA	NA	NA	NA	NA	NA	NA	NA	10	0.005	0.0222964	0.48763	0.74007	NA	NA	NA	NA	NA	NA	NA	NA	NA	NA	NA	NA	NA	NA	NA
chr2	Super-Scaffold_1	78239001	78239500	NA	NA	NA	NA	NA	NA	NA	NA	NA	NA	12	0.0074	0.03128	0.63953	0.86344	NA	NA	NA	NA	NA	NA	NA	NA	NA	NA	NA	NA	NA	NA	NA
chr2	Super-Scaffold_1	78239251	78239750	NA	NA	NA	NA	NA	NA	NA	NA	NA	NA	11	0.0011	0.00709893	0.65221	0.93688	NA	NA	NA	NA	NA	NA	NA	NA	NA	NA	NA	NA	NA	NA	NA
chr2	Super-Scaffold_1	78297001	78297500	NA	NA	NA	NA	NA	NA	NA	NA	NA	NA	10	0.0093	0.0381979	0.60965	0.91092	NA	NA	NA	NA	NA	NA	NA	NA	NA	NA	NA	NA	NA	NA	NA
chr2	Super-Scaffold_1	78348001	78348500	NA	NA	NA	NA	NA	NA	NA	NA	NA	NA	NA	NA	NA	NA	NA	NA	NA	NA	NA	NA	NA	NA	NA	NA	NA	15	0.0013	0.0100234	0.6329	0.88142
chr2	Super-Scaffold_1	78351001	78351500	NA	NA	NA	NA	NA	17	0.00039	0.00476403	0.69802	0.9508	NA	NA	NA	NA	NA	NA	NA	NA	NA	NA	NA	NA	NA	NA	NA	NA	NA	NA	NA	NA
chr2	Super-Scaffold_1	78386251	78386750	10	0.00041	0.00499732	0.53957	0.83882	NA	NA	NA	NA	NA	10	0.00011	0.00177561	0.58072	0.83169	NA	NA	NA	NA	NA	NA	NA	NA	NA	NA	NA	NA	NA	NA	NA
chr2	Super-Scaffold_1	78386501	78387000	14	0.0024	0.0154642	0.56517	0.78328	NA	NA	NA	NA	NA	NA	NA	NA	NA	NA	NA	NA	NA	NA	NA	NA	NA	NA	NA	NA	NA	NA	NA	NA	NA
chr2	Super-Scaffold_1	78533251	78533750	NA	NA	NA	NA	NA	NA	NA	NA	NA	NA	NA	NA	NA	NA	NA	NA	NA	NA	NA	NA	13	0.0018	0.0124164	0.84315	0.54436	NA	NA	NA	NA	NA
chr2	Super-Scaffold_1	78534751	78535250	12	0.00093	0.0082015	0.6756	0.39199	NA	NA	NA	NA	NA	NA	NA	NA	NA	NA	NA	NA	NA	NA	NA	NA	NA	NA	NA	NA	NA	NA	NA	NA	NA
chr2	Super-Scaffold_1	78535251	78535750	NA	NA	NA	NA	NA	NA	NA	NA	NA	NA	10	0.0021	0.0112632	0.6484	0.85073	NA	NA	NA	NA	NA	NA	NA	NA	NA	NA	NA	NA	NA	NA	NA
chr2	Super-Scaffold_1	78535501	78536000	13	0.00043	0.00514486	0.60522	0.85344	15	0.0034	0.0197773	0.62606	0.8269	NA	NA	NA	NA	NA	NA	NA	NA	NA	NA	NA	NA	NA	NA	NA	NA	NA	NA	NA	NA
chr2	Super-Scaffold_1	78582251	78582750	22	0.00015	0.00282511	0.41714	0.17741	NA	NA	NA	NA	NA	NA	NA	NA	NA	NA	NA	NA	NA	NA	NA	NA	NA	NA	NA	NA	NA	NA	NA	NA	NA
chr2	Super-Scaffold_1	78582501	78583000	18	0.00013	0.00260616	0.50984	0.1967	NA	NA	NA	NA	NA	NA	NA	NA	NA	NA	17	0.0026	0.0180246	0.20262	0.4695	NA	NA	NA	NA	NA	NA	NA	NA	NA	NA
chr2	Super-Scaffold_1	78633501	78634000	NA	NA	NA	NA	NA	13	0.0035	0.020241	0.42533	0.68382	NA	NA	NA	NA	NA	NA	NA	NA	NA	NA	NA	NA	NA	NA	NA	NA	NA	NA	NA	NA
chr2	Super-Scaffold_1	78636501	78637000	NA	NA	NA	NA	NA	10	0.0017	0.0118283	0.41952	0.7387	NA	NA	NA	NA	NA	NA	NA	NA	NA	NA	NA	NA	NA	NA	NA	NA	NA	NA	NA	NA
chr2	Super-Scaffold_1	78652001	78652500	NA	NA	NA	NA	NA	NA	NA	NA	NA	NA	NA	NA	NA	NA	NA	12	0.00055	0.00659274	0.64683	0.35137	12	2.1e-05	0.000871319	0.74081	0.34798	NA	NA	NA	NA	NA
chr2	Super-Scaffold_1	78665751	78666250	NA	NA	NA	NA	NA	NA	NA	NA	NA	NA	NA	NA	NA	NA	NA	NA	NA	NA	NA	NA	12	0.002	0.0133561	0.57976	0.81231	NA	NA	NA	NA	NA
chr2	Super-Scaffold_1	78675751	78676250	NA	NA	NA	NA	NA	NA	NA	NA	NA	NA	10	0.00011	0.00177561	0.5122	0.81695	NA	NA	NA	NA	NA	NA	NA	NA	NA	NA	10	1.8e-05	0.000802122	0.5301	0.8587
chr2	Super-Scaffold_1	78676001	78676500	NA	NA	NA	NA	NA	NA	NA	NA	NA	NA	NA	NA	NA	NA	NA	NA	NA	NA	NA	NA	NA	NA	NA	NA	NA	13	0.00048	0.00535988	0.58993	0.79852
chr2	Super-Scaffold_1	78826001	78826500	15	0.00073	0.00708213	0.59216	0.83767	NA	NA	NA	NA	NA	NA	NA	NA	NA	NA	NA	NA	NA	NA	NA	NA	NA	NA	NA	NA	NA	NA	NA	NA	NA
chr2	Super-Scaffold_1	78832001	78832500	NA	NA	NA	NA	NA	NA	NA	NA	NA	NA	NA	NA	NA	NA	NA	NA	NA	NA	NA	NA	12	0.0019	0.0129259	0.62119	0.82637	NA	NA	NA	NA	NA
chr2	Super-Scaffold_1	78857751	78858250	NA	NA	NA	NA	NA	NA	NA	NA	NA	NA	10	0.00088	0.00622768	0.33782	0.61156	NA	NA	NA	NA	NA	NA	NA	NA	NA	NA	NA	NA	NA	NA	NA
chr2	Super-Scaffold_1	78890001	78890500	12	0.0012	0.00958944	0.55107	0.83782	NA	NA	NA	NA	NA	NA	NA	NA	NA	NA	12	0.0044	0.0269871	0.80321	0.5508	NA	NA	NA	NA	NA	NA	NA	NA	NA	NA
chr2	Super-Scaffold_1	78890251	78890750	12	0.002	0.0135323	0.56404	0.82387	NA	NA	NA	NA	NA	NA	NA	NA	NA	NA	NA	NA	NA	NA	NA	NA	NA	NA	NA	NA	NA	NA	NA	NA	NA
chr2	Super-Scaffold_1	78890751	78891250	NA	NA	NA	NA	NA	NA	NA	NA	NA	NA	NA	NA	NA	NA	NA	NA	NA	NA	NA	NA	NA	NA	NA	NA	NA	10	0.0093	0.0470466	0.37435	0.61604
chr2	Super-Scaffold_1	79017501	79018000	NA	NA	NA	NA	NA	12	0.0013	0.0098743	0.59419	0.83157	NA	NA	NA	NA	NA	NA	NA	NA	NA	NA	NA	NA	NA	NA	NA	NA	NA	NA	NA	NA
chr2	Super-Scaffold_1	79057001	79057500	NA	NA	NA	NA	NA	NA	NA	NA	NA	NA	14	0.0017	0.00964802	0.68369	0.90012	NA	NA	NA	NA	NA	NA	NA	NA	NA	NA	NA	NA	NA	NA	NA
chr2	Super-Scaffold_1	79057251	79057750	NA	NA	NA	NA	NA	NA	NA	NA	NA	NA	11	3.7e-05	0.000956577	0.54961	0.85818	NA	NA	NA	NA	NA	NA	NA	NA	NA	NA	14	0.00036	0.0045449	0.59057	0.84361
chr2	Super-Scaffold_1	79060751	79061250	NA	NA	NA	NA	NA	14	4.8e-06	0.00035403	0.84671	0.53609	NA	NA	NA	NA	NA	NA	NA	NA	NA	NA	NA	NA	NA	NA	NA	NA	NA	NA	NA	NA
chr2	Super-Scaffold_1	79204751	79205250	NA	NA	NA	NA	NA	NA	NA	NA	NA	NA	NA	NA	NA	NA	NA	NA	NA	NA	NA	NA	10	0.0062	0.0326946	0.79723	0.57933	NA	NA	NA	NA	NA
chr2	Super-Scaffold_1	79250751	79251250	NA	NA	NA	NA	NA	13	0.0082	0.0411065	0.51895	0.83977	NA	NA	NA	NA	NA	NA	NA	NA	NA	NA	NA	NA	NA	NA	NA	NA	NA	NA	NA	NA
chr2	Super-Scaffold_1	79264251	79264750	11	0.00076	0.0072669	0.55647	0.88072	NA	NA	NA	NA	NA	NA	NA	NA	NA	NA	NA	NA	NA	NA	NA	NA	NA	NA	NA	NA	NA	NA	NA	NA	NA
chr2	Super-Scaffold_1	79281751	79282250	NA	NA	NA	NA	NA	18	4.5e-10	3.0584e-07	0.49254	0.90139	NA	NA	NA	NA	NA	18	0.00037	0.00523357	0.51551	0.73206	NA	NA	NA	NA	NA	18	1.1e-06	0.000126542	0.80814	0.48494
chr2	Super-Scaffold_1	79282001	79282500	NA	NA	NA	NA	NA	18	9.5e-09	3.8835e-06	0.51669	0.91013	NA	NA	NA	NA	NA	22	0.00023	0.00402398	0.48913	0.72905	NA	NA	NA	NA	NA	22	0.00011	0.0022816	0.73245	0.46742
chr2	Super-Scaffold_1	79361251	79361750	NA	NA	NA	NA	NA	NA	NA	NA	NA	NA	NA	NA	NA	NA	NA	NA	NA	NA	NA	NA	NA	NA	NA	NA	NA	10	0.0019	0.0130818	0.74194	0.52073
chr2	Super-Scaffold_1	79529501	79530000	NA	NA	NA	NA	NA	11	0.0016	0.0113688	0.58058	0.8027	NA	NA	NA	NA	NA	NA	NA	NA	NA	NA	NA	NA	NA	NA	NA	NA	NA	NA	NA	NA
chr2	Super-Scaffold_1	79529751	79530250	NA	NA	NA	NA	NA	12	0.00055	0.00579624	0.63611	0.86111	NA	NA	NA	NA	NA	NA	NA	NA	NA	NA	NA	NA	NA	NA	NA	NA	NA	NA	NA	NA
chr2	Super-Scaffold_1	79541751	79542250	NA	NA	NA	NA	NA	NA	NA	NA	NA	NA	11	0.00055	0.00462082	0.53673	0.80467	NA	NA	NA	NA	NA	NA	NA	NA	NA	NA	NA	NA	NA	NA	NA
chr2	Super-Scaffold_1	79542001	79542500	NA	NA	NA	NA	NA	NA	NA	NA	NA	NA	11	0.00055	0.00462082	0.53673	0.80467	NA	NA	NA	NA	NA	NA	NA	NA	NA	NA	NA	NA	NA	NA	NA
chr2	Super-Scaffold_1	79545751	79546250	NA	NA	NA	NA	NA	18	5.6e-05	0.00158705	0.53181	0.78432	NA	NA	NA	NA	NA	NA	NA	NA	NA	NA	NA	NA	NA	NA	NA	NA	NA	NA	NA	NA
chr2	Super-Scaffold_1	79605251	79605750	NA	NA	NA	NA	NA	10	0.0027	0.0165429	0.5473	0.8975	NA	NA	NA	NA	NA	NA	NA	NA	NA	NA	NA	NA	NA	NA	NA	NA	NA	NA	NA	NA
chr2	Super-Scaffold_1	79609751	79610250	NA	NA	NA	NA	NA	NA	NA	NA	NA	NA	14	0.0039	0.0181671	0.6313	0.88504	NA	NA	NA	NA	NA	NA	NA	NA	NA	NA	NA	NA	NA	NA	NA
chr2	Super-Scaffold_1	79613501	79614000	NA	NA	NA	NA	NA	NA	NA	NA	NA	NA	NA	NA	NA	NA	NA	NA	NA	NA	NA	NA	NA	NA	NA	NA	NA	12	0.00044	0.00509929	0.59315	0.85692
chr2	Super-Scaffold_1	79636751	79637250	NA	NA	NA	NA	NA	NA	NA	NA	NA	NA	13	0.00069	0.00533312	0.66131	0.94348	NA	NA	NA	NA	NA	NA	NA	NA	NA	NA	NA	NA	NA	NA	NA
chr2	Super-Scaffold_1	79637001	79637500	15	3.2e-05	0.00117113	0.67609	0.94569	NA	NA	NA	NA	NA	11	0.0024	0.0124346	0.68506	0.99242	NA	NA	NA	NA	NA	NA	NA	NA	NA	NA	NA	NA	NA	NA	NA
chr2	Super-Scaffold_1	79637251	79637750	12	0.0035	0.0206694	0.6385	0.86896	NA	NA	NA	NA	NA	NA	NA	NA	NA	NA	NA	NA	NA	NA	NA	NA	NA	NA	NA	NA	NA	NA	NA	NA	NA
chr2	Super-Scaffold_1	79671501	79672000	NA	NA	NA	NA	NA	NA	NA	NA	NA	NA	NA	NA	NA	NA	NA	13	0.0019	0.0144208	0.62441	0.88768	NA	NA	NA	NA	NA	NA	NA	NA	NA	NA
chr2	Super-Scaffold_1	79679001	79679500	NA	NA	NA	NA	NA	NA	NA	NA	NA	NA	NA	NA	NA	NA	NA	11	0.0006	0.00694195	0.61655	0.87095	NA	NA	NA	NA	NA	NA	NA	NA	NA	NA
chr2	Super-Scaffold_1	79700001	79700500	NA	NA	NA	NA	NA	NA	NA	NA	NA	NA	NA	NA	NA	NA	NA	12	1.5e-06	0.00019619	0.70269	0.957	NA	NA	NA	NA	NA	NA	NA	NA	NA	NA
chr2	Super-Scaffold_1	79707251	79707750	NA	NA	NA	NA	NA	NA	NA	NA	NA	NA	13	0.0015	0.00886634	0.84127	0.60234	NA	NA	NA	NA	NA	NA	NA	NA	NA	NA	NA	NA	NA	NA	NA
chr2	Super-Scaffold_1	79707501	79708000	NA	NA	NA	NA	NA	NA	NA	NA	NA	NA	10	0.0045	0.0203743	0.88809	0.62081	NA	NA	NA	NA	NA	NA	NA	NA	NA	NA	NA	NA	NA	NA	NA
chr2	Super-Scaffold_1	79734751	79735250	NA	NA	NA	NA	NA	NA	NA	NA	NA	NA	10	0.00014	0.00204665	0.4389	0.81878	NA	NA	NA	NA	NA	NA	NA	NA	NA	NA	NA	NA	NA	NA	NA
chr2	Super-Scaffold_1	79735001	79735500	NA	NA	NA	NA	NA	NA	NA	NA	NA	NA	10	0.00064	0.00508029	0.374	0.69198	NA	NA	NA	NA	NA	NA	NA	NA	NA	NA	NA	NA	NA	NA	NA
chr2	Super-Scaffold_1	79737251	79737750	NA	NA	NA	NA	NA	NA	NA	NA	NA	NA	16	0.0005	0.00437113	0.68648	0.90825	NA	NA	NA	NA	NA	17	0.00073	0.0069304	0.64421	0.8643	NA	NA	NA	NA	NA
chr2	Super-Scaffold_1	79747501	79748000	NA	NA	NA	NA	NA	NA	NA	NA	NA	NA	14	0.00072	0.0054756	0.64861	0.85436	NA	NA	NA	NA	NA	NA	NA	NA	NA	NA	NA	NA	NA	NA	NA
chr2	Super-Scaffold_1	79876001	79876500	NA	NA	NA	NA	NA	NA	NA	NA	NA	NA	10	0.0097	0.0396731	0.43708	0.7062	NA	NA	NA	NA	NA	NA	NA	NA	NA	NA	NA	NA	NA	NA	NA
chr2	Super-Scaffold_1	79902501	79903000	NA	NA	NA	NA	NA	NA	NA	NA	NA	NA	NA	NA	NA	NA	NA	13	0.00029	0.0045486	0.62374	0.88259	NA	NA	NA	NA	NA	NA	NA	NA	NA	NA
chr2	Super-Scaffold_1	79902751	79903250	NA	NA	NA	NA	NA	NA	NA	NA	NA	NA	NA	NA	NA	NA	NA	10	3.3e-05	0.00136157	0.61197	0.9147	NA	NA	NA	NA	NA	NA	NA	NA	NA	NA
chr2	Super-Scaffold_1	79906751	79907250	NA	NA	NA	NA	NA	NA	NA	NA	NA	NA	NA	NA	NA	NA	NA	11	0.00013	0.00292776	0.81336	0.52124	NA	NA	NA	NA	NA	NA	NA	NA	NA	NA
chr2	Super-Scaffold_1	79910501	79911000	NA	NA	NA	NA	NA	NA	NA	NA	NA	NA	NA	NA	NA	NA	NA	NA	NA	NA	NA	NA	18	0.00025	0.00366876	0.74113	0.51995	18	0.0026	0.0164525	0.74274	0.54034
chr2	Super-Scaffold_1	79930251	79930750	NA	NA	NA	NA	NA	10	0.0011	0.00880938	0.8957	0.63113	NA	NA	NA	NA	NA	NA	NA	NA	NA	NA	NA	NA	NA	NA	NA	NA	NA	NA	NA	NA
chr2	Super-Scaffold_1	79938251	79938750	14	0.00074	0.00715221	0.88617	0.6384	NA	NA	NA	NA	NA	NA	NA	NA	NA	NA	NA	NA	NA	NA	NA	NA	NA	NA	NA	NA	NA	NA	NA	NA	NA
chr2	Super-Scaffold_1	79948501	79949000	NA	NA	NA	NA	NA	NA	NA	NA	NA	NA	12	5.3e-05	0.00118352	0.61416	0.92057	NA	NA	NA	NA	NA	NA	NA	NA	NA	NA	NA	NA	NA	NA	NA
chr2	Super-Scaffold_1	79948751	79949250	NA	NA	NA	NA	NA	NA	NA	NA	NA	NA	16	0.00053	0.00452555	0.55403	0.79365	NA	NA	NA	NA	NA	NA	NA	NA	NA	NA	NA	NA	NA	NA	NA
chr2	Super-Scaffold_1	79958251	79958750	NA	NA	NA	NA	NA	NA	NA	NA	NA	NA	NA	NA	NA	NA	NA	17	0.0022	0.0159419	0.94359	0.72264	NA	NA	NA	NA	NA	15	0.0028	0.017398	0.66315	0.91065
chr2	Super-Scaffold_1	79958501	79959000	NA	NA	NA	NA	NA	NA	NA	NA	NA	NA	NA	NA	NA	NA	NA	NA	NA	NA	NA	NA	NA	NA	NA	NA	NA	11	0.0055	0.0299293	0.68915	0.94705
chr2	Super-Scaffold_1	80043501	80044000	NA	NA	NA	NA	NA	NA	NA	NA	NA	NA	NA	NA	NA	NA	NA	NA	NA	NA	NA	NA	NA	NA	NA	NA	NA	11	0.0027	0.0168951	0.69724	0.43767
chr2	Super-Scaffold_1	80056501	80057000	12	0.0044	0.0248327	0.64418	0.85922	NA	NA	NA	NA	NA	12	0.0013	0.00800048	0.61828	0.88412	NA	NA	NA	NA	NA	NA	NA	NA	NA	NA	NA	NA	NA	NA	NA
chr2	Super-Scaffold_1	80056751	80057250	10	0.00064	0.0065328	0.62871	0.9366	NA	NA	NA	NA	NA	10	0.00031	0.00328793	0.62727	0.9366	NA	NA	NA	NA	NA	NA	NA	NA	NA	NA	NA	NA	NA	NA	NA
chr2	Super-Scaffold_1	80083001	80083500	NA	NA	NA	NA	NA	12	0.0017	0.0118283	0.62129	0.82297	NA	NA	NA	NA	NA	NA	NA	NA	NA	NA	NA	NA	NA	NA	NA	NA	NA	NA	NA	NA
chr2	Super-Scaffold_1	80095251	80095750	NA	NA	NA	NA	NA	NA	NA	NA	NA	NA	NA	NA	NA	NA	NA	NA	NA	NA	NA	NA	10	0.0018	0.0124164	0.40245	0.69076	10	0.00043	0.00503076	0.40349	0.71949
chr2	Super-Scaffold_1	80160251	80160750	11	0.00014	0.00271097	0.45985	0.80221	NA	NA	NA	NA	NA	NA	NA	NA	NA	NA	NA	NA	NA	NA	NA	NA	NA	NA	NA	NA	NA	NA	NA	NA	NA
chr2	Super-Scaffold_1	80165751	80166250	NA	NA	NA	NA	NA	NA	NA	NA	NA	NA	10	0.00029	0.00314845	0.40932	0.74763	NA	NA	NA	NA	NA	NA	NA	NA	NA	NA	NA	NA	NA	NA	NA
chr2	Super-Scaffold_1	80179001	80179500	NA	NA	NA	NA	NA	NA	NA	NA	NA	NA	NA	NA	NA	NA	NA	NA	NA	NA	NA	NA	NA	NA	NA	NA	NA	12	0.0019	0.0130818	0.58387	0.82408
chr2	Super-Scaffold_1	80219501	80220000	NA	NA	NA	NA	NA	NA	NA	NA	NA	NA	16	0.0001	0.00167826	0.61969	0.87656	NA	NA	NA	NA	NA	NA	NA	NA	NA	NA	NA	NA	NA	NA	NA
chr2	Super-Scaffold_1	80255251	80255750	NA	NA	NA	NA	NA	NA	NA	NA	NA	NA	13	0.00096	0.00659294	0.55385	0.77972	NA	NA	NA	NA	NA	NA	NA	NA	NA	NA	NA	NA	NA	NA	NA
chr2	Super-Scaffold_1	80262251	80262750	12	8.1e-05	0.00202604	0.54662	0.93382	NA	NA	NA	NA	NA	NA	NA	NA	NA	NA	NA	NA	NA	NA	NA	12	1.9e-05	0.000812686	0.98141	0.57209	NA	NA	NA	NA	NA
chr2	Super-Scaffold_1	80262501	80263000	15	0.0003	0.00421866	0.57899	0.8775	NA	NA	NA	NA	NA	NA	NA	NA	NA	NA	NA	NA	NA	NA	NA	15	0.00015	0.00271747	0.9056	0.59936	NA	NA	NA	NA	NA
chr2	Super-Scaffold_1	80268751	80269250	NA	NA	NA	NA	NA	NA	NA	NA	NA	NA	NA	NA	NA	NA	NA	NA	NA	NA	NA	NA	15	0.0029	0.0176968	0.74778	0.54709	NA	NA	NA	NA	NA
chr2	Super-Scaffold_1	80270251	80270750	NA	NA	NA	NA	NA	NA	NA	NA	NA	NA	NA	NA	NA	NA	NA	10	0.00039	0.00539927	0.6205	0.31885	NA	NA	NA	NA	NA	NA	NA	NA	NA	NA
chr2	Super-Scaffold_1	80272501	80273000	NA	NA	NA	NA	NA	10	5.4e-05	0.00155181	0.66405	0.93735	NA	NA	NA	NA	NA	NA	NA	NA	NA	NA	NA	NA	NA	NA	NA	NA	NA	NA	NA	NA
chr2	Super-Scaffold_1	80272751	80273250	NA	NA	NA	NA	NA	12	0.00025	0.00368978	0.75157	0.95535	NA	NA	NA	NA	NA	NA	NA	NA	NA	NA	NA	NA	NA	NA	NA	NA	NA	NA	NA	NA
chr2	Super-Scaffold_1	80274001	80274500	13	0.00053	0.00584572	0.51474	0.78035	NA	NA	NA	NA	NA	NA	NA	NA	NA	NA	NA	NA	NA	NA	NA	NA	NA	NA	NA	NA	NA	NA	NA	NA	NA
chr2	Super-Scaffold_1	80299001	80299500	17	0.0018	0.0126088	0.85882	0.64996	NA	NA	NA	NA	NA	NA	NA	NA	NA	NA	15	0.0068	0.038725	0.64285	0.88258	NA	NA	NA	NA	NA	NA	NA	NA	NA	NA
chr2	Super-Scaffold_1	80312501	80313000	NA	NA	NA	NA	NA	NA	NA	NA	NA	NA	13	0.0019	0.0104907	0.46064	0.73849	NA	NA	NA	NA	NA	NA	NA	NA	NA	NA	NA	NA	NA	NA	NA
chr2	Super-Scaffold_1	80312751	80313250	NA	NA	NA	NA	NA	NA	NA	NA	NA	NA	14	0.0025	0.0128631	0.45974	0.7086	NA	NA	NA	NA	NA	NA	NA	NA	NA	NA	NA	NA	NA	NA	NA
chr2	Super-Scaffold_1	80313501	80314000	NA	NA	NA	NA	NA	NA	NA	NA	NA	NA	10	0.0016	0.00923953	0.69347	0.44782	NA	NA	NA	NA	NA	10	0.0024	0.0152847	0.69347	0.48804	NA	NA	NA	NA	NA
chr2	Super-Scaffold_1	80313751	80314250	NA	NA	NA	NA	NA	NA	NA	NA	NA	NA	12	0.006	0.0260623	0.62269	0.41005	NA	NA	NA	NA	NA	NA	NA	NA	NA	NA	NA	NA	NA	NA	NA
chr2	Super-Scaffold_1	80314251	80314750	NA	NA	NA	NA	NA	NA	NA	NA	NA	NA	12	3.6e-05	0.000943495	0.46156	0.17019	NA	NA	NA	NA	NA	NA	NA	NA	NA	NA	12	5.1e-06	0.000362404	0.44376	0.13446
chr2	Super-Scaffold_1	80328251	80328750	10	0.00012	0.00248437	0.8739	0.60978	NA	NA	NA	NA	NA	NA	NA	NA	NA	NA	NA	NA	NA	NA	NA	NA	NA	NA	NA	NA	NA	NA	NA	NA	NA
chr2	Super-Scaffold_1	80374001	80374500	NA	NA	NA	NA	NA	NA	NA	NA	NA	NA	10	2.7e-05	0.000791509	0.92559	0.68347	NA	NA	NA	NA	NA	NA	NA	NA	NA	NA	NA	NA	NA	NA	NA
chr2	Super-Scaffold_1	80506251	80506750	NA	NA	NA	NA	NA	13	0.00058	0.00599772	0.83026	0.56265	14	7.1e-05	0.00140657	0.87637	0.59086	NA	NA	NA	NA	NA	NA	NA	NA	NA	NA	NA	NA	NA	NA	NA
chr2	Super-Scaffold_1	80544001	80544500	13	0.00055	0.00595544	0.74051	0.51539	NA	NA	NA	NA	NA	NA	NA	NA	NA	NA	NA	NA	NA	NA	NA	NA	NA	NA	NA	NA	NA	NA	NA	NA	NA
chr2	Super-Scaffold_1	80544251	80544750	10	0.0093	0.0468881	0.7302	0.5098	NA	NA	NA	NA	NA	NA	NA	NA	NA	NA	NA	NA	NA	NA	NA	NA	NA	NA	NA	NA	NA	NA	NA	NA	NA
chr2	Super-Scaffold_1	80579001	80579500	10	0.0013	0.0101015	0.8235	0.52287	NA	NA	NA	NA	NA	NA	NA	NA	NA	NA	NA	NA	NA	NA	NA	NA	NA	NA	NA	NA	NA	NA	NA	NA	NA
chr2	Super-Scaffold_1	80594501	80595000	NA	NA	NA	NA	NA	NA	NA	NA	NA	NA	NA	NA	NA	NA	NA	16	0.00061	0.00702318	0.66807	0.91273	NA	NA	NA	NA	NA	NA	NA	NA	NA	NA
chr2	Super-Scaffold_1	80609001	80609500	NA	NA	NA	NA	NA	NA	NA	NA	NA	NA	NA	NA	NA	NA	NA	NA	NA	NA	NA	NA	14	0.0007	0.00676266	0.619	0.87776	NA	NA	NA	NA	NA
chr2	Super-Scaffold_1	80618751	80619250	NA	NA	NA	NA	NA	NA	NA	NA	NA	NA	15	0.001	0.00667482	0.57221	0.84333	NA	NA	NA	NA	NA	NA	NA	NA	NA	NA	NA	NA	NA	NA	NA
chr2	Super-Scaffold_1	80682001	80682500	NA	NA	NA	NA	NA	11	0.0023	0.014724	0.5557	0.80506	12	0.00042	0.00393708	0.5039	0.77964	NA	NA	NA	NA	NA	NA	NA	NA	NA	NA	NA	NA	NA	NA	NA
chr2	Super-Scaffold_1	80687001	80687500	NA	NA	NA	NA	NA	23	0.0011	0.00880938	0.42113	0.62244	NA	NA	NA	NA	NA	23	0.00093	0.00902323	0.42711	0.63888	NA	NA	NA	NA	NA	NA	NA	NA	NA	NA
chr2	Super-Scaffold_1	80692251	80692750	NA	NA	NA	NA	NA	NA	NA	NA	NA	NA	NA	NA	NA	NA	NA	12	0.00079	0.00820838	0.87872	0.63414	NA	NA	NA	NA	NA	NA	NA	NA	NA	NA
chr2	Super-Scaffold_1	80749001	80749500	NA	NA	NA	NA	NA	NA	NA	NA	NA	NA	NA	NA	NA	NA	NA	NA	NA	NA	NA	NA	NA	NA	NA	NA	NA	36	0.0085	0.043458	0.64544	0.85648
chr2	Super-Scaffold_1	80764501	80765000	NA	NA	NA	NA	NA	NA	NA	NA	NA	NA	NA	NA	NA	NA	NA	NA	NA	NA	NA	NA	12	0.00019	0.00312665	0.68471	0.94416	NA	NA	NA	NA	NA
chr2	Super-Scaffold_1	80764751	80765250	NA	NA	NA	NA	NA	NA	NA	NA	NA	NA	NA	NA	NA	NA	NA	NA	NA	NA	NA	NA	12	0.00093	0.00803896	0.67165	0.89752	NA	NA	NA	NA	NA
chr2	Super-Scaffold_1	80843001	80843500	NA	NA	NA	NA	NA	10	0.0011	0.00880938	0.53047	0.80277	NA	NA	NA	NA	NA	NA	NA	NA	NA	NA	NA	NA	NA	NA	NA	NA	NA	NA	NA	NA
chr2	Super-Scaffold_1	80859251	80859750	NA	NA	NA	NA	NA	10	0.0057	0.0300981	0.62433	0.90027	NA	NA	NA	NA	NA	NA	NA	NA	NA	NA	NA	NA	NA	NA	NA	NA	NA	NA	NA	NA
chr2	Super-Scaffold_1	80882251	80882750	NA	NA	NA	NA	NA	NA	NA	NA	NA	NA	10	1.7e-05	0.000593724	0.4984	0.79523	NA	NA	NA	NA	NA	10	6.6e-05	0.00170394	0.48438	0.7822	NA	NA	NA	NA	NA
chr2	Super-Scaffold_1	80882501	80883000	NA	NA	NA	NA	NA	NA	NA	NA	NA	NA	NA	NA	NA	NA	NA	NA	NA	NA	NA	NA	10	0.0033	0.019577	0.39178	0.6711	NA	NA	NA	NA	NA
chr2	Super-Scaffold_1	80886501	80887000	NA	NA	NA	NA	NA	NA	NA	NA	NA	NA	18	0.00018	0.00237108	0.5761	0.31031	NA	NA	NA	NA	NA	NA	NA	NA	NA	NA	NA	NA	NA	NA	NA
chr2	Super-Scaffold_1	80886751	80887250	NA	NA	NA	NA	NA	NA	NA	NA	NA	NA	14	0.00047	0.00421395	0.60111	0.30671	NA	NA	NA	NA	NA	NA	NA	NA	NA	NA	NA	NA	NA	NA	NA
chr2	Super-Scaffold_1	80909001	80909500	NA	NA	NA	NA	NA	NA	NA	NA	NA	NA	15	0.002	0.0108615	0.28356	0.52161	NA	NA	NA	NA	NA	NA	NA	NA	NA	NA	15	5.2e-06	0.000366688	0.23784	0.59053
chr2	Super-Scaffold_1	80909251	80909750	NA	NA	NA	NA	NA	NA	NA	NA	NA	NA	21	3.2e-07	4.43683e-05	0.2626	0.6251	NA	NA	NA	NA	NA	17	0.00018	0.0030227	0.25091	0.48116	20	4.1e-09	1.76734e-06	0.21538	0.61582
chr2	Super-Scaffold_1	80920751	80921250	17	0.00011	0.00236576	0.64903	0.8685	NA	NA	NA	NA	NA	NA	NA	NA	NA	NA	NA	NA	NA	NA	NA	NA	NA	NA	NA	NA	NA	NA	NA	NA	NA
chr2	Super-Scaffold_1	80962751	80963250	NA	NA	NA	NA	NA	10	0.0065	0.0336928	0.28941	0.56884	NA	NA	NA	NA	NA	NA	NA	NA	NA	NA	NA	NA	NA	NA	NA	NA	NA	NA	NA	NA
chr2	Super-Scaffold_1	81011001	81011500	NA	NA	NA	NA	NA	NA	NA	NA	NA	NA	17	0.0011	0.00709893	0.50073	0.71431	NA	NA	NA	NA	NA	NA	NA	NA	NA	NA	13	0.00043	0.00503076	0.41631	0.70991
chr2	Super-Scaffold_1	81082001	81082500	NA	NA	NA	NA	NA	14	0.0018	0.0123472	0.89011	0.66544	NA	NA	NA	NA	NA	NA	NA	NA	NA	NA	NA	NA	NA	NA	NA	NA	NA	NA	NA	NA
chr2	Super-Scaffold_1	81082251	81082750	NA	NA	NA	NA	NA	NA	NA	NA	NA	NA	11	0.00052	0.00446217	0.91803	0.69554	NA	NA	NA	NA	NA	NA	NA	NA	NA	NA	NA	NA	NA	NA	NA
chr2	Super-Scaffold_1	81104001	81104500	NA	NA	NA	NA	NA	NA	NA	NA	NA	NA	NA	NA	NA	NA	NA	NA	NA	NA	NA	NA	10	0.0065	0.0340352	0.82168	0.58254	NA	NA	NA	NA	NA
chr2	Super-Scaffold_1	81142001	81142500	NA	NA	NA	NA	NA	11	0.00032	0.00426033	0.53851	0.76071	NA	NA	NA	NA	NA	NA	NA	NA	NA	NA	NA	NA	NA	NA	NA	NA	NA	NA	NA	NA
chr2	Super-Scaffold_1	81165001	81165500	NA	NA	NA	NA	NA	NA	NA	NA	NA	NA	15	0.0029	0.0143873	0.60107	0.84551	NA	NA	NA	NA	NA	NA	NA	NA	NA	NA	NA	NA	NA	NA	NA
chr2	Super-Scaffold_1	81165251	81165750	NA	NA	NA	NA	NA	NA	NA	NA	NA	NA	NA	NA	NA	NA	NA	NA	NA	NA	NA	NA	NA	NA	NA	NA	NA	12	3.4e-05	0.0011501	0.49195	0.8513
chr2	Super-Scaffold_1	81172501	81173000	NA	NA	NA	NA	NA	NA	NA	NA	NA	NA	NA	NA	NA	NA	NA	NA	NA	NA	NA	NA	NA	NA	NA	NA	NA	15	0.0033	0.0197943	0.61786	0.89022
chr2	Super-Scaffold_1	81174251	81174750	NA	NA	NA	NA	NA	10	0.0033	0.0193419	0.51947	0.86927	NA	NA	NA	NA	NA	NA	NA	NA	NA	NA	NA	NA	NA	NA	NA	NA	NA	NA	NA	NA
chr2	Super-Scaffold_1	81178751	81179250	12	0.00017	0.00304248	0.66023	0.90397	NA	NA	NA	NA	NA	NA	NA	NA	NA	NA	NA	NA	NA	NA	NA	NA	NA	NA	NA	NA	NA	NA	NA	NA	NA
chr2	Super-Scaffold_1	81228001	81228500	NA	NA	NA	NA	NA	15	0.00036	0.00457147	0.64522	0.84764	14	0.00025	0.00288645	0.61853	0.86652	NA	NA	NA	NA	NA	NA	NA	NA	NA	NA	NA	NA	NA	NA	NA
chr2	Super-Scaffold_1	81228251	81228750	NA	NA	NA	NA	NA	NA	NA	NA	NA	NA	14	0.00023	0.00274479	0.585	0.84767	NA	NA	NA	NA	NA	NA	NA	NA	NA	NA	NA	NA	NA	NA	NA
chr2	Super-Scaffold_1	81236001	81236500	NA	NA	NA	NA	NA	NA	NA	NA	NA	NA	13	0.00053	0.00452555	0.55438	0.80682	NA	NA	NA	NA	NA	NA	NA	NA	NA	NA	13	0.001	0.00839703	0.57724	0.82043
chr2	Super-Scaffold_1	81246001	81246500	NA	NA	NA	NA	NA	NA	NA	NA	NA	NA	NA	NA	NA	NA	NA	NA	NA	NA	NA	NA	NA	NA	NA	NA	NA	14	0.0065	0.0344241	0.5547	0.76168
chr2	Super-Scaffold_1	81290501	81291000	NA	NA	NA	NA	NA	NA	NA	NA	NA	NA	NA	NA	NA	NA	NA	NA	NA	NA	NA	NA	18	0.00051	0.00556803	0.52792	0.78723	NA	NA	NA	NA	NA
chr2	Super-Scaffold_1	81300251	81300750	NA	NA	NA	NA	NA	12	0.0062	0.0323192	0.60053	0.83229	NA	NA	NA	NA	NA	NA	NA	NA	NA	NA	NA	NA	NA	NA	NA	NA	NA	NA	NA	NA
chr2	Super-Scaffold_1	81307751	81308250	16	5e-06	0.000374517	0.54068	0.85268	NA	NA	NA	NA	NA	NA	NA	NA	NA	NA	NA	NA	NA	NA	NA	NA	NA	NA	NA	NA	NA	NA	NA	NA	NA
chr2	Super-Scaffold_1	81308001	81308500	16	7.9e-07	0.000113072	0.54878	0.90477	NA	NA	NA	NA	NA	NA	NA	NA	NA	NA	NA	NA	NA	NA	NA	NA	NA	NA	NA	NA	NA	NA	NA	NA	NA
chr2	Super-Scaffold_1	81314251	81314750	NA	NA	NA	NA	NA	NA	NA	NA	NA	NA	NA	NA	NA	NA	NA	NA	NA	NA	NA	NA	13	0.0034	0.0199957	0.57703	0.86092	NA	NA	NA	NA	NA
chr2	Super-Scaffold_1	81314501	81315000	NA	NA	NA	NA	NA	NA	NA	NA	NA	NA	NA	NA	NA	NA	NA	NA	NA	NA	NA	NA	14	0.0012	0.00940158	0.51735	0.82573	NA	NA	NA	NA	NA
chr2	Super-Scaffold_1	81318001	81318500	NA	NA	NA	NA	NA	NA	NA	NA	NA	NA	NA	NA	NA	NA	NA	NA	NA	NA	NA	NA	12	0.0012	0.00940158	0.94833	0.68561	NA	NA	NA	NA	NA
chr2	Super-Scaffold_1	81327501	81328000	NA	NA	NA	NA	NA	NA	NA	NA	NA	NA	10	0.0089	0.0367279	0.70413	0.95918	NA	NA	NA	NA	NA	NA	NA	NA	NA	NA	NA	NA	NA	NA	NA
chr2	Super-Scaffold_1	81342501	81343000	NA	NA	NA	NA	NA	NA	NA	NA	NA	NA	NA	NA	NA	NA	NA	16	0.00083	0.00844654	0.61716	0.84265	16	7.6e-05	0.00184677	0.63475	0.84265	NA	NA	NA	NA	NA
chr2	Super-Scaffold_1	81356501	81357000	NA	NA	NA	NA	NA	NA	NA	NA	NA	NA	NA	NA	NA	NA	NA	12	0.0021	0.0154252	0.84306	0.63742	NA	NA	NA	NA	NA	NA	NA	NA	NA	NA
chr2	Super-Scaffold_1	81358251	81358750	NA	NA	NA	NA	NA	15	0.0018	0.0123472	0.62978	0.90843	NA	NA	NA	NA	NA	NA	NA	NA	NA	NA	NA	NA	NA	NA	NA	NA	NA	NA	NA	NA
chr2	Super-Scaffold_1	81377251	81377750	NA	NA	NA	NA	NA	NA	NA	NA	NA	NA	NA	NA	NA	NA	NA	NA	NA	NA	NA	NA	12	7e-05	0.00176084	0.91389	0.71121	NA	NA	NA	NA	NA
chr2	Super-Scaffold_1	81393251	81393750	NA	NA	NA	NA	NA	17	0.0052	0.0278522	0.61233	0.40429	NA	NA	NA	NA	NA	NA	NA	NA	NA	NA	NA	NA	NA	NA	NA	NA	NA	NA	NA	NA
chr2	Super-Scaffold_1	81393501	81394000	16	0.00016	0.00293949	0.54426	0.27016	NA	NA	NA	NA	NA	NA	NA	NA	NA	NA	NA	NA	NA	NA	NA	NA	NA	NA	NA	NA	NA	NA	NA	NA	NA
chr2	Super-Scaffold_1	81395251	81395750	NA	NA	NA	NA	NA	NA	NA	NA	NA	NA	NA	NA	NA	NA	NA	NA	NA	NA	NA	NA	11	0.0005	0.00550169	0.54424	0.83561	NA	NA	NA	NA	NA
chr2	Super-Scaffold_1	81423501	81424000	NA	NA	NA	NA	NA	15	0.0011	0.00880938	0.45314	0.74384	NA	NA	NA	NA	NA	NA	NA	NA	NA	NA	NA	NA	NA	NA	NA	NA	NA	NA	NA	NA
chr2	Super-Scaffold_1	81425001	81425500	NA	NA	NA	NA	NA	12	0.0013	0.0098743	0.55921	0.35133	NA	NA	NA	NA	NA	NA	NA	NA	NA	NA	NA	NA	NA	NA	NA	NA	NA	NA	NA	NA
chr2	Super-Scaffold_1	81453501	81454000	NA	NA	NA	NA	NA	NA	NA	NA	NA	NA	NA	NA	NA	NA	NA	NA	NA	NA	NA	NA	10	2.2e-05	0.000896031	0.63383	0.9304	NA	NA	NA	NA	NA
chr2	Super-Scaffold_1	81466251	81466750	NA	NA	NA	NA	NA	NA	NA	NA	NA	NA	19	0.00064	0.00508029	0.4752	0.68746	NA	NA	NA	NA	NA	NA	NA	NA	NA	NA	NA	NA	NA	NA	NA
chr2	Super-Scaffold_1	81466501	81467000	NA	NA	NA	NA	NA	NA	NA	NA	NA	NA	16	0.00093	0.006438	0.45388	0.66357	NA	NA	NA	NA	NA	NA	NA	NA	NA	NA	NA	NA	NA	NA	NA
chr2	Super-Scaffold_1	81467001	81467500	NA	NA	NA	NA	NA	10	0.00043	0.00503927	0.45249	0.81664	NA	NA	NA	NA	NA	NA	NA	NA	NA	NA	NA	NA	NA	NA	NA	NA	NA	NA	NA	NA
chr2	Super-Scaffold_1	81467251	81467750	NA	NA	NA	NA	NA	10	0.00088	0.00774146	0.37097	0.73408	NA	NA	NA	NA	NA	NA	NA	NA	NA	NA	NA	NA	NA	NA	NA	NA	NA	NA	NA	NA
chr2	Super-Scaffold_1	81486251	81486750	16	0.00054	0.00590371	0.64567	0.92035	NA	NA	NA	NA	NA	NA	NA	NA	NA	NA	NA	NA	NA	NA	NA	NA	NA	NA	NA	NA	NA	NA	NA	NA	NA
chr2	Super-Scaffold_1	81486501	81487000	17	0.0044	0.0248327	0.65759	0.87229	NA	NA	NA	NA	NA	NA	NA	NA	NA	NA	NA	NA	NA	NA	NA	NA	NA	NA	NA	NA	NA	NA	NA	NA	NA
chr2	Super-Scaffold_1	81493251	81493750	NA	NA	NA	NA	NA	NA	NA	NA	NA	NA	NA	NA	NA	NA	NA	NA	NA	NA	NA	NA	NA	NA	NA	NA	NA	12	0.00018	0.0030163	0.3951	0.80751
chr2	Super-Scaffold_1	81493501	81494000	NA	NA	NA	NA	NA	NA	NA	NA	NA	NA	NA	NA	NA	NA	NA	NA	NA	NA	NA	NA	NA	NA	NA	NA	NA	10	2.1e-05	0.000875253	0.40845	0.84667
chr2	Super-Scaffold_1	81496501	81497000	NA	NA	NA	NA	NA	NA	NA	NA	NA	NA	NA	NA	NA	NA	NA	10	0.00088	0.00875668	0.45069	0.83443	NA	NA	NA	NA	NA	NA	NA	NA	NA	NA
chr2	Super-Scaffold_1	81512751	81513250	NA	NA	NA	NA	NA	NA	NA	NA	NA	NA	NA	NA	NA	NA	NA	NA	NA	NA	NA	NA	10	0.0045	0.0249909	0.84443	0.62792	NA	NA	NA	NA	NA
chr2	Super-Scaffold_1	81514251	81514750	NA	NA	NA	NA	NA	NA	NA	NA	NA	NA	11	0.003	0.0147933	0.5752	0.83079	NA	NA	NA	NA	NA	NA	NA	NA	NA	NA	NA	NA	NA	NA	NA
chr2	Super-Scaffold_1	81515251	81515750	NA	NA	NA	NA	NA	NA	NA	NA	NA	NA	23	5.2e-05	0.0011711	0.66341	0.88807	NA	NA	NA	NA	NA	NA	NA	NA	NA	NA	NA	NA	NA	NA	NA
chr2	Super-Scaffold_1	81515501	81516000	NA	NA	NA	NA	NA	NA	NA	NA	NA	NA	13	0.0005	0.00437113	0.55429	0.86159	NA	NA	NA	NA	NA	NA	NA	NA	NA	NA	17	9.3e-06	0.000536042	0.61091	0.90362
chr2	Super-Scaffold_1	81523501	81524000	NA	NA	NA	NA	NA	NA	NA	NA	NA	NA	NA	NA	NA	NA	NA	13	0.0032	0.0210013	0.7921	0.57721	NA	NA	NA	NA	NA	NA	NA	NA	NA	NA
chr2	Super-Scaffold_1	81525001	81525500	NA	NA	NA	NA	NA	NA	NA	NA	NA	NA	NA	NA	NA	NA	NA	NA	NA	NA	NA	NA	NA	NA	NA	NA	NA	13	0.0017	0.0120631	0.67233	0.93277
chr2	Super-Scaffold_1	81525751	81526250	NA	NA	NA	NA	NA	NA	NA	NA	NA	NA	NA	NA	NA	NA	NA	NA	NA	NA	NA	NA	NA	NA	NA	NA	NA	15	0.0033	0.0197943	0.55507	0.79144
chr2	Super-Scaffold_1	81529501	81530000	NA	NA	NA	NA	NA	NA	NA	NA	NA	NA	15	0.00018	0.00237108	0.54497	0.87038	NA	NA	NA	NA	NA	NA	NA	NA	NA	NA	NA	NA	NA	NA	NA
chr2	Super-Scaffold_1	81529751	81530250	NA	NA	NA	NA	NA	NA	NA	NA	NA	NA	18	0.00071	0.00542412	0.5006	0.77419	NA	NA	NA	NA	NA	13	0.00086	0.00768513	0.50653	0.85343	NA	NA	NA	NA	NA
chr2	Super-Scaffold_1	81531251	81531750	13	0.0045	0.025276	0.62303	0.87924	12	0.00015	0.00272817	0.46489	0.85315	NA	NA	NA	NA	NA	NA	NA	NA	NA	NA	NA	NA	NA	NA	NA	NA	NA	NA	NA	NA
chr2	Super-Scaffold_1	81534001	81534500	NA	NA	NA	NA	NA	NA	NA	NA	NA	NA	NA	NA	NA	NA	NA	NA	NA	NA	NA	NA	NA	NA	NA	NA	NA	15	0.00085	0.00767814	0.42326	0.69428
chr2	Super-Scaffold_1	81546001	81546500	NA	NA	NA	NA	NA	NA	NA	NA	NA	NA	16	0.00071	0.00542412	0.86282	0.60966	NA	NA	NA	NA	NA	NA	NA	NA	NA	NA	NA	NA	NA	NA	NA
chr2	Super-Scaffold_1	81546251	81546750	NA	NA	NA	NA	NA	NA	NA	NA	NA	NA	16	0.00024	0.00281948	0.92931	0.63624	NA	NA	NA	NA	NA	NA	NA	NA	NA	NA	NA	NA	NA	NA	NA
chr2	Super-Scaffold_1	81552001	81552500	15	0.0041	0.0234429	0.46726	0.73785	NA	NA	NA	NA	NA	NA	NA	NA	NA	NA	NA	NA	NA	NA	NA	NA	NA	NA	NA	NA	NA	NA	NA	NA	NA
chr2	Super-Scaffold_1	81581251	81581750	NA	NA	NA	NA	NA	NA	NA	NA	NA	NA	NA	NA	NA	NA	NA	NA	NA	NA	NA	NA	19	0.0013	0.00990554	0.56726	0.81634	NA	NA	NA	NA	NA
chr2	Super-Scaffold_1	81611251	81611750	NA	NA	NA	NA	NA	13	0.0026	0.0161056	0.59432	0.83146	NA	NA	NA	NA	NA	NA	NA	NA	NA	NA	NA	NA	NA	NA	NA	NA	NA	NA	NA	NA
chr2	Super-Scaffold_1	81611501	81612000	NA	NA	NA	NA	NA	13	0.0029	0.0175011	0.6261	0.88521	13	0.0016	0.00923953	0.6798	0.90942	NA	NA	NA	NA	NA	NA	NA	NA	NA	NA	NA	NA	NA	NA	NA
chr2	Super-Scaffold_1	81654251	81654750	NA	NA	NA	NA	NA	NA	NA	NA	NA	NA	12	0.00019	0.00245036	0.63013	0.87913	NA	NA	NA	NA	NA	NA	NA	NA	NA	NA	NA	NA	NA	NA	NA
chr2	Super-Scaffold_1	81654501	81655000	NA	NA	NA	NA	NA	NA	NA	NA	NA	NA	12	0.00029	0.00314845	0.61724	0.87293	NA	NA	NA	NA	NA	NA	NA	NA	NA	NA	NA	NA	NA	NA	NA
chr2	Super-Scaffold_1	81661751	81662250	NA	NA	NA	NA	NA	NA	NA	NA	NA	NA	10	5.1e-05	0.00115634	0.86378	0.59902	NA	NA	NA	NA	NA	NA	NA	NA	NA	NA	NA	NA	NA	NA	NA
chr2	Super-Scaffold_1	81675751	81676250	NA	NA	NA	NA	NA	NA	NA	NA	NA	NA	NA	NA	NA	NA	NA	NA	NA	NA	NA	NA	NA	NA	NA	NA	NA	10	0.00019	0.00311001	0.74921	0.3005
chr2	Super-Scaffold_1	81681751	81682250	NA	NA	NA	NA	NA	NA	NA	NA	NA	NA	NA	NA	NA	NA	NA	NA	NA	NA	NA	NA	NA	NA	NA	NA	NA	10	0.0023	0.0150067	0.63727	0.84088
chr2	Super-Scaffold_1	81732501	81733000	NA	NA	NA	NA	NA	NA	NA	NA	NA	NA	NA	NA	NA	NA	NA	11	7.2e-05	0.00215926	0.64191	0.20462	11	9.4e-05	0.00208897	0.67938	0.25104	NA	NA	NA	NA	NA
chr2	Super-Scaffold_1	81732751	81733250	11	2.7e-05	0.00105768	0.35485	0.78147	NA	NA	NA	NA	NA	NA	NA	NA	NA	NA	NA	NA	NA	NA	NA	NA	NA	NA	NA	NA	NA	NA	NA	NA	NA
chr2	Super-Scaffold_1	81745001	81745500	11	0.0019	0.0131144	0.35021	0.64683	NA	NA	NA	NA	NA	NA	NA	NA	NA	NA	NA	NA	NA	NA	NA	NA	NA	NA	NA	NA	NA	NA	NA	NA	NA
chr2	Super-Scaffold_1	81761001	81761500	NA	NA	NA	NA	NA	NA	NA	NA	NA	NA	NA	NA	NA	NA	NA	NA	NA	NA	NA	NA	NA	NA	NA	NA	NA	10	0.0036	0.0212046	0.61578	0.81877
chr2	Super-Scaffold_1	81812251	81812750	16	0.008	0.0410513	0.77775	0.56912	NA	NA	NA	NA	NA	NA	NA	NA	NA	NA	NA	NA	NA	NA	NA	NA	NA	NA	NA	NA	NA	NA	NA	NA	NA
chr2	Super-Scaffold_1	81818001	81818500	12	0.002	0.0135323	0.54207	0.81837	NA	NA	NA	NA	NA	NA	NA	NA	NA	NA	NA	NA	NA	NA	NA	NA	NA	NA	NA	NA	NA	NA	NA	NA	NA
chr2	Super-Scaffold_1	81832501	81833000	NA	NA	NA	NA	NA	NA	NA	NA	NA	NA	13	0.00024	0.00281948	0.45264	0.80524	NA	NA	NA	NA	NA	NA	NA	NA	NA	NA	NA	NA	NA	NA	NA
chr2	Super-Scaffold_1	81832751	81833250	NA	NA	NA	NA	NA	NA	NA	NA	NA	NA	12	0.0099	0.0404105	0.43305	0.72917	NA	NA	NA	NA	NA	NA	NA	NA	NA	NA	NA	NA	NA	NA	NA
chr2	Super-Scaffold_1	81835501	81836000	NA	NA	NA	NA	NA	NA	NA	NA	NA	NA	11	0.0038	0.0178046	0.44924	0.70197	NA	NA	NA	NA	NA	NA	NA	NA	NA	NA	NA	NA	NA	NA	NA
chr2	Super-Scaffold_1	81835751	81836250	NA	NA	NA	NA	NA	NA	NA	NA	NA	NA	NA	NA	NA	NA	NA	NA	NA	NA	NA	NA	16	0.0012	0.00940158	0.45608	0.71579	16	0.0012	0.00950511	0.45608	0.65862
chr2	Super-Scaffold_1	81853501	81854000	12	0.0018	0.0126088	0.75025	0.51511	NA	NA	NA	NA	NA	NA	NA	NA	NA	NA	12	0.0034	0.0219716	0.49158	0.74331	NA	NA	NA	NA	NA	NA	NA	NA	NA	NA
chr2	Super-Scaffold_1	81853751	81854250	16	0.00035	0.0045935	0.72803	0.47781	NA	NA	NA	NA	NA	NA	NA	NA	NA	NA	NA	NA	NA	NA	NA	NA	NA	NA	NA	NA	NA	NA	NA	NA	NA
chr2	Super-Scaffold_1	81906251	81906750	NA	NA	NA	NA	NA	NA	NA	NA	NA	NA	NA	NA	NA	NA	NA	NA	NA	NA	NA	NA	10	0.00088	0.0077748	0.60957	0.83643	NA	NA	NA	NA	NA
chr2	Super-Scaffold_1	81930751	81931250	NA	NA	NA	NA	NA	NA	NA	NA	NA	NA	11	0.0024	0.0124346	0.4596	0.77056	NA	NA	NA	NA	NA	NA	NA	NA	NA	NA	NA	NA	NA	NA	NA
chr2	Super-Scaffold_1	81960001	81960500	14	0.0013	0.0101015	0.8561	0.61547	14	0.0013	0.0098743	0.87247	0.65616	NA	NA	NA	NA	NA	NA	NA	NA	NA	NA	NA	NA	NA	NA	NA	12	0.0099	0.0497163	0.61803	0.89896
chr2	Super-Scaffold_1	81960251	81960750	14	0.00029	0.00413259	0.82267	0.58142	NA	NA	NA	NA	NA	NA	NA	NA	NA	NA	NA	NA	NA	NA	NA	NA	NA	NA	NA	NA	NA	NA	NA	NA	NA
chr2	Super-Scaffold_1	81981751	81982250	NA	NA	NA	NA	NA	NA	NA	NA	NA	NA	NA	NA	NA	NA	NA	NA	NA	NA	NA	NA	NA	NA	NA	NA	NA	11	0.00076	0.0071448	0.50979	0.85403
chr2	Super-Scaffold_1	82003751	82004250	NA	NA	NA	NA	NA	NA	NA	NA	NA	NA	22	0.00028	0.00309293	0.52366	0.76381	NA	NA	NA	NA	NA	NA	NA	NA	NA	NA	NA	NA	NA	NA	NA
chr2	Super-Scaffold_1	82007251	82007750	NA	NA	NA	NA	NA	NA	NA	NA	NA	NA	NA	NA	NA	NA	NA	10	0.0016	0.0127482	0.91037	0.58493	NA	NA	NA	NA	NA	NA	NA	NA	NA	NA
chr2	Super-Scaffold_1	82073501	82074000	NA	NA	NA	NA	NA	NA	NA	NA	NA	NA	NA	NA	NA	NA	NA	10	0.0081	0.0449364	0.61815	0.82638	NA	NA	NA	NA	NA	NA	NA	NA	NA	NA
chr2	Super-Scaffold_1	82131251	82131750	10	0.0019	0.0131144	0.75175	0.96825	NA	NA	NA	NA	NA	NA	NA	NA	NA	NA	NA	NA	NA	NA	NA	NA	NA	NA	NA	NA	NA	NA	NA	NA	NA
chr2	Super-Scaffold_1	82139251	82139750	NA	NA	NA	NA	NA	NA	NA	NA	NA	NA	11	0.0049	0.0219326	0.44733	0.64893	NA	NA	NA	NA	NA	NA	NA	NA	NA	NA	NA	NA	NA	NA	NA
chr2	Super-Scaffold_1	82148251	82148750	NA	NA	NA	NA	NA	NA	NA	NA	NA	NA	NA	NA	NA	NA	NA	NA	NA	NA	NA	NA	15	0.00013	0.00251031	0.6649	0.88551	NA	NA	NA	NA	NA
chr2	Super-Scaffold_1	82148501	82149000	NA	NA	NA	NA	NA	NA	NA	NA	NA	NA	NA	NA	NA	NA	NA	NA	NA	NA	NA	NA	13	3e-05	0.00108397	0.66675	0.92308	NA	NA	NA	NA	NA
chr2	Super-Scaffold_1	82163751	82164250	NA	NA	NA	NA	NA	16	0.00044	0.00510623	0.66668	0.88998	NA	NA	NA	NA	NA	NA	NA	NA	NA	NA	NA	NA	NA	NA	NA	NA	NA	NA	NA	NA
chr2	Super-Scaffold_1	82185001	82185500	NA	NA	NA	NA	NA	NA	NA	NA	NA	NA	10	3.5e-05	0.000926935	0.51017	0.82639	NA	NA	NA	NA	NA	10	1.2e-05	0.000613185	0.52226	0.87327	NA	NA	NA	NA	NA
chr2	Super-Scaffold_1	82185251	82185750	NA	NA	NA	NA	NA	NA	NA	NA	NA	NA	10	3.5e-05	0.000926935	0.51017	0.82639	NA	NA	NA	NA	NA	10	1.2e-05	0.000613185	0.52226	0.87327	NA	NA	NA	NA	NA
chr2	Super-Scaffold_1	82206751	82207250	NA	NA	NA	NA	NA	NA	NA	NA	NA	NA	10	0.00071	0.00542412	0.57544	0.85578	NA	NA	NA	NA	NA	NA	NA	NA	NA	NA	11	0.0035	0.0207124	0.6	0.84039
chr2	Super-Scaffold_1	82238001	82238500	NA	NA	NA	NA	NA	NA	NA	NA	NA	NA	NA	NA	NA	NA	NA	12	0.001	0.00932273	0.93983	0.6462	NA	NA	NA	NA	NA	NA	NA	NA	NA	NA
chr2	Super-Scaffold_1	82274001	82274500	NA	NA	NA	NA	NA	NA	NA	NA	NA	NA	NA	NA	NA	NA	NA	NA	NA	NA	NA	NA	11	0.00045	0.00516707	0.46815	0.74585	10	5.8e-05	0.00159517	0.51497	0.83583
chr2	Super-Scaffold_1	82308751	82309250	NA	NA	NA	NA	NA	19	0.0029	0.0175011	0.54245	0.76291	NA	NA	NA	NA	NA	NA	NA	NA	NA	NA	NA	NA	NA	NA	NA	NA	NA	NA	NA	NA
chr2	Super-Scaffold_1	82309001	82309500	15	0.004	0.0229946	0.51239	0.78513	17	0.00023	0.00351398	0.50704	0.78534	NA	NA	NA	NA	NA	NA	NA	NA	NA	NA	NA	NA	NA	NA	NA	NA	NA	NA	NA	NA
chr2	Super-Scaffold_1	82361501	82362000	NA	NA	NA	NA	NA	NA	NA	NA	NA	NA	16	1.1e-06	0.000100379	0.53887	0.88525	NA	NA	NA	NA	NA	NA	NA	NA	NA	NA	NA	NA	NA	NA	NA
chr2	Super-Scaffold_1	82361751	82362250	NA	NA	NA	NA	NA	NA	NA	NA	NA	NA	16	9e-06	0.000409629	0.49904	0.81821	NA	NA	NA	NA	NA	NA	NA	NA	NA	NA	12	0.0019	0.0130818	0.58206	0.79749
chr2	Super-Scaffold_1	82392751	82393250	NA	NA	NA	NA	NA	14	0.0012	0.00937044	0.63394	0.85877	NA	NA	NA	NA	NA	13	0.00013	0.00292776	0.58695	0.87957	NA	NA	NA	NA	NA	NA	NA	NA	NA	NA
chr2	Super-Scaffold_1	82393001	82393500	NA	NA	NA	NA	NA	10	0.00022	0.00343172	0.51311	0.89127	NA	NA	NA	NA	NA	12	0.00067	0.00742982	0.55712	0.88185	NA	NA	NA	NA	NA	NA	NA	NA	NA	NA
chr2	Super-Scaffold_1	82415001	82415500	NA	NA	NA	NA	NA	10	0.00054	0.00575104	0.85787	0.60672	NA	NA	NA	NA	NA	NA	NA	NA	NA	NA	NA	NA	NA	NA	NA	NA	NA	NA	NA	NA
chr2	Super-Scaffold_1	82468751	82469250	NA	NA	NA	NA	NA	NA	NA	NA	NA	NA	NA	NA	NA	NA	NA	15	0.0028	0.0190254	0.73849	0.53141	NA	NA	NA	NA	NA	NA	NA	NA	NA	NA
chr2	Super-Scaffold_1	82491751	82492250	10	0.0018	0.0126088	0.75979	0.431	NA	NA	NA	NA	NA	NA	NA	NA	NA	NA	NA	NA	NA	NA	NA	NA	NA	NA	NA	NA	NA	NA	NA	NA	NA
chr2	Super-Scaffold_1	82509001	82509500	NA	NA	NA	NA	NA	16	0.0012	0.00937044	0.54204	0.75131	NA	NA	NA	NA	NA	NA	NA	NA	NA	NA	NA	NA	NA	NA	NA	14	0.00015	0.00272504	0.8661	0.62007
chr2	Super-Scaffold_1	82509251	82509750	NA	NA	NA	NA	NA	17	3.5e-05	0.0011934	0.53009	0.82835	NA	NA	NA	NA	NA	NA	NA	NA	NA	NA	NA	NA	NA	NA	NA	16	0.00037	0.00458494	0.83596	0.62536
chr2	Super-Scaffold_1	82551501	82552000	10	0.0045	0.025276	0.4926	0.77603	NA	NA	NA	NA	NA	NA	NA	NA	NA	NA	NA	NA	NA	NA	NA	NA	NA	NA	NA	NA	NA	NA	NA	NA	NA
chr2	Super-Scaffold_1	82560001	82560500	NA	NA	NA	NA	NA	NA	NA	NA	NA	NA	12	0.0023	0.012066	0.73703	0.4858	NA	NA	NA	NA	NA	NA	NA	NA	NA	NA	NA	NA	NA	NA	NA
chr2	Super-Scaffold_1	82560251	82560750	11	0.00076	0.0072669	0.84432	0.54567	NA	NA	NA	NA	NA	13	0.0008	0.00584486	0.82341	0.58028	NA	NA	NA	NA	NA	NA	NA	NA	NA	NA	NA	NA	NA	NA	NA
chr2	Super-Scaffold_1	82573501	82574000	NA	NA	NA	NA	NA	NA	NA	NA	NA	NA	NA	NA	NA	NA	NA	NA	NA	NA	NA	NA	11	0.00032	0.00423388	0.85064	0.48496	NA	NA	NA	NA	NA
chr2	Super-Scaffold_1	82576751	82577250	NA	NA	NA	NA	NA	NA	NA	NA	NA	NA	NA	NA	NA	NA	NA	NA	NA	NA	NA	NA	11	0.00037	0.00459213	0.5485	0.82904	NA	NA	NA	NA	NA
chr2	Super-Scaffold_1	82579751	82580250	NA	NA	NA	NA	NA	NA	NA	NA	NA	NA	NA	NA	NA	NA	NA	NA	NA	NA	NA	NA	NA	NA	NA	NA	NA	10	0.00026	0.00373197	0.57979	0.90911
chr2	Super-Scaffold_1	82591251	82591750	NA	NA	NA	NA	NA	NA	NA	NA	NA	NA	NA	NA	NA	NA	NA	NA	NA	NA	NA	NA	11	0.00041	0.00487817	0.33973	0.11112	NA	NA	NA	NA	NA
chr2	Super-Scaffold_1	82591501	82592000	NA	NA	NA	NA	NA	NA	NA	NA	NA	NA	NA	NA	NA	NA	NA	13	0.0098	0.0532736	0.4218	0.18934	NA	NA	NA	NA	NA	NA	NA	NA	NA	NA
chr2	Super-Scaffold_1	82594251	82594750	NA	NA	NA	NA	NA	NA	NA	NA	NA	NA	NA	NA	NA	NA	NA	NA	NA	NA	NA	NA	12	0.0001	0.00213576	0.64497	0.90344	NA	NA	NA	NA	NA
chr2	Super-Scaffold_1	82600251	82600750	NA	NA	NA	NA	NA	NA	NA	NA	NA	NA	10	0.00037	0.00364026	0.51433	0.834	NA	NA	NA	NA	NA	NA	NA	NA	NA	NA	NA	NA	NA	NA	NA
chr2	Super-Scaffold_1	82632501	82633000	NA	NA	NA	NA	NA	15	0.0002	0.00325447	0.75543	0.52671	15	0.00087	0.00617942	0.7825	0.53368	NA	NA	NA	NA	NA	NA	NA	NA	NA	NA	NA	NA	NA	NA	NA
chr2	Super-Scaffold_1	82632751	82633250	NA	NA	NA	NA	NA	NA	NA	NA	NA	NA	14	0.00068	0.00529164	0.82031	0.55445	NA	NA	NA	NA	NA	NA	NA	NA	NA	NA	NA	NA	NA	NA	NA
chr2	Super-Scaffold_1	82646501	82647000	NA	NA	NA	NA	NA	NA	NA	NA	NA	NA	NA	NA	NA	NA	NA	13	2.1e-05	0.00104137	0.56344	0.89009	NA	NA	NA	NA	NA	NA	NA	NA	NA	NA
chr2	Super-Scaffold_1	82658751	82659250	NA	NA	NA	NA	NA	NA	NA	NA	NA	NA	NA	NA	NA	NA	NA	NA	NA	NA	NA	NA	NA	NA	NA	NA	NA	13	0.0095	0.0479641	0.86692	0.62178
chr2	Super-Scaffold_1	82664751	82665250	NA	NA	NA	NA	NA	NA	NA	NA	NA	NA	NA	NA	NA	NA	NA	NA	NA	NA	NA	NA	10	0.00067	0.00655746	0.85488	0.45213	NA	NA	NA	NA	NA
chr2	Super-Scaffold_1	82697251	82697750	NA	NA	NA	NA	NA	14	0.0037	0.0211536	0.49266	0.71221	NA	NA	NA	NA	NA	NA	NA	NA	NA	NA	NA	NA	NA	NA	NA	NA	NA	NA	NA	NA
chr2	Super-Scaffold_1	82731501	82732000	13	0.00014	0.00271097	0.47862	0.8577	NA	NA	NA	NA	NA	NA	NA	NA	NA	NA	15	0.00043	0.00569948	0.81691	0.48909	NA	NA	NA	NA	NA	NA	NA	NA	NA	NA
chr2	Super-Scaffold_1	82731751	82732250	NA	NA	NA	NA	NA	NA	NA	NA	NA	NA	NA	NA	NA	NA	NA	12	0.00044	0.005774	0.69931	0.34837	NA	NA	NA	NA	NA	NA	NA	NA	NA	NA
chr2	Super-Scaffold_1	82750501	82751000	NA	NA	NA	NA	NA	NA	NA	NA	NA	NA	15	0.0024	0.0124346	0.68707	0.88914	NA	NA	NA	NA	NA	NA	NA	NA	NA	NA	NA	NA	NA	NA	NA
chr2	Super-Scaffold_1	82768251	82768750	NA	NA	NA	NA	NA	NA	NA	NA	NA	NA	NA	NA	NA	NA	NA	18	0.00071	0.00770299	0.58494	0.78584	NA	NA	NA	NA	NA	NA	NA	NA	NA	NA
chr2	Super-Scaffold_1	82770001	82770500	20	3.5e-05	0.00123326	0.52095	0.77145	NA	NA	NA	NA	NA	NA	NA	NA	NA	NA	NA	NA	NA	NA	NA	NA	NA	NA	NA	NA	NA	NA	NA	NA	NA
chr2	Super-Scaffold_1	82771501	82772000	NA	NA	NA	NA	NA	NA	NA	NA	NA	NA	13	0.0001	0.00167826	0.39152	0.7442	NA	NA	NA	NA	NA	NA	NA	NA	NA	NA	NA	NA	NA	NA	NA
chr2	Super-Scaffold_1	82771751	82772250	NA	NA	NA	NA	NA	NA	NA	NA	NA	NA	12	0.00018	0.00237108	0.35974	0.74075	NA	NA	NA	NA	NA	NA	NA	NA	NA	NA	NA	NA	NA	NA	NA
chr2	Super-Scaffold_1	82778501	82779000	NA	NA	NA	NA	NA	NA	NA	NA	NA	NA	NA	NA	NA	NA	NA	NA	NA	NA	NA	NA	12	4.3e-05	0.00132951	0.59604	0.98611	NA	NA	NA	NA	NA
chr2	Super-Scaffold_1	82779251	82779750	NA	NA	NA	NA	NA	NA	NA	NA	NA	NA	NA	NA	NA	NA	NA	13	0.0024	0.0169456	0.82479	0.56526	NA	NA	NA	NA	NA	NA	NA	NA	NA	NA
chr2	Super-Scaffold_1	82781501	82782000	NA	NA	NA	NA	NA	11	0.0043	0.0238205	0.34848	0.75255	NA	NA	NA	NA	NA	NA	NA	NA	NA	NA	NA	NA	NA	NA	NA	NA	NA	NA	NA	NA
chr2	Super-Scaffold_1	82781751	82782250	NA	NA	NA	NA	NA	17	8.7e-05	0.00204847	0.33141	0.7252	NA	NA	NA	NA	NA	NA	NA	NA	NA	NA	NA	NA	NA	NA	NA	NA	NA	NA	NA	NA
chr2	Super-Scaffold_1	82785751	82786250	NA	NA	NA	NA	NA	NA	NA	NA	NA	NA	NA	NA	NA	NA	NA	12	0.0012	0.0105415	0.49609	0.79309	NA	NA	NA	NA	NA	NA	NA	NA	NA	NA
chr2	Super-Scaffold_1	82786251	82786750	25	0.00036	0.00468313	0.64629	0.85212	22	0.00042	0.00497471	0.62547	0.86906	NA	NA	NA	NA	NA	NA	NA	NA	NA	NA	NA	NA	NA	NA	NA	NA	NA	NA	NA	NA
chr2	Super-Scaffold_1	82790001	82790500	11	0.00014	0.00271097	0.90606	0.53544	NA	NA	NA	NA	NA	NA	NA	NA	NA	NA	NA	NA	NA	NA	NA	NA	NA	NA	NA	NA	NA	NA	NA	NA	NA
chr2	Super-Scaffold_1	82793501	82794000	11	0.0064	0.0338637	0.51758	0.74511	NA	NA	NA	NA	NA	NA	NA	NA	NA	NA	NA	NA	NA	NA	NA	NA	NA	NA	NA	NA	NA	NA	NA	NA	NA
chr2	Super-Scaffold_1	82794501	82795000	12	4.3e-06	0.000340016	0.95833	0.63191	NA	NA	NA	NA	NA	NA	NA	NA	NA	NA	11	7.8e-06	0.000573391	0.47809	0.95455	NA	NA	NA	NA	NA	NA	NA	NA	NA	NA
chr2	Super-Scaffold_1	82794751	82795250	19	0.00024	0.00371025	0.75132	0.48989	NA	NA	NA	NA	NA	NA	NA	NA	NA	NA	18	8.2e-05	0.00231443	0.3861	0.71898	NA	NA	NA	NA	NA	NA	NA	NA	NA	NA
chr2	Super-Scaffold_1	82796001	82796500	NA	NA	NA	NA	NA	17	0.00013	0.00252572	0.41621	0.78273	NA	NA	NA	NA	NA	NA	NA	NA	NA	NA	NA	NA	NA	NA	NA	17	0.0036	0.0212046	0.72966	0.47522
chr2	Super-Scaffold_1	82802001	82802500	NA	NA	NA	NA	NA	NA	NA	NA	NA	NA	NA	NA	NA	NA	NA	10	0.0014	0.0116621	0.70567	0.29329	10	0.002	0.0133561	0.67998	0.20295	NA	NA	NA	NA	NA
chr2	Super-Scaffold_1	82810001	82810500	NA	NA	NA	NA	NA	NA	NA	NA	NA	NA	13	3.9e-05	0.000987542	0.5877	0.87325	NA	NA	NA	NA	NA	NA	NA	NA	NA	NA	NA	NA	NA	NA	NA
chr2	Super-Scaffold_1	82824001	82824500	NA	NA	NA	NA	NA	NA	NA	NA	NA	NA	11	4.7e-05	0.00109917	0.49392	0.8602	NA	NA	NA	NA	NA	NA	NA	NA	NA	NA	NA	NA	NA	NA	NA
chr2	Super-Scaffold_1	82834501	82835000	NA	NA	NA	NA	NA	NA	NA	NA	NA	NA	NA	NA	NA	NA	NA	12	3.4e-05	0.00138988	0.41667	0.94444	NA	NA	NA	NA	NA	NA	NA	NA	NA	NA
chr2	Super-Scaffold_1	82835001	82835500	NA	NA	NA	NA	NA	NA	NA	NA	NA	NA	NA	NA	NA	NA	NA	NA	NA	NA	NA	NA	10	0.0052	0.0281668	0.74443	0.50265	14	0.0044	0.0248834	0.81384	0.6089
chr2	Super-Scaffold_1	82835251	82835750	NA	NA	NA	NA	NA	NA	NA	NA	NA	NA	NA	NA	NA	NA	NA	NA	NA	NA	NA	NA	11	0.0051	0.0277513	0.73736	0.42905	NA	NA	NA	NA	NA
chr2	Super-Scaffold_1	82843001	82843500	11	0.00015	0.00282511	0.30227	0.68963	NA	NA	NA	NA	NA	NA	NA	NA	NA	NA	NA	NA	NA	NA	NA	NA	NA	NA	NA	NA	10	0.0034	0.0202211	0.47631	0.83108
chr2	Super-Scaffold_1	82844001	82844500	11	0.0016	0.0116017	0.67603	0.21878	NA	NA	NA	NA	NA	NA	NA	NA	NA	NA	NA	NA	NA	NA	NA	NA	NA	NA	NA	NA	NA	NA	NA	NA	NA
chr2	Super-Scaffold_1	82856751	82857250	NA	NA	NA	NA	NA	22	0.0019	0.0128462	0.52326	0.75388	NA	NA	NA	NA	NA	NA	NA	NA	NA	NA	NA	NA	NA	NA	NA	NA	NA	NA	NA	NA
chr2	Super-Scaffold_1	82865251	82865750	NA	NA	NA	NA	NA	10	4e-05	0.00129079	0.57327	0.20134	NA	NA	NA	NA	NA	12	0.0031	0.0204809	0.42886	0.74644	NA	NA	NA	NA	NA	NA	NA	NA	NA	NA
chr2	Super-Scaffold_1	82866251	82866750	NA	NA	NA	NA	NA	NA	NA	NA	NA	NA	21	2.8e-07	4.04419e-05	0.39331	0.17789	NA	NA	NA	NA	NA	NA	NA	NA	NA	NA	NA	NA	NA	NA	NA
chr2	Super-Scaffold_1	82870001	82870500	11	0.0013	0.0101015	0.60134	0.96212	NA	NA	NA	NA	NA	NA	NA	NA	NA	NA	NA	NA	NA	NA	NA	NA	NA	NA	NA	NA	NA	NA	NA	NA	NA
chr2	Super-Scaffold_1	82876251	82876750	11	0.0038	0.0220623	0.44304	0.69621	NA	NA	NA	NA	NA	NA	NA	NA	NA	NA	NA	NA	NA	NA	NA	NA	NA	NA	NA	NA	NA	NA	NA	NA	NA
chr2	Super-Scaffold_1	82878501	82879000	NA	NA	NA	NA	NA	NA	NA	NA	NA	NA	NA	NA	NA	NA	NA	NA	NA	NA	NA	NA	NA	NA	NA	NA	NA	13	0.00024	0.00356069	0.47291	0.85679
chr2	Super-Scaffold_1	82878751	82879250	NA	NA	NA	NA	NA	NA	NA	NA	NA	NA	NA	NA	NA	NA	NA	NA	NA	NA	NA	NA	NA	NA	NA	NA	NA	14	0.00027	0.00383624	0.53016	0.91464
chr2	Super-Scaffold_1	82885001	82885500	13	0.0003	0.00421866	0.73631	0.42435	NA	NA	NA	NA	NA	NA	NA	NA	NA	NA	NA	NA	NA	NA	NA	NA	NA	NA	NA	NA	NA	NA	NA	NA	NA
chr2	Super-Scaffold_1	82896251	82896750	NA	NA	NA	NA	NA	NA	NA	NA	NA	NA	NA	NA	NA	NA	NA	NA	NA	NA	NA	NA	NA	NA	NA	NA	NA	13	0.0041	0.0234647	0.53354	0.26331
chr2	Super-Scaffold_1	82900751	82901250	NA	NA	NA	NA	NA	NA	NA	NA	NA	NA	NA	NA	NA	NA	NA	17	0.00012	0.00278463	0.53811	0.7868	NA	NA	NA	NA	NA	NA	NA	NA	NA	NA
chr2	Super-Scaffold_1	82909001	82909500	NA	NA	NA	NA	NA	NA	NA	NA	NA	NA	NA	NA	NA	NA	NA	21	0.0022	0.0159419	0.66882	0.4596	NA	NA	NA	NA	NA	NA	NA	NA	NA	NA
chr2	Super-Scaffold_1	82909251	82909750	NA	NA	NA	NA	NA	NA	NA	NA	NA	NA	NA	NA	NA	NA	NA	21	0.00042	0.00562753	0.60868	0.32542	NA	NA	NA	NA	NA	NA	NA	NA	NA	NA
chr2	Super-Scaffold_1	82910001	82910500	NA	NA	NA	NA	NA	NA	NA	NA	NA	NA	NA	NA	NA	NA	NA	14	0.0015	0.0122411	0.59284	0.19513	NA	NA	NA	NA	NA	NA	NA	NA	NA	NA
chr2	Super-Scaffold_1	82910251	82910750	NA	NA	NA	NA	NA	NA	NA	NA	NA	NA	NA	NA	NA	NA	NA	18	0.00015	0.00315858	0.66235	0.2846	14	0.0083	0.0421785	0.53343	0.3243	NA	NA	NA	NA	NA
chr2	Super-Scaffold_1	82914501	82915000	NA	NA	NA	NA	NA	NA	NA	NA	NA	NA	NA	NA	NA	NA	NA	NA	NA	NA	NA	NA	11	0.00055	0.00581616	0.4052	0.79139	NA	NA	NA	NA	NA
chr2	Super-Scaffold_1	82917501	82918000	NA	NA	NA	NA	NA	NA	NA	NA	NA	NA	NA	NA	NA	NA	NA	NA	NA	NA	NA	NA	NA	NA	NA	NA	NA	10	0.0047	0.0262318	0.70683	0.39063
chr2	Super-Scaffold_1	82919501	82920000	NA	NA	NA	NA	NA	NA	NA	NA	NA	NA	21	0.0038	0.0178046	0.3421	0.55987	NA	NA	NA	NA	NA	NA	NA	NA	NA	NA	NA	NA	NA	NA	NA
chr2	Super-Scaffold_1	82930501	82931000	NA	NA	NA	NA	NA	NA	NA	NA	NA	NA	13	0.00044	0.00405322	0.17031	0.48057	NA	NA	NA	NA	NA	NA	NA	NA	NA	NA	NA	NA	NA	NA	NA
chr2	Super-Scaffold_1	82934501	82935000	NA	NA	NA	NA	NA	NA	NA	NA	NA	NA	NA	NA	NA	NA	NA	15	0.0025	0.0175233	0.54452	0.78637	NA	NA	NA	NA	NA	NA	NA	NA	NA	NA
chr2	Super-Scaffold_1	82943251	82943750	16	2.5e-05	0.00100638	0.27445	0.70431	NA	NA	NA	NA	NA	NA	NA	NA	NA	NA	17	1.9e-05	0.000971323	0.55641	0.28725	NA	NA	NA	NA	NA	NA	NA	NA	NA	NA
chr2	Super-Scaffold_1	82943501	82944000	13	0.0034	0.0201843	0.19777	0.66465	NA	NA	NA	NA	NA	NA	NA	NA	NA	NA	12	1.6e-08	6.84368e-06	0.76047	0.18396	NA	NA	NA	NA	NA	NA	NA	NA	NA	NA
chr2	Super-Scaffold_1	82945001	82945500	NA	NA	NA	NA	NA	NA	NA	NA	NA	NA	NA	NA	NA	NA	NA	NA	NA	NA	NA	NA	NA	NA	NA	NA	NA	11	0.0067	0.0353431	0.51489	0.86348
chr2	Super-Scaffold_1	82950501	82951000	NA	NA	NA	NA	NA	10	0.0011	0.00880938	0.39376	0.70415	NA	NA	NA	NA	NA	NA	NA	NA	NA	NA	NA	NA	NA	NA	NA	NA	NA	NA	NA	NA
chr2	Super-Scaffold_1	82954251	82954750	18	0.0048	0.0266637	0.52125	0.7274	NA	NA	NA	NA	NA	NA	NA	NA	NA	NA	19	8.3e-06	0.000600974	0.82902	0.49699	NA	NA	NA	NA	NA	NA	NA	NA	NA	NA
chr2	Super-Scaffold_1	82966001	82966500	NA	NA	NA	NA	NA	NA	NA	NA	NA	NA	22	0.00029	0.00314845	0.57103	0.78411	NA	NA	NA	NA	NA	NA	NA	NA	NA	NA	14	0.00021	0.00330458	0.46378	0.82143
chr2	Super-Scaffold_1	82966251	82966750	NA	NA	NA	NA	NA	NA	NA	NA	NA	NA	19	0.0002	0.00254233	0.58087	0.81199	NA	NA	NA	NA	NA	NA	NA	NA	NA	NA	13	0.00017	0.00293211	0.50253	0.85897
chr2	Super-Scaffold_1	82967501	82968000	NA	NA	NA	NA	NA	NA	NA	NA	NA	NA	12	0.00044	0.00405322	0.6225	0.83584	NA	NA	NA	NA	NA	NA	NA	NA	NA	NA	NA	NA	NA	NA	NA
chr2	Super-Scaffold_1	82972501	82973000	NA	NA	NA	NA	NA	17	2e-05	0.000862788	0.13614	0.40916	19	6e-09	2.12362e-06	0.054086	0.49683	15	2e-05	0.00101263	0.092809	0.31296	17	1.7e-05	0.000764945	0.074982	0.32549	NA	NA	NA	NA	NA
chr2	Super-Scaffold_1	82972751	82973250	NA	NA	NA	NA	NA	12	4.7e-10	3.15561e-07	0.042648	0.45465	13	1.5e-10	9.60538e-08	0.064164	0.57229	NA	NA	NA	NA	NA	15	5e-05	0.00145383	0.11961	0.35733	NA	NA	NA	NA	NA
chr2	Super-Scaffold_1	82973001	82973500	17	0.00028	0.00406699	0.44847	0.16753	19	2.7e-05	0.00103356	0.40179	0.18625	NA	NA	NA	NA	NA	NA	NA	NA	NA	NA	NA	NA	NA	NA	NA	NA	NA	NA	NA	NA
chr2	Super-Scaffold_1	82973251	82973750	NA	NA	NA	NA	NA	19	2.7e-05	0.00103356	0.40179	0.18625	NA	NA	NA	NA	NA	NA	NA	NA	NA	NA	NA	NA	NA	NA	NA	NA	NA	NA	NA	NA
chr2	Super-Scaffold_1	82981001	82981500	NA	NA	NA	NA	NA	11	0.00017	0.00294864	0.63105	0.93767	NA	NA	NA	NA	NA	NA	NA	NA	NA	NA	NA	NA	NA	NA	NA	NA	NA	NA	NA	NA
chr2	Super-Scaffold_1	82981251	82981750	NA	NA	NA	NA	NA	12	0.00026	0.00376121	0.60424	0.89194	NA	NA	NA	NA	NA	NA	NA	NA	NA	NA	NA	NA	NA	NA	NA	NA	NA	NA	NA	NA
chr2	Super-Scaffold_1	82986501	82987000	NA	NA	NA	NA	NA	NA	NA	NA	NA	NA	NA	NA	NA	NA	NA	NA	NA	NA	NA	NA	NA	NA	NA	NA	NA	13	0.0098	0.0492633	0.35317	0.63783
chr2	Super-Scaffold_1	82990501	82991000	NA	NA	NA	NA	NA	NA	NA	NA	NA	NA	NA	NA	NA	NA	NA	11	0.0005	0.00624124	0.91775	0.60004	NA	NA	NA	NA	NA	NA	NA	NA	NA	NA
chr2	Super-Scaffold_1	82993001	82993500	10	0.00014	0.00271097	0.87119	0.55878	NA	NA	NA	NA	NA	NA	NA	NA	NA	NA	NA	NA	NA	NA	NA	NA	NA	NA	NA	NA	NA	NA	NA	NA	NA
chr2	Super-Scaffold_1	82998501	82999000	NA	NA	NA	NA	NA	NA	NA	NA	NA	NA	NA	NA	NA	NA	NA	NA	NA	NA	NA	NA	15	0.00082	0.00745701	0.44235	0.69475	13	0.0087	0.044376	0.4331	0.67473
chr2	Super-Scaffold_1	82999501	83000000	12	0.0011	0.009014	0.68726	0.31959	NA	NA	NA	NA	NA	NA	NA	NA	NA	NA	NA	NA	NA	NA	NA	NA	NA	NA	NA	NA	NA	NA	NA	NA	NA
chr2	Super-Scaffold_1	83001001	83001500	NA	NA	NA	NA	NA	NA	NA	NA	NA	NA	NA	NA	NA	NA	NA	NA	NA	NA	NA	NA	NA	NA	NA	NA	NA	10	0.0036	0.0212046	0.66725	0.35324
chr2	Super-Scaffold_1	83001251	83001750	NA	NA	NA	NA	NA	12	0.0028	0.0170237	0.35598	0.64985	NA	NA	NA	NA	NA	NA	NA	NA	NA	NA	NA	NA	NA	NA	NA	NA	NA	NA	NA	NA
chr2	Super-Scaffold_1	83015001	83015500	NA	NA	NA	NA	NA	NA	NA	NA	NA	NA	NA	NA	NA	NA	NA	NA	NA	NA	NA	NA	13	0.0041	0.0232093	0.69205	0.91849	NA	NA	NA	NA	NA
chr2	Super-Scaffold_1	83024501	83025000	NA	NA	NA	NA	NA	NA	NA	NA	NA	NA	NA	NA	NA	NA	NA	15	0.00026	0.00430414	0.8629	0.53854	NA	NA	NA	NA	NA	NA	NA	NA	NA	NA
chr2	Super-Scaffold_1	83033501	83034000	NA	NA	NA	NA	NA	NA	NA	NA	NA	NA	NA	NA	NA	NA	NA	NA	NA	NA	NA	NA	NA	NA	NA	NA	NA	11	0.00031	0.00414014	0.18887	0.67136
chr2	Super-Scaffold_1	83086751	83087250	NA	NA	NA	NA	NA	NA	NA	NA	NA	NA	22	0.0001	0.00167826	0.63686	0.88338	NA	NA	NA	NA	NA	NA	NA	NA	NA	NA	NA	NA	NA	NA	NA
chr2	Super-Scaffold_1	83087001	83087500	NA	NA	NA	NA	NA	NA	NA	NA	NA	NA	15	0.00041	0.00386888	0.58574	0.90201	NA	NA	NA	NA	NA	NA	NA	NA	NA	NA	NA	NA	NA	NA	NA
chr2	Super-Scaffold_1	83100751	83101250	13	0.00074	0.00715221	0.46765	0.79613	NA	NA	NA	NA	NA	12	0.0007	0.00538299	0.41133	0.76786	NA	NA	NA	NA	NA	NA	NA	NA	NA	NA	NA	NA	NA	NA	NA
chr2	Super-Scaffold_1	83101001	83101500	12	0.00017	0.00304248	0.54525	0.89723	13	0.00027	0.0038735	0.53151	0.85562	12	0.00016	0.00222426	0.46002	0.84981	NA	NA	NA	NA	NA	NA	NA	NA	NA	NA	NA	NA	NA	NA	NA
chr2	Super-Scaffold_1	83119751	83120250	NA	NA	NA	NA	NA	NA	NA	NA	NA	NA	NA	NA	NA	NA	NA	11	0.0053	0.0314115	0.61714	0.84548	NA	NA	NA	NA	NA	NA	NA	NA	NA	NA
chr2	Super-Scaffold_1	83136751	83137250	16	0.00031	0.00428959	0.66856	0.89934	NA	NA	NA	NA	NA	NA	NA	NA	NA	NA	NA	NA	NA	NA	NA	NA	NA	NA	NA	NA	NA	NA	NA	NA	NA
chr2	Super-Scaffold_1	83173251	83173750	11	0.0034	0.0201843	0.8415	0.48516	25	0.00031	0.00416676	0.76378	0.4905	NA	NA	NA	NA	NA	NA	NA	NA	NA	NA	NA	NA	NA	NA	NA	NA	NA	NA	NA	NA
chr2	Super-Scaffold_1	83184251	83184750	NA	NA	NA	NA	NA	NA	NA	NA	NA	NA	NA	NA	NA	NA	NA	NA	NA	NA	NA	NA	11	0.00021	0.00333394	0.59622	0.83919	10	0.0023	0.0150067	0.66377	0.91667
chr2	Super-Scaffold_1	83184501	83185000	NA	NA	NA	NA	NA	NA	NA	NA	NA	NA	NA	NA	NA	NA	NA	NA	NA	NA	NA	NA	10	0.002	0.0133561	0.61681	0.90024	NA	NA	NA	NA	NA
chr2	Super-Scaffold_1	83193001	83193500	NA	NA	NA	NA	NA	NA	NA	NA	NA	NA	NA	NA	NA	NA	NA	NA	NA	NA	NA	NA	NA	NA	NA	NA	NA	22	0.00013	0.0025147	0.48393	0.25507
chr2	Super-Scaffold_1	83215001	83215500	NA	NA	NA	NA	NA	10	0.0024	0.0151618	0.70038	0.92197	10	0.00064	0.00508029	0.65203	0.92001	NA	NA	NA	NA	NA	NA	NA	NA	NA	NA	NA	NA	NA	NA	NA
chr2	Super-Scaffold_1	83221001	83221500	NA	NA	NA	NA	NA	NA	NA	NA	NA	NA	21	0.0074	0.03128	0.50325	0.70887	NA	NA	NA	NA	NA	NA	NA	NA	NA	NA	NA	NA	NA	NA	NA
chr2	Super-Scaffold_1	83241251	83241750	13	5.6e-08	1.80869e-05	0.39574	0.091798	NA	NA	NA	NA	NA	10	5.8e-05	0.00124667	0.44027	0.13057	NA	NA	NA	NA	NA	NA	NA	NA	NA	NA	NA	NA	NA	NA	NA
chr2	Super-Scaffold_1	83245001	83245500	NA	NA	NA	NA	NA	NA	NA	NA	NA	NA	NA	NA	NA	NA	NA	NA	NA	NA	NA	NA	NA	NA	NA	NA	NA	16	7.1e-06	0.000447159	0.50379	0.83391
chr2	Super-Scaffold_1	83245251	83245750	NA	NA	NA	NA	NA	NA	NA	NA	NA	NA	NA	NA	NA	NA	NA	NA	NA	NA	NA	NA	NA	NA	NA	NA	NA	19	6.9e-06	0.000439561	0.53691	0.88411
chr2	Super-Scaffold_1	83246501	83247000	NA	NA	NA	NA	NA	NA	NA	NA	NA	NA	NA	NA	NA	NA	NA	NA	NA	NA	NA	NA	31	0.007	0.0363424	0.72693	0.93226	25	0.00045	0.00516975	0.63941	0.95618
chr2	Super-Scaffold_1	83250001	83250500	NA	NA	NA	NA	NA	11	0.0016	0.0113688	0.57772	0.86168	NA	NA	NA	NA	NA	NA	NA	NA	NA	NA	NA	NA	NA	NA	NA	NA	NA	NA	NA	NA
chr2	Super-Scaffold_1	83250251	83250750	NA	NA	NA	NA	NA	10	4.2e-05	0.00132711	0.32049	0.83537	NA	NA	NA	NA	NA	NA	NA	NA	NA	NA	NA	NA	NA	NA	NA	NA	NA	NA	NA	NA
chr2	Super-Scaffold_1	83253001	83253500	16	0.00061	0.0063572	0.40512	0.63998	NA	NA	NA	NA	NA	NA	NA	NA	NA	NA	16	0.0019	0.0144208	0.5917	0.36446	NA	NA	NA	NA	NA	NA	NA	NA	NA	NA
chr2	Super-Scaffold_1	83253251	83253750	14	0.00079	0.00743693	0.3499	0.60985	NA	NA	NA	NA	NA	NA	NA	NA	NA	NA	14	0.0012	0.0105415	0.56909	0.32724	NA	NA	NA	NA	NA	NA	NA	NA	NA	NA
chr2	Super-Scaffold_1	83279251	83279750	NA	NA	NA	NA	NA	NA	NA	NA	NA	NA	24	5.3e-07	6.25287e-05	0.62827	0.87231	NA	NA	NA	NA	NA	24	4.7e-07	7.01719e-05	0.61452	0.86792	NA	NA	NA	NA	NA
chr2	Super-Scaffold_1	83279501	83280000	NA	NA	NA	NA	NA	NA	NA	NA	NA	NA	21	6.2e-08	1.27194e-05	0.60438	0.88597	NA	NA	NA	NA	NA	22	2.3e-06	0.000209884	0.62251	0.86472	NA	NA	NA	NA	NA
chr2	Super-Scaffold_1	83283751	83284250	NA	NA	NA	NA	NA	NA	NA	NA	NA	NA	NA	NA	NA	NA	NA	NA	NA	NA	NA	NA	NA	NA	NA	NA	NA	11	0.0084	0.04306	0.34227	0.69697
chr2	Super-Scaffold_1	83284751	83285250	NA	NA	NA	NA	NA	NA	NA	NA	NA	NA	NA	NA	NA	NA	NA	NA	NA	NA	NA	NA	13	0.0001	0.00213576	0.40753	0.13609	NA	NA	NA	NA	NA
chr2	Super-Scaffold_1	83304501	83305000	NA	NA	NA	NA	NA	NA	NA	NA	NA	NA	NA	NA	NA	NA	NA	10	0.0034	0.0219716	0.64668	0.91053	NA	NA	NA	NA	NA	NA	NA	NA	NA	NA
chr2	Super-Scaffold_1	83369751	83370250	NA	NA	NA	NA	NA	13	0.002	0.0132745	0.90428	0.70273	NA	NA	NA	NA	NA	NA	NA	NA	NA	NA	NA	NA	NA	NA	NA	NA	NA	NA	NA	NA
chr2	Super-Scaffold_1	83411501	83412000	NA	NA	NA	NA	NA	NA	NA	NA	NA	NA	NA	NA	NA	NA	NA	NA	NA	NA	NA	NA	NA	NA	NA	NA	NA	16	0.0028	0.017398	0.43226	0.65002
chr2	Super-Scaffold_1	83436251	83436750	NA	NA	NA	NA	NA	NA	NA	NA	NA	NA	19	0.0001	0.00167826	0.57694	0.85969	NA	NA	NA	NA	NA	NA	NA	NA	NA	NA	NA	NA	NA	NA	NA
chr2	Super-Scaffold_1	83436501	83437000	NA	NA	NA	NA	NA	NA	NA	NA	NA	NA	15	0.0019	0.0104907	0.53718	0.86891	NA	NA	NA	NA	NA	NA	NA	NA	NA	NA	16	0.0012	0.00950511	0.53205	0.86193
chr2	Super-Scaffold_1	83441251	83441750	NA	NA	NA	NA	NA	NA	NA	NA	NA	NA	NA	NA	NA	NA	NA	NA	NA	NA	NA	NA	10	0.00054	0.00576267	0.62059	0.92198	NA	NA	NA	NA	NA
chr2	Super-Scaffold_1	83444751	83445250	NA	NA	NA	NA	NA	NA	NA	NA	NA	NA	NA	NA	NA	NA	NA	NA	NA	NA	NA	NA	NA	NA	NA	NA	NA	10	0.00028	0.0039047	0.96943	0.52231
chr2	Super-Scaffold_1	83445001	83445500	NA	NA	NA	NA	NA	NA	NA	NA	NA	NA	NA	NA	NA	NA	NA	NA	NA	NA	NA	NA	NA	NA	NA	NA	NA	12	0.0016	0.0115451	0.93083	0.58315
chr2	Super-Scaffold_1	83453501	83454000	NA	NA	NA	NA	NA	NA	NA	NA	NA	NA	NA	NA	NA	NA	NA	NA	NA	NA	NA	NA	11	0.0016	0.0114164	0.66741	0.40116	NA	NA	NA	NA	NA
chr2	Super-Scaffold_1	83459001	83459500	NA	NA	NA	NA	NA	NA	NA	NA	NA	NA	17	0.00046	0.00415625	0.6062	0.88478	NA	NA	NA	NA	NA	NA	NA	NA	NA	NA	NA	NA	NA	NA	NA
chr2	Super-Scaffold_1	83463751	83464250	NA	NA	NA	NA	NA	NA	NA	NA	NA	NA	NA	NA	NA	NA	NA	NA	NA	NA	NA	NA	10	8.4e-05	0.00195827	0.63683	0.25117	NA	NA	NA	NA	NA
chr2	Super-Scaffold_1	83472501	83473000	NA	NA	NA	NA	NA	13	0.0011	0.00880938	0.50076	0.74656	NA	NA	NA	NA	NA	NA	NA	NA	NA	NA	NA	NA	NA	NA	NA	NA	NA	NA	NA	NA
chr2	Super-Scaffold_1	83478001	83478500	NA	NA	NA	NA	NA	NA	NA	NA	NA	NA	13	0.0029	0.0143873	0.60912	0.89787	NA	NA	NA	NA	NA	NA	NA	NA	NA	NA	NA	NA	NA	NA	NA
chr2	Super-Scaffold_1	83491751	83492250	NA	NA	NA	NA	NA	NA	NA	NA	NA	NA	NA	NA	NA	NA	NA	10	0.0036	0.0229931	0.54174	0.84407	NA	NA	NA	NA	NA	NA	NA	NA	NA	NA
chr2	Super-Scaffold_1	83504501	83505000	NA	NA	NA	NA	NA	NA	NA	NA	NA	NA	NA	NA	NA	NA	NA	NA	NA	NA	NA	NA	13	0.00043	0.00502917	0.51947	0.85771	NA	NA	NA	NA	NA
chr2	Super-Scaffold_1	83527751	83528250	NA	NA	NA	NA	NA	NA	NA	NA	NA	NA	NA	NA	NA	NA	NA	NA	NA	NA	NA	NA	13	0.0017	0.0119083	0.811	0.59392	NA	NA	NA	NA	NA
chr2	Super-Scaffold_1	83528001	83528500	NA	NA	NA	NA	NA	NA	NA	NA	NA	NA	13	0.0029	0.0143873	0.72457	0.46984	NA	NA	NA	NA	NA	NA	NA	NA	NA	NA	NA	NA	NA	NA	NA
chr2	Super-Scaffold_1	83567251	83567750	NA	NA	NA	NA	NA	NA	NA	NA	NA	NA	10	0.0034	0.016257	0.63333	0.88955	NA	NA	NA	NA	NA	NA	NA	NA	NA	NA	NA	NA	NA	NA	NA
chr2	Super-Scaffold_1	83571751	83572250	10	3.1e-05	0.00115243	0.60833	0.9141	NA	NA	NA	NA	NA	NA	NA	NA	NA	NA	NA	NA	NA	NA	NA	NA	NA	NA	NA	NA	NA	NA	NA	NA	NA
chr2	Super-Scaffold_1	83572251	83572750	NA	NA	NA	NA	NA	NA	NA	NA	NA	NA	NA	NA	NA	NA	NA	NA	NA	NA	NA	NA	NA	NA	NA	NA	NA	11	0.0016	0.0115451	0.50076	0.74845
chr2	Super-Scaffold_1	83578751	83579250	21	0.0031	0.0187931	0.57041	0.78693	NA	NA	NA	NA	NA	NA	NA	NA	NA	NA	17	0.00032	0.00482119	0.96168	0.6592	NA	NA	NA	NA	NA	NA	NA	NA	NA	NA
chr2	Super-Scaffold_1	83579001	83579500	16	0.00014	0.00271097	0.48854	0.81056	NA	NA	NA	NA	NA	NA	NA	NA	NA	NA	13	4.6e-06	0.000414981	0.97553	0.55434	NA	NA	NA	NA	NA	NA	NA	NA	NA	NA
chr2	Super-Scaffold_1	83594001	83594500	NA	NA	NA	NA	NA	NA	NA	NA	NA	NA	20	0.0023	0.012066	0.66686	0.91795	NA	NA	NA	NA	NA	NA	NA	NA	NA	NA	NA	NA	NA	NA	NA
chr2	Super-Scaffold_1	83637501	83638000	NA	NA	NA	NA	NA	NA	NA	NA	NA	NA	11	0.0008	0.00584486	0.57124	0.8375	NA	NA	NA	NA	NA	NA	NA	NA	NA	NA	NA	NA	NA	NA	NA
chr2	Super-Scaffold_1	83645251	83645750	NA	NA	NA	NA	NA	NA	NA	NA	NA	NA	NA	NA	NA	NA	NA	NA	NA	NA	NA	NA	13	0.0036	0.0209242	0.8693	0.64293	NA	NA	NA	NA	NA
chr2	Super-Scaffold_1	83645501	83646000	NA	NA	NA	NA	NA	NA	NA	NA	NA	NA	NA	NA	NA	NA	NA	NA	NA	NA	NA	NA	21	0.0004	0.00482605	0.8343	0.58991	NA	NA	NA	NA	NA
chr2	Super-Scaffold_1	83646001	83646500	15	0.0017	0.0120941	0.44162	0.64975	NA	NA	NA	NA	NA	NA	NA	NA	NA	NA	NA	NA	NA	NA	NA	NA	NA	NA	NA	NA	NA	NA	NA	NA	NA
chr2	Super-Scaffold_1	83655501	83656000	NA	NA	NA	NA	NA	NA	NA	NA	NA	NA	15	0.00028	0.00309293	0.58713	0.81344	NA	NA	NA	NA	NA	16	0.00059	0.00608239	0.55044	0.76188	NA	NA	NA	NA	NA
chr2	Super-Scaffold_1	83655751	83656250	NA	NA	NA	NA	NA	NA	NA	NA	NA	NA	10	4.6e-06	0.000269771	0.49257	0.89077	NA	NA	NA	NA	NA	10	5.4e-05	0.00152026	0.4259	0.78319	NA	NA	NA	NA	NA
chr2	Super-Scaffold_1	83684751	83685250	NA	NA	NA	NA	NA	NA	NA	NA	NA	NA	NA	NA	NA	NA	NA	NA	NA	NA	NA	NA	NA	NA	NA	NA	NA	11	0.0098	0.0492633	0.52345	0.79038
chr2	Super-Scaffold_1	83689001	83689500	10	0.00021	0.00342776	0.60025	0.847	NA	NA	NA	NA	NA	NA	NA	NA	NA	NA	NA	NA	NA	NA	NA	NA	NA	NA	NA	NA	NA	NA	NA	NA	NA
chr2	Super-Scaffold_1	83692251	83692750	12	0.0011	0.009014	0.61695	0.85128	NA	NA	NA	NA	NA	NA	NA	NA	NA	NA	NA	NA	NA	NA	NA	NA	NA	NA	NA	NA	NA	NA	NA	NA	NA
chr2	Super-Scaffold_1	83722751	83723250	NA	NA	NA	NA	NA	NA	NA	NA	NA	NA	NA	NA	NA	NA	NA	15	0.00073	0.00783936	0.60873	0.34207	NA	NA	NA	NA	NA	NA	NA	NA	NA	NA
chr2	Super-Scaffold_1	83797001	83797500	NA	NA	NA	NA	NA	NA	NA	NA	NA	NA	NA	NA	NA	NA	NA	NA	NA	NA	NA	NA	NA	NA	NA	NA	NA	13	0.00099	0.00839703	0.51066	0.80644
chr2	Super-Scaffold_1	83797251	83797750	NA	NA	NA	NA	NA	NA	NA	NA	NA	NA	NA	NA	NA	NA	NA	NA	NA	NA	NA	NA	NA	NA	NA	NA	NA	11	0.00018	0.0030163	0.54348	0.88071
chr2	Super-Scaffold_1	83801001	83801500	NA	NA	NA	NA	NA	NA	NA	NA	NA	NA	12	0.0026	0.013238	0.4513	0.73506	NA	NA	NA	NA	NA	NA	NA	NA	NA	NA	NA	NA	NA	NA	NA
chr2	Super-Scaffold_1	83838001	83838500	NA	NA	NA	NA	NA	14	0.0053	0.0283111	0.53286	0.79822	NA	NA	NA	NA	NA	NA	NA	NA	NA	NA	NA	NA	NA	NA	NA	NA	NA	NA	NA	NA
chr2	Super-Scaffold_1	83839001	83839500	NA	NA	NA	NA	NA	NA	NA	NA	NA	NA	13	0.0015	0.00886634	0.58326	0.32713	NA	NA	NA	NA	NA	NA	NA	NA	NA	NA	NA	NA	NA	NA	NA
chr2	Super-Scaffold_1	83849251	83849750	NA	NA	NA	NA	NA	NA	NA	NA	NA	NA	14	0.00021	0.00261161	0.51727	0.8707	NA	NA	NA	NA	NA	NA	NA	NA	NA	NA	NA	NA	NA	NA	NA
chr2	Super-Scaffold_1	83863001	83863500	NA	NA	NA	NA	NA	NA	NA	NA	NA	NA	NA	NA	NA	NA	NA	13	0.0015	0.0122411	0.92118	0.66116	NA	NA	NA	NA	NA	NA	NA	NA	NA	NA
chr2	Super-Scaffold_1	83900001	83900500	NA	NA	NA	NA	NA	NA	NA	NA	NA	NA	12	0.0005	0.00437113	0.73022	0.94596	NA	NA	NA	NA	NA	NA	NA	NA	NA	NA	NA	NA	NA	NA	NA
chr2	Super-Scaffold_1	83917001	83917500	NA	NA	NA	NA	NA	NA	NA	NA	NA	NA	NA	NA	NA	NA	NA	10	0.0052	0.0308949	0.39779	0.68819	NA	NA	NA	NA	NA	NA	NA	NA	NA	NA
chr2	Super-Scaffold_1	83949251	83949750	NA	NA	NA	NA	NA	10	0.0001	0.0021722	0.48564	0.84785	NA	NA	NA	NA	NA	NA	NA	NA	NA	NA	NA	NA	NA	NA	NA	NA	NA	NA	NA	NA
chr2	Super-Scaffold_1	83949501	83950000	14	0.0007	0.00692573	0.59525	0.84324	14	9.5e-06	0.000550146	0.52494	0.89486	NA	NA	NA	NA	NA	NA	NA	NA	NA	NA	NA	NA	NA	NA	NA	NA	NA	NA	NA	NA
chr2	Super-Scaffold_1	83989501	83990000	NA	NA	NA	NA	NA	NA	NA	NA	NA	NA	NA	NA	NA	NA	NA	NA	NA	NA	NA	NA	14	0.00082	0.00745701	0.83382	0.60424	NA	NA	NA	NA	NA
chr2	Super-Scaffold_1	83999251	83999750	NA	NA	NA	NA	NA	11	0.0098	0.0481405	0.18941	0.54848	NA	NA	NA	NA	NA	NA	NA	NA	NA	NA	NA	NA	NA	NA	NA	NA	NA	NA	NA	NA
chr2	Super-Scaffold_1	84054001	84054500	NA	NA	NA	NA	NA	NA	NA	NA	NA	NA	26	0.0019	0.0104907	0.75422	0.96752	NA	NA	NA	NA	NA	NA	NA	NA	NA	NA	NA	NA	NA	NA	NA
chr2	Super-Scaffold_1	84074251	84074750	NA	NA	NA	NA	NA	NA	NA	NA	NA	NA	NA	NA	NA	NA	NA	13	1.8e-07	4.27913e-05	0.46872	0.064103	NA	NA	NA	NA	NA	NA	NA	NA	NA	NA
chr2	Super-Scaffold_1	84074501	84075000	NA	NA	NA	NA	NA	NA	NA	NA	NA	NA	NA	NA	NA	NA	NA	14	4e-05	0.0015365	0.58405	0.21268	NA	NA	NA	NA	NA	NA	NA	NA	NA	NA
chr2	Super-Scaffold_1	84080251	84080750	11	0.00019	0.00322732	0.64328	0.91918	NA	NA	NA	NA	NA	11	0.0034	0.016257	0.70246	0.91918	NA	NA	NA	NA	NA	NA	NA	NA	NA	NA	NA	NA	NA	NA	NA
chr2	Super-Scaffold_1	84116001	84116500	NA	NA	NA	NA	NA	NA	NA	NA	NA	NA	NA	NA	NA	NA	NA	NA	NA	NA	NA	NA	NA	NA	NA	NA	NA	19	2.6e-05	0.000988107	0.55888	0.87632
chr2	Super-Scaffold_1	84117001	84117500	NA	NA	NA	NA	NA	NA	NA	NA	NA	NA	NA	NA	NA	NA	NA	NA	NA	NA	NA	NA	10	0.0018	0.0124164	0.58866	0.94115	NA	NA	NA	NA	NA
chr2	Super-Scaffold_1	84125251	84125750	NA	NA	NA	NA	NA	NA	NA	NA	NA	NA	NA	NA	NA	NA	NA	NA	NA	NA	NA	NA	NA	NA	NA	NA	NA	10	0.00067	0.00659124	0.54644	0.88906
chr2	Super-Scaffold_1	84127251	84127750	10	0.0089	0.0451199	0.51795	0.72262	NA	NA	NA	NA	NA	NA	NA	NA	NA	NA	NA	NA	NA	NA	NA	NA	NA	NA	NA	NA	NA	NA	NA	NA	NA
chr2	Super-Scaffold_1	84187501	84188000	10	0.00039	0.00488082	0.91996	0.67714	NA	NA	NA	NA	NA	NA	NA	NA	NA	NA	NA	NA	NA	NA	NA	NA	NA	NA	NA	NA	NA	NA	NA	NA	NA
chr2	Super-Scaffold_1	84197751	84198250	NA	NA	NA	NA	NA	NA	NA	NA	NA	NA	NA	NA	NA	NA	NA	19	0.00038	0.00533145	0.9883	0.73746	NA	NA	NA	NA	NA	NA	NA	NA	NA	NA
chr2	Super-Scaffold_1	84215751	84216250	NA	NA	NA	NA	NA	NA	NA	NA	NA	NA	15	3.5e-13	4.21453e-10	0.25582	0.044445	NA	NA	NA	NA	NA	NA	NA	NA	NA	NA	NA	NA	NA	NA	NA
chr2	Super-Scaffold_1	84259501	84260000	NA	NA	NA	NA	NA	13	0.00052	0.00561961	0.49838	0.72436	NA	NA	NA	NA	NA	NA	NA	NA	NA	NA	NA	NA	NA	NA	NA	NA	NA	NA	NA	NA
chr2	Super-Scaffold_1	84259751	84260250	NA	NA	NA	NA	NA	10	6.2e-05	0.00167157	0.52674	0.875	NA	NA	NA	NA	NA	NA	NA	NA	NA	NA	NA	NA	NA	NA	NA	NA	NA	NA	NA	NA
chr2	Super-Scaffold_1	84265251	84265750	NA	NA	NA	NA	NA	NA	NA	NA	NA	NA	NA	NA	NA	NA	NA	14	0.00017	0.00339332	0.87798	0.60589	NA	NA	NA	NA	NA	NA	NA	NA	NA	NA
chr2	Super-Scaffold_1	84292001	84292500	NA	NA	NA	NA	NA	NA	NA	NA	NA	NA	12	0.0022	0.0116657	0.63599	0.86438	NA	NA	NA	NA	NA	NA	NA	NA	NA	NA	NA	NA	NA	NA	NA
chr2	Super-Scaffold_1	84298501	84299000	NA	NA	NA	NA	NA	NA	NA	NA	NA	NA	NA	NA	NA	NA	NA	NA	NA	NA	NA	NA	NA	NA	NA	NA	NA	19	0.00035	0.00445982	0.65014	0.929
chr2	Super-Scaffold_1	84301001	84301500	NA	NA	NA	NA	NA	NA	NA	NA	NA	NA	11	0.0029	0.0143873	0.59791	0.87527	NA	NA	NA	NA	NA	NA	NA	NA	NA	NA	NA	NA	NA	NA	NA
chr2	Super-Scaffold_1	84306751	84307250	NA	NA	NA	NA	NA	NA	NA	NA	NA	NA	NA	NA	NA	NA	NA	17	0.0018	0.0138776	0.55944	0.76774	10	0.0093	0.0466123	0.39484	0.67351	NA	NA	NA	NA	NA
chr2	Super-Scaffold_1	84307251	84307750	NA	NA	NA	NA	NA	NA	NA	NA	NA	NA	12	0.0071	0.0301246	0.7911	0.57428	NA	NA	NA	NA	NA	NA	NA	NA	NA	NA	12	0.00013	0.0025147	0.80492	0.37331
chr2	Super-Scaffold_1	84307501	84308000	NA	NA	NA	NA	NA	NA	NA	NA	NA	NA	NA	NA	NA	NA	NA	NA	NA	NA	NA	NA	15	0.00012	0.00238284	0.74831	0.40934	16	0.00019	0.00311001	0.70872	0.40767
chr2	Super-Scaffold_1	84307751	84308250	NA	NA	NA	NA	NA	NA	NA	NA	NA	NA	NA	NA	NA	NA	NA	NA	NA	NA	NA	NA	NA	NA	NA	NA	NA	22	5.2e-06	0.000366688	0.78652	0.44287
chr2	Super-Scaffold_1	84308001	84308500	NA	NA	NA	NA	NA	NA	NA	NA	NA	NA	NA	NA	NA	NA	NA	NA	NA	NA	NA	NA	NA	NA	NA	NA	NA	32	0.00028	0.0039047	0.81999	0.60584
chr2	Super-Scaffold_1	84312251	84312750	NA	NA	NA	NA	NA	NA	NA	NA	NA	NA	14	0.0017	0.00964802	0.64615	0.86262	NA	NA	NA	NA	NA	14	0.0012	0.00940158	0.61853	0.8484	NA	NA	NA	NA	NA
chr2	Super-Scaffold_1	84324001	84324500	NA	NA	NA	NA	NA	NA	NA	NA	NA	NA	NA	NA	NA	NA	NA	NA	NA	NA	NA	NA	13	0.00021	0.00333394	0.35929	0.12821	NA	NA	NA	NA	NA
chr2	Super-Scaffold_1	84324251	84324750	NA	NA	NA	NA	NA	NA	NA	NA	NA	NA	NA	NA	NA	NA	NA	NA	NA	NA	NA	NA	12	0.00048	0.00535934	0.36145	0.13889	NA	NA	NA	NA	NA
chr2	Super-Scaffold_1	84326501	84327000	NA	NA	NA	NA	NA	10	0.0033	0.0193419	0.88057	0.61268	NA	NA	NA	NA	NA	NA	NA	NA	NA	NA	NA	NA	NA	NA	NA	NA	NA	NA	NA	NA
chr2	Super-Scaffold_1	84332001	84332500	24	0.00079	0.00743693	0.53347	0.74407	NA	NA	NA	NA	NA	NA	NA	NA	NA	NA	NA	NA	NA	NA	NA	NA	NA	NA	NA	NA	NA	NA	NA	NA	NA
chr2	Super-Scaffold_1	84334001	84334500	NA	NA	NA	NA	NA	10	0.00028	0.00394844	0.53966	0.863	10	3.1e-05	0.000859635	0.51223	0.863	NA	NA	NA	NA	NA	NA	NA	NA	NA	NA	NA	NA	NA	NA	NA
chr2	Super-Scaffold_1	84334251	84334750	NA	NA	NA	NA	NA	12	0.00013	0.00252572	0.47936	0.82103	12	0.00024	0.00281948	0.51019	0.82103	NA	NA	NA	NA	NA	NA	NA	NA	NA	NA	NA	NA	NA	NA	NA
chr2	Super-Scaffold_1	84340251	84340750	NA	NA	NA	NA	NA	NA	NA	NA	NA	NA	NA	NA	NA	NA	NA	NA	NA	NA	NA	NA	11	0.0005	0.00550169	0.51343	0.84398	NA	NA	NA	NA	NA
chr2	Super-Scaffold_1	84363751	84364250	NA	NA	NA	NA	NA	NA	NA	NA	NA	NA	12	0.00076	0.00566012	0.63646	0.91284	NA	NA	NA	NA	NA	NA	NA	NA	NA	NA	NA	NA	NA	NA	NA
chr2	Super-Scaffold_1	84375251	84375750	NA	NA	NA	NA	NA	NA	NA	NA	NA	NA	17	0.0019	0.0104907	0.59212	0.81103	NA	NA	NA	NA	NA	NA	NA	NA	NA	NA	NA	NA	NA	NA	NA
chr2	Super-Scaffold_1	84376501	84377000	NA	NA	NA	NA	NA	NA	NA	NA	NA	NA	NA	NA	NA	NA	NA	17	0.0013	0.0110919	0.6123	0.89713	NA	NA	NA	NA	NA	NA	NA	NA	NA	NA
chr2	Super-Scaffold_1	84376751	84377250	NA	NA	NA	NA	NA	NA	NA	NA	NA	NA	NA	NA	NA	NA	NA	16	4.6e-05	0.00166155	0.55201	0.89931	NA	NA	NA	NA	NA	NA	NA	NA	NA	NA
chr2	Super-Scaffold_1	84377251	84377750	34	0.00016	0.00293949	0.55022	0.86502	NA	NA	NA	NA	NA	NA	NA	NA	NA	NA	NA	NA	NA	NA	NA	NA	NA	NA	NA	NA	NA	NA	NA	NA	NA
chr2	Super-Scaffold_1	84377501	84378000	38	4.9e-05	0.00150536	0.59318	0.90993	NA	NA	NA	NA	NA	NA	NA	NA	NA	NA	NA	NA	NA	NA	NA	NA	NA	NA	NA	NA	NA	NA	NA	NA	NA
chr2	Super-Scaffold_1	84408001	84408500	NA	NA	NA	NA	NA	NA	NA	NA	NA	NA	NA	NA	NA	NA	NA	18	1.9e-06	0.000226329	0.91711	0.59799	NA	NA	NA	NA	NA	NA	NA	NA	NA	NA
chr2	Super-Scaffold_1	84435501	84436000	NA	NA	NA	NA	NA	12	0.0099	0.0485714	0.97222	0.75454	NA	NA	NA	NA	NA	NA	NA	NA	NA	NA	NA	NA	NA	NA	NA	NA	NA	NA	NA	NA
chr2	Super-Scaffold_1	84436001	84436500	NA	NA	NA	NA	NA	NA	NA	NA	NA	NA	19	0.0015	0.00886634	0.64806	0.90354	NA	NA	NA	NA	NA	13	0.0012	0.00940158	0.52945	0.8724	NA	NA	NA	NA	NA
chr2	Super-Scaffold_1	84436251	84436750	NA	NA	NA	NA	NA	NA	NA	NA	NA	NA	18	4.1e-05	0.00101794	0.62075	0.91381	NA	NA	NA	NA	NA	12	5.4e-06	0.000368591	0.47566	0.88504	13	0.00013	0.0025147	0.4418	0.81409
chr2	Super-Scaffold_1	84438751	84439250	NA	NA	NA	NA	NA	NA	NA	NA	NA	NA	NA	NA	NA	NA	NA	NA	NA	NA	NA	NA	NA	NA	NA	NA	NA	22	0.00084	0.00761575	0.53192	0.79192
chr2	Super-Scaffold_1	84439001	84439500	NA	NA	NA	NA	NA	NA	NA	NA	NA	NA	NA	NA	NA	NA	NA	NA	NA	NA	NA	NA	NA	NA	NA	NA	NA	22	0.0019	0.0130818	0.56045	0.84792
chr2	Super-Scaffold_1	84444751	84445250	14	0.0016	0.0116017	0.71826	0.46462	NA	NA	NA	NA	NA	NA	NA	NA	NA	NA	15	0.0065	0.0371924	0.49796	0.71832	13	0.001	0.00832072	0.34251	0.65028	NA	NA	NA	NA	NA
chr2	Super-Scaffold_1	84446001	84446500	NA	NA	NA	NA	NA	NA	NA	NA	NA	NA	NA	NA	NA	NA	NA	NA	NA	NA	NA	NA	NA	NA	NA	NA	NA	12	0.00055	0.00584069	0.57632	0.8338
chr2	Super-Scaffold_1	84446251	84446750	NA	NA	NA	NA	NA	14	0.0012	0.00937044	0.84361	0.64058	NA	NA	NA	NA	NA	NA	NA	NA	NA	NA	NA	NA	NA	NA	NA	17	6.8e-06	0.000434439	0.58699	0.88847
chr2	Super-Scaffold_1	84463751	84464250	NA	NA	NA	NA	NA	NA	NA	NA	NA	NA	NA	NA	NA	NA	NA	16	0.00053	0.00647848	0.59245	0.84359	NA	NA	NA	NA	NA	NA	NA	NA	NA	NA
chr2	Super-Scaffold_1	84464001	84464500	NA	NA	NA	NA	NA	NA	NA	NA	NA	NA	NA	NA	NA	NA	NA	12	9.1e-07	0.000138668	0.54327	0.97159	NA	NA	NA	NA	NA	11	0.00084	0.00761575	0.83809	0.56583
chr2	Super-Scaffold_1	84465251	84465750	NA	NA	NA	NA	NA	NA	NA	NA	NA	NA	NA	NA	NA	NA	NA	NA	NA	NA	NA	NA	NA	NA	NA	NA	NA	13	0.00041	0.00488341	0.66142	0.34117
chr2	Super-Scaffold_1	84465501	84466000	NA	NA	NA	NA	NA	NA	NA	NA	NA	NA	NA	NA	NA	NA	NA	NA	NA	NA	NA	NA	NA	NA	NA	NA	NA	20	0.0071	0.037119	0.63588	0.42146
chr2	Super-Scaffold_1	84467501	84468000	12	0.005	0.0275687	0.88941	0.68419	NA	NA	NA	NA	NA	NA	NA	NA	NA	NA	NA	NA	NA	NA	NA	NA	NA	NA	NA	NA	NA	NA	NA	NA	NA
chr2	Super-Scaffold_1	84470001	84470500	14	0.0069	0.0360836	0.51046	0.79302	NA	NA	NA	NA	NA	NA	NA	NA	NA	NA	NA	NA	NA	NA	NA	NA	NA	NA	NA	NA	NA	NA	NA	NA	NA
chr2	Super-Scaffold_1	84474001	84474500	NA	NA	NA	NA	NA	NA	NA	NA	NA	NA	NA	NA	NA	NA	NA	12	0.0054	0.0318509	0.5282	0.74075	NA	NA	NA	NA	NA	10	9.2e-06	0.000532494	0.92625	0.53905
chr2	Super-Scaffold_1	84474251	84474750	NA	NA	NA	NA	NA	NA	NA	NA	NA	NA	21	0.0019	0.0104907	0.86988	0.64311	NA	NA	NA	NA	NA	NA	NA	NA	NA	NA	22	2.8e-05	0.00102848	0.88279	0.62162
chr2	Super-Scaffold_1	84484501	84485000	NA	NA	NA	NA	NA	NA	NA	NA	NA	NA	NA	NA	NA	NA	NA	17	0.0015	0.0122411	0.77813	0.56528	NA	NA	NA	NA	NA	NA	NA	NA	NA	NA
chr2	Super-Scaffold_1	84486001	84486500	10	0.00098	0.00848307	0.84436	0.50251	NA	NA	NA	NA	NA	NA	NA	NA	NA	NA	NA	NA	NA	NA	NA	NA	NA	NA	NA	NA	NA	NA	NA	NA	NA
chr2	Super-Scaffold_1	84489751	84490250	NA	NA	NA	NA	NA	NA	NA	NA	NA	NA	10	0.00071	0.00542412	0.95873	0.75154	NA	NA	NA	NA	NA	NA	NA	NA	NA	NA	11	0.00052	0.00563997	0.96248	0.71861
chr2	Super-Scaffold_1	84509501	84510000	NA	NA	NA	NA	NA	NA	NA	NA	NA	NA	14	9.1e-06	0.000412149	0.2829	0.65854	NA	NA	NA	NA	NA	NA	NA	NA	NA	NA	14	0.0011	0.00891182	0.2829	0.4888
chr2	Super-Scaffold_1	84522501	84523000	NA	NA	NA	NA	NA	NA	NA	NA	NA	NA	NA	NA	NA	NA	NA	NA	NA	NA	NA	NA	NA	NA	NA	NA	NA	10	0.0011	0.00891182	0.45752	0.19862
chr2	Super-Scaffold_1	84522751	84523250	NA	NA	NA	NA	NA	NA	NA	NA	NA	NA	NA	NA	NA	NA	NA	NA	NA	NA	NA	NA	NA	NA	NA	NA	NA	12	0.0027	0.0168951	0.4266	0.19591
chr2	Super-Scaffold_1	84524001	84524500	NA	NA	NA	NA	NA	NA	NA	NA	NA	NA	12	0.0027	0.0136127	0.52773	0.833	NA	NA	NA	NA	NA	NA	NA	NA	NA	NA	NA	NA	NA	NA	NA
chr2	Super-Scaffold_1	84540751	84541250	NA	NA	NA	NA	NA	NA	NA	NA	NA	NA	NA	NA	NA	NA	NA	NA	NA	NA	NA	NA	NA	NA	NA	NA	NA	12	0.0026	0.0164525	0.58932	0.83666
chr2	Super-Scaffold_1	84549251	84549750	NA	NA	NA	NA	NA	NA	NA	NA	NA	NA	NA	NA	NA	NA	NA	NA	NA	NA	NA	NA	11	0.00029	0.00398645	0.52193	0.81369	NA	NA	NA	NA	NA
chr2	Super-Scaffold_1	84549501	84550000	NA	NA	NA	NA	NA	NA	NA	NA	NA	NA	NA	NA	NA	NA	NA	NA	NA	NA	NA	NA	10	0.00013	0.00251031	0.53302	0.85616	NA	NA	NA	NA	NA
chr2	Super-Scaffold_1	84552001	84552500	10	0.0043	0.0243315	0.5255	0.74886	NA	NA	NA	NA	NA	11	2.8e-05	0.000807155	0.42941	0.78042	NA	NA	NA	NA	NA	NA	NA	NA	NA	NA	NA	NA	NA	NA	NA
chr2	Super-Scaffold_1	84555001	84555500	10	0.00064	0.0065328	0.86583	0.58693	NA	NA	NA	NA	NA	NA	NA	NA	NA	NA	10	0.0016	0.0127482	0.65535	0.86583	10	0.0011	0.00882789	0.62493	0.86583	NA	NA	NA	NA	NA
chr2	Super-Scaffold_1	84555251	84555750	14	0.00087	0.00789162	0.81726	0.58289	NA	NA	NA	NA	NA	NA	NA	NA	NA	NA	NA	NA	NA	NA	NA	14	0.00055	0.00581616	0.55947	0.81726	NA	NA	NA	NA	NA
chr2	Super-Scaffold_1	84561751	84562250	NA	NA	NA	NA	NA	NA	NA	NA	NA	NA	NA	NA	NA	NA	NA	NA	NA	NA	NA	NA	20	0.00025	0.00366876	0.79232	0.56552	NA	NA	NA	NA	NA
chr2	Super-Scaffold_1	84586001	84586500	11	0.0017	0.0120941	0.57898	0.84786	NA	NA	NA	NA	NA	NA	NA	NA	NA	NA	NA	NA	NA	NA	NA	NA	NA	NA	NA	NA	NA	NA	NA	NA	NA
chr2	Super-Scaffold_1	84601251	84601750	13	0.0016	0.0116017	0.45908	0.81562	NA	NA	NA	NA	NA	NA	NA	NA	NA	NA	NA	NA	NA	NA	NA	NA	NA	NA	NA	NA	NA	NA	NA	NA	NA
chr2	Super-Scaffold_1	84616001	84616500	NA	NA	NA	NA	NA	12	6.4e-05	0.00170803	0.47546	0.81897	NA	NA	NA	NA	NA	NA	NA	NA	NA	NA	NA	NA	NA	NA	NA	NA	NA	NA	NA	NA
chr2	Super-Scaffold_1	84616501	84617000	NA	NA	NA	NA	NA	NA	NA	NA	NA	NA	NA	NA	NA	NA	NA	12	0.0017	0.0133133	0.74016	0.5039	NA	NA	NA	NA	NA	NA	NA	NA	NA	NA
chr2	Super-Scaffold_1	84616751	84617250	NA	NA	NA	NA	NA	NA	NA	NA	NA	NA	NA	NA	NA	NA	NA	13	0.0031	0.0204809	0.6729	0.45088	NA	NA	NA	NA	NA	NA	NA	NA	NA	NA
chr2	Super-Scaffold_1	84645251	84645750	NA	NA	NA	NA	NA	NA	NA	NA	NA	NA	12	0.0029	0.0143873	0.61331	0.81483	NA	NA	NA	NA	NA	NA	NA	NA	NA	NA	NA	NA	NA	NA	NA
chr2	Super-Scaffold_1	84678251	84678750	NA	NA	NA	NA	NA	NA	NA	NA	NA	NA	NA	NA	NA	NA	NA	NA	NA	NA	NA	NA	NA	NA	NA	NA	NA	10	0.0023	0.0150067	0.41944	0.72772
chr2	Super-Scaffold_1	84678501	84679000	NA	NA	NA	NA	NA	NA	NA	NA	NA	NA	NA	NA	NA	NA	NA	NA	NA	NA	NA	NA	14	0.0051	0.0277513	0.49361	0.7016	14	4.8e-06	0.000346419	0.46824	0.83528
chr2	Super-Scaffold_1	84681751	84682250	NA	NA	NA	NA	NA	12	0.00086	0.00764443	0.52841	0.76863	NA	NA	NA	NA	NA	NA	NA	NA	NA	NA	NA	NA	NA	NA	NA	NA	NA	NA	NA	NA
chr2	Super-Scaffold_1	84687751	84688250	NA	NA	NA	NA	NA	NA	NA	NA	NA	NA	NA	NA	NA	NA	NA	NA	NA	NA	NA	NA	17	9.8e-06	0.000548869	0.52943	0.83967	NA	NA	NA	NA	NA
chr2	Super-Scaffold_1	84688501	84689000	NA	NA	NA	NA	NA	NA	NA	NA	NA	NA	15	4.2e-05	0.00102871	0.52284	0.78885	NA	NA	NA	NA	NA	NA	NA	NA	NA	NA	NA	NA	NA	NA	NA
chr2	Super-Scaffold_1	84706001	84706500	NA	NA	NA	NA	NA	NA	NA	NA	NA	NA	15	0.00098	0.00666951	0.4986	0.82308	NA	NA	NA	NA	NA	NA	NA	NA	NA	NA	NA	NA	NA	NA	NA
chr2	Super-Scaffold_1	84754501	84755000	NA	NA	NA	NA	NA	13	0.0024	0.0151618	0.61415	0.82315	NA	NA	NA	NA	NA	NA	NA	NA	NA	NA	NA	NA	NA	NA	NA	NA	NA	NA	NA	NA
chr2	Super-Scaffold_1	84781501	84782000	NA	NA	NA	NA	NA	NA	NA	NA	NA	NA	12	0.00042	0.00393708	0.4095	0.6644	NA	NA	NA	NA	NA	10	0.0024	0.0152847	0.43499	0.67043	12	0.0023	0.0150067	0.4399	0.67279
chr2	Super-Scaffold_1	84856501	84857000	NA	NA	NA	NA	NA	NA	NA	NA	NA	NA	NA	NA	NA	NA	NA	NA	NA	NA	NA	NA	NA	NA	NA	NA	NA	12	0.00024	0.00356069	0.47976	0.79525
chr2	Super-Scaffold_1	84866751	84867250	NA	NA	NA	NA	NA	NA	NA	NA	NA	NA	14	0.00079	0.0057955	0.50547	0.18358	NA	NA	NA	NA	NA	NA	NA	NA	NA	NA	NA	NA	NA	NA	NA
chr2	Super-Scaffold_1	84924001	84924500	10	0.0036	0.0211427	0.42774	0.6881	NA	NA	NA	NA	NA	NA	NA	NA	NA	NA	13	5.3e-05	0.0018066	0.82297	0.44009	NA	NA	NA	NA	NA	NA	NA	NA	NA	NA
chr2	Super-Scaffold_1	84967751	84968250	NA	NA	NA	NA	NA	NA	NA	NA	NA	NA	11	0.0013	0.00800048	0.74163	0.46518	NA	NA	NA	NA	NA	NA	NA	NA	NA	NA	NA	NA	NA	NA	NA
chr2	Super-Scaffold_1	84982251	84982750	NA	NA	NA	NA	NA	NA	NA	NA	NA	NA	NA	NA	NA	NA	NA	NA	NA	NA	NA	NA	NA	NA	NA	NA	NA	13	6.3e-05	0.00168256	0.55339	0.83501
chr2	Super-Scaffold_1	84982501	84983000	NA	NA	NA	NA	NA	NA	NA	NA	NA	NA	NA	NA	NA	NA	NA	NA	NA	NA	NA	NA	NA	NA	NA	NA	NA	10	7.9e-05	0.0019277	0.5325	0.88934
chr2	Super-Scaffold_1	84987251	84987750	11	0.0023	0.0150217	0.72065	0.48789	NA	NA	NA	NA	NA	NA	NA	NA	NA	NA	NA	NA	NA	NA	NA	NA	NA	NA	NA	NA	NA	NA	NA	NA	NA
chr2	Super-Scaffold_1	84987501	84988000	10	0.0013	0.0101015	0.72604	0.46168	NA	NA	NA	NA	NA	NA	NA	NA	NA	NA	NA	NA	NA	NA	NA	NA	NA	NA	NA	NA	NA	NA	NA	NA	NA
chr2	Super-Scaffold_1	84988001	84988500	NA	NA	NA	NA	NA	NA	NA	NA	NA	NA	14	0.00025	0.00288645	0.53942	0.78537	NA	NA	NA	NA	NA	NA	NA	NA	NA	NA	NA	NA	NA	NA	NA
chr2	Super-Scaffold_1	84988251	84988750	NA	NA	NA	NA	NA	NA	NA	NA	NA	NA	13	0.0001	0.00167826	0.53304	0.80732	NA	NA	NA	NA	NA	NA	NA	NA	NA	NA	NA	NA	NA	NA	NA
chr2	Super-Scaffold_1	84993251	84993750	NA	NA	NA	NA	NA	NA	NA	NA	NA	NA	NA	NA	NA	NA	NA	NA	NA	NA	NA	NA	18	0.006	0.0318141	0.51777	0.79646	NA	NA	NA	NA	NA
chr2	Super-Scaffold_1	84993501	84994000	NA	NA	NA	NA	NA	NA	NA	NA	NA	NA	NA	NA	NA	NA	NA	NA	NA	NA	NA	NA	18	0.0036	0.0209242	0.53006	0.80833	NA	NA	NA	NA	NA
chr2	Super-Scaffold_1	85052501	85053000	NA	NA	NA	NA	NA	15	0.0086	0.0429059	0.81965	0.55216	NA	NA	NA	NA	NA	NA	NA	NA	NA	NA	NA	NA	NA	NA	NA	12	5.8e-05	0.00159517	0.5033	0.80436
chr2	Super-Scaffold_1	85052751	85053250	NA	NA	NA	NA	NA	17	0.0053	0.0283111	0.78583	0.54243	NA	NA	NA	NA	NA	NA	NA	NA	NA	NA	NA	NA	NA	NA	NA	14	0.00024	0.00356069	0.50521	0.76548
chr2	Super-Scaffold_1	85072001	85072500	NA	NA	NA	NA	NA	NA	NA	NA	NA	NA	NA	NA	NA	NA	NA	NA	NA	NA	NA	NA	12	0.00029	0.00398645	0.65026	0.8978	NA	NA	NA	NA	NA
chr2	Super-Scaffold_1	85130501	85131000	NA	NA	NA	NA	NA	10	0.00046	0.00522825	0.36878	0.72233	NA	NA	NA	NA	NA	10	0.00043	0.00569948	0.3724	0.7196	NA	NA	NA	NA	NA	NA	NA	NA	NA	NA
chr2	Super-Scaffold_1	85130751	85131250	NA	NA	NA	NA	NA	13	7.4e-05	0.00185346	0.41172	0.78293	NA	NA	NA	NA	NA	13	0.00029	0.0045486	0.41766	0.72921	NA	NA	NA	NA	NA	12	1.4e-05	0.000685048	0.83797	0.44244
chr2	Super-Scaffold_1	85136501	85137000	NA	NA	NA	NA	NA	NA	NA	NA	NA	NA	10	0.0016	0.00923953	0.42665	0.70128	NA	NA	NA	NA	NA	NA	NA	NA	NA	NA	NA	NA	NA	NA	NA
chr2	Super-Scaffold_1	85201751	85202250	13	0.0027	0.0168932	0.34185	0.58803	NA	NA	NA	NA	NA	NA	NA	NA	NA	NA	NA	NA	NA	NA	NA	NA	NA	NA	NA	NA	NA	NA	NA	NA	NA
chr2	Super-Scaffold_1	85273751	85274250	10	0.0036	0.0211427	0.86657	0.55801	NA	NA	NA	NA	NA	NA	NA	NA	NA	NA	11	7.2e-05	0.00215926	0.47788	0.84236	14	0.0011	0.00882789	0.58441	0.85631	NA	NA	NA	NA	NA
chr2	Super-Scaffold_1	85308501	85309000	NA	NA	NA	NA	NA	NA	NA	NA	NA	NA	NA	NA	NA	NA	NA	21	0.00055	0.00659274	0.55893	0.76223	NA	NA	NA	NA	NA	NA	NA	NA	NA	NA
chr2	Super-Scaffold_1	85342501	85343000	NA	NA	NA	NA	NA	NA	NA	NA	NA	NA	NA	NA	NA	NA	NA	NA	NA	NA	NA	NA	NA	NA	NA	NA	NA	12	0.00097	0.00836774	0.83519	0.52563
chr2	Super-Scaffold_1	85344501	85345000	NA	NA	NA	NA	NA	NA	NA	NA	NA	NA	NA	NA	NA	NA	NA	NA	NA	NA	NA	NA	10	0.0081	0.0412075	0.4493	0.72473	NA	NA	NA	NA	NA
chr2	Super-Scaffold_1	85356001	85356500	NA	NA	NA	NA	NA	NA	NA	NA	NA	NA	NA	NA	NA	NA	NA	NA	NA	NA	NA	NA	NA	NA	NA	NA	NA	12	0.0035	0.0207124	0.72528	0.37778
chr2	Super-Scaffold_1	85356751	85357250	NA	NA	NA	NA	NA	NA	NA	NA	NA	NA	NA	NA	NA	NA	NA	NA	NA	NA	NA	NA	NA	NA	NA	NA	NA	12	0.00097	0.00836774	0.28183	0.50439
chr2	Super-Scaffold_1	85366001	85366500	13	0.00069	0.00685127	0.80074	0.56174	NA	NA	NA	NA	NA	NA	NA	NA	NA	NA	NA	NA	NA	NA	NA	NA	NA	NA	NA	NA	NA	NA	NA	NA	NA
chr2	Super-Scaffold_1	85404751	85405250	NA	NA	NA	NA	NA	11	0.00087	0.00769135	0.59087	0.88789	NA	NA	NA	NA	NA	NA	NA	NA	NA	NA	NA	NA	NA	NA	NA	NA	NA	NA	NA	NA
chr2	Super-Scaffold_1	85490001	85490500	NA	NA	NA	NA	NA	NA	NA	NA	NA	NA	NA	NA	NA	NA	NA	NA	NA	NA	NA	NA	NA	NA	NA	NA	NA	13	0.00011	0.0022816	0.80785	0.4871
chr2	Super-Scaffold_1	85495501	85496000	NA	NA	NA	NA	NA	NA	NA	NA	NA	NA	16	0.0023	0.012066	0.52861	0.77083	NA	NA	NA	NA	NA	NA	NA	NA	NA	NA	NA	NA	NA	NA	NA
chr2	Super-Scaffold_1	85495751	85496250	NA	NA	NA	NA	NA	NA	NA	NA	NA	NA	17	0.00068	0.00529164	0.54718	0.78402	NA	NA	NA	NA	NA	NA	NA	NA	NA	NA	NA	NA	NA	NA	NA
chr2	Super-Scaffold_1	85669251	85669750	NA	NA	NA	NA	NA	19	0.00028	0.00394844	0.83203	0.61456	NA	NA	NA	NA	NA	NA	NA	NA	NA	NA	NA	NA	NA	NA	NA	NA	NA	NA	NA	NA
chr2	Super-Scaffold_1	85684501	85685000	NA	NA	NA	NA	NA	NA	NA	NA	NA	NA	NA	NA	NA	NA	NA	NA	NA	NA	NA	NA	NA	NA	NA	NA	NA	10	0.0065	0.0344241	0.74613	0.53027
chr2	Super-Scaffold_1	85690501	85691000	NA	NA	NA	NA	NA	13	5.6e-06	0.000394142	0.51769	0.83662	NA	NA	NA	NA	NA	NA	NA	NA	NA	NA	NA	NA	NA	NA	NA	14	8e-05	0.00193844	0.80628	0.53231
chr2	Super-Scaffold_1	85690751	85691250	NA	NA	NA	NA	NA	11	1.1e-06	0.00013495	0.47797	0.86342	NA	NA	NA	NA	NA	NA	NA	NA	NA	NA	NA	NA	NA	NA	NA	11	2.3e-05	0.000924188	0.81742	0.47797
chr2	Super-Scaffold_1	85784501	85785000	12	0.0044	0.0248327	0.61603	0.82394	NA	NA	NA	NA	NA	NA	NA	NA	NA	NA	NA	NA	NA	NA	NA	NA	NA	NA	NA	NA	NA	NA	NA	NA	NA
chr2	Super-Scaffold_1	85790751	85791250	10	0.00014	0.00271097	0.79873	0.46914	NA	NA	NA	NA	NA	NA	NA	NA	NA	NA	NA	NA	NA	NA	NA	NA	NA	NA	NA	NA	NA	NA	NA	NA	NA
chr2	Super-Scaffold_1	85834251	85834750	NA	NA	NA	NA	NA	NA	NA	NA	NA	NA	10	0.0041	0.0189316	0.81947	0.56157	NA	NA	NA	NA	NA	NA	NA	NA	NA	NA	NA	NA	NA	NA	NA
chr2	Super-Scaffold_1	85851751	85852250	NA	NA	NA	NA	NA	NA	NA	NA	NA	NA	NA	NA	NA	NA	NA	12	4.1e-05	0.00155657	0.83642	0.52733	NA	NA	NA	NA	NA	NA	NA	NA	NA	NA
chr2	Super-Scaffold_1	85852001	85852500	NA	NA	NA	NA	NA	NA	NA	NA	NA	NA	NA	NA	NA	NA	NA	14	0.0007	0.00764843	0.81202	0.57559	NA	NA	NA	NA	NA	NA	NA	NA	NA	NA
chr2	Super-Scaffold_1	85891751	85892250	NA	NA	NA	NA	NA	18	0.00068	0.00659128	0.85774	0.57653	NA	NA	NA	NA	NA	NA	NA	NA	NA	NA	NA	NA	NA	NA	NA	NA	NA	NA	NA	NA
chr2	Super-Scaffold_1	85906751	85907250	12	0.0024	0.0154642	0.84464	0.54694	NA	NA	NA	NA	NA	NA	NA	NA	NA	NA	NA	NA	NA	NA	NA	NA	NA	NA	NA	NA	NA	NA	NA	NA	NA
chr2	Super-Scaffold_1	85910751	85911250	NA	NA	NA	NA	NA	NA	NA	NA	NA	NA	NA	NA	NA	NA	NA	NA	NA	NA	NA	NA	10	0.003	0.0181878	0.52024	0.72606	NA	NA	NA	NA	NA
chr2	Super-Scaffold_1	85951251	85951750	NA	NA	NA	NA	NA	NA	NA	NA	NA	NA	10	0.00088	0.00622768	0.62454	0.851	NA	NA	NA	NA	NA	NA	NA	NA	NA	NA	NA	NA	NA	NA	NA
chr2	Super-Scaffold_1	86031001	86031500	10	0.001	0.00849751	0.77987	0.53295	NA	NA	NA	NA	NA	NA	NA	NA	NA	NA	NA	NA	NA	NA	NA	NA	NA	NA	NA	NA	NA	NA	NA	NA	NA
chr2	Super-Scaffold_1	86069501	86070000	12	0.00026	0.00388499	0.72103	0.98611	NA	NA	NA	NA	NA	NA	NA	NA	NA	NA	NA	NA	NA	NA	NA	NA	NA	NA	NA	NA	NA	NA	NA	NA	NA
chr2	Super-Scaffold_1	86069751	86070250	14	0.00025	0.00380746	0.70611	0.94048	NA	NA	NA	NA	NA	NA	NA	NA	NA	NA	NA	NA	NA	NA	NA	NA	NA	NA	NA	NA	NA	NA	NA	NA	NA
chr2	Super-Scaffold_1	86070751	86071250	NA	NA	NA	NA	NA	16	7.6e-05	0.00189116	0.61645	0.88238	NA	NA	NA	NA	NA	NA	NA	NA	NA	NA	NA	NA	NA	NA	NA	NA	NA	NA	NA	NA
chr2	Super-Scaffold_1	86071001	86071500	NA	NA	NA	NA	NA	16	0.00017	0.00294864	0.65814	0.91781	NA	NA	NA	NA	NA	NA	NA	NA	NA	NA	NA	NA	NA	NA	NA	NA	NA	NA	NA	NA
chr2	Super-Scaffold_1	86075751	86076250	11	0.0013	0.0101015	0.35582	0.64667	NA	NA	NA	NA	NA	NA	NA	NA	NA	NA	NA	NA	NA	NA	NA	NA	NA	NA	NA	NA	NA	NA	NA	NA	NA
chr2	Super-Scaffold_1	86080501	86081000	NA	NA	NA	NA	NA	10	0.00079	0.00724425	0.47452	0.77607	NA	NA	NA	NA	NA	NA	NA	NA	NA	NA	NA	NA	NA	NA	NA	NA	NA	NA	NA	NA
chr2	Super-Scaffold_1	86092001	86092500	NA	NA	NA	NA	NA	NA	NA	NA	NA	NA	NA	NA	NA	NA	NA	11	0.00035	0.00508975	0.47469	0.83148	NA	NA	NA	NA	NA	NA	NA	NA	NA	NA
chr2	Super-Scaffold_1	86103001	86103500	NA	NA	NA	NA	NA	NA	NA	NA	NA	NA	NA	NA	NA	NA	NA	NA	NA	NA	NA	NA	10	7.4e-05	0.00180809	0.64043	0.89042	NA	NA	NA	NA	NA
chr2	Super-Scaffold_1	86103251	86103750	NA	NA	NA	NA	NA	NA	NA	NA	NA	NA	NA	NA	NA	NA	NA	NA	NA	NA	NA	NA	10	0.00022	0.00341824	0.5721	0.83528	NA	NA	NA	NA	NA
chr2	Super-Scaffold_1	86106751	86107250	NA	NA	NA	NA	NA	NA	NA	NA	NA	NA	14	0.00074	0.00557413	0.48345	0.70731	NA	NA	NA	NA	NA	NA	NA	NA	NA	NA	NA	NA	NA	NA	NA
chr2	Super-Scaffold_1	86144751	86145250	NA	NA	NA	NA	NA	12	3.8e-05	0.00125364	0.47336	0.84587	10	0.0017	0.00964802	0.6172	0.88055	NA	NA	NA	NA	NA	NA	NA	NA	NA	NA	NA	NA	NA	NA	NA
chr2	Super-Scaffold_1	86161501	86162000	NA	NA	NA	NA	NA	NA	NA	NA	NA	NA	NA	NA	NA	NA	NA	10	0.0052	0.0308949	0.7107	0.45187	NA	NA	NA	NA	NA	NA	NA	NA	NA	NA
chr2	Super-Scaffold_1	86199501	86200000	NA	NA	NA	NA	NA	NA	NA	NA	NA	NA	NA	NA	NA	NA	NA	NA	NA	NA	NA	NA	13	0.0023	0.0148242	0.60403	0.82843	NA	NA	NA	NA	NA
chr2	Super-Scaffold_1	86229251	86229750	NA	NA	NA	NA	NA	NA	NA	NA	NA	NA	NA	NA	NA	NA	NA	14	8.9e-05	0.00240537	0.9296	0.69201	NA	NA	NA	NA	NA	NA	NA	NA	NA	NA
chr2	Super-Scaffold_1	86229501	86230000	NA	NA	NA	NA	NA	NA	NA	NA	NA	NA	NA	NA	NA	NA	NA	11	0.00039	0.00539927	0.88158	0.63564	NA	NA	NA	NA	NA	NA	NA	NA	NA	NA
chr2	Super-Scaffold_1	86236001	86236500	NA	NA	NA	NA	NA	NA	NA	NA	NA	NA	NA	NA	NA	NA	NA	NA	NA	NA	NA	NA	16	0.00057	0.00593308	0.7055	0.96529	NA	NA	NA	NA	NA
chr2	Super-Scaffold_1	86257501	86258000	NA	NA	NA	NA	NA	NA	NA	NA	NA	NA	NA	NA	NA	NA	NA	NA	NA	NA	NA	NA	14	0.001	0.00832072	0.5335	0.74043	NA	NA	NA	NA	NA
chr2	Super-Scaffold_1	86335001	86335500	NA	NA	NA	NA	NA	NA	NA	NA	NA	NA	16	0.00064	0.00508029	0.53426	0.74858	NA	NA	NA	NA	NA	NA	NA	NA	NA	NA	NA	NA	NA	NA	NA
chr2	Super-Scaffold_1	86335251	86335750	NA	NA	NA	NA	NA	NA	NA	NA	NA	NA	18	0.0012	0.00756019	0.5394	0.74001	NA	NA	NA	NA	NA	NA	NA	NA	NA	NA	NA	NA	NA	NA	NA
chr2	Super-Scaffold_1	86395751	86396250	NA	NA	NA	NA	NA	14	6.1e-05	0.00165792	0.51267	0.85941	NA	NA	NA	NA	NA	15	0.003	0.0200414	0.53591	0.75927	NA	NA	NA	NA	NA	16	0.0048	0.0267361	0.77768	0.5491
chr2	Super-Scaffold_1	86423751	86424250	NA	NA	NA	NA	NA	NA	NA	NA	NA	NA	11	0.0037	0.0174349	0.46671	0.74656	NA	NA	NA	NA	NA	NA	NA	NA	NA	NA	NA	NA	NA	NA	NA
chr2	Super-Scaffold_1	86433251	86433750	12	0.0023	0.0150217	0.77322	0.55505	NA	NA	NA	NA	NA	NA	NA	NA	NA	NA	NA	NA	NA	NA	NA	NA	NA	NA	NA	NA	NA	NA	NA	NA	NA
chr2	Super-Scaffold_1	86434501	86435000	NA	NA	NA	NA	NA	NA	NA	NA	NA	NA	12	4.1e-05	0.00101794	0.59328	0.84525	NA	NA	NA	NA	NA	NA	NA	NA	NA	NA	NA	NA	NA	NA	NA
chr2	Super-Scaffold_1	86461501	86462000	NA	NA	NA	NA	NA	16	4.8e-05	0.00144774	0.52415	0.82195	16	0.00081	0.00590779	0.58819	0.82003	NA	NA	NA	NA	NA	NA	NA	NA	NA	NA	NA	NA	NA	NA	NA
chr2	Super-Scaffold_1	86461751	86462250	NA	NA	NA	NA	NA	14	0.0037	0.0211536	0.50018	0.72924	16	0.004	0.0185868	0.46059	0.67581	NA	NA	NA	NA	NA	NA	NA	NA	NA	NA	NA	NA	NA	NA	NA
chr2	Super-Scaffold_1	86474251	86474750	NA	NA	NA	NA	NA	NA	NA	NA	NA	NA	NA	NA	NA	NA	NA	NA	NA	NA	NA	NA	10	4.3e-06	0.000318211	0.27693	0.70053	NA	NA	NA	NA	NA
chr2	Super-Scaffold_1	86475001	86475500	11	0.00052	0.00576528	0.5393	0.86411	NA	NA	NA	NA	NA	NA	NA	NA	NA	NA	NA	NA	NA	NA	NA	NA	NA	NA	NA	NA	NA	NA	NA	NA	NA
chr2	Super-Scaffold_1	86475251	86475750	10	0.00037	0.00472391	0.5599	0.88534	NA	NA	NA	NA	NA	NA	NA	NA	NA	NA	NA	NA	NA	NA	NA	NA	NA	NA	NA	NA	NA	NA	NA	NA	NA
chr2	Super-Scaffold_1	86482751	86483250	NA	NA	NA	NA	NA	NA	NA	NA	NA	NA	NA	NA	NA	NA	NA	NA	NA	NA	NA	NA	NA	NA	NA	NA	NA	10	0.0047	0.0262318	0.77932	0.55576
chr2	Super-Scaffold_1	86490251	86490750	NA	NA	NA	NA	NA	NA	NA	NA	NA	NA	NA	NA	NA	NA	NA	NA	NA	NA	NA	NA	15	0.0041	0.0232093	0.88543	0.68356	NA	NA	NA	NA	NA
chr2	Super-Scaffold_1	86495751	86496250	NA	NA	NA	NA	NA	NA	NA	NA	NA	NA	15	0.0047	0.0211304	0.4985	0.72609	NA	NA	NA	NA	NA	NA	NA	NA	NA	NA	NA	NA	NA	NA	NA
chr2	Super-Scaffold_1	86496001	86496500	NA	NA	NA	NA	NA	NA	NA	NA	NA	NA	16	0.00045	0.00411116	0.54203	0.83973	NA	NA	NA	NA	NA	NA	NA	NA	NA	NA	NA	NA	NA	NA	NA
chr2	Super-Scaffold_1	86505501	86506000	NA	NA	NA	NA	NA	10	0.0027	0.0165429	0.59299	0.83127	NA	NA	NA	NA	NA	NA	NA	NA	NA	NA	NA	NA	NA	NA	NA	NA	NA	NA	NA	NA
chr2	Super-Scaffold_1	86535501	86536000	NA	NA	NA	NA	NA	NA	NA	NA	NA	NA	11	0.0017	0.00964802	0.625	0.932	NA	NA	NA	NA	NA	NA	NA	NA	NA	NA	NA	NA	NA	NA	NA
chr2	Super-Scaffold_1	86540251	86540750	NA	NA	NA	NA	NA	21	0.0013	0.0098743	0.18972	0.41339	NA	NA	NA	NA	NA	NA	NA	NA	NA	NA	NA	NA	NA	NA	NA	18	1.2e-07	2.63767e-05	0.54713	0.18554
chr2	Super-Scaffold_1	86540501	86541000	NA	NA	NA	NA	NA	NA	NA	NA	NA	NA	NA	NA	NA	NA	NA	NA	NA	NA	NA	NA	NA	NA	NA	NA	NA	17	1e-05	0.000553357	0.61855	0.28388
chr2	Super-Scaffold_1	86548001	86548500	NA	NA	NA	NA	NA	NA	NA	NA	NA	NA	16	0.0031	0.0151428	0.66912	0.89062	NA	NA	NA	NA	NA	NA	NA	NA	NA	NA	NA	NA	NA	NA	NA
chr2	Super-Scaffold_1	86594501	86595000	16	7.6e-05	0.0019571	0.50238	0.83551	NA	NA	NA	NA	NA	NA	NA	NA	NA	NA	NA	NA	NA	NA	NA	NA	NA	NA	NA	NA	NA	NA	NA	NA	NA
chr2	Super-Scaffold_1	86602001	86602500	NA	NA	NA	NA	NA	NA	NA	NA	NA	NA	10	0.00088	0.00622768	0.52393	0.80707	NA	NA	NA	NA	NA	NA	NA	NA	NA	NA	NA	NA	NA	NA	NA
chr2	Super-Scaffold_1	86602251	86602750	10	0.00046	0.00536362	0.48333	0.73933	NA	NA	NA	NA	NA	NA	NA	NA	NA	NA	NA	NA	NA	NA	NA	NA	NA	NA	NA	NA	NA	NA	NA	NA	NA
chr2	Super-Scaffold_1	86606001	86606500	NA	NA	NA	NA	NA	NA	NA	NA	NA	NA	NA	NA	NA	NA	NA	11	4e-05	0.0015365	0.6014	0.88255	12	2.9e-05	0.00105541	0.60263	0.86456	NA	NA	NA	NA	NA
chr2	Super-Scaffold_1	86606251	86606750	NA	NA	NA	NA	NA	NA	NA	NA	NA	NA	NA	NA	NA	NA	NA	13	0.00011	0.00266536	0.56721	0.81749	14	0.00014	0.0026027	0.58219	0.80671	NA	NA	NA	NA	NA
chr2	Super-Scaffold_1	86646251	86646750	NA	NA	NA	NA	NA	NA	NA	NA	NA	NA	NA	NA	NA	NA	NA	NA	NA	NA	NA	NA	NA	NA	NA	NA	NA	14	0.0013	0.0100234	0.61813	0.84041
chr2	Super-Scaffold_1	86667251	86667750	10	0.00014	0.00271097	0.47669	0.84391	NA	NA	NA	NA	NA	NA	NA	NA	NA	NA	NA	NA	NA	NA	NA	NA	NA	NA	NA	NA	NA	NA	NA	NA	NA
chr2	Super-Scaffold_1	86667501	86668000	NA	NA	NA	NA	NA	NA	NA	NA	NA	NA	15	0.0005	0.00437113	0.69787	0.91619	NA	NA	NA	NA	NA	NA	NA	NA	NA	NA	NA	NA	NA	NA	NA
chr2	Super-Scaffold_1	86675501	86676000	NA	NA	NA	NA	NA	NA	NA	NA	NA	NA	NA	NA	NA	NA	NA	NA	NA	NA	NA	NA	10	0.0011	0.00882789	0.73443	0.44765	NA	NA	NA	NA	NA
chr2	Super-Scaffold_1	86688751	86689250	NA	NA	NA	NA	NA	NA	NA	NA	NA	NA	11	0.00043	0.00399667	0.59394	0.88733	NA	NA	NA	NA	NA	NA	NA	NA	NA	NA	NA	NA	NA	NA	NA
chr2	Super-Scaffold_1	86689501	86690000	NA	NA	NA	NA	NA	13	0.0039	0.0220524	0.47666	0.77554	NA	NA	NA	NA	NA	NA	NA	NA	NA	NA	NA	NA	NA	NA	NA	NA	NA	NA	NA	NA
chr2	Super-Scaffold_1	86695501	86696000	NA	NA	NA	NA	NA	NA	NA	NA	NA	NA	14	0.00021	0.00261161	0.52019	0.79731	NA	NA	NA	NA	NA	NA	NA	NA	NA	NA	NA	NA	NA	NA	NA
chr2	Super-Scaffold_1	86695751	86696250	NA	NA	NA	NA	NA	NA	NA	NA	NA	NA	14	0.0005	0.00437113	0.64705	0.91808	NA	NA	NA	NA	NA	NA	NA	NA	NA	NA	NA	NA	NA	NA	NA
chr2	Super-Scaffold_1	86707001	86707500	NA	NA	NA	NA	NA	NA	NA	NA	NA	NA	13	0.0054	0.0237758	0.83949	0.635	NA	NA	NA	NA	NA	NA	NA	NA	NA	NA	NA	NA	NA	NA	NA
chr2	Super-Scaffold_1	86747001	86747500	15	0.00082	0.00762411	0.89965	0.69652	NA	NA	NA	NA	NA	NA	NA	NA	NA	NA	NA	NA	NA	NA	NA	NA	NA	NA	NA	NA	NA	NA	NA	NA	NA
chr2	Super-Scaffold_1	86747251	86747750	14	8.3e-05	0.00206164	0.92372	0.67008	15	0.00028	0.00394844	0.89534	0.69141	NA	NA	NA	NA	NA	NA	NA	NA	NA	NA	NA	NA	NA	NA	NA	NA	NA	NA	NA	NA
chr2	Super-Scaffold_1	86756251	86756750	NA	NA	NA	NA	NA	NA	NA	NA	NA	NA	NA	NA	NA	NA	NA	NA	NA	NA	NA	NA	NA	NA	NA	NA	NA	11	9.4e-05	0.0021313	0.34612	0.68939
chr2	Super-Scaffold_1	86771751	86772250	NA	NA	NA	NA	NA	NA	NA	NA	NA	NA	NA	NA	NA	NA	NA	14	0.0032	0.0210013	0.61434	0.86754	13	5.3e-06	0.00036605	0.50107	0.85041	NA	NA	NA	NA	NA
chr2	Super-Scaffold_1	86772001	86772500	NA	NA	NA	NA	NA	NA	NA	NA	NA	NA	NA	NA	NA	NA	NA	NA	NA	NA	NA	NA	11	6.2e-06	0.00040546	0.51233	0.89997	NA	NA	NA	NA	NA
chr2	Super-Scaffold_1	86819501	86820000	NA	NA	NA	NA	NA	NA	NA	NA	NA	NA	13	0.0012	0.00756019	0.56569	0.79729	NA	NA	NA	NA	NA	NA	NA	NA	NA	NA	NA	NA	NA	NA	NA
chr2	Super-Scaffold_1	86861001	86861500	NA	NA	NA	NA	NA	NA	NA	NA	NA	NA	10	0.0014	0.00842174	0.44493	0.67734	NA	NA	NA	NA	NA	NA	NA	NA	NA	NA	NA	NA	NA	NA	NA
chr2	Super-Scaffold_1	86873751	86874250	NA	NA	NA	NA	NA	NA	NA	NA	NA	NA	14	0.0014	0.00842174	0.32614	0.62595	NA	NA	NA	NA	NA	NA	NA	NA	NA	NA	NA	NA	NA	NA	NA
chr2	Super-Scaffold_1	86874001	86874500	NA	NA	NA	NA	NA	NA	NA	NA	NA	NA	10	4e-06	0.000246319	0.3294	0.80969	NA	NA	NA	NA	NA	10	0.0085	0.0430133	0.32733	0.58213	NA	NA	NA	NA	NA
chr2	Super-Scaffold_1	86949501	86950000	NA	NA	NA	NA	NA	NA	NA	NA	NA	NA	12	0.0044	0.0200354	0.47938	0.74397	NA	NA	NA	NA	NA	NA	NA	NA	NA	NA	NA	NA	NA	NA	NA
chr2	Super-Scaffold_1	87057251	87057750	NA	NA	NA	NA	NA	NA	NA	NA	NA	NA	10	0.0057	0.0249184	0.38284	0.69208	NA	NA	NA	NA	NA	NA	NA	NA	NA	NA	NA	NA	NA	NA	NA
chr2	Super-Scaffold_1	87070501	87071000	NA	NA	NA	NA	NA	NA	NA	NA	NA	NA	11	0.0087	0.0359803	0.47191	0.69345	NA	NA	NA	NA	NA	NA	NA	NA	NA	NA	NA	NA	NA	NA	NA
chr2	Super-Scaffold_1	87166751	87167250	11	0.0055	0.0298238	0.4337	0.70423	NA	NA	NA	NA	NA	NA	NA	NA	NA	NA	NA	NA	NA	NA	NA	NA	NA	NA	NA	NA	NA	NA	NA	NA	NA
chr2	Super-Scaffold_1	87173501	87174000	NA	NA	NA	NA	NA	NA	NA	NA	NA	NA	NA	NA	NA	NA	NA	NA	NA	NA	NA	NA	10	7e-05	0.00176084	0.44244	0.8891	NA	NA	NA	NA	NA
chr2	Super-Scaffold_1	87173751	87174250	NA	NA	NA	NA	NA	NA	NA	NA	NA	NA	NA	NA	NA	NA	NA	NA	NA	NA	NA	NA	10	4.8e-05	0.00141574	0.43121	0.91296	NA	NA	NA	NA	NA
chr2	Super-Scaffold_1	87214001	87214500	NA	NA	NA	NA	NA	NA	NA	NA	NA	NA	NA	NA	NA	NA	NA	17	6.5e-05	0.00203356	0.84641	0.55636	18	0.00073	0.0069304	0.7992	0.523	NA	NA	NA	NA	NA
chr2	Super-Scaffold_1	87214251	87214750	NA	NA	NA	NA	NA	NA	NA	NA	NA	NA	NA	NA	NA	NA	NA	17	7.1e-05	0.0021397	0.80065	0.53287	18	6.7e-06	0.000427804	0.82034	0.50081	NA	NA	NA	NA	NA
chr2	Super-Scaffold_1	87220751	87221250	NA	NA	NA	NA	NA	NA	NA	NA	NA	NA	12	0.0027	0.0136127	0.4119	0.75	NA	NA	NA	NA	NA	NA	NA	NA	NA	NA	NA	NA	NA	NA	NA
chr2	Super-Scaffold_1	87261501	87262000	NA	NA	NA	NA	NA	10	0.00035	0.00448303	0.53007	0.73227	NA	NA	NA	NA	NA	NA	NA	NA	NA	NA	NA	NA	NA	NA	NA	NA	NA	NA	NA	NA
chr2	Super-Scaffold_1	87276751	87277250	NA	NA	NA	NA	NA	NA	NA	NA	NA	NA	NA	NA	NA	NA	NA	NA	NA	NA	NA	NA	NA	NA	NA	NA	NA	10	0.0011	0.00891182	0.53997	0.28126
chr2	Super-Scaffold_1	87277001	87277500	NA	NA	NA	NA	NA	NA	NA	NA	NA	NA	NA	NA	NA	NA	NA	NA	NA	NA	NA	NA	NA	NA	NA	NA	NA	22	0.00022	0.00338689	0.74103	0.47139
chr2	Super-Scaffold_1	87305001	87305500	NA	NA	NA	NA	NA	NA	NA	NA	NA	NA	NA	NA	NA	NA	NA	NA	NA	NA	NA	NA	12	0.0087	0.043921	0.84167	0.63022	11	0.003	0.0183708	0.80203	0.57541
chr2	Super-Scaffold_1	87314501	87315000	NA	NA	NA	NA	NA	11	0.00026	0.00376121	0.53509	0.80848	NA	NA	NA	NA	NA	11	0.00026	0.00430414	0.53509	0.82135	NA	NA	NA	NA	NA	NA	NA	NA	NA	NA
chr2	Super-Scaffold_1	87333001	87333500	NA	NA	NA	NA	NA	NA	NA	NA	NA	NA	NA	NA	NA	NA	NA	NA	NA	NA	NA	NA	10	4.5e-05	0.00136096	0.79213	0.52993	NA	NA	NA	NA	NA
chr2	Super-Scaffold_1	87333251	87333750	NA	NA	NA	NA	NA	NA	NA	NA	NA	NA	NA	NA	NA	NA	NA	NA	NA	NA	NA	NA	10	1.8e-05	0.000791614	0.79387	0.49841	NA	NA	NA	NA	NA
chr2	Super-Scaffold_1	87340751	87341250	NA	NA	NA	NA	NA	NA	NA	NA	NA	NA	NA	NA	NA	NA	NA	19	1.3e-06	0.000177142	0.26477	0.042982	NA	NA	NA	NA	NA	NA	NA	NA	NA	NA
chr2	Super-Scaffold_1	87341001	87341500	NA	NA	NA	NA	NA	NA	NA	NA	NA	NA	NA	NA	NA	NA	NA	15	1.9e-10	1.73955e-07	0.31038	0.0164	NA	NA	NA	NA	NA	NA	NA	NA	NA	NA
chr2	Super-Scaffold_1	87421251	87421750	NA	NA	NA	NA	NA	10	0.001	0.00829393	0.61086	0.84461	11	0.0016	0.00923953	0.55409	0.82838	NA	NA	NA	NA	NA	NA	NA	NA	NA	NA	NA	NA	NA	NA	NA
chr2	Super-Scaffold_1	87426251	87426750	NA	NA	NA	NA	NA	NA	NA	NA	NA	NA	NA	NA	NA	NA	NA	10	0.0014	0.0116621	0.56087	0.80379	NA	NA	NA	NA	NA	NA	NA	NA	NA	NA
chr2	Super-Scaffold_1	87442501	87443000	NA	NA	NA	NA	NA	NA	NA	NA	NA	NA	14	3.6e-05	0.000943495	0.42227	0.71842	NA	NA	NA	NA	NA	NA	NA	NA	NA	NA	NA	NA	NA	NA	NA
chr2	Super-Scaffold_1	87442751	87443250	NA	NA	NA	NA	NA	NA	NA	NA	NA	NA	14	8.9e-05	0.00158974	0.40832	0.71101	NA	NA	NA	NA	NA	NA	NA	NA	NA	NA	14	0.00024	0.00356069	0.40926	0.69249
chr2	Super-Scaffold_1	87449001	87449500	11	0.00037	0.00472391	0.52045	0.80868	NA	NA	NA	NA	NA	NA	NA	NA	NA	NA	NA	NA	NA	NA	NA	NA	NA	NA	NA	NA	NA	NA	NA	NA	NA
chr2	Super-Scaffold_1	87463251	87463750	21	4e-14	1.73558e-10	0.23127	0.01317	NA	NA	NA	NA	NA	NA	NA	NA	NA	NA	11	1.7e-05	0.000913334	3.0303e-08	0.34054	NA	NA	NA	NA	NA	NA	NA	NA	NA	NA
chr2	Super-Scaffold_1	87473251	87473750	NA	NA	NA	NA	NA	NA	NA	NA	NA	NA	NA	NA	NA	NA	NA	NA	NA	NA	NA	NA	NA	NA	NA	NA	NA	10	0.0093	0.0470466	0.53202	0.76033
chr2	Super-Scaffold_1	87475751	87476250	10	0.00037	0.00472391	0.37212	0.7038	NA	NA	NA	NA	NA	NA	NA	NA	NA	NA	NA	NA	NA	NA	NA	NA	NA	NA	NA	NA	NA	NA	NA	NA	NA
chr2	Super-Scaffold_1	87481751	87482250	NA	NA	NA	NA	NA	NA	NA	NA	NA	NA	13	0.00035	0.00353678	0.5978	0.87536	NA	NA	NA	NA	NA	NA	NA	NA	NA	NA	NA	NA	NA	NA	NA
chr2	Super-Scaffold_1	87499001	87499500	NA	NA	NA	NA	NA	NA	NA	NA	NA	NA	10	0.0065	0.0278907	0.49305	0.85986	NA	NA	NA	NA	NA	NA	NA	NA	NA	NA	NA	NA	NA	NA	NA
chr2	Super-Scaffold_1	87499251	87499750	NA	NA	NA	NA	NA	NA	NA	NA	NA	NA	13	0.00028	0.00309293	0.47062	0.79588	NA	NA	NA	NA	NA	NA	NA	NA	NA	NA	NA	NA	NA	NA	NA
chr2	Super-Scaffold_1	87500001	87500500	NA	NA	NA	NA	NA	NA	NA	NA	NA	NA	13	0.0018	0.0100848	0.54736	0.83389	NA	NA	NA	NA	NA	NA	NA	NA	NA	NA	NA	NA	NA	NA	NA
chr2	Super-Scaffold_1	87500251	87500750	NA	NA	NA	NA	NA	NA	NA	NA	NA	NA	11	0.00025	0.00288645	0.48391	0.84251	NA	NA	NA	NA	NA	NA	NA	NA	NA	NA	NA	NA	NA	NA	NA
chr2	Super-Scaffold_1	87519001	87519500	NA	NA	NA	NA	NA	NA	NA	NA	NA	NA	13	0.00048	0.00425403	0.62389	0.88654	NA	NA	NA	NA	NA	NA	NA	NA	NA	NA	NA	NA	NA	NA	NA
chr2	Super-Scaffold_1	87526751	87527250	NA	NA	NA	NA	NA	NA	NA	NA	NA	NA	NA	NA	NA	NA	NA	NA	NA	NA	NA	NA	NA	NA	NA	NA	NA	10	7e-05	0.00179633	0.9	0.64367
chr2	Super-Scaffold_1	87558751	87559250	13	0.0071	0.0369864	0.58559	0.80606	NA	NA	NA	NA	NA	NA	NA	NA	NA	NA	NA	NA	NA	NA	NA	NA	NA	NA	NA	NA	NA	NA	NA	NA	NA
chr2	Super-Scaffold_1	87560001	87560500	NA	NA	NA	NA	NA	19	0.00072	0.00684661	0.5666	0.79906	NA	NA	NA	NA	NA	NA	NA	NA	NA	NA	NA	NA	NA	NA	NA	NA	NA	NA	NA	NA
chr2	Super-Scaffold_1	87560251	87560750	19	0.004	0.0229946	0.4715	0.68043	NA	NA	NA	NA	NA	NA	NA	NA	NA	NA	NA	NA	NA	NA	NA	NA	NA	NA	NA	NA	NA	NA	NA	NA	NA
chr2	Super-Scaffold_1	87568001	87568500	17	0.0032	0.0192843	0.56674	0.82778	NA	NA	NA	NA	NA	NA	NA	NA	NA	NA	NA	NA	NA	NA	NA	NA	NA	NA	NA	NA	NA	NA	NA	NA	NA
chr2	Super-Scaffold_1	87568251	87568750	16	0.0016	0.0116017	0.55139	0.84689	NA	NA	NA	NA	NA	NA	NA	NA	NA	NA	NA	NA	NA	NA	NA	NA	NA	NA	NA	NA	NA	NA	NA	NA	NA
chr2	Super-Scaffold_1	87572751	87573250	NA	NA	NA	NA	NA	NA	NA	NA	NA	NA	11	0.00011	0.00177561	0.52519	0.87454	NA	NA	NA	NA	NA	NA	NA	NA	NA	NA	NA	NA	NA	NA	NA
chr2	Super-Scaffold_1	87579251	87579750	NA	NA	NA	NA	NA	NA	NA	NA	NA	NA	NA	NA	NA	NA	NA	NA	NA	NA	NA	NA	NA	NA	NA	NA	NA	12	0.00028	0.0039047	0.74867	0.52343
chr2	Super-Scaffold_1	87579501	87580000	NA	NA	NA	NA	NA	NA	NA	NA	NA	NA	NA	NA	NA	NA	NA	NA	NA	NA	NA	NA	NA	NA	NA	NA	NA	11	0.00087	0.00779083	0.72341	0.50109
chr2	Super-Scaffold_1	87591751	87592250	12	0.0033	0.0197718	0.48741	0.78795	NA	NA	NA	NA	NA	NA	NA	NA	NA	NA	NA	NA	NA	NA	NA	NA	NA	NA	NA	NA	NA	NA	NA	NA	NA
chr2	Super-Scaffold_1	87635751	87636250	NA	NA	NA	NA	NA	NA	NA	NA	NA	NA	NA	NA	NA	NA	NA	NA	NA	NA	NA	NA	NA	NA	NA	NA	NA	12	0.00014	0.00261852	0.70917	0.3788
chr2	Super-Scaffold_1	87654501	87655000	NA	NA	NA	NA	NA	NA	NA	NA	NA	NA	13	0.0036	0.0170478	0.64213	0.8514	NA	NA	NA	NA	NA	NA	NA	NA	NA	NA	NA	NA	NA	NA	NA
chr2	Super-Scaffold_1	87664501	87665000	NA	NA	NA	NA	NA	NA	NA	NA	NA	NA	NA	NA	NA	NA	NA	20	0.00028	0.0044877	0.57117	0.80042	NA	NA	NA	NA	NA	NA	NA	NA	NA	NA
chr2	Super-Scaffold_1	87681001	87681500	NA	NA	NA	NA	NA	NA	NA	NA	NA	NA	13	0.00083	0.00598744	0.54082	0.8471	NA	NA	NA	NA	NA	NA	NA	NA	NA	NA	NA	NA	NA	NA	NA
chr2	Super-Scaffold_1	87713501	87714000	NA	NA	NA	NA	NA	20	0.00056	0.00587703	0.4492	0.68329	NA	NA	NA	NA	NA	NA	NA	NA	NA	NA	NA	NA	NA	NA	NA	NA	NA	NA	NA	NA
chr2	Super-Scaffold_1	87714251	87714750	NA	NA	NA	NA	NA	NA	NA	NA	NA	NA	NA	NA	NA	NA	NA	20	0.0047	0.0284227	0.6575	0.86285	NA	NA	NA	NA	NA	NA	NA	NA	NA	NA
chr2	Super-Scaffold_1	87717501	87718000	NA	NA	NA	NA	NA	NA	NA	NA	NA	NA	25	0.0015	0.00886634	0.5415	0.75675	NA	NA	NA	NA	NA	NA	NA	NA	NA	NA	16	0.0016	0.0115451	0.56341	0.80825
chr2	Super-Scaffold_1	87747251	87747750	NA	NA	NA	NA	NA	NA	NA	NA	NA	NA	12	8.1e-05	0.00151168	0.61792	0.86133	NA	NA	NA	NA	NA	NA	NA	NA	NA	NA	NA	NA	NA	NA	NA
chr2	Super-Scaffold_1	87751251	87751750	NA	NA	NA	NA	NA	NA	NA	NA	NA	NA	NA	NA	NA	NA	NA	NA	NA	NA	NA	NA	NA	NA	NA	NA	NA	12	1e-07	2.26548e-05	0.47794	0.69736
chr2	Super-Scaffold_1	87751501	87752000	NA	NA	NA	NA	NA	NA	NA	NA	NA	NA	NA	NA	NA	NA	NA	NA	NA	NA	NA	NA	NA	NA	NA	NA	NA	13	1.1e-08	3.84417e-06	0.45344	0.68964
chr2	Super-Scaffold_1	87756251	87756750	NA	NA	NA	NA	NA	NA	NA	NA	NA	NA	NA	NA	NA	NA	NA	11	0.0043	0.0264558	0.85376	0.58283	NA	NA	NA	NA	NA	NA	NA	NA	NA	NA
chr2	Super-Scaffold_1	87769001	87769500	NA	NA	NA	NA	NA	NA	NA	NA	NA	NA	NA	NA	NA	NA	NA	NA	NA	NA	NA	NA	NA	NA	NA	NA	NA	10	0.0019	0.0130818	0.84434	0.62622
chr2	Super-Scaffold_1	87775751	87776250	NA	NA	NA	NA	NA	NA	NA	NA	NA	NA	NA	NA	NA	NA	NA	NA	NA	NA	NA	NA	12	0.0037	0.0214021	0.51059	0.76407	NA	NA	NA	NA	NA
chr2	Super-Scaffold_1	87811501	87812000	NA	NA	NA	NA	NA	NA	NA	NA	NA	NA	NA	NA	NA	NA	NA	NA	NA	NA	NA	NA	15	0.0032	0.0190983	0.70943	0.46738	NA	NA	NA	NA	NA
chr2	Super-Scaffold_1	87834251	87834750	NA	NA	NA	NA	NA	14	0.00038	0.00470254	0.62457	0.30298	NA	NA	NA	NA	NA	NA	NA	NA	NA	NA	NA	NA	NA	NA	NA	NA	NA	NA	NA	NA
chr2	Super-Scaffold_1	87873501	87874000	NA	NA	NA	NA	NA	10	0.0034	0.0197773	0.79354	0.56074	10	0.0043	0.0196471	0.79167	0.58546	NA	NA	NA	NA	NA	NA	NA	NA	NA	NA	NA	NA	NA	NA	NA
chr2	Super-Scaffold_1	87906501	87907000	14	0.00068	0.00679522	0.72947	0.94262	NA	NA	NA	NA	NA	NA	NA	NA	NA	NA	NA	NA	NA	NA	NA	NA	NA	NA	NA	NA	NA	NA	NA	NA	NA
chr2	Super-Scaffold_1	87916751	87917250	NA	NA	NA	NA	NA	13	0.00016	0.00284604	0.53126	0.78995	NA	NA	NA	NA	NA	NA	NA	NA	NA	NA	NA	NA	NA	NA	NA	NA	NA	NA	NA	NA
chr2	Super-Scaffold_1	87917001	87917500	NA	NA	NA	NA	NA	13	0.0013	0.0098743	0.60249	0.83456	NA	NA	NA	NA	NA	NA	NA	NA	NA	NA	NA	NA	NA	NA	NA	NA	NA	NA	NA	NA
chr2	Super-Scaffold_1	87919501	87920000	NA	NA	NA	NA	NA	NA	NA	NA	NA	NA	NA	NA	NA	NA	NA	13	0.00027	0.00441558	0.5889	0.86099	NA	NA	NA	NA	NA	NA	NA	NA	NA	NA
chr2	Super-Scaffold_1	87933501	87934000	NA	NA	NA	NA	NA	15	0.0025	0.0156649	0.86031	0.62627	NA	NA	NA	NA	NA	NA	NA	NA	NA	NA	NA	NA	NA	NA	NA	NA	NA	NA	NA	NA
chr2	Super-Scaffold_1	87934501	87935000	NA	NA	NA	NA	NA	NA	NA	NA	NA	NA	NA	NA	NA	NA	NA	NA	NA	NA	NA	NA	14	0.00057	0.00593308	0.64575	0.87	NA	NA	NA	NA	NA
chr2	Super-Scaffold_1	87990001	87990500	21	2.8e-05	0.00107892	0.56334	0.29305	NA	NA	NA	NA	NA	NA	NA	NA	NA	NA	NA	NA	NA	NA	NA	NA	NA	NA	NA	NA	NA	NA	NA	NA	NA
chr2	Super-Scaffold_1	87990251	87990750	24	0.00018	0.00313337	0.59793	0.35067	NA	NA	NA	NA	NA	NA	NA	NA	NA	NA	NA	NA	NA	NA	NA	NA	NA	NA	NA	NA	NA	NA	NA	NA	NA
chr2	Super-Scaffold_1	88009751	88010250	NA	NA	NA	NA	NA	NA	NA	NA	NA	NA	NA	NA	NA	NA	NA	NA	NA	NA	NA	NA	12	0.00016	0.00282923	0.47945	0.78325	NA	NA	NA	NA	NA
chr2	Super-Scaffold_1	88013251	88013750	14	0.00029	0.00413259	0.66387	0.91802	NA	NA	NA	NA	NA	14	5.1e-05	0.00115634	0.68288	0.91802	NA	NA	NA	NA	NA	NA	NA	NA	NA	NA	NA	NA	NA	NA	NA
chr2	Super-Scaffold_1	88016751	88017250	16	0.00086	0.00784782	0.44091	0.7288	NA	NA	NA	NA	NA	NA	NA	NA	NA	NA	NA	NA	NA	NA	NA	16	0.00059	0.00608239	0.71958	0.40655	NA	NA	NA	NA	NA
chr2	Super-Scaffold_1	88017001	88017500	16	0.0021	0.0140442	0.43937	0.67228	NA	NA	NA	NA	NA	NA	NA	NA	NA	NA	NA	NA	NA	NA	NA	NA	NA	NA	NA	NA	NA	NA	NA	NA	NA
chr2	Super-Scaffold_1	88024501	88025000	NA	NA	NA	NA	NA	11	0.00041	0.00488289	0.50212	0.81553	NA	NA	NA	NA	NA	NA	NA	NA	NA	NA	NA	NA	NA	NA	NA	NA	NA	NA	NA	NA
chr2	Super-Scaffold_1	88036751	88037250	14	0.003	0.0183698	0.84224	0.63798	NA	NA	NA	NA	NA	NA	NA	NA	NA	NA	NA	NA	NA	NA	NA	NA	NA	NA	NA	NA	NA	NA	NA	NA	NA
chr2	Super-Scaffold_1	88037001	88037500	13	0.0024	0.0154642	0.85809	0.62951	NA	NA	NA	NA	NA	NA	NA	NA	NA	NA	NA	NA	NA	NA	NA	NA	NA	NA	NA	NA	NA	NA	NA	NA	NA
chr2	Super-Scaffold_1	88039751	88040250	NA	NA	NA	NA	NA	NA	NA	NA	NA	NA	NA	NA	NA	NA	NA	12	0.0033	0.0215161	0.76012	0.45949	NA	NA	NA	NA	NA	NA	NA	NA	NA	NA
chr2	Super-Scaffold_1	88069751	88070250	NA	NA	NA	NA	NA	NA	NA	NA	NA	NA	NA	NA	NA	NA	NA	NA	NA	NA	NA	NA	13	0.00025	0.00366876	0.56418	0.83673	NA	NA	NA	NA	NA
chr2	Super-Scaffold_1	88081751	88082250	NA	NA	NA	NA	NA	14	1.9e-06	0.000194894	0.90123	0.59827	NA	NA	NA	NA	NA	NA	NA	NA	NA	NA	NA	NA	NA	NA	NA	NA	NA	NA	NA	NA
chr2	Super-Scaffold_1	88082001	88082500	NA	NA	NA	NA	NA	11	6.5e-05	0.00172022	0.91657	0.63655	NA	NA	NA	NA	NA	NA	NA	NA	NA	NA	NA	NA	NA	NA	NA	NA	NA	NA	NA	NA
chr2	Super-Scaffold_1	88092001	88092500	NA	NA	NA	NA	NA	NA	NA	NA	NA	NA	NA	NA	NA	NA	NA	30	5.6e-07	9.99e-05	0.68783	0.38936	30	0.0003	0.00407487	0.56922	0.35975	NA	NA	NA	NA	NA
chr2	Super-Scaffold_1	88092251	88092750	11	0.0019	0.0131144	0.51721	0.84136	10	0.00039	0.00476403	0.3	0.82841	NA	NA	NA	NA	NA	NA	NA	NA	NA	NA	NA	NA	NA	NA	NA	NA	NA	NA	NA	NA
chr2	Super-Scaffold_1	88092501	88093000	NA	NA	NA	NA	NA	NA	NA	NA	NA	NA	12	0.0033	0.0159093	0.39277	0.66681	24	0.0049	0.0294329	0.40278	0.67463	NA	NA	NA	NA	NA	NA	NA	NA	NA	NA
chr2	Super-Scaffold_1	88093001	88093500	NA	NA	NA	NA	NA	NA	NA	NA	NA	NA	22	0.00037	0.00364026	0.38544	0.66521	NA	NA	NA	NA	NA	NA	NA	NA	NA	NA	NA	NA	NA	NA	NA
chr2	Super-Scaffold_1	88095001	88095500	NA	NA	NA	NA	NA	NA	NA	NA	NA	NA	NA	NA	NA	NA	NA	NA	NA	NA	NA	NA	12	0.0058	0.0309358	0.56073	0.86256	NA	NA	NA	NA	NA
chr2	Super-Scaffold_1	88103501	88104000	12	0.0003	0.00421866	0.67797	0.90683	NA	NA	NA	NA	NA	NA	NA	NA	NA	NA	NA	NA	NA	NA	NA	NA	NA	NA	NA	NA	NA	NA	NA	NA	NA
chr2	Super-Scaffold_1	88140251	88140750	NA	NA	NA	NA	NA	NA	NA	NA	NA	NA	NA	NA	NA	NA	NA	NA	NA	NA	NA	NA	13	0.0014	0.0104188	0.53595	0.77038	NA	NA	NA	NA	NA
chr2	Super-Scaffold_1	88168751	88169250	NA	NA	NA	NA	NA	NA	NA	NA	NA	NA	NA	NA	NA	NA	NA	NA	NA	NA	NA	NA	NA	NA	NA	NA	NA	21	0.00093	0.008106	0.56537	0.84506
chr2	Super-Scaffold_1	88169001	88169500	NA	NA	NA	NA	NA	NA	NA	NA	NA	NA	NA	NA	NA	NA	NA	NA	NA	NA	NA	NA	22	0.0026	0.0162795	0.55224	0.80769	22	0.00034	0.00439303	0.5491	0.83039
chr2	Super-Scaffold_1	88207501	88208000	NA	NA	NA	NA	NA	11	0.0045	0.0247036	0.77112	0.56467	NA	NA	NA	NA	NA	NA	NA	NA	NA	NA	NA	NA	NA	NA	NA	NA	NA	NA	NA	NA
chr2	Super-Scaffold_1	88283501	88284000	NA	NA	NA	NA	NA	NA	NA	NA	NA	NA	15	0.00026	0.00294543	0.42159	0.75876	11	0.0098	0.0532736	0.40439	0.68272	NA	NA	NA	NA	NA	NA	NA	NA	NA	NA
chr2	Super-Scaffold_1	88338001	88338500	NA	NA	NA	NA	NA	NA	NA	NA	NA	NA	20	0.00017	0.00230091	0.51027	0.81017	NA	NA	NA	NA	NA	NA	NA	NA	NA	NA	NA	NA	NA	NA	NA
chr2	Super-Scaffold_1	88385501	88386000	NA	NA	NA	NA	NA	NA	NA	NA	NA	NA	NA	NA	NA	NA	NA	NA	NA	NA	NA	NA	18	0.00085	0.00763394	0.87154	0.58092	NA	NA	NA	NA	NA
chr2	Super-Scaffold_1	88385751	88386250	NA	NA	NA	NA	NA	NA	NA	NA	NA	NA	NA	NA	NA	NA	NA	NA	NA	NA	NA	NA	16	0.0056	0.0300251	0.84332	0.58906	NA	NA	NA	NA	NA
chr2	Super-Scaffold_1	88450751	88451250	NA	NA	NA	NA	NA	NA	NA	NA	NA	NA	NA	NA	NA	NA	NA	NA	NA	NA	NA	NA	NA	NA	NA	NA	NA	12	0.00057	0.00596559	0.64551	0.86956
chr2	Super-Scaffold_1	88486001	88486500	NA	NA	NA	NA	NA	NA	NA	NA	NA	NA	12	0.0012	0.00756019	0.85339	0.63021	NA	NA	NA	NA	NA	NA	NA	NA	NA	NA	NA	NA	NA	NA	NA
chr2	Super-Scaffold_1	88488251	88488750	NA	NA	NA	NA	NA	NA	NA	NA	NA	NA	NA	NA	NA	NA	NA	NA	NA	NA	NA	NA	12	0.00059	0.00608239	0.46905	0.80457	NA	NA	NA	NA	NA
chr2	Super-Scaffold_1	88538251	88538750	NA	NA	NA	NA	NA	NA	NA	NA	NA	NA	NA	NA	NA	NA	NA	NA	NA	NA	NA	NA	11	4.4e-05	0.001351	0.61899	0.90706	NA	NA	NA	NA	NA
chr2	Super-Scaffold_1	88543751	88544250	NA	NA	NA	NA	NA	NA	NA	NA	NA	NA	NA	NA	NA	NA	NA	11	0.0037	0.0235071	0.47234	0.2502	NA	NA	NA	NA	NA	NA	NA	NA	NA	NA
chr2	Super-Scaffold_1	88604751	88605250	NA	NA	NA	NA	NA	NA	NA	NA	NA	NA	17	0.00062	0.00498946	0.44808	0.79627	NA	NA	NA	NA	NA	NA	NA	NA	NA	NA	NA	NA	NA	NA	NA
chr2	Super-Scaffold_1	88635001	88635500	NA	NA	NA	NA	NA	14	0.00028	0.00394844	0.81235	0.48435	NA	NA	NA	NA	NA	NA	NA	NA	NA	NA	NA	NA	NA	NA	NA	NA	NA	NA	NA	NA
chr2	Super-Scaffold_1	88635251	88635750	NA	NA	NA	NA	NA	14	0.00024	0.00360218	0.80592	0.48733	NA	NA	NA	NA	NA	NA	NA	NA	NA	NA	NA	NA	NA	NA	NA	NA	NA	NA	NA	NA
chr2	Super-Scaffold_1	88640251	88640750	NA	NA	NA	NA	NA	NA	NA	NA	NA	NA	NA	NA	NA	NA	NA	10	0.0078	0.0435776	0.74006	0.47511	NA	NA	NA	NA	NA	NA	NA	NA	NA	NA
chr2	Super-Scaffold_1	88679001	88679500	NA	NA	NA	NA	NA	NA	NA	NA	NA	NA	NA	NA	NA	NA	NA	12	0.0074	0.0417003	0.83103	0.60364	NA	NA	NA	NA	NA	NA	NA	NA	NA	NA
chr2	Super-Scaffold_1	88694251	88694750	NA	NA	NA	NA	NA	12	0.0015	0.0109332	0.6313	0.84603	NA	NA	NA	NA	NA	NA	NA	NA	NA	NA	NA	NA	NA	NA	NA	NA	NA	NA	NA	NA
chr2	Super-Scaffold_1	88718501	88719000	NA	NA	NA	NA	NA	NA	NA	NA	NA	NA	10	0.0054	0.0237758	0.60925	0.87223	NA	NA	NA	NA	NA	NA	NA	NA	NA	NA	NA	NA	NA	NA	NA
chr2	Super-Scaffold_1	88735001	88735500	NA	NA	NA	NA	NA	NA	NA	NA	NA	NA	13	0.00012	0.00186214	0.57357	0.88931	NA	NA	NA	NA	NA	NA	NA	NA	NA	NA	NA	NA	NA	NA	NA
chr2	Super-Scaffold_1	88735251	88735750	NA	NA	NA	NA	NA	NA	NA	NA	NA	NA	17	0.00077	0.00570965	0.65169	0.90622	NA	NA	NA	NA	NA	NA	NA	NA	NA	NA	NA	NA	NA	NA	NA
chr2	Super-Scaffold_1	88751501	88752000	NA	NA	NA	NA	NA	NA	NA	NA	NA	NA	10	0.0022	0.0116657	0.44691	0.721	NA	NA	NA	NA	NA	NA	NA	NA	NA	NA	NA	NA	NA	NA	NA
chr2	Super-Scaffold_1	88765251	88765750	NA	NA	NA	NA	NA	10	0.0016	0.0113688	0.68161	0.32222	NA	NA	NA	NA	NA	NA	NA	NA	NA	NA	NA	NA	NA	NA	NA	NA	NA	NA	NA	NA
chr2	Super-Scaffold_1	88787001	88787500	10	0.00041	0.00499732	0.48627	0.75267	NA	NA	NA	NA	NA	NA	NA	NA	NA	NA	NA	NA	NA	NA	NA	NA	NA	NA	NA	NA	NA	NA	NA	NA	NA
chr2	Super-Scaffold_1	88807251	88807750	NA	NA	NA	NA	NA	11	0.0012	0.00937044	0.59939	0.87243	NA	NA	NA	NA	NA	NA	NA	NA	NA	NA	NA	NA	NA	NA	NA	NA	NA	NA	NA	NA
chr2	Super-Scaffold_1	88812251	88812750	NA	NA	NA	NA	NA	NA	NA	NA	NA	NA	NA	NA	NA	NA	NA	NA	NA	NA	NA	NA	12	0.00076	0.00711101	0.66396	0.8777	NA	NA	NA	NA	NA
chr2	Super-Scaffold_1	88865751	88866250	NA	NA	NA	NA	NA	NA	NA	NA	NA	NA	17	0.00053	0.00452555	0.61949	0.88503	NA	NA	NA	NA	NA	NA	NA	NA	NA	NA	NA	NA	NA	NA	NA
chr2	Super-Scaffold_1	88866001	88866500	NA	NA	NA	NA	NA	NA	NA	NA	NA	NA	14	6.8e-06	0.000346194	0.5894	0.8964	NA	NA	NA	NA	NA	NA	NA	NA	NA	NA	NA	NA	NA	NA	NA
chr2	Super-Scaffold_1	88933001	88933500	12	0.0029	0.017876	0.44682	0.70247	NA	NA	NA	NA	NA	NA	NA	NA	NA	NA	NA	NA	NA	NA	NA	NA	NA	NA	NA	NA	NA	NA	NA	NA	NA
chr2	Super-Scaffold_1	88933251	88933750	12	0.0024	0.0154642	0.44543	0.70075	NA	NA	NA	NA	NA	NA	NA	NA	NA	NA	NA	NA	NA	NA	NA	NA	NA	NA	NA	NA	NA	NA	NA	NA	NA
chr2	Super-Scaffold_1	88934501	88935000	NA	NA	NA	NA	NA	NA	NA	NA	NA	NA	NA	NA	NA	NA	NA	NA	NA	NA	NA	NA	16	0.00067	0.00655746	0.62598	0.85676	NA	NA	NA	NA	NA
chr2	Super-Scaffold_1	88940751	88941250	NA	NA	NA	NA	NA	NA	NA	NA	NA	NA	NA	NA	NA	NA	NA	11	0.0006	0.00694195	0.91036	0.7103	NA	NA	NA	NA	NA	NA	NA	NA	NA	NA
chr2	Super-Scaffold_1	88974751	88975250	NA	NA	NA	NA	NA	NA	NA	NA	NA	NA	19	0.00044	0.00405322	0.78313	0.53512	NA	NA	NA	NA	NA	NA	NA	NA	NA	NA	NA	NA	NA	NA	NA
chr2	Super-Scaffold_1	88975001	88975500	NA	NA	NA	NA	NA	NA	NA	NA	NA	NA	NA	NA	NA	NA	NA	14	2.8e-05	0.00123532	0.90218	0.62755	NA	NA	NA	NA	NA	10	0.0015	0.01109	0.60108	0.8972
chr2	Super-Scaffold_1	88976251	88976750	NA	NA	NA	NA	NA	NA	NA	NA	NA	NA	NA	NA	NA	NA	NA	10	0.0028	0.0190254	0.55887	0.8074	NA	NA	NA	NA	NA	NA	NA	NA	NA	NA
chr2	Super-Scaffold_1	88979501	88980000	NA	NA	NA	NA	NA	16	0.0002	0.00325447	0.58888	0.86841	16	4.1e-05	0.00101794	0.59239	0.86344	NA	NA	NA	NA	NA	NA	NA	NA	NA	NA	NA	NA	NA	NA	NA
chr2	Super-Scaffold_1	88979751	88980250	NA	NA	NA	NA	NA	NA	NA	NA	NA	NA	14	0.0013	0.00800048	0.53614	0.76394	NA	NA	NA	NA	NA	NA	NA	NA	NA	NA	NA	NA	NA	NA	NA
chr2	Super-Scaffold_1	88982001	88982500	12	0.00018	0.00313337	0.89459	0.49905	11	0.0051	0.0274439	0.78933	0.505	NA	NA	NA	NA	NA	NA	NA	NA	NA	NA	NA	NA	NA	NA	NA	NA	NA	NA	NA	NA
chr2	Super-Scaffold_1	88992751	88993250	NA	NA	NA	NA	NA	NA	NA	NA	NA	NA	19	1e-06	9.49289e-05	0.5855	0.84843	NA	NA	NA	NA	NA	21	1.8e-05	0.000791614	0.59016	0.84266	NA	NA	NA	NA	NA
chr2	Super-Scaffold_1	88993001	88993500	NA	NA	NA	NA	NA	NA	NA	NA	NA	NA	NA	NA	NA	NA	NA	NA	NA	NA	NA	NA	NA	NA	NA	NA	NA	12	0.0054	0.0294314	0.52843	0.77317
chr2	Super-Scaffold_1	89011001	89011500	NA	NA	NA	NA	NA	NA	NA	NA	NA	NA	13	3.8e-05	0.000974923	0.73289	0.26622	NA	NA	NA	NA	NA	15	0.00032	0.00423388	0.70145	0.3736	NA	NA	NA	NA	NA
chr2	Super-Scaffold_1	89011251	89011750	NA	NA	NA	NA	NA	NA	NA	NA	NA	NA	NA	NA	NA	NA	NA	NA	NA	NA	NA	NA	14	0.0017	0.0119083	0.75816	0.47342	NA	NA	NA	NA	NA
chr2	Super-Scaffold_1	89012001	89012500	NA	NA	NA	NA	NA	NA	NA	NA	NA	NA	NA	NA	NA	NA	NA	NA	NA	NA	NA	NA	NA	NA	NA	NA	NA	12	0.0031	0.0188229	0.63509	0.90511
chr2	Super-Scaffold_1	89012501	89013000	16	0.0048	0.0266637	0.77706	0.49727	NA	NA	NA	NA	NA	NA	NA	NA	NA	NA	NA	NA	NA	NA	NA	NA	NA	NA	NA	NA	NA	NA	NA	NA	NA
chr2	Super-Scaffold_1	89047501	89048000	NA	NA	NA	NA	NA	NA	NA	NA	NA	NA	10	9.5e-05	0.00165528	0.58197	0.85831	NA	NA	NA	NA	NA	NA	NA	NA	NA	NA	NA	NA	NA	NA	NA
chr2	Super-Scaffold_1	89129001	89129500	NA	NA	NA	NA	NA	NA	NA	NA	NA	NA	NA	NA	NA	NA	NA	NA	NA	NA	NA	NA	10	0.00015	0.00271747	0.42999	0.80096	10	0.0017	0.0120631	0.4248	0.72177
chr2	Super-Scaffold_1	89129251	89129750	NA	NA	NA	NA	NA	NA	NA	NA	NA	NA	NA	NA	NA	NA	NA	NA	NA	NA	NA	NA	13	0.00037	0.00459213	0.56516	0.87472	NA	NA	NA	NA	NA
chr2	Super-Scaffold_1	89156501	89157000	NA	NA	NA	NA	NA	NA	NA	NA	NA	NA	NA	NA	NA	NA	NA	NA	NA	NA	NA	NA	20	0.00025	0.00366876	0.8066	0.58581	NA	NA	NA	NA	NA
chr2	Super-Scaffold_1	89177751	89178250	NA	NA	NA	NA	NA	NA	NA	NA	NA	NA	NA	NA	NA	NA	NA	NA	NA	NA	NA	NA	NA	NA	NA	NA	NA	19	0.00092	0.00809656	0.62286	0.86332
chr2	Super-Scaffold_1	89182501	89183000	NA	NA	NA	NA	NA	NA	NA	NA	NA	NA	NA	NA	NA	NA	NA	NA	NA	NA	NA	NA	NA	NA	NA	NA	NA	18	0.0016	0.0115451	0.57737	0.36285
chr2	Super-Scaffold_1	89243751	89244250	NA	NA	NA	NA	NA	NA	NA	NA	NA	NA	NA	NA	NA	NA	NA	NA	NA	NA	NA	NA	12	0.00019	0.00312665	0.82461	0.50771	NA	NA	NA	NA	NA
chr2	Super-Scaffold_1	89281501	89282000	12	0.0074	0.0384083	0.60707	0.87539	NA	NA	NA	NA	NA	NA	NA	NA	NA	NA	NA	NA	NA	NA	NA	NA	NA	NA	NA	NA	NA	NA	NA	NA	NA
chr2	Super-Scaffold_1	89290751	89291250	NA	NA	NA	NA	NA	NA	NA	NA	NA	NA	NA	NA	NA	NA	NA	14	0.0031	0.0204809	0.54377	0.75382	NA	NA	NA	NA	NA	NA	NA	NA	NA	NA
chr2	Super-Scaffold_1	89316001	89316500	NA	NA	NA	NA	NA	NA	NA	NA	NA	NA	NA	NA	NA	NA	NA	13	0.0015	0.0122411	0.46909	0.67604	NA	NA	NA	NA	NA	NA	NA	NA	NA	NA
chr2	Super-Scaffold_1	89333001	89333500	10	0.00043	0.00514486	0.63194	0.93346	NA	NA	NA	NA	NA	NA	NA	NA	NA	NA	NA	NA	NA	NA	NA	NA	NA	NA	NA	NA	NA	NA	NA	NA	NA
chr2	Super-Scaffold_1	89335751	89336250	NA	NA	NA	NA	NA	NA	NA	NA	NA	NA	NA	NA	NA	NA	NA	19	0.00044	0.005774	0.76457	0.51721	NA	NA	NA	NA	NA	NA	NA	NA	NA	NA
chr2	Super-Scaffold_1	89338501	89339000	NA	NA	NA	NA	NA	NA	NA	NA	NA	NA	NA	NA	NA	NA	NA	NA	NA	NA	NA	NA	10	0.00054	0.00576267	0.8903	0.63931	NA	NA	NA	NA	NA
chr2	Super-Scaffold_1	89338751	89339250	NA	NA	NA	NA	NA	NA	NA	NA	NA	NA	NA	NA	NA	NA	NA	NA	NA	NA	NA	NA	10	9.8e-06	0.000548869	0.94333	0.55146	NA	NA	NA	NA	NA
chr2	Super-Scaffold_1	89355501	89356000	NA	NA	NA	NA	NA	13	0.002	0.0132745	0.59887	0.82224	NA	NA	NA	NA	NA	NA	NA	NA	NA	NA	NA	NA	NA	NA	NA	NA	NA	NA	NA	NA
chr2	Super-Scaffold_1	89365751	89366250	NA	NA	NA	NA	NA	NA	NA	NA	NA	NA	12	0.00039	0.00375663	0.3779	0.66609	NA	NA	NA	NA	NA	NA	NA	NA	NA	NA	NA	NA	NA	NA	NA
chr2	Super-Scaffold_1	89369251	89369750	NA	NA	NA	NA	NA	NA	NA	NA	NA	NA	NA	NA	NA	NA	NA	NA	NA	NA	NA	NA	NA	NA	NA	NA	NA	13	8.1e-05	0.00194565	0.61674	0.90674
chr2	Super-Scaffold_1	89369501	89370000	NA	NA	NA	NA	NA	NA	NA	NA	NA	NA	NA	NA	NA	NA	NA	NA	NA	NA	NA	NA	NA	NA	NA	NA	NA	17	2.9e-05	0.00105024	0.67165	0.90907
chr2	Super-Scaffold_1	89406251	89406750	NA	NA	NA	NA	NA	11	0.0051	0.0274439	0.52828	0.77094	NA	NA	NA	NA	NA	NA	NA	NA	NA	NA	NA	NA	NA	NA	NA	NA	NA	NA	NA	NA
chr2	Super-Scaffold_1	89407251	89407750	NA	NA	NA	NA	NA	11	0.0026	0.0161056	0.50121	0.75895	NA	NA	NA	NA	NA	NA	NA	NA	NA	NA	NA	NA	NA	NA	NA	NA	NA	NA	NA	NA
chr2	Super-Scaffold_1	89411501	89412000	NA	NA	NA	NA	NA	NA	NA	NA	NA	NA	NA	NA	NA	NA	NA	NA	NA	NA	NA	NA	10	0.0026	0.0162795	0.44493	0.7885	NA	NA	NA	NA	NA
chr2	Super-Scaffold_1	89416751	89417250	NA	NA	NA	NA	NA	NA	NA	NA	NA	NA	13	0.0059	0.0257035	0.53117	0.2676	NA	NA	NA	NA	NA	NA	NA	NA	NA	NA	NA	NA	NA	NA	NA
chr2	Super-Scaffold_1	89417251	89417750	17	6e-05	0.00169868	0.37858	0.16561	NA	NA	NA	NA	NA	NA	NA	NA	NA	NA	NA	NA	NA	NA	NA	NA	NA	NA	NA	NA	NA	NA	NA	NA	NA
chr2	Super-Scaffold_1	89420001	89420500	NA	NA	NA	NA	NA	10	7.9e-05	0.0019401	0.41495	0.83147	NA	NA	NA	NA	NA	NA	NA	NA	NA	NA	NA	NA	NA	NA	NA	NA	NA	NA	NA	NA
chr2	Super-Scaffold_1	89443751	89444250	14	0.0024	0.0154642	0.48532	0.77212	NA	NA	NA	NA	NA	NA	NA	NA	NA	NA	NA	NA	NA	NA	NA	NA	NA	NA	NA	NA	NA	NA	NA	NA	NA
chr2	Super-Scaffold_1	89472001	89472500	NA	NA	NA	NA	NA	12	4.3e-05	0.00134718	0.63661	0.87958	NA	NA	NA	NA	NA	NA	NA	NA	NA	NA	NA	NA	NA	NA	NA	NA	NA	NA	NA	NA
chr2	Super-Scaffold_1	89472251	89472750	NA	NA	NA	NA	NA	10	8.6e-06	0.000515823	0.6249	0.88417	NA	NA	NA	NA	NA	NA	NA	NA	NA	NA	NA	NA	NA	NA	NA	NA	NA	NA	NA	NA
chr2	Super-Scaffold_1	89487001	89487500	NA	NA	NA	NA	NA	NA	NA	NA	NA	NA	NA	NA	NA	NA	NA	NA	NA	NA	NA	NA	12	0.005	0.0272687	0.9571	0.75172	NA	NA	NA	NA	NA
chr2	Super-Scaffold_1	89496251	89496750	NA	NA	NA	NA	NA	NA	NA	NA	NA	NA	16	8.3e-05	0.00154199	0.52783	0.82868	NA	NA	NA	NA	NA	16	2.5e-06	0.00022033	0.51643	0.85896	15	0.0025	0.0159739	0.58743	0.79509
chr2	Super-Scaffold_1	89546001	89546500	NA	NA	NA	NA	NA	NA	NA	NA	NA	NA	13	0.00014	0.00204665	0.88516	0.64575	NA	NA	NA	NA	NA	NA	NA	NA	NA	NA	NA	NA	NA	NA	NA
chr2	Super-Scaffold_1	89547501	89548000	NA	NA	NA	NA	NA	NA	NA	NA	NA	NA	NA	NA	NA	NA	NA	NA	NA	NA	NA	NA	NA	NA	NA	NA	NA	15	0.0052	0.0285337	0.53849	0.86624
chr2	Super-Scaffold_1	89547751	89548250	NA	NA	NA	NA	NA	NA	NA	NA	NA	NA	NA	NA	NA	NA	NA	NA	NA	NA	NA	NA	NA	NA	NA	NA	NA	14	0.005	0.0276347	0.54792	0.92409
chr2	Super-Scaffold_1	89553751	89554250	15	0.00063	0.00648993	0.59216	0.82925	NA	NA	NA	NA	NA	NA	NA	NA	NA	NA	NA	NA	NA	NA	NA	NA	NA	NA	NA	NA	NA	NA	NA	NA	NA
chr2	Super-Scaffold_1	89585251	89585750	22	1.2e-07	3.15768e-05	0.74889	0.45023	NA	NA	NA	NA	NA	NA	NA	NA	NA	NA	NA	NA	NA	NA	NA	NA	NA	NA	NA	NA	NA	NA	NA	NA	NA
chr2	Super-Scaffold_1	89585501	89586000	21	5.1e-05	0.00154158	0.79741	0.49083	NA	NA	NA	NA	NA	NA	NA	NA	NA	NA	NA	NA	NA	NA	NA	22	9.3e-05	0.00207842	0.53339	0.79516	NA	NA	NA	NA	NA
chr2	Super-Scaffold_1	89611751	89612250	11	0.0072	0.0374668	0.66262	0.91439	NA	NA	NA	NA	NA	NA	NA	NA	NA	NA	NA	NA	NA	NA	NA	NA	NA	NA	NA	NA	NA	NA	NA	NA	NA
chr2	Super-Scaffold_1	89612001	89612500	11	0.0038	0.0220623	0.58984	0.8937	NA	NA	NA	NA	NA	NA	NA	NA	NA	NA	NA	NA	NA	NA	NA	NA	NA	NA	NA	NA	NA	NA	NA	NA	NA
chr2	Super-Scaffold_1	89620001	89620500	NA	NA	NA	NA	NA	NA	NA	NA	NA	NA	16	0.0018	0.0100848	0.67056	0.89938	NA	NA	NA	NA	NA	NA	NA	NA	NA	NA	NA	NA	NA	NA	NA
chr2	Super-Scaffold_1	89625751	89626250	NA	NA	NA	NA	NA	13	0.0035	0.020241	0.75071	0.48323	NA	NA	NA	NA	NA	NA	NA	NA	NA	NA	NA	NA	NA	NA	NA	NA	NA	NA	NA	NA
chr2	Super-Scaffold_1	89626001	89626500	NA	NA	NA	NA	NA	12	0.00093	0.00799901	0.79382	0.4735	NA	NA	NA	NA	NA	NA	NA	NA	NA	NA	NA	NA	NA	NA	NA	NA	NA	NA	NA	NA
chr2	Super-Scaffold_1	89642501	89643000	NA	NA	NA	NA	NA	NA	NA	NA	NA	NA	14	0.00032	0.00336117	0.52779	0.75319	NA	NA	NA	NA	NA	NA	NA	NA	NA	NA	NA	NA	NA	NA	NA
chr2	Super-Scaffold_1	89698501	89699000	NA	NA	NA	NA	NA	NA	NA	NA	NA	NA	10	0.0057	0.0249184	0.54797	0.81893	NA	NA	NA	NA	NA	NA	NA	NA	NA	NA	NA	NA	NA	NA	NA
chr2	Super-Scaffold_1	89706251	89706750	NA	NA	NA	NA	NA	NA	NA	NA	NA	NA	NA	NA	NA	NA	NA	NA	NA	NA	NA	NA	18	2.2e-06	0.000203609	0.73026	0.42846	NA	NA	NA	NA	NA
chr2	Super-Scaffold_1	89706751	89707250	NA	NA	NA	NA	NA	16	0.0011	0.00880938	0.39023	0.6348	NA	NA	NA	NA	NA	NA	NA	NA	NA	NA	NA	NA	NA	NA	NA	NA	NA	NA	NA	NA
chr2	Super-Scaffold_1	89715751	89716250	NA	NA	NA	NA	NA	NA	NA	NA	NA	NA	10	0.00079	0.0057955	0.61407	0.90213	NA	NA	NA	NA	NA	NA	NA	NA	NA	NA	NA	NA	NA	NA	NA
chr2	Super-Scaffold_1	89721251	89721750	10	0.0028	0.0173971	0.63625	0.85495	NA	NA	NA	NA	NA	NA	NA	NA	NA	NA	NA	NA	NA	NA	NA	NA	NA	NA	NA	NA	NA	NA	NA	NA	NA
chr2	Super-Scaffold_1	89722251	89722750	NA	NA	NA	NA	NA	20	5.8e-05	0.00161036	0.8487	0.62824	NA	NA	NA	NA	NA	NA	NA	NA	NA	NA	NA	NA	NA	NA	NA	NA	NA	NA	NA	NA
chr2	Super-Scaffold_1	89753251	89753750	NA	NA	NA	NA	NA	NA	NA	NA	NA	NA	NA	NA	NA	NA	NA	15	2.8e-05	0.00123532	0.91484	0.70358	NA	NA	NA	NA	NA	NA	NA	NA	NA	NA
chr2	Super-Scaffold_1	89798501	89799000	NA	NA	NA	NA	NA	NA	NA	NA	NA	NA	13	0.008	0.033431	0.75166	0.51499	NA	NA	NA	NA	NA	NA	NA	NA	NA	NA	NA	NA	NA	NA	NA
chr2	Super-Scaffold_1	89845751	89846250	NA	NA	NA	NA	NA	11	0.00084	0.00753009	0.43129	0.7697	NA	NA	NA	NA	NA	NA	NA	NA	NA	NA	NA	NA	NA	NA	NA	NA	NA	NA	NA	NA
chr2	Super-Scaffold_1	89861751	89862250	NA	NA	NA	NA	NA	NA	NA	NA	NA	NA	NA	NA	NA	NA	NA	NA	NA	NA	NA	NA	10	0.00088	0.0077748	0.28125	0.6063	NA	NA	NA	NA	NA
chr2	Super-Scaffold_1	89870501	89871000	NA	NA	NA	NA	NA	NA	NA	NA	NA	NA	NA	NA	NA	NA	NA	NA	NA	NA	NA	NA	10	0.0036	0.0209242	0.7935	0.53939	NA	NA	NA	NA	NA
chr2	Super-Scaffold_1	89875751	89876250	10	0.00046	0.00536362	0.76114	0.51133	NA	NA	NA	NA	NA	10	0.00012	0.00186214	0.78557	0.51133	NA	NA	NA	NA	NA	NA	NA	NA	NA	NA	NA	NA	NA	NA	NA
chr2	Super-Scaffold_1	89905251	89905750	NA	NA	NA	NA	NA	NA	NA	NA	NA	NA	10	0.0011	0.00709893	0.54057	0.74457	NA	NA	NA	NA	NA	NA	NA	NA	NA	NA	NA	NA	NA	NA	NA
chr2	Super-Scaffold_1	89920251	89920750	NA	NA	NA	NA	NA	NA	NA	NA	NA	NA	10	0.0013	0.00800048	0.39053	0.73684	NA	NA	NA	NA	NA	NA	NA	NA	NA	NA	NA	NA	NA	NA	NA
chr2	Super-Scaffold_1	89921001	89921500	NA	NA	NA	NA	NA	NA	NA	NA	NA	NA	NA	NA	NA	NA	NA	NA	NA	NA	NA	NA	14	0.0064	0.0336101	0.69864	0.49853	NA	NA	NA	NA	NA
chr2	Super-Scaffold_1	89921251	89921750	10	0.00041	0.00499732	0.47201	0.78583	NA	NA	NA	NA	NA	NA	NA	NA	NA	NA	NA	NA	NA	NA	NA	10	0.00057	0.00593308	0.78073	0.47157	NA	NA	NA	NA	NA
chr2	Super-Scaffold_1	89950751	89951250	17	0.0018	0.0126088	0.73634	0.51514	NA	NA	NA	NA	NA	NA	NA	NA	NA	NA	NA	NA	NA	NA	NA	NA	NA	NA	NA	NA	NA	NA	NA	NA	NA
chr2	Super-Scaffold_1	89959001	89959500	NA	NA	NA	NA	NA	NA	NA	NA	NA	NA	18	5.3e-05	0.00118352	0.91983	0.6947	NA	NA	NA	NA	NA	19	0.00011	0.00225876	0.92405	0.63266	15	0.001	0.00839703	0.9038	0.64872
chr2	Super-Scaffold_1	89959251	89959750	NA	NA	NA	NA	NA	NA	NA	NA	NA	NA	NA	NA	NA	NA	NA	NA	NA	NA	NA	NA	18	0.00063	0.00632237	0.88307	0.63185	13	0.0016	0.0115451	0.85044	0.57159
chr2	Super-Scaffold_1	89977751	89978250	NA	NA	NA	NA	NA	16	0.0051	0.0274439	0.47733	0.26978	NA	NA	NA	NA	NA	NA	NA	NA	NA	NA	NA	NA	NA	NA	NA	NA	NA	NA	NA	NA
chr2	Super-Scaffold_1	89980751	89981250	10	0.0015	0.0111751	0.90833	0.6669	NA	NA	NA	NA	NA	NA	NA	NA	NA	NA	NA	NA	NA	NA	NA	NA	NA	NA	NA	NA	NA	NA	NA	NA	NA
chr2	Super-Scaffold_1	89981001	89981500	14	0.00041	0.00499732	0.9362	0.70777	NA	NA	NA	NA	NA	NA	NA	NA	NA	NA	NA	NA	NA	NA	NA	NA	NA	NA	NA	NA	NA	NA	NA	NA	NA
chr2	Super-Scaffold_1	89981251	89981750	NA	NA	NA	NA	NA	12	0.0071	0.0362968	0.45284	0.78665	NA	NA	NA	NA	NA	NA	NA	NA	NA	NA	NA	NA	NA	NA	NA	NA	NA	NA	NA	NA
chr2	Super-Scaffold_1	89996501	89997000	NA	NA	NA	NA	NA	NA	NA	NA	NA	NA	14	0.0021	0.0112632	0.3281	0.58914	NA	NA	NA	NA	NA	NA	NA	NA	NA	NA	NA	NA	NA	NA	NA
chr2	Super-Scaffold_1	89996751	89997250	NA	NA	NA	NA	NA	NA	NA	NA	NA	NA	16	1.3e-05	0.000501451	0.48533	0.76847	NA	NA	NA	NA	NA	NA	NA	NA	NA	NA	18	0.00011	0.0022816	0.48893	0.73581
chr2	Super-Scaffold_1	90018001	90018500	NA	NA	NA	NA	NA	NA	NA	NA	NA	NA	NA	NA	NA	NA	NA	19	0.00085	0.00858775	0.82212	0.5927	NA	NA	NA	NA	NA	NA	NA	NA	NA	NA
chr2	Super-Scaffold_1	90029751	90030250	NA	NA	NA	NA	NA	19	0.00063	0.00629443	0.42948	0.2182	NA	NA	NA	NA	NA	NA	NA	NA	NA	NA	NA	NA	NA	NA	NA	NA	NA	NA	NA	NA
chr2	Super-Scaffold_1	90030001	90030500	NA	NA	NA	NA	NA	20	0.00094	0.00808	0.4816	0.27231	NA	NA	NA	NA	NA	20	0.00015	0.00315858	0.48867	0.27004	NA	NA	NA	NA	NA	NA	NA	NA	NA	NA
chr2	Super-Scaffold_1	90042501	90043000	NA	NA	NA	NA	NA	NA	NA	NA	NA	NA	NA	NA	NA	NA	NA	NA	NA	NA	NA	NA	10	0.0014	0.0104188	0.23333	0.58983	NA	NA	NA	NA	NA
chr2	Super-Scaffold_1	90098251	90098750	15	0.0012	0.00958944	0.60636	0.90742	NA	NA	NA	NA	NA	NA	NA	NA	NA	NA	NA	NA	NA	NA	NA	NA	NA	NA	NA	NA	NA	NA	NA	NA	NA
chr2	Super-Scaffold_1	90112001	90112500	NA	NA	NA	NA	NA	NA	NA	NA	NA	NA	11	0.0087	0.0359803	0.63179	0.37009	NA	NA	NA	NA	NA	NA	NA	NA	NA	NA	NA	NA	NA	NA	NA
chr2	Super-Scaffold_1	90123751	90124250	NA	NA	NA	NA	NA	NA	NA	NA	NA	NA	NA	NA	NA	NA	NA	12	0.00041	0.00552899	0.80819	0.49772	12	0.00042	0.00496303	0.80056	0.48209	NA	NA	NA	NA	NA
chr2	Super-Scaffold_1	90124001	90124500	NA	NA	NA	NA	NA	NA	NA	NA	NA	NA	NA	NA	NA	NA	NA	NA	NA	NA	NA	NA	11	2.5e-05	0.000962987	0.81325	0.45944	NA	NA	NA	NA	NA
chr2	Super-Scaffold_1	90141001	90141500	NA	NA	NA	NA	NA	NA	NA	NA	NA	NA	NA	NA	NA	NA	NA	NA	NA	NA	NA	NA	10	0.0012	0.00940158	0.92223	0.68333	NA	NA	NA	NA	NA
chr2	Super-Scaffold_1	90141251	90141750	NA	NA	NA	NA	NA	NA	NA	NA	NA	NA	NA	NA	NA	NA	NA	NA	NA	NA	NA	NA	15	0.00012	0.00238284	0.91338	0.69387	NA	NA	NA	NA	NA
chr2	Super-Scaffold_1	90172751	90173250	NA	NA	NA	NA	NA	NA	NA	NA	NA	NA	18	0.001	0.00667482	0.43907	0.66475	NA	NA	NA	NA	NA	NA	NA	NA	NA	NA	NA	NA	NA	NA	NA
chr2	Super-Scaffold_1	90242251	90242750	NA	NA	NA	NA	NA	NA	NA	NA	NA	NA	NA	NA	NA	NA	NA	NA	NA	NA	NA	NA	10	0.0034	0.0199957	0.58191	0.83387	NA	NA	NA	NA	NA
chr2	Super-Scaffold_1	90242751	90243250	NA	NA	NA	NA	NA	NA	NA	NA	NA	NA	NA	NA	NA	NA	NA	NA	NA	NA	NA	NA	12	7.7e-05	0.00185601	0.61597	0.28483	NA	NA	NA	NA	NA
chr2	Super-Scaffold_1	90250001	90250500	NA	NA	NA	NA	NA	NA	NA	NA	NA	NA	NA	NA	NA	NA	NA	NA	NA	NA	NA	NA	10	0.0045	0.0249909	0.5688	0.81193	NA	NA	NA	NA	NA
chr2	Super-Scaffold_1	90300001	90300500	NA	NA	NA	NA	NA	NA	NA	NA	NA	NA	NA	NA	NA	NA	NA	NA	NA	NA	NA	NA	10	0.0054	0.0290823	0.51737	0.80411	NA	NA	NA	NA	NA
chr2	Super-Scaffold_1	90354001	90354500	NA	NA	NA	NA	NA	10	0.0013	0.0098743	0.36132	0.66219	NA	NA	NA	NA	NA	NA	NA	NA	NA	NA	NA	NA	NA	NA	NA	NA	NA	NA	NA	NA
chr2	Super-Scaffold_1	90382001	90382500	NA	NA	NA	NA	NA	NA	NA	NA	NA	NA	16	0.0066	0.0282749	0.59099	0.80508	NA	NA	NA	NA	NA	NA	NA	NA	NA	NA	NA	NA	NA	NA	NA
chr2	Super-Scaffold_1	90392251	90392750	NA	NA	NA	NA	NA	NA	NA	NA	NA	NA	NA	NA	NA	NA	NA	NA	NA	NA	NA	NA	14	0.0019	0.0129259	0.80907	0.60814	NA	NA	NA	NA	NA
chr2	Super-Scaffold_1	90431251	90431750	NA	NA	NA	NA	NA	14	0.00025	0.00368978	0.60182	0.84796	NA	NA	NA	NA	NA	NA	NA	NA	NA	NA	NA	NA	NA	NA	NA	NA	NA	NA	NA	NA
chr2	Super-Scaffold_1	90431501	90432000	NA	NA	NA	NA	NA	18	0.00033	0.0043305	0.58774	0.81641	NA	NA	NA	NA	NA	17	0.00085	0.00858775	0.5963	0.80731	NA	NA	NA	NA	NA	NA	NA	NA	NA	NA
chr2	Super-Scaffold_1	90461751	90462250	NA	NA	NA	NA	NA	NA	NA	NA	NA	NA	12	0.0002	0.00254233	0.4782	0.86474	NA	NA	NA	NA	NA	NA	NA	NA	NA	NA	NA	NA	NA	NA	NA
chr2	Super-Scaffold_1	90462001	90462500	NA	NA	NA	NA	NA	NA	NA	NA	NA	NA	10	0.00019	0.00245036	0.46937	0.86205	NA	NA	NA	NA	NA	NA	NA	NA	NA	NA	NA	NA	NA	NA	NA
chr2	Super-Scaffold_1	90471501	90472000	NA	NA	NA	NA	NA	13	0.0034	0.0197773	0.65307	0.92166	NA	NA	NA	NA	NA	NA	NA	NA	NA	NA	NA	NA	NA	NA	NA	NA	NA	NA	NA	NA
chr2	Super-Scaffold_1	90489251	90489750	NA	NA	NA	NA	NA	NA	NA	NA	NA	NA	18	0.00093	0.006438	0.65257	0.85915	NA	NA	NA	NA	NA	NA	NA	NA	NA	NA	18	0.00048	0.00535988	0.65257	0.88627
chr2	Super-Scaffold_1	90505751	90506250	NA	NA	NA	NA	NA	NA	NA	NA	NA	NA	17	0.001	0.00667482	0.52096	0.77196	NA	NA	NA	NA	NA	NA	NA	NA	NA	NA	16	0.00069	0.00673595	0.55835	0.79873
chr2	Super-Scaffold_1	90519751	90520250	NA	NA	NA	NA	NA	NA	NA	NA	NA	NA	NA	NA	NA	NA	NA	NA	NA	NA	NA	NA	NA	NA	NA	NA	NA	12	0.00012	0.00239485	0.65063	0.35939
chr2	Super-Scaffold_1	90520001	90520500	NA	NA	NA	NA	NA	NA	NA	NA	NA	NA	NA	NA	NA	NA	NA	NA	NA	NA	NA	NA	NA	NA	NA	NA	NA	10	4.3e-06	0.000323177	0.66879	0.3162
chr2	Super-Scaffold_1	90653751	90654250	NA	NA	NA	NA	NA	16	0.0021	0.0137789	0.57142	0.79379	NA	NA	NA	NA	NA	NA	NA	NA	NA	NA	NA	NA	NA	NA	NA	NA	NA	NA	NA	NA
chr2	Super-Scaffold_1	90661251	90661750	13	0.00028	0.00406699	0.58365	0.85469	NA	NA	NA	NA	NA	NA	NA	NA	NA	NA	NA	NA	NA	NA	NA	14	0.0026	0.0162795	0.81815	0.59665	NA	NA	NA	NA	NA
chr2	Super-Scaffold_1	90663501	90664000	NA	NA	NA	NA	NA	NA	NA	NA	NA	NA	NA	NA	NA	NA	NA	26	1.2e-06	0.000166589	0.54429	0.83522	22	0.00027	0.00385105	0.61817	0.83925	NA	NA	NA	NA	NA
chr2	Super-Scaffold_1	90668751	90669250	NA	NA	NA	NA	NA	NA	NA	NA	NA	NA	NA	NA	NA	NA	NA	14	0.00054	0.00653724	0.54365	0.76446	NA	NA	NA	NA	NA	NA	NA	NA	NA	NA
chr2	Super-Scaffold_1	90685001	90685500	NA	NA	NA	NA	NA	10	0.00017	0.00294864	0.4735	0.6957	NA	NA	NA	NA	NA	NA	NA	NA	NA	NA	NA	NA	NA	NA	NA	NA	NA	NA	NA	NA
chr2	Super-Scaffold_1	90686251	90686750	NA	NA	NA	NA	NA	13	0.0012	0.00937044	0.6695	0.36369	NA	NA	NA	NA	NA	NA	NA	NA	NA	NA	NA	NA	NA	NA	NA	NA	NA	NA	NA	NA
chr2	Super-Scaffold_1	90709251	90709750	NA	NA	NA	NA	NA	NA	NA	NA	NA	NA	NA	NA	NA	NA	NA	12	0.00012	0.00278463	0.34829	0.81749	NA	NA	NA	NA	NA	NA	NA	NA	NA	NA
chr2	Super-Scaffold_1	90722251	90722750	NA	NA	NA	NA	NA	NA	NA	NA	NA	NA	16	0.0025	0.0128631	0.67041	0.91968	NA	NA	NA	NA	NA	NA	NA	NA	NA	NA	NA	NA	NA	NA	NA
chr2	Super-Scaffold_1	90792251	90792750	16	0.00037	0.00472391	0.80071	0.5516	NA	NA	NA	NA	NA	NA	NA	NA	NA	NA	NA	NA	NA	NA	NA	NA	NA	NA	NA	NA	NA	NA	NA	NA	NA
chr2	Super-Scaffold_1	90792501	90793000	NA	NA	NA	NA	NA	14	0.00047	0.00529518	0.83471	0.56426	NA	NA	NA	NA	NA	NA	NA	NA	NA	NA	NA	NA	NA	NA	NA	NA	NA	NA	NA	NA
chr2	Super-Scaffold_1	90802501	90803000	NA	NA	NA	NA	NA	NA	NA	NA	NA	NA	NA	NA	NA	NA	NA	NA	NA	NA	NA	NA	15	0.001	0.00832072	0.59628	0.8051	NA	NA	NA	NA	NA
chr2	Super-Scaffold_1	90830001	90830500	NA	NA	NA	NA	NA	NA	NA	NA	NA	NA	NA	NA	NA	NA	NA	NA	NA	NA	NA	NA	NA	NA	NA	NA	NA	10	5.8e-05	0.00159517	0.55058	0.8885
chr2	Super-Scaffold_1	90834501	90835000	12	0.0047	0.0261909	0.66291	0.86719	NA	NA	NA	NA	NA	NA	NA	NA	NA	NA	NA	NA	NA	NA	NA	NA	NA	NA	NA	NA	NA	NA	NA	NA	NA
chr2	Super-Scaffold_1	90898751	90899250	17	8e-05	0.00201605	0.84483	0.58011	NA	NA	NA	NA	NA	NA	NA	NA	NA	NA	NA	NA	NA	NA	NA	NA	NA	NA	NA	NA	NA	NA	NA	NA	NA
chr2	Super-Scaffold_1	90899001	90899500	18	9.3e-05	0.00218881	0.75613	0.49432	NA	NA	NA	NA	NA	NA	NA	NA	NA	NA	NA	NA	NA	NA	NA	NA	NA	NA	NA	NA	NA	NA	NA	NA	NA
chr2	Super-Scaffold_1	90939751	90940250	10	0.0019	0.0131144	0.50983	0.74611	NA	NA	NA	NA	NA	NA	NA	NA	NA	NA	NA	NA	NA	NA	NA	NA	NA	NA	NA	NA	NA	NA	NA	NA	NA
chr2	Super-Scaffold_1	90940501	90941000	10	0.0017	0.0120941	0.86185	0.63234	NA	NA	NA	NA	NA	NA	NA	NA	NA	NA	NA	NA	NA	NA	NA	NA	NA	NA	NA	NA	NA	NA	NA	NA	NA
chr2	Super-Scaffold_1	90949001	90949500	12	0.0019	0.0131144	0.48302	0.80465	NA	NA	NA	NA	NA	NA	NA	NA	NA	NA	NA	NA	NA	NA	NA	NA	NA	NA	NA	NA	NA	NA	NA	NA	NA
chr2	Super-Scaffold_1	91048501	91049000	NA	NA	NA	NA	NA	NA	NA	NA	NA	NA	10	0.00067	0.00522667	0.6097	0.8211	NA	NA	NA	NA	NA	NA	NA	NA	NA	NA	NA	NA	NA	NA	NA
chr2	Super-Scaffold_1	91048751	91049250	NA	NA	NA	NA	NA	NA	NA	NA	NA	NA	10	0.00067	0.00522667	0.6097	0.8211	NA	NA	NA	NA	NA	NA	NA	NA	NA	NA	NA	NA	NA	NA	NA
chr2	Super-Scaffold_1	91056751	91057250	NA	NA	NA	NA	NA	NA	NA	NA	NA	NA	NA	NA	NA	NA	NA	NA	NA	NA	NA	NA	14	1.8e-05	0.000791614	0.51666	0.86945	14	0.009	0.0457336	0.56403	0.79842
chr2	Super-Scaffold_1	91195751	91196250	NA	NA	NA	NA	NA	NA	NA	NA	NA	NA	12	0.0096	0.0393294	0.57996	0.82269	NA	NA	NA	NA	NA	NA	NA	NA	NA	NA	NA	NA	NA	NA	NA
chr2	Super-Scaffold_1	91218751	91219250	NA	NA	NA	NA	NA	NA	NA	NA	NA	NA	10	0.00012	0.00186214	0.46084	0.85851	NA	NA	NA	NA	NA	12	0.00015	0.00271747	0.48178	0.81664	NA	NA	NA	NA	NA
chr2	Super-Scaffold_1	91236751	91237250	22	1.2e-06	0.00015141	0.63757	0.87729	NA	NA	NA	NA	NA	NA	NA	NA	NA	NA	NA	NA	NA	NA	NA	NA	NA	NA	NA	NA	NA	NA	NA	NA	NA
chr2	Super-Scaffold_1	91237001	91237500	14	5.3e-05	0.0015775	0.60347	0.86275	NA	NA	NA	NA	NA	NA	NA	NA	NA	NA	NA	NA	NA	NA	NA	NA	NA	NA	NA	NA	NA	NA	NA	NA	NA
chr2	Super-Scaffold_1	91270001	91270500	NA	NA	NA	NA	NA	NA	NA	NA	NA	NA	NA	NA	NA	NA	NA	NA	NA	NA	NA	NA	17	0.0002	0.00324114	0.53002	0.80456	NA	NA	NA	NA	NA
chr2	Super-Scaffold_1	91308501	91309000	10	0.0012	0.00958944	0.60023	0.953	NA	NA	NA	NA	NA	NA	NA	NA	NA	NA	NA	NA	NA	NA	NA	NA	NA	NA	NA	NA	NA	NA	NA	NA	NA
chr2	Super-Scaffold_1	91308751	91309250	NA	NA	NA	NA	NA	17	0.0018	0.0123472	0.6658	0.91506	NA	NA	NA	NA	NA	NA	NA	NA	NA	NA	NA	NA	NA	NA	NA	12	0.00041	0.00488341	0.90733	0.5296
chr2	Super-Scaffold_1	91317001	91317500	NA	NA	NA	NA	NA	NA	NA	NA	NA	NA	NA	NA	NA	NA	NA	NA	NA	NA	NA	NA	NA	NA	NA	NA	NA	12	0.0005	0.00552253	0.60883	0.86275
chr2	Super-Scaffold_1	91380501	91381000	NA	NA	NA	NA	NA	11	0.004	0.0225487	0.62348	0.82982	NA	NA	NA	NA	NA	13	0.0017	0.0133133	0.58305	0.82997	NA	NA	NA	NA	NA	NA	NA	NA	NA	NA
chr2	Super-Scaffold_1	91380751	91381250	NA	NA	NA	NA	NA	14	0.004	0.0225487	0.56812	0.80331	NA	NA	NA	NA	NA	14	0.0012	0.0105415	0.58902	0.84212	14	0.005	0.0272687	0.54162	0.84661	NA	NA	NA	NA	NA
chr2	Super-Scaffold_1	91420001	91420500	NA	NA	NA	NA	NA	NA	NA	NA	NA	NA	NA	NA	NA	NA	NA	12	0.0024	0.0169456	0.82422	0.59366	NA	NA	NA	NA	NA	NA	NA	NA	NA	NA
chr2	Super-Scaffold_1	91420251	91420750	13	1.9e-05	0.000858425	0.56495	0.8451	NA	NA	NA	NA	NA	13	0.001	0.00667482	0.63628	0.84055	NA	NA	NA	NA	NA	NA	NA	NA	NA	NA	NA	NA	NA	NA	NA
chr2	Super-Scaffold_1	91525251	91525750	NA	NA	NA	NA	NA	10	0.0019	0.0128462	0.51329	0.78581	NA	NA	NA	NA	NA	NA	NA	NA	NA	NA	NA	NA	NA	NA	NA	NA	NA	NA	NA	NA
chr2	Super-Scaffold_1	91530501	91531000	NA	NA	NA	NA	NA	11	0.0025	0.0156649	0.64683	0.86145	12	2.2e-05	0.000700145	0.47614	0.873	NA	NA	NA	NA	NA	NA	NA	NA	NA	NA	NA	NA	NA	NA	NA
chr2	Super-Scaffold_1	91531001	91531500	NA	NA	NA	NA	NA	NA	NA	NA	NA	NA	NA	NA	NA	NA	NA	11	0.00066	0.00738845	0.56427	0.81458	NA	NA	NA	NA	NA	NA	NA	NA	NA	NA
chr2	Super-Scaffold_1	91556501	91557000	NA	NA	NA	NA	NA	12	0.00079	0.00724425	0.54764	0.86111	12	0.00029	0.00314845	0.52636	0.88889	NA	NA	NA	NA	NA	NA	NA	NA	NA	NA	NA	NA	NA	NA	NA
chr2	Super-Scaffold_1	91556751	91557250	12	0.00059	0.00624094	0.51058	0.91667	16	0.0014	0.0104035	0.64676	0.89583	NA	NA	NA	NA	NA	NA	NA	NA	NA	NA	NA	NA	NA	NA	NA	NA	NA	NA	NA	NA
chr2	Super-Scaffold_1	91571501	91572000	NA	NA	NA	NA	NA	10	0.0023	0.014724	0.46179	0.6728	NA	NA	NA	NA	NA	NA	NA	NA	NA	NA	NA	NA	NA	NA	NA	NA	NA	NA	NA	NA
chr2	Super-Scaffold_1	91630001	91630500	NA	NA	NA	NA	NA	10	0.0047	0.0256087	0.5037	0.75517	NA	NA	NA	NA	NA	NA	NA	NA	NA	NA	NA	NA	NA	NA	NA	NA	NA	NA	NA	NA
chr2	Super-Scaffold_1	91639751	91640250	NA	NA	NA	NA	NA	NA	NA	NA	NA	NA	NA	NA	NA	NA	NA	NA	NA	NA	NA	NA	NA	NA	NA	NA	NA	10	0.0045	0.0253132	0.84116	0.62237
chr2	Super-Scaffold_1	91667501	91668000	10	0.00037	0.00472391	0.5706	0.83647	NA	NA	NA	NA	NA	NA	NA	NA	NA	NA	NA	NA	NA	NA	NA	NA	NA	NA	NA	NA	NA	NA	NA	NA	NA
chr2	Super-Scaffold_1	91715751	91716250	NA	NA	NA	NA	NA	NA	NA	NA	NA	NA	NA	NA	NA	NA	NA	10	0.0013	0.0110919	0.81824	0.56253	NA	NA	NA	NA	NA	NA	NA	NA	NA	NA
chr2	Super-Scaffold_1	91718501	91719000	NA	NA	NA	NA	NA	NA	NA	NA	NA	NA	NA	NA	NA	NA	NA	NA	NA	NA	NA	NA	14	0.0024	0.0152847	0.42793	0.69893	NA	NA	NA	NA	NA
chr2	Super-Scaffold_1	91724001	91724500	NA	NA	NA	NA	NA	NA	NA	NA	NA	NA	NA	NA	NA	NA	NA	NA	NA	NA	NA	NA	12	0.00033	0.00430297	0.40165	0.78659	NA	NA	NA	NA	NA
chr2	Super-Scaffold_1	91783001	91783500	NA	NA	NA	NA	NA	NA	NA	NA	NA	NA	NA	NA	NA	NA	NA	NA	NA	NA	NA	NA	10	0.0085	0.0430133	0.69574	0.48045	NA	NA	NA	NA	NA
chr2	Super-Scaffold_1	91803001	91803500	11	0.00019	0.00322732	0.49839	0.85348	NA	NA	NA	NA	NA	NA	NA	NA	NA	NA	NA	NA	NA	NA	NA	12	0.00086	0.00768513	0.81453	0.52003	NA	NA	NA	NA	NA
chr2	Super-Scaffold_1	91804251	91804750	NA	NA	NA	NA	NA	NA	NA	NA	NA	NA	16	0.00032	0.00336117	0.36996	0.64334	NA	NA	NA	NA	NA	16	0.0011	0.00882789	0.36996	0.60915	NA	NA	NA	NA	NA
chr2	Super-Scaffold_1	91808001	91808500	NA	NA	NA	NA	NA	NA	NA	NA	NA	NA	10	0.0071	0.0301246	0.41347	0.69066	NA	NA	NA	NA	NA	11	0.00069	0.00669466	0.40618	0.81782	NA	NA	NA	NA	NA
chr2	Super-Scaffold_1	91818001	91818500	NA	NA	NA	NA	NA	NA	NA	NA	NA	NA	NA	NA	NA	NA	NA	NA	NA	NA	NA	NA	NA	NA	NA	NA	NA	18	0.0038	0.0220704	0.57288	0.78597
chr2	Super-Scaffold_1	91862251	91862750	NA	NA	NA	NA	NA	11	6.1e-05	0.00165792	0.71069	0.98485	NA	NA	NA	NA	NA	NA	NA	NA	NA	NA	NA	NA	NA	NA	NA	NA	NA	NA	NA	NA
chr2	Super-Scaffold_1	91863251	91863750	NA	NA	NA	NA	NA	NA	NA	NA	NA	NA	NA	NA	NA	NA	NA	NA	NA	NA	NA	NA	37	5.3e-07	7.59566e-05	0.97066	0.69738	NA	NA	NA	NA	NA
chr2	Super-Scaffold_1	91866251	91866750	NA	NA	NA	NA	NA	NA	NA	NA	NA	NA	NA	NA	NA	NA	NA	25	5.6e-07	9.99e-05	0.30906	0.0781	NA	NA	NA	NA	NA	NA	NA	NA	NA	NA
chr2	Super-Scaffold_1	91866501	91867000	NA	NA	NA	NA	NA	NA	NA	NA	NA	NA	NA	NA	NA	NA	NA	22	2.5e-05	0.00114919	0.37061	0.094041	NA	NA	NA	NA	NA	NA	NA	NA	NA	NA
chr2	Super-Scaffold_1	91899251	91899750	16	0.0019	0.0131144	0.58679	0.85006	NA	NA	NA	NA	NA	NA	NA	NA	NA	NA	NA	NA	NA	NA	NA	NA	NA	NA	NA	NA	NA	NA	NA	NA	NA
chr2	Super-Scaffold_1	91912001	91912500	NA	NA	NA	NA	NA	NA	NA	NA	NA	NA	12	0.0013	0.00800048	0.6833	0.91229	NA	NA	NA	NA	NA	NA	NA	NA	NA	NA	NA	NA	NA	NA	NA
chr2	Super-Scaffold_1	91914751	91915250	18	0.00073	0.00708213	0.82391	0.58919	NA	NA	NA	NA	NA	NA	NA	NA	NA	NA	16	0.0014	0.0116621	0.55209	0.83835	NA	NA	NA	NA	NA	NA	NA	NA	NA	NA
chr2	Super-Scaffold_1	91915001	91915500	NA	NA	NA	NA	NA	NA	NA	NA	NA	NA	NA	NA	NA	NA	NA	16	0.00042	0.00562753	0.46922	0.75117	NA	NA	NA	NA	NA	NA	NA	NA	NA	NA
chr2	Super-Scaffold_1	91977251	91977750	NA	NA	NA	NA	NA	NA	NA	NA	NA	NA	NA	NA	NA	NA	NA	NA	NA	NA	NA	NA	NA	NA	NA	NA	NA	18	0.0015	0.01109	0.70053	0.90085
chr2	Super-Scaffold_1	92014751	92015250	NA	NA	NA	NA	NA	NA	NA	NA	NA	NA	NA	NA	NA	NA	NA	12	2.7e-05	0.00121098	0.64582	0.91175	NA	NA	NA	NA	NA	NA	NA	NA	NA	NA
chr2	Super-Scaffold_1	92015001	92015500	NA	NA	NA	NA	NA	NA	NA	NA	NA	NA	NA	NA	NA	NA	NA	14	0.0012	0.0105415	0.69086	0.92779	NA	NA	NA	NA	NA	NA	NA	NA	NA	NA
chr2	Super-Scaffold_1	92041001	92041500	NA	NA	NA	NA	NA	NA	NA	NA	NA	NA	NA	NA	NA	NA	NA	NA	NA	NA	NA	NA	NA	NA	NA	NA	NA	10	0.0016	0.0115451	0.56604	0.89167
chr2	Super-Scaffold_1	92042001	92042500	NA	NA	NA	NA	NA	NA	NA	NA	NA	NA	NA	NA	NA	NA	NA	10	0.0031	0.0204809	0.62184	0.85482	NA	NA	NA	NA	NA	NA	NA	NA	NA	NA
chr2	Super-Scaffold_1	92043001	92043500	NA	NA	NA	NA	NA	NA	NA	NA	NA	NA	NA	NA	NA	NA	NA	NA	NA	NA	NA	NA	12	0.00093	0.00803896	0.43842	0.77047	NA	NA	NA	NA	NA
chr2	Super-Scaffold_1	92047501	92048000	12	0.0074	0.0384083	0.82384	0.6209	NA	NA	NA	NA	NA	10	0.0047	0.0211304	0.85443	0.62657	NA	NA	NA	NA	NA	NA	NA	NA	NA	NA	NA	NA	NA	NA	NA
chr2	Super-Scaffold_1	92049751	92050250	NA	NA	NA	NA	NA	NA	NA	NA	NA	NA	NA	NA	NA	NA	NA	NA	NA	NA	NA	NA	23	0.00024	0.00358808	0.77001	0.5048	NA	NA	NA	NA	NA
chr2	Super-Scaffold_1	92050001	92050500	27	0.00079	0.00743693	0.52487	0.73988	20	0.00058	0.00599772	0.46383	0.72596	NA	NA	NA	NA	NA	NA	NA	NA	NA	NA	NA	NA	NA	NA	NA	NA	NA	NA	NA	NA
chr2	Super-Scaffold_1	92052251	92052750	NA	NA	NA	NA	NA	NA	NA	NA	NA	NA	NA	NA	NA	NA	NA	11	0.00037	0.00523357	0.96212	0.7492	NA	NA	NA	NA	NA	NA	NA	NA	NA	NA
chr2	Super-Scaffold_1	92085001	92085500	NA	NA	NA	NA	NA	NA	NA	NA	NA	NA	NA	NA	NA	NA	NA	14	0.0028	0.0190254	0.72581	0.50998	NA	NA	NA	NA	NA	NA	NA	NA	NA	NA
chr2	Super-Scaffold_1	92097501	92098000	11	0.00039	0.00488082	0.50827	0.87542	NA	NA	NA	NA	NA	NA	NA	NA	NA	NA	NA	NA	NA	NA	NA	NA	NA	NA	NA	NA	NA	NA	NA	NA	NA
chr2	Super-Scaffold_1	92097751	92098250	13	0.00022	0.00351994	0.44705	0.78561	NA	NA	NA	NA	NA	NA	NA	NA	NA	NA	NA	NA	NA	NA	NA	NA	NA	NA	NA	NA	NA	NA	NA	NA	NA
chr2	Super-Scaffold_1	92101251	92101750	NA	NA	NA	NA	NA	NA	NA	NA	NA	NA	NA	NA	NA	NA	NA	NA	NA	NA	NA	NA	12	0.0014	0.0104188	0.80402	0.54256	NA	NA	NA	NA	NA
chr2	Super-Scaffold_1	92126501	92127000	NA	NA	NA	NA	NA	NA	NA	NA	NA	NA	10	4e-05	0.0010046	0.42528	0.93333	NA	NA	NA	NA	NA	NA	NA	NA	NA	NA	NA	NA	NA	NA	NA
chr2	Super-Scaffold_1	92133001	92133500	NA	NA	NA	NA	NA	NA	NA	NA	NA	NA	NA	NA	NA	NA	NA	NA	NA	NA	NA	NA	15	0.0017	0.0119083	0.2883	0.53069	15	4.5e-05	0.00136319	0.29506	0.67111
chr2	Super-Scaffold_1	92133251	92133750	NA	NA	NA	NA	NA	NA	NA	NA	NA	NA	NA	NA	NA	NA	NA	NA	NA	NA	NA	NA	NA	NA	NA	NA	NA	13	6.3e-05	0.00168256	0.30839	0.7212
chr2	Super-Scaffold_1	92161001	92161500	NA	NA	NA	NA	NA	NA	NA	NA	NA	NA	NA	NA	NA	NA	NA	NA	NA	NA	NA	NA	NA	NA	NA	NA	NA	10	0.0065	0.0344241	0.6111	0.31517
chr2	Super-Scaffold_1	92175751	92176250	NA	NA	NA	NA	NA	NA	NA	NA	NA	NA	NA	NA	NA	NA	NA	12	0.0035	0.0224606	0.58595	0.81742	NA	NA	NA	NA	NA	NA	NA	NA	NA	NA
chr2	Super-Scaffold_1	92176001	92176500	NA	NA	NA	NA	NA	NA	NA	NA	NA	NA	NA	NA	NA	NA	NA	10	0.0016	0.0127482	0.51754	0.79557	NA	NA	NA	NA	NA	NA	NA	NA	NA	NA
chr2	Super-Scaffold_1	92179501	92180000	NA	NA	NA	NA	NA	NA	NA	NA	NA	NA	NA	NA	NA	NA	NA	NA	NA	NA	NA	NA	NA	NA	NA	NA	NA	12	0.0019	0.0130818	0.46297	0.74082
chr2	Super-Scaffold_1	92226501	92227000	NA	NA	NA	NA	NA	11	0.0027	0.0165429	0.63385	0.85347	NA	NA	NA	NA	NA	NA	NA	NA	NA	NA	NA	NA	NA	NA	NA	NA	NA	NA	NA	NA
chr2	Super-Scaffold_1	92232501	92233000	NA	NA	NA	NA	NA	NA	NA	NA	NA	NA	NA	NA	NA	NA	NA	NA	NA	NA	NA	NA	14	0.00047	0.00530273	0.61437	0.86584	NA	NA	NA	NA	NA
chr2	Super-Scaffold_1	92312251	92312750	NA	NA	NA	NA	NA	NA	NA	NA	NA	NA	NA	NA	NA	NA	NA	NA	NA	NA	NA	NA	NA	NA	NA	NA	NA	12	0.0012	0.00950511	0.30137	0.52972
chr2	Super-Scaffold_1	92365251	92365750	NA	NA	NA	NA	NA	NA	NA	NA	NA	NA	NA	NA	NA	NA	NA	13	0.00016	0.00329096	0.55059	0.85645	NA	NA	NA	NA	NA	NA	NA	NA	NA	NA
chr2	Super-Scaffold_1	92365501	92366000	NA	NA	NA	NA	NA	NA	NA	NA	NA	NA	NA	NA	NA	NA	NA	12	0.00018	0.00349348	0.58247	0.90948	NA	NA	NA	NA	NA	NA	NA	NA	NA	NA
chr2	Super-Scaffold_1	92395501	92396000	NA	NA	NA	NA	NA	21	0.00059	0.00606152	0.59201	0.34125	NA	NA	NA	NA	NA	NA	NA	NA	NA	NA	NA	NA	NA	NA	NA	NA	NA	NA	NA	NA
chr2	Super-Scaffold_1	92423001	92423500	NA	NA	NA	NA	NA	16	0.0023	0.014724	0.53531	0.74915	NA	NA	NA	NA	NA	NA	NA	NA	NA	NA	NA	NA	NA	NA	NA	NA	NA	NA	NA	NA
chr2	Super-Scaffold_1	92424001	92424500	NA	NA	NA	NA	NA	NA	NA	NA	NA	NA	NA	NA	NA	NA	NA	NA	NA	NA	NA	NA	11	0.003	0.0181878	0.81516	0.57408	NA	NA	NA	NA	NA
chr2	Super-Scaffold_1	92424751	92425250	NA	NA	NA	NA	NA	20	7e-06	0.000452964	0.5314	0.81125	NA	NA	NA	NA	NA	NA	NA	NA	NA	NA	NA	NA	NA	NA	NA	19	2.2e-05	0.000897681	0.81154	0.5528
chr2	Super-Scaffold_1	92425001	92425500	NA	NA	NA	NA	NA	23	0.00012	0.00240656	0.57866	0.78788	NA	NA	NA	NA	NA	NA	NA	NA	NA	NA	NA	NA	NA	NA	NA	24	4.6e-06	0.000338153	0.80569	0.55792
chr2	Super-Scaffold_1	92429251	92429750	15	0.0088	0.0446702	0.52642	0.7705	NA	NA	NA	NA	NA	NA	NA	NA	NA	NA	NA	NA	NA	NA	NA	NA	NA	NA	NA	NA	NA	NA	NA	NA	NA
chr2	Super-Scaffold_1	92439501	92440000	NA	NA	NA	NA	NA	NA	NA	NA	NA	NA	17	0.00059	0.00483943	0.84412	0.5944	NA	NA	NA	NA	NA	NA	NA	NA	NA	NA	NA	NA	NA	NA	NA
chr2	Super-Scaffold_1	92440001	92440500	NA	NA	NA	NA	NA	NA	NA	NA	NA	NA	NA	NA	NA	NA	NA	10	0.0028	0.0190254	0.82463	0.59452	NA	NA	NA	NA	NA	NA	NA	NA	NA	NA
chr2	Super-Scaffold_1	92443251	92443750	NA	NA	NA	NA	NA	17	0.0015	0.0109332	0.83668	0.60019	NA	NA	NA	NA	NA	NA	NA	NA	NA	NA	NA	NA	NA	NA	NA	NA	NA	NA	NA	NA
chr2	Super-Scaffold_1	92447751	92448250	NA	NA	NA	NA	NA	NA	NA	NA	NA	NA	10	0.0036	0.0170478	0.65475	0.86493	NA	NA	NA	NA	NA	NA	NA	NA	NA	NA	NA	NA	NA	NA	NA
chr2	Super-Scaffold_1	92467001	92467500	14	0.0031	0.0187931	0.80081	0.55495	14	7.4e-05	0.00185346	0.88087	0.55893	NA	NA	NA	NA	NA	NA	NA	NA	NA	NA	NA	NA	NA	NA	NA	NA	NA	NA	NA	NA
chr2	Super-Scaffold_1	92472001	92472500	NA	NA	NA	NA	NA	NA	NA	NA	NA	NA	17	2.8e-05	0.000807155	0.9281	0.67959	NA	NA	NA	NA	NA	NA	NA	NA	NA	NA	19	0.00012	0.00239485	0.93567	0.71994
chr2	Super-Scaffold_1	92474001	92474500	NA	NA	NA	NA	NA	NA	NA	NA	NA	NA	NA	NA	NA	NA	NA	12	0.00042	0.00562753	0.20353	0.51647	NA	NA	NA	NA	NA	12	5.3e-05	0.00150859	0.52808	0.19838
chr2	Super-Scaffold_1	92486001	92486500	NA	NA	NA	NA	NA	NA	NA	NA	NA	NA	NA	NA	NA	NA	NA	NA	NA	NA	NA	NA	12	0.00067	0.00655746	0.60063	0.94998	NA	NA	NA	NA	NA
chr2	Super-Scaffold_1	92486251	92486750	NA	NA	NA	NA	NA	NA	NA	NA	NA	NA	NA	NA	NA	NA	NA	NA	NA	NA	NA	NA	14	3.3e-05	0.00113995	0.56187	0.85436	NA	NA	NA	NA	NA
chr2	Super-Scaffold_1	92494751	92495250	17	0.00068	0.00679522	0.76415	0.51007	NA	NA	NA	NA	NA	NA	NA	NA	NA	NA	11	0.0067	0.0382125	0.52095	0.76058	NA	NA	NA	NA	NA	NA	NA	NA	NA	NA
chr2	Super-Scaffold_1	92506001	92506500	NA	NA	NA	NA	NA	NA	NA	NA	NA	NA	10	0.002	0.0108615	0.8101	0.51701	NA	NA	NA	NA	NA	NA	NA	NA	NA	NA	NA	NA	NA	NA	NA
chr2	Super-Scaffold_1	92543501	92544000	NA	NA	NA	NA	NA	NA	NA	NA	NA	NA	NA	NA	NA	NA	NA	12	0.00015	0.00315858	0.68738	0.93125	NA	NA	NA	NA	NA	NA	NA	NA	NA	NA
chr2	Super-Scaffold_1	92577501	92578000	14	0.0015	0.0111751	0.52195	0.78722	NA	NA	NA	NA	NA	14	3.6e-05	0.000943495	0.50047	0.81213	NA	NA	NA	NA	NA	NA	NA	NA	NA	NA	NA	NA	NA	NA	NA
chr2	Super-Scaffold_1	92577751	92578250	10	0.00039	0.00488082	0.4889	0.86	NA	NA	NA	NA	NA	10	7.4e-05	0.00143772	0.52773	0.89333	NA	NA	NA	NA	NA	NA	NA	NA	NA	NA	NA	NA	NA	NA	NA
chr2	Super-Scaffold_1	92612501	92613000	NA	NA	NA	NA	NA	NA	NA	NA	NA	NA	NA	NA	NA	NA	NA	NA	NA	NA	NA	NA	NA	NA	NA	NA	NA	11	0.0005	0.00552253	0.82346	0.45971
chr2	Super-Scaffold_1	92614251	92614750	15	8.3e-06	0.000520074	0.65405	0.91696	NA	NA	NA	NA	NA	14	0.00031	0.00328793	0.6911	0.93483	NA	NA	NA	NA	NA	NA	NA	NA	NA	NA	NA	NA	NA	NA	NA
chr2	Super-Scaffold_1	92653751	92654250	NA	NA	NA	NA	NA	NA	NA	NA	NA	NA	11	0.0016	0.00923953	0.51133	0.82169	NA	NA	NA	NA	NA	NA	NA	NA	NA	NA	NA	NA	NA	NA	NA
chr2	Super-Scaffold_1	92661251	92661750	NA	NA	NA	NA	NA	NA	NA	NA	NA	NA	NA	NA	NA	NA	NA	NA	NA	NA	NA	NA	NA	NA	NA	NA	NA	12	0.005	0.0276347	0.82728	0.5969
chr2	Super-Scaffold_1	92661501	92662000	NA	NA	NA	NA	NA	NA	NA	NA	NA	NA	NA	NA	NA	NA	NA	NA	NA	NA	NA	NA	NA	NA	NA	NA	NA	10	0.003	0.0183708	0.8121	0.60321
chr2	Super-Scaffold_1	92685251	92685750	NA	NA	NA	NA	NA	NA	NA	NA	NA	NA	NA	NA	NA	NA	NA	15	0.0046	0.0279814	0.50882	0.71245	NA	NA	NA	NA	NA	NA	NA	NA	NA	NA
chr2	Super-Scaffold_1	92698001	92698500	NA	NA	NA	NA	NA	NA	NA	NA	NA	NA	10	0.0081	0.0337483	0.8	0.56822	NA	NA	NA	NA	NA	NA	NA	NA	NA	NA	NA	NA	NA	NA	NA
chr2	Super-Scaffold_1	92698751	92699250	NA	NA	NA	NA	NA	NA	NA	NA	NA	NA	11	0.0005	0.00437113	0.59505	0.83797	NA	NA	NA	NA	NA	NA	NA	NA	NA	NA	NA	NA	NA	NA	NA
chr2	Super-Scaffold_1	92701001	92701500	NA	NA	NA	NA	NA	NA	NA	NA	NA	NA	NA	NA	NA	NA	NA	NA	NA	NA	NA	NA	NA	NA	NA	NA	NA	10	4e-05	0.0012668	0.5878	0.8863
chr2	Super-Scaffold_1	92701251	92701750	NA	NA	NA	NA	NA	NA	NA	NA	NA	NA	NA	NA	NA	NA	NA	NA	NA	NA	NA	NA	NA	NA	NA	NA	NA	15	0.00033	0.00431262	0.5606	0.81171
chr2	Super-Scaffold_1	92710751	92711250	17	1.8e-05	0.000833992	0.61918	0.89208	NA	NA	NA	NA	NA	NA	NA	NA	NA	NA	NA	NA	NA	NA	NA	NA	NA	NA	NA	NA	NA	NA	NA	NA	NA
chr2	Super-Scaffold_1	92729751	92730250	17	0.0043	0.0243315	0.68522	0.45579	NA	NA	NA	NA	NA	NA	NA	NA	NA	NA	16	0.00012	0.00278463	0.38058	0.67841	18	1.9e-07	3.71883e-05	0.33264	0.69346	NA	NA	NA	NA	NA
chr2	Super-Scaffold_1	92738501	92739000	NA	NA	NA	NA	NA	NA	NA	NA	NA	NA	NA	NA	NA	NA	NA	NA	NA	NA	NA	NA	NA	NA	NA	NA	NA	10	0.00083	0.0075498	0.81167	0.53954
chr2	Super-Scaffold_1	92796501	92797000	NA	NA	NA	NA	NA	NA	NA	NA	NA	NA	NA	NA	NA	NA	NA	NA	NA	NA	NA	NA	11	0.0027	0.0167607	0.77897	0.57782	NA	NA	NA	NA	NA
chr2	Super-Scaffold_1	92885501	92886000	NA	NA	NA	NA	NA	NA	NA	NA	NA	NA	NA	NA	NA	NA	NA	NA	NA	NA	NA	NA	NA	NA	NA	NA	NA	15	0.0057	0.0308208	0.6325	0.86065
chr2	Super-Scaffold_1	92885751	92886250	NA	NA	NA	NA	NA	NA	NA	NA	NA	NA	12	0.0099	0.0404105	0.57442	0.77483	NA	NA	NA	NA	NA	NA	NA	NA	NA	NA	NA	NA	NA	NA	NA
chr2	Super-Scaffold_1	92894501	92895000	NA	NA	NA	NA	NA	NA	NA	NA	NA	NA	NA	NA	NA	NA	NA	NA	NA	NA	NA	NA	11	2.8e-05	0.00103708	0.30592	0.69307	NA	NA	NA	NA	NA
chr2	Super-Scaffold_1	92897251	92897750	NA	NA	NA	NA	NA	NA	NA	NA	NA	NA	10	0.0015	0.00886634	0.7646	0.4961	NA	NA	NA	NA	NA	NA	NA	NA	NA	NA	NA	NA	NA	NA	NA
chr2	Super-Scaffold_1	92941001	92941500	NA	NA	NA	NA	NA	13	0.0004	0.00484134	0.402	0.71488	NA	NA	NA	NA	NA	NA	NA	NA	NA	NA	NA	NA	NA	NA	NA	NA	NA	NA	NA	NA
chr2	Super-Scaffold_1	92967501	92968000	12	0.00012	0.00248437	0.62372	0.84983	NA	NA	NA	NA	NA	NA	NA	NA	NA	NA	NA	NA	NA	NA	NA	NA	NA	NA	NA	NA	NA	NA	NA	NA	NA
chr2	Super-Scaffold_1	92967751	92968250	16	2.4e-07	5.06432e-05	0.62198	0.92129	NA	NA	NA	NA	NA	NA	NA	NA	NA	NA	NA	NA	NA	NA	NA	NA	NA	NA	NA	NA	NA	NA	NA	NA	NA
chr2	Super-Scaffold_1	92968001	92968500	12	0.0074	0.0384083	0.6505	0.87511	NA	NA	NA	NA	NA	NA	NA	NA	NA	NA	11	0.0032	0.0210013	0.92676	0.66418	NA	NA	NA	NA	NA	NA	NA	NA	NA	NA
chr2	Super-Scaffold_1	92977251	92977750	10	0.0012	0.00958944	0.8086	0.50799	NA	NA	NA	NA	NA	NA	NA	NA	NA	NA	NA	NA	NA	NA	NA	NA	NA	NA	NA	NA	NA	NA	NA	NA	NA
chr2	Super-Scaffold_1	93029751	93030250	NA	NA	NA	NA	NA	13	0.0038	0.0216082	0.55544	0.79939	NA	NA	NA	NA	NA	NA	NA	NA	NA	NA	NA	NA	NA	NA	NA	NA	NA	NA	NA	NA
chr2	Super-Scaffold_1	93041501	93042000	NA	NA	NA	NA	NA	16	0.0017	0.0118283	0.58422	0.81144	NA	NA	NA	NA	NA	NA	NA	NA	NA	NA	NA	NA	NA	NA	NA	NA	NA	NA	NA	NA
chr2	Super-Scaffold_1	93043251	93043750	NA	NA	NA	NA	NA	17	0.00051	0.00556913	0.76071	0.50136	15	0.00058	0.00478433	0.82215	0.53776	NA	NA	NA	NA	NA	NA	NA	NA	NA	NA	NA	NA	NA	NA	NA
chr2	Super-Scaffold_1	93071751	93072250	NA	NA	NA	NA	NA	NA	NA	NA	NA	NA	12	0.0064	0.0275449	0.47081	0.71115	NA	NA	NA	NA	NA	NA	NA	NA	NA	NA	NA	NA	NA	NA	NA
chr2	Super-Scaffold_1	93082751	93083250	NA	NA	NA	NA	NA	NA	NA	NA	NA	NA	NA	NA	NA	NA	NA	10	0.0013	0.0110919	0.22585	0.42587	NA	NA	NA	NA	NA	NA	NA	NA	NA	NA
chr2	Super-Scaffold_1	93091501	93092000	NA	NA	NA	NA	NA	12	0.0029	0.0175011	0.48175	0.71608	NA	NA	NA	NA	NA	NA	NA	NA	NA	NA	NA	NA	NA	NA	NA	NA	NA	NA	NA	NA
chr2	Super-Scaffold_1	93114251	93114750	NA	NA	NA	NA	NA	NA	NA	NA	NA	NA	NA	NA	NA	NA	NA	NA	NA	NA	NA	NA	NA	NA	NA	NA	NA	10	0.0057	0.0308208	0.6722	0.87297
chr2	Super-Scaffold_1	93122251	93122750	15	0.00024	0.00371025	0.56737	0.82497	NA	NA	NA	NA	NA	NA	NA	NA	NA	NA	NA	NA	NA	NA	NA	NA	NA	NA	NA	NA	NA	NA	NA	NA	NA
chr2	Super-Scaffold_1	93122501	93123000	11	0.00011	0.00236576	0.51283	0.83381	NA	NA	NA	NA	NA	NA	NA	NA	NA	NA	NA	NA	NA	NA	NA	NA	NA	NA	NA	NA	NA	NA	NA	NA	NA
chr2	Super-Scaffold_1	93141001	93141500	NA	NA	NA	NA	NA	NA	NA	NA	NA	NA	NA	NA	NA	NA	NA	12	9e-13	1.8128e-09	0.23216	3.0556e-07	NA	NA	NA	NA	NA	NA	NA	NA	NA	NA
chr2	Super-Scaffold_1	93141251	93141750	NA	NA	NA	NA	NA	NA	NA	NA	NA	NA	NA	NA	NA	NA	NA	12	9e-13	1.8128e-09	0.23216	3.0556e-07	NA	NA	NA	NA	NA	NA	NA	NA	NA	NA
chr2	Super-Scaffold_1	93142751	93143250	NA	NA	NA	NA	NA	NA	NA	NA	NA	NA	NA	NA	NA	NA	NA	16	0.00026	0.00430414	0.50369	0.7894	NA	NA	NA	NA	NA	NA	NA	NA	NA	NA
chr2	Super-Scaffold_1	93143001	93143500	NA	NA	NA	NA	NA	NA	NA	NA	NA	NA	NA	NA	NA	NA	NA	10	0.00083	0.00844654	0.47513	0.82414	NA	NA	NA	NA	NA	NA	NA	NA	NA	NA
chr2	Super-Scaffold_1	93150001	93150500	NA	NA	NA	NA	NA	NA	NA	NA	NA	NA	NA	NA	NA	NA	NA	NA	NA	NA	NA	NA	12	0.0016	0.0114164	0.80961	0.57672	NA	NA	NA	NA	NA
chr2	Super-Scaffold_1	93156001	93156500	NA	NA	NA	NA	NA	NA	NA	NA	NA	NA	NA	NA	NA	NA	NA	NA	NA	NA	NA	NA	NA	NA	NA	NA	NA	13	0.00069	0.00673595	0.7899	0.53518
chr2	Super-Scaffold_1	93229751	93230250	NA	NA	NA	NA	NA	NA	NA	NA	NA	NA	NA	NA	NA	NA	NA	NA	NA	NA	NA	NA	NA	NA	NA	NA	NA	12	5.3e-05	0.00150859	0.36597	0.72952
chr2	Super-Scaffold_1	93260751	93261250	NA	NA	NA	NA	NA	NA	NA	NA	NA	NA	NA	NA	NA	NA	NA	12	0.0081	0.0449364	0.81203	0.58994	NA	NA	NA	NA	NA	NA	NA	NA	NA	NA
chr2	Super-Scaffold_1	93361501	93362000	10	0.00098	0.00848307	0.60588	0.8297	NA	NA	NA	NA	NA	NA	NA	NA	NA	NA	NA	NA	NA	NA	NA	NA	NA	NA	NA	NA	NA	NA	NA	NA	NA
chr2	Super-Scaffold_1	93383001	93383500	NA	NA	NA	NA	NA	NA	NA	NA	NA	NA	12	0.0042	0.0193016	0.52827	0.76436	NA	NA	NA	NA	NA	NA	NA	NA	NA	NA	NA	NA	NA	NA	NA
chr2	Super-Scaffold_1	93383251	93383750	NA	NA	NA	NA	NA	NA	NA	NA	NA	NA	13	0.008	0.033431	0.62379	0.82903	NA	NA	NA	NA	NA	NA	NA	NA	NA	NA	NA	NA	NA	NA	NA
chr2	Super-Scaffold_1	93426001	93426500	NA	NA	NA	NA	NA	NA	NA	NA	NA	NA	19	0.0032	0.015534	0.40081	0.64533	NA	NA	NA	NA	NA	NA	NA	NA	NA	NA	NA	NA	NA	NA	NA
chr2	Super-Scaffold_1	93466001	93466500	NA	NA	NA	NA	NA	10	0.0011	0.00880938	0.45969	0.7017	NA	NA	NA	NA	NA	NA	NA	NA	NA	NA	NA	NA	NA	NA	NA	NA	NA	NA	NA	NA
chr2	Super-Scaffold_1	93515001	93515500	NA	NA	NA	NA	NA	NA	NA	NA	NA	NA	NA	NA	NA	NA	NA	14	0.0019	0.0144208	0.61169	0.82769	13	3.4e-05	0.00116181	0.60612	0.81444	NA	NA	NA	NA	NA
chr2	Super-Scaffold_1	93525751	93526250	NA	NA	NA	NA	NA	NA	NA	NA	NA	NA	15	0.00061	0.00493984	0.49907	0.71455	NA	NA	NA	NA	NA	NA	NA	NA	NA	NA	NA	NA	NA	NA	NA
chr2	Super-Scaffold_1	93549751	93550250	NA	NA	NA	NA	NA	NA	NA	NA	NA	NA	12	0.00015	0.00213371	0.50956	0.79894	NA	NA	NA	NA	NA	NA	NA	NA	NA	NA	NA	NA	NA	NA	NA
chr2	Super-Scaffold_1	93556001	93556500	NA	NA	NA	NA	NA	12	0.0019	0.0128462	0.60923	0.88222	NA	NA	NA	NA	NA	NA	NA	NA	NA	NA	NA	NA	NA	NA	NA	NA	NA	NA	NA	NA
chr2	Super-Scaffold_1	93595501	93596000	NA	NA	NA	NA	NA	NA	NA	NA	NA	NA	NA	NA	NA	NA	NA	NA	NA	NA	NA	NA	10	0.0027	0.0167607	0.60563	0.83226	NA	NA	NA	NA	NA
chr2	Super-Scaffold_1	93654501	93655000	NA	NA	NA	NA	NA	NA	NA	NA	NA	NA	13	0.001	0.00667482	0.31579	0.61212	NA	NA	NA	NA	NA	NA	NA	NA	NA	NA	NA	NA	NA	NA	NA
chr2	Super-Scaffold_1	93686001	93686500	NA	NA	NA	NA	NA	NA	NA	NA	NA	NA	20	0.00048	0.00425403	0.53858	0.76827	NA	NA	NA	NA	NA	NA	NA	NA	NA	NA	NA	NA	NA	NA	NA
chr2	Super-Scaffold_1	93697501	93698000	15	2.3e-05	0.000960417	0.74483	0.43649	NA	NA	NA	NA	NA	NA	NA	NA	NA	NA	NA	NA	NA	NA	NA	NA	NA	NA	NA	NA	NA	NA	NA	NA	NA
chr2	Super-Scaffold_1	93702251	93702750	NA	NA	NA	NA	NA	NA	NA	NA	NA	NA	NA	NA	NA	NA	NA	10	0.0001	0.00252351	0.36979	0.7353	NA	NA	NA	NA	NA	NA	NA	NA	NA	NA
chr2	Super-Scaffold_1	93716251	93716750	21	5.7e-05	0.00165433	0.53119	0.8169	NA	NA	NA	NA	NA	NA	NA	NA	NA	NA	NA	NA	NA	NA	NA	NA	NA	NA	NA	NA	NA	NA	NA	NA	NA
chr2	Super-Scaffold_1	93750001	93750500	NA	NA	NA	NA	NA	NA	NA	NA	NA	NA	NA	NA	NA	NA	NA	NA	NA	NA	NA	NA	NA	NA	NA	NA	NA	10	0.00071	0.0068509	0.22892	0.50663
chr2	Super-Scaffold_1	93753251	93753750	NA	NA	NA	NA	NA	NA	NA	NA	NA	NA	12	7.4e-06	0.00036435	0.34428	0.7441	NA	NA	NA	NA	NA	NA	NA	NA	NA	NA	12	2.2e-05	0.000897681	0.34968	0.73139
chr2	Super-Scaffold_1	93758751	93759250	NA	NA	NA	NA	NA	NA	NA	NA	NA	NA	NA	NA	NA	NA	NA	NA	NA	NA	NA	NA	15	7.1e-05	0.00177112	0.4395	0.13427	NA	NA	NA	NA	NA
chr2	Super-Scaffold_1	93827251	93827750	NA	NA	NA	NA	NA	NA	NA	NA	NA	NA	NA	NA	NA	NA	NA	NA	NA	NA	NA	NA	NA	NA	NA	NA	NA	17	0.0016	0.0115451	0.56139	0.78245
chr2	Super-Scaffold_1	93827501	93828000	NA	NA	NA	NA	NA	NA	NA	NA	NA	NA	NA	NA	NA	NA	NA	NA	NA	NA	NA	NA	NA	NA	NA	NA	NA	11	3.7e-05	0.00120592	0.51688	0.90322
chr2	Super-Scaffold_1	93831501	93832000	15	0.0029	0.017876	0.82939	0.58185	NA	NA	NA	NA	NA	NA	NA	NA	NA	NA	NA	NA	NA	NA	NA	NA	NA	NA	NA	NA	NA	NA	NA	NA	NA
chr2	Super-Scaffold_1	93887251	93887750	NA	NA	NA	NA	NA	17	0.00047	0.00529518	0.80884	0.51375	15	7.7e-06	0.000374461	0.86522	0.46589	NA	NA	NA	NA	NA	NA	NA	NA	NA	NA	NA	NA	NA	NA	NA
chr2	Super-Scaffold_1	93887501	93888000	NA	NA	NA	NA	NA	17	0.00047	0.00529518	0.80884	0.51375	15	7.7e-06	0.000374461	0.86522	0.46589	NA	NA	NA	NA	NA	NA	NA	NA	NA	NA	NA	NA	NA	NA	NA
chr2	Super-Scaffold_1	93901501	93902000	NA	NA	NA	NA	NA	NA	NA	NA	NA	NA	NA	NA	NA	NA	NA	15	0.00041	0.00552899	0.60164	0.39182	NA	NA	NA	NA	NA	NA	NA	NA	NA	NA
chr2	Super-Scaffold_1	93920001	93920500	NA	NA	NA	NA	NA	NA	NA	NA	NA	NA	NA	NA	NA	NA	NA	NA	NA	NA	NA	NA	10	0.00098	0.00832072	0.48524	0.76587	NA	NA	NA	NA	NA
chr2	Super-Scaffold_1	93941251	93941750	NA	NA	NA	NA	NA	NA	NA	NA	NA	NA	NA	NA	NA	NA	NA	18	1.1e-05	0.00069754	0.52351	0.21678	NA	NA	NA	NA	NA	NA	NA	NA	NA	NA
chr2	Super-Scaffold_1	93954001	93954500	10	0.00075	0.00720736	0.43003	0.68267	NA	NA	NA	NA	NA	NA	NA	NA	NA	NA	NA	NA	NA	NA	NA	NA	NA	NA	NA	NA	NA	NA	NA	NA	NA
chr2	Super-Scaffold_1	94027501	94028000	12	0.001	0.00849751	0.53595	0.76949	NA	NA	NA	NA	NA	NA	NA	NA	NA	NA	NA	NA	NA	NA	NA	NA	NA	NA	NA	NA	NA	NA	NA	NA	NA
chr2	Super-Scaffold_1	94071251	94071750	10	0.00035	0.0045935	0.40093	0.82501	NA	NA	NA	NA	NA	10	0.0011	0.00709893	0.5387	0.80979	NA	NA	NA	NA	NA	NA	NA	NA	NA	NA	NA	NA	NA	NA	NA
chr2	Super-Scaffold_1	94071501	94072000	11	0.0005	0.00564523	0.58558	0.90152	NA	NA	NA	NA	NA	11	0.0006	0.00487955	0.60631	0.90152	NA	NA	NA	NA	NA	NA	NA	NA	NA	NA	NA	NA	NA	NA	NA
chr2	Super-Scaffold_1	94151251	94151750	NA	NA	NA	NA	NA	NA	NA	NA	NA	NA	NA	NA	NA	NA	NA	10	0.0047	0.0284227	0.68221	0.94332	NA	NA	NA	NA	NA	NA	NA	NA	NA	NA
chr2	Super-Scaffold_1	94154251	94154750	NA	NA	NA	NA	NA	NA	NA	NA	NA	NA	NA	NA	NA	NA	NA	NA	NA	NA	NA	NA	13	0.008	0.0408394	0.71694	0.49264	NA	NA	NA	NA	NA
chr2	Super-Scaffold_1	94154501	94155000	20	0.00077	0.00732962	0.44607	0.65102	NA	NA	NA	NA	NA	NA	NA	NA	NA	NA	NA	NA	NA	NA	NA	NA	NA	NA	NA	NA	NA	NA	NA	NA	NA
chr2	Super-Scaffold_1	94158751	94159250	NA	NA	NA	NA	NA	14	0.00063	0.00629443	0.49881	0.24731	NA	NA	NA	NA	NA	NA	NA	NA	NA	NA	NA	NA	NA	NA	NA	NA	NA	NA	NA	NA
chr2	Super-Scaffold_1	94159001	94159500	NA	NA	NA	NA	NA	15	0.0037	0.0211536	0.55637	0.35495	NA	NA	NA	NA	NA	NA	NA	NA	NA	NA	NA	NA	NA	NA	NA	NA	NA	NA	NA	NA
chr2	Super-Scaffold_1	94176251	94176750	NA	NA	NA	NA	NA	NA	NA	NA	NA	NA	NA	NA	NA	NA	NA	10	0.00033	0.0049091	0.40004	0.77337	NA	NA	NA	NA	NA	NA	NA	NA	NA	NA
chr2	Super-Scaffold_1	94176501	94177000	NA	NA	NA	NA	NA	NA	NA	NA	NA	NA	NA	NA	NA	NA	NA	15	0.0029	0.0195051	0.45714	0.69113	NA	NA	NA	NA	NA	NA	NA	NA	NA	NA
chr2	Super-Scaffold_1	94178501	94179000	13	2.4e-05	0.000981095	0.5685	0.879	NA	NA	NA	NA	NA	NA	NA	NA	NA	NA	NA	NA	NA	NA	NA	NA	NA	NA	NA	NA	NA	NA	NA	NA	NA
chr2	Super-Scaffold_1	94178751	94179250	14	8.3e-05	0.00206164	0.52907	0.7856	NA	NA	NA	NA	NA	NA	NA	NA	NA	NA	NA	NA	NA	NA	NA	NA	NA	NA	NA	NA	NA	NA	NA	NA	NA
chr2	Super-Scaffold_1	94187751	94188250	NA	NA	NA	NA	NA	12	0.00064	0.0063321	0.60044	0.87039	NA	NA	NA	NA	NA	NA	NA	NA	NA	NA	NA	NA	NA	NA	NA	NA	NA	NA	NA	NA
chr2	Super-Scaffold_1	94190001	94190500	NA	NA	NA	NA	NA	11	0.0008	0.0073009	0.83755	0.55232	NA	NA	NA	NA	NA	NA	NA	NA	NA	NA	NA	NA	NA	NA	NA	NA	NA	NA	NA	NA
chr2	Super-Scaffold_1	94204501	94205000	12	0.0024	0.0154642	0.49782	0.76493	13	0.0045	0.0247036	0.48945	0.75818	NA	NA	NA	NA	NA	NA	NA	NA	NA	NA	NA	NA	NA	NA	NA	NA	NA	NA	NA	NA
chr2	Super-Scaffold_1	94205001	94205500	NA	NA	NA	NA	NA	NA	NA	NA	NA	NA	NA	NA	NA	NA	NA	NA	NA	NA	NA	NA	NA	NA	NA	NA	NA	14	3.3e-05	0.00113113	0.41213	0.78706
chr2	Super-Scaffold_1	94205251	94205750	NA	NA	NA	NA	NA	NA	NA	NA	NA	NA	19	0.0013	0.00800048	0.44319	0.66582	NA	NA	NA	NA	NA	16	0.0011	0.00882789	0.45627	0.70383	19	2.1e-06	0.000197322	0.4383	0.79813
chr2	Super-Scaffold_1	94207751	94208250	12	0.00018	0.00313337	0.59117	0.86226	NA	NA	NA	NA	NA	NA	NA	NA	NA	NA	NA	NA	NA	NA	NA	NA	NA	NA	NA	NA	NA	NA	NA	NA	NA
chr2	Super-Scaffold_1	94211251	94211750	16	0.0005	0.00564523	0.78588	0.58071	NA	NA	NA	NA	NA	NA	NA	NA	NA	NA	NA	NA	NA	NA	NA	NA	NA	NA	NA	NA	NA	NA	NA	NA	NA
chr2	Super-Scaffold_1	94223001	94223500	NA	NA	NA	NA	NA	NA	NA	NA	NA	NA	13	0.0012	0.00756019	0.55516	0.75867	NA	NA	NA	NA	NA	NA	NA	NA	NA	NA	NA	NA	NA	NA	NA
chr2	Super-Scaffold_1	94263501	94264000	NA	NA	NA	NA	NA	NA	NA	NA	NA	NA	NA	NA	NA	NA	NA	NA	NA	NA	NA	NA	NA	NA	NA	NA	NA	12	0.0087	0.044376	0.46781	0.73076
chr2	Super-Scaffold_1	94264251	94264750	NA	NA	NA	NA	NA	NA	NA	NA	NA	NA	NA	NA	NA	NA	NA	NA	NA	NA	NA	NA	NA	NA	NA	NA	NA	18	0.0048	0.0267361	0.7315	0.52857
chr2	Super-Scaffold_1	94264501	94265000	NA	NA	NA	NA	NA	NA	NA	NA	NA	NA	NA	NA	NA	NA	NA	NA	NA	NA	NA	NA	NA	NA	NA	NA	NA	14	4.2e-05	0.00130222	0.73707	0.3764
chr2	Super-Scaffold_1	94278751	94279250	NA	NA	NA	NA	NA	15	0.0062	0.0323192	0.85691	0.63425	NA	NA	NA	NA	NA	NA	NA	NA	NA	NA	NA	NA	NA	NA	NA	NA	NA	NA	NA	NA
chr2	Super-Scaffold_1	94282751	94283250	NA	NA	NA	NA	NA	NA	NA	NA	NA	NA	NA	NA	NA	NA	NA	18	6.8e-05	0.00208617	0.83393	0.62383	NA	NA	NA	NA	NA	19	0.00049	0.00545779	0.57411	0.83336
chr2	Super-Scaffold_1	94283001	94283500	NA	NA	NA	NA	NA	NA	NA	NA	NA	NA	NA	NA	NA	NA	NA	NA	NA	NA	NA	NA	NA	NA	NA	NA	NA	19	0.00038	0.00468371	0.59039	0.80686
chr2	Super-Scaffold_1	94289251	94289750	NA	NA	NA	NA	NA	NA	NA	NA	NA	NA	26	2.2e-05	0.000700145	0.38063	0.68376	NA	NA	NA	NA	NA	22	0.001	0.00832072	0.37404	0.62721	NA	NA	NA	NA	NA
chr2	Super-Scaffold_1	94289501	94290000	NA	NA	NA	NA	NA	NA	NA	NA	NA	NA	24	0.0041	0.0189316	0.57288	0.79817	NA	NA	NA	NA	NA	NA	NA	NA	NA	NA	NA	NA	NA	NA	NA
chr2	Super-Scaffold_1	94300501	94301000	NA	NA	NA	NA	NA	10	0.006	0.0314528	0.82972	0.59267	NA	NA	NA	NA	NA	NA	NA	NA	NA	NA	NA	NA	NA	NA	NA	NA	NA	NA	NA	NA
chr2	Super-Scaffold_1	94302751	94303250	NA	NA	NA	NA	NA	NA	NA	NA	NA	NA	22	0.0019	0.0104907	0.50857	0.76956	NA	NA	NA	NA	NA	NA	NA	NA	NA	NA	18	7.3e-07	9.79066e-05	0.4333	0.88981
chr2	Super-Scaffold_1	94303001	94303500	NA	NA	NA	NA	NA	NA	NA	NA	NA	NA	22	0.0014	0.00842174	0.57143	0.84163	NA	NA	NA	NA	NA	14	0.003	0.0181878	0.5711	0.83174	20	5.9e-06	0.00039637	0.51462	0.905
chr2	Super-Scaffold_1	94306001	94306500	NA	NA	NA	NA	NA	NA	NA	NA	NA	NA	NA	NA	NA	NA	NA	15	0.0015	0.0122411	0.65202	0.87056	11	0.00029	0.00398645	0.67842	0.9008	NA	NA	NA	NA	NA
chr2	Super-Scaffold_1	94312751	94313250	NA	NA	NA	NA	NA	23	3e-05	0.00109613	0.77788	0.5731	NA	NA	NA	NA	NA	NA	NA	NA	NA	NA	NA	NA	NA	NA	NA	NA	NA	NA	NA	NA
chr2	Super-Scaffold_1	94316251	94316750	NA	NA	NA	NA	NA	NA	NA	NA	NA	NA	NA	NA	NA	NA	NA	NA	NA	NA	NA	NA	16	0.0044	0.0245822	0.72045	0.49717	NA	NA	NA	NA	NA
chr2	Super-Scaffold_1	94328751	94329250	NA	NA	NA	NA	NA	12	0.0024	0.0151618	0.88869	0.60019	NA	NA	NA	NA	NA	NA	NA	NA	NA	NA	NA	NA	NA	NA	NA	NA	NA	NA	NA	NA
chr2	Super-Scaffold_1	94393251	94393750	NA	NA	NA	NA	NA	NA	NA	NA	NA	NA	NA	NA	NA	NA	NA	18	0.0018	0.0138776	0.46859	0.78985	NA	NA	NA	NA	NA	NA	NA	NA	NA	NA
chr2	Super-Scaffold_1	94398501	94399000	NA	NA	NA	NA	NA	12	0.00036	0.00457147	0.5145	0.8241	NA	NA	NA	NA	NA	11	0.0032	0.0210013	0.48515	0.73921	NA	NA	NA	NA	NA	NA	NA	NA	NA	NA
chr2	Super-Scaffold_1	94398751	94399250	NA	NA	NA	NA	NA	14	0.00045	0.00518103	0.5317	0.8329	NA	NA	NA	NA	NA	NA	NA	NA	NA	NA	NA	NA	NA	NA	NA	NA	NA	NA	NA	NA
chr2	Super-Scaffold_1	94401001	94401500	NA	NA	NA	NA	NA	NA	NA	NA	NA	NA	10	8.9e-05	0.00158974	0.33704	0.70791	NA	NA	NA	NA	NA	NA	NA	NA	NA	NA	NA	NA	NA	NA	NA
chr2	Super-Scaffold_1	94401251	94401750	NA	NA	NA	NA	NA	NA	NA	NA	NA	NA	12	2.5e-05	0.000754646	0.40193	0.74509	NA	NA	NA	NA	NA	12	4.3e-05	0.00132951	0.40095	0.74469	NA	NA	NA	NA	NA
chr2	Super-Scaffold_1	94418001	94418500	NA	NA	NA	NA	NA	NA	NA	NA	NA	NA	NA	NA	NA	NA	NA	NA	NA	NA	NA	NA	NA	NA	NA	NA	NA	13	0.0045	0.0253132	0.56768	0.80769
chr2	Super-Scaffold_1	94419001	94419500	NA	NA	NA	NA	NA	NA	NA	NA	NA	NA	13	5.3e-05	0.00118352	0.3805	0.77867	NA	NA	NA	NA	NA	13	2.3e-05	0.000920848	0.41984	0.80159	NA	NA	NA	NA	NA
chr2	Super-Scaffold_1	94419251	94419750	NA	NA	NA	NA	NA	NA	NA	NA	NA	NA	11	0.0031	0.0151428	0.43674	0.75487	NA	NA	NA	NA	NA	11	0.00063	0.00632237	0.48323	0.79875	NA	NA	NA	NA	NA
chr2	Super-Scaffold_1	94467001	94467500	NA	NA	NA	NA	NA	NA	NA	NA	NA	NA	NA	NA	NA	NA	NA	NA	NA	NA	NA	NA	17	1.8e-05	0.000791614	0.27902	0.62193	NA	NA	NA	NA	NA
chr2	Super-Scaffold_1	94475501	94476000	NA	NA	NA	NA	NA	NA	NA	NA	NA	NA	NA	NA	NA	NA	NA	10	0.00046	0.00593245	0.70395	0.41077	NA	NA	NA	NA	NA	NA	NA	NA	NA	NA
chr2	Super-Scaffold_1	94501751	94502250	NA	NA	NA	NA	NA	NA	NA	NA	NA	NA	NA	NA	NA	NA	NA	NA	NA	NA	NA	NA	NA	NA	NA	NA	NA	10	0.0041	0.0234647	0.55337	0.7667
chr2	Super-Scaffold_1	94532751	94533250	NA	NA	NA	NA	NA	NA	NA	NA	NA	NA	NA	NA	NA	NA	NA	NA	NA	NA	NA	NA	NA	NA	NA	NA	NA	10	0.0028	0.017398	0.41484	0.725
chr2	Super-Scaffold_1	94579001	94579500	NA	NA	NA	NA	NA	NA	NA	NA	NA	NA	NA	NA	NA	NA	NA	NA	NA	NA	NA	NA	NA	NA	NA	NA	NA	10	0.0006	0.00615798	0.25967	0.65296
chr2	Super-Scaffold_1	94579501	94580000	NA	NA	NA	NA	NA	37	4.1e-08	1.241e-05	0.33263	0.6246	NA	NA	NA	NA	NA	NA	NA	NA	NA	NA	NA	NA	NA	NA	NA	35	2e-09	9.80372e-07	0.66061	0.32293
chr2	Super-Scaffold_1	94579751	94580250	NA	NA	NA	NA	NA	NA	NA	NA	NA	NA	NA	NA	NA	NA	NA	NA	NA	NA	NA	NA	21	0.00077	0.00716584	0.66213	0.41639	28	0.00012	0.00239485	0.65541	0.39474
chr2	Super-Scaffold_1	94580001	94580500	NA	NA	NA	NA	NA	NA	NA	NA	NA	NA	NA	NA	NA	NA	NA	16	0.0076	0.0426236	0.55433	0.31438	20	0.0036	0.0209242	0.59109	0.37622	NA	NA	NA	NA	NA
chr2	Super-Scaffold_1	94671751	94672250	11	0.00032	0.00438252	0.65727	0.88545	NA	NA	NA	NA	NA	NA	NA	NA	NA	NA	12	0.00057	0.00671835	0.87029	0.64417	NA	NA	NA	NA	NA	NA	NA	NA	NA	NA
chr2	Super-Scaffold_1	94679751	94680250	NA	NA	NA	NA	NA	NA	NA	NA	NA	NA	NA	NA	NA	NA	NA	NA	NA	NA	NA	NA	NA	NA	NA	NA	NA	26	0.0024	0.0154669	0.62217	0.41286
chr2	Super-Scaffold_1	94680001	94680500	NA	NA	NA	NA	NA	14	0.0037	0.0211536	0.35498	0.57924	NA	NA	NA	NA	NA	NA	NA	NA	NA	NA	NA	NA	NA	NA	NA	NA	NA	NA	NA	NA
chr2	Super-Scaffold_1	94706251	94706750	10	0.0011	0.009014	0.67936	0.8799	NA	NA	NA	NA	NA	NA	NA	NA	NA	NA	NA	NA	NA	NA	NA	NA	NA	NA	NA	NA	NA	NA	NA	NA	NA
chr2	Super-Scaffold_1	94733251	94733750	NA	NA	NA	NA	NA	NA	NA	NA	NA	NA	NA	NA	NA	NA	NA	10	0.0039	0.024494	0.63943	0.87797	NA	NA	NA	NA	NA	NA	NA	NA	NA	NA
chr2	Super-Scaffold_1	94742001	94742500	24	0.0018	0.0126088	0.66204	0.93517	NA	NA	NA	NA	NA	NA	NA	NA	NA	NA	NA	NA	NA	NA	NA	NA	NA	NA	NA	NA	NA	NA	NA	NA	NA
chr2	Super-Scaffold_1	94742251	94742750	25	0.0015	0.0111751	0.61785	0.91302	NA	NA	NA	NA	NA	NA	NA	NA	NA	NA	NA	NA	NA	NA	NA	NA	NA	NA	NA	NA	NA	NA	NA	NA	NA
chr2	Super-Scaffold_1	94870251	94870750	NA	NA	NA	NA	NA	NA	NA	NA	NA	NA	NA	NA	NA	NA	NA	NA	NA	NA	NA	NA	NA	NA	NA	NA	NA	12	0.0015	0.01109	0.79281	0.55964
chr2	Super-Scaffold_1	94881001	94881500	15	0.0013	0.0101015	0.49053	0.77457	NA	NA	NA	NA	NA	NA	NA	NA	NA	NA	NA	NA	NA	NA	NA	NA	NA	NA	NA	NA	NA	NA	NA	NA	NA
chr2	Super-Scaffold_1	94908001	94908500	NA	NA	NA	NA	NA	NA	NA	NA	NA	NA	NA	NA	NA	NA	NA	NA	NA	NA	NA	NA	13	0.001	0.00832072	0.65449	0.85524	NA	NA	NA	NA	NA
chr2	Super-Scaffold_1	94915501	94916000	NA	NA	NA	NA	NA	13	1.2e-05	0.000626772	0.83583	0.59248	NA	NA	NA	NA	NA	NA	NA	NA	NA	NA	NA	NA	NA	NA	NA	NA	NA	NA	NA	NA
chr2	Super-Scaffold_1	94954501	94955000	NA	NA	NA	NA	NA	NA	NA	NA	NA	NA	16	0.004	0.0185868	0.55523	0.87144	NA	NA	NA	NA	NA	NA	NA	NA	NA	NA	NA	NA	NA	NA	NA
chr2	Super-Scaffold_1	94962751	94963250	NA	NA	NA	NA	NA	13	0.00026	0.00376121	0.64565	0.95865	12	0.00011	0.00177561	0.72106	0.96892	NA	NA	NA	NA	NA	NA	NA	NA	NA	NA	NA	NA	NA	NA	NA
chr2	Super-Scaffold_1	94970501	94971000	NA	NA	NA	NA	NA	NA	NA	NA	NA	NA	NA	NA	NA	NA	NA	NA	NA	NA	NA	NA	14	0.0044	0.0245822	0.67747	0.41109	NA	NA	NA	NA	NA
chr2	Super-Scaffold_1	94975501	94976000	NA	NA	NA	NA	NA	NA	NA	NA	NA	NA	NA	NA	NA	NA	NA	NA	NA	NA	NA	NA	16	0.0012	0.00940158	0.56641	0.87427	17	0.0014	0.0105464	0.593	0.89057
chr2	Super-Scaffold_1	94980501	94981000	NA	NA	NA	NA	NA	NA	NA	NA	NA	NA	NA	NA	NA	NA	NA	NA	NA	NA	NA	NA	12	0.00064	0.00636392	0.51641	0.77944	NA	NA	NA	NA	NA
chr2	Super-Scaffold_1	94983001	94983500	NA	NA	NA	NA	NA	NA	NA	NA	NA	NA	NA	NA	NA	NA	NA	14	2.9e-05	0.00125987	0.84485	0.50925	NA	NA	NA	NA	NA	NA	NA	NA	NA	NA
chr2	Super-Scaffold_1	94984251	94984750	12	0.00041	0.00499732	0.77134	0.49031	NA	NA	NA	NA	NA	NA	NA	NA	NA	NA	NA	NA	NA	NA	NA	NA	NA	NA	NA	NA	NA	NA	NA	NA	NA
chr2	Super-Scaffold_1	94993501	94994000	NA	NA	NA	NA	NA	NA	NA	NA	NA	NA	NA	NA	NA	NA	NA	NA	NA	NA	NA	NA	11	0.0059	0.0313966	0.95419	0.66091	NA	NA	NA	NA	NA
chr2	Super-Scaffold_1	95007751	95008250	16	0.0027	0.0168932	0.87419	0.61184	NA	NA	NA	NA	NA	NA	NA	NA	NA	NA	NA	NA	NA	NA	NA	NA	NA	NA	NA	NA	NA	NA	NA	NA	NA
chr2	Super-Scaffold_1	95008001	95008500	23	3.5e-05	0.00123326	0.82098	0.55889	NA	NA	NA	NA	NA	NA	NA	NA	NA	NA	NA	NA	NA	NA	NA	NA	NA	NA	NA	NA	NA	NA	NA	NA	NA
chr2	Super-Scaffold_1	95009501	95010000	NA	NA	NA	NA	NA	11	0.0005	0.0054935	0.45939	0.73035	11	6.8e-05	0.00137266	0.29003	0.67564	NA	NA	NA	NA	NA	NA	NA	NA	NA	NA	NA	NA	NA	NA	NA
chr2	Super-Scaffold_1	95023501	95024000	NA	NA	NA	NA	NA	NA	NA	NA	NA	NA	11	0.00035	0.00353678	0.55026	0.83104	NA	NA	NA	NA	NA	NA	NA	NA	NA	NA	NA	NA	NA	NA	NA
chr2	Super-Scaffold_1	95027501	95028000	NA	NA	NA	NA	NA	NA	NA	NA	NA	NA	NA	NA	NA	NA	NA	11	0.00096	0.00923263	0.64825	0.88601	NA	NA	NA	NA	NA	NA	NA	NA	NA	NA
chr2	Super-Scaffold_1	95034751	95035250	NA	NA	NA	NA	NA	NA	NA	NA	NA	NA	15	0.0056	0.0245666	0.52909	0.84656	NA	NA	NA	NA	NA	NA	NA	NA	NA	NA	NA	NA	NA	NA	NA
chr2	Super-Scaffold_1	95035001	95035500	NA	NA	NA	NA	NA	NA	NA	NA	NA	NA	21	0.0013	0.00800048	0.59928	0.87381	NA	NA	NA	NA	NA	NA	NA	NA	NA	NA	NA	NA	NA	NA	NA
chr2	Super-Scaffold_1	95041751	95042250	10	0.003	0.0183698	0.77462	0.4857	NA	NA	NA	NA	NA	NA	NA	NA	NA	NA	NA	NA	NA	NA	NA	NA	NA	NA	NA	NA	NA	NA	NA	NA	NA
chr2	Super-Scaffold_1	95054001	95054500	10	0.00088	0.00794719	0.5121	0.945	NA	NA	NA	NA	NA	NA	NA	NA	NA	NA	NA	NA	NA	NA	NA	NA	NA	NA	NA	NA	NA	NA	NA	NA	NA
chr2	Super-Scaffold_1	95054251	95054750	13	0.00052	0.00576528	0.57051	0.96469	NA	NA	NA	NA	NA	NA	NA	NA	NA	NA	NA	NA	NA	NA	NA	NA	NA	NA	NA	NA	NA	NA	NA	NA	NA
chr2	Super-Scaffold_1	95060501	95061000	NA	NA	NA	NA	NA	20	0.003	0.0179676	0.57792	0.81248	NA	NA	NA	NA	NA	NA	NA	NA	NA	NA	NA	NA	NA	NA	NA	NA	NA	NA	NA	NA
chr2	Super-Scaffold_1	95060751	95061250	NA	NA	NA	NA	NA	21	0.0038	0.0216082	0.57962	0.80906	NA	NA	NA	NA	NA	NA	NA	NA	NA	NA	NA	NA	NA	NA	NA	NA	NA	NA	NA	NA
chr2	Super-Scaffold_1	95063251	95063750	NA	NA	NA	NA	NA	NA	NA	NA	NA	NA	18	0.0031	0.0151428	0.52259	0.77876	NA	NA	NA	NA	NA	NA	NA	NA	NA	NA	17	0.00051	0.0055873	0.5272	0.82605
chr2	Super-Scaffold_1	95063501	95064000	NA	NA	NA	NA	NA	NA	NA	NA	NA	NA	24	0.0022	0.0116657	0.57791	0.79827	NA	NA	NA	NA	NA	NA	NA	NA	NA	NA	23	0.0038	0.0220704	0.59664	0.81147
chr2	Super-Scaffold_1	95066251	95066750	NA	NA	NA	NA	NA	NA	NA	NA	NA	NA	16	0.00098	0.00666951	0.50386	0.80047	NA	NA	NA	NA	NA	NA	NA	NA	NA	NA	NA	NA	NA	NA	NA
chr2	Super-Scaffold_1	95066501	95067000	NA	NA	NA	NA	NA	NA	NA	NA	NA	NA	13	0.0019	0.0104907	0.25058	0.60956	NA	NA	NA	NA	NA	NA	NA	NA	NA	NA	NA	NA	NA	NA	NA
chr2	Super-Scaffold_1	95069501	95070000	NA	NA	NA	NA	NA	NA	NA	NA	NA	NA	NA	NA	NA	NA	NA	24	0.0002	0.00371876	0.68811	0.92815	NA	NA	NA	NA	NA	NA	NA	NA	NA	NA
chr2	Super-Scaffold_1	95074501	95075000	NA	NA	NA	NA	NA	NA	NA	NA	NA	NA	15	6.2e-05	0.00130085	0.61875	0.85646	NA	NA	NA	NA	NA	NA	NA	NA	NA	NA	NA	NA	NA	NA	NA
chr2	Super-Scaffold_1	95098501	95099000	NA	NA	NA	NA	NA	10	0.00046	0.00522825	0.44526	0.75077	NA	NA	NA	NA	NA	NA	NA	NA	NA	NA	NA	NA	NA	NA	NA	NA	NA	NA	NA	NA
chr2	Super-Scaffold_1	95101001	95101500	NA	NA	NA	NA	NA	NA	NA	NA	NA	NA	10	0.0006	0.00487955	0.51916	0.83339	NA	NA	NA	NA	NA	NA	NA	NA	NA	NA	NA	NA	NA	NA	NA
chr2	Super-Scaffold_1	95101251	95101750	NA	NA	NA	NA	NA	NA	NA	NA	NA	NA	10	0.0006	0.00487955	0.51916	0.83339	NA	NA	NA	NA	NA	NA	NA	NA	NA	NA	NA	NA	NA	NA	NA
chr2	Super-Scaffold_1	95104751	95105250	NA	NA	NA	NA	NA	NA	NA	NA	NA	NA	10	0.00054	0.00457357	0.35274	0.67429	NA	NA	NA	NA	NA	NA	NA	NA	NA	NA	NA	NA	NA	NA	NA
chr2	Super-Scaffold_1	95110751	95111250	NA	NA	NA	NA	NA	NA	NA	NA	NA	NA	NA	NA	NA	NA	NA	NA	NA	NA	NA	NA	NA	NA	NA	NA	NA	11	0.00043	0.00503076	0.58628	0.88605
chr2	Super-Scaffold_1	95111001	95111500	NA	NA	NA	NA	NA	10	0.00051	0.00556913	0.92474	0.44902	NA	NA	NA	NA	NA	NA	NA	NA	NA	NA	NA	NA	NA	NA	NA	NA	NA	NA	NA	NA
chr2	Super-Scaffold_1	95126751	95127250	12	0.0012	0.00958944	0.95833	0.73528	NA	NA	NA	NA	NA	NA	NA	NA	NA	NA	NA	NA	NA	NA	NA	12	0.00014	0.0026027	0.74944	0.95833	NA	NA	NA	NA	NA
chr2	Super-Scaffold_1	95127001	95127500	NA	NA	NA	NA	NA	NA	NA	NA	NA	NA	NA	NA	NA	NA	NA	14	0.00016	0.00329096	0.69889	0.92262	14	0.00015	0.00271747	0.7045	0.92262	NA	NA	NA	NA	NA
chr2	Super-Scaffold_1	95136501	95137000	NA	NA	NA	NA	NA	NA	NA	NA	NA	NA	16	0.00019	0.00245036	0.60271	0.86279	NA	NA	NA	NA	NA	NA	NA	NA	NA	NA	NA	NA	NA	NA	NA
chr2	Super-Scaffold_1	95136751	95137250	NA	NA	NA	NA	NA	NA	NA	NA	NA	NA	NA	NA	NA	NA	NA	NA	NA	NA	NA	NA	12	0.0031	0.0186269	0.56051	0.79826	NA	NA	NA	NA	NA
chr2	Super-Scaffold_1	95156251	95156750	NA	NA	NA	NA	NA	NA	NA	NA	NA	NA	NA	NA	NA	NA	NA	NA	NA	NA	NA	NA	16	0.0031	0.0186269	0.59931	0.84168	NA	NA	NA	NA	NA
chr2	Super-Scaffold_1	95157251	95157750	NA	NA	NA	NA	NA	NA	NA	NA	NA	NA	NA	NA	NA	NA	NA	NA	NA	NA	NA	NA	12	8.9e-05	0.00201834	0.92481	0.58508	NA	NA	NA	NA	NA
chr2	Super-Scaffold_1	95179751	95180250	NA	NA	NA	NA	NA	NA	NA	NA	NA	NA	NA	NA	NA	NA	NA	NA	NA	NA	NA	NA	NA	NA	NA	NA	NA	10	0.0057	0.0308208	0.53803	0.91102
chr2	Super-Scaffold_1	95186751	95187250	NA	NA	NA	NA	NA	NA	NA	NA	NA	NA	NA	NA	NA	NA	NA	NA	NA	NA	NA	NA	NA	NA	NA	NA	NA	10	0.0089	0.0453127	0.52734	0.77591
chr2	Super-Scaffold_1	95191251	95191750	10	0.00021	0.00342776	0.75494	0.39903	NA	NA	NA	NA	NA	NA	NA	NA	NA	NA	NA	NA	NA	NA	NA	NA	NA	NA	NA	NA	NA	NA	NA	NA	NA
chr2	Super-Scaffold_1	95195001	95195500	NA	NA	NA	NA	NA	NA	NA	NA	NA	NA	NA	NA	NA	NA	NA	NA	NA	NA	NA	NA	NA	NA	NA	NA	NA	11	0.0013	0.0100234	0.79988	0.55534
chr2	Super-Scaffold_1	95235251	95235750	NA	NA	NA	NA	NA	NA	NA	NA	NA	NA	NA	NA	NA	NA	NA	17	1.1e-05	0.00069754	0.91855	0.65279	NA	NA	NA	NA	NA	NA	NA	NA	NA	NA
chr2	Super-Scaffold_1	95277751	95278250	12	0.0029	0.017876	0.46707	0.68572	NA	NA	NA	NA	NA	NA	NA	NA	NA	NA	NA	NA	NA	NA	NA	NA	NA	NA	NA	NA	NA	NA	NA	NA	NA
chr2	Super-Scaffold_1	95280001	95280500	NA	NA	NA	NA	NA	NA	NA	NA	NA	NA	11	0.00031	0.00328793	0.60569	0.88382	NA	NA	NA	NA	NA	NA	NA	NA	NA	NA	NA	NA	NA	NA	NA
chr2	Super-Scaffold_1	95280251	95280750	NA	NA	NA	NA	NA	NA	NA	NA	NA	NA	11	4.2e-05	0.00102871	0.60407	0.88023	NA	NA	NA	NA	NA	NA	NA	NA	NA	NA	NA	NA	NA	NA	NA
chr2	Super-Scaffold_1	95320001	95320500	NA	NA	NA	NA	NA	NA	NA	NA	NA	NA	NA	NA	NA	NA	NA	11	0.0064	0.0367379	0.59503	0.85101	NA	NA	NA	NA	NA	10	0.0097	0.0488137	0.88446	0.65056
chr2	Super-Scaffold_1	95322001	95322500	NA	NA	NA	NA	NA	NA	NA	NA	NA	NA	11	0.0075	0.0315882	0.84368	0.616	NA	NA	NA	NA	NA	NA	NA	NA	NA	NA	NA	NA	NA	NA	NA
chr2	Super-Scaffold_1	95336001	95336500	NA	NA	NA	NA	NA	NA	NA	NA	NA	NA	NA	NA	NA	NA	NA	20	0.0004	0.00549855	0.73934	0.5242	NA	NA	NA	NA	NA	NA	NA	NA	NA	NA
chr2	Super-Scaffold_1	95336251	95336750	NA	NA	NA	NA	NA	NA	NA	NA	NA	NA	NA	NA	NA	NA	NA	22	7.1e-05	0.0021397	0.72993	0.51609	NA	NA	NA	NA	NA	NA	NA	NA	NA	NA
chr2	Super-Scaffold_1	95346251	95346750	NA	NA	NA	NA	NA	NA	NA	NA	NA	NA	NA	NA	NA	NA	NA	11	0.0023	0.0164599	0.80557	0.54268	NA	NA	NA	NA	NA	NA	NA	NA	NA	NA
chr2	Super-Scaffold_1	95351001	95351500	NA	NA	NA	NA	NA	NA	NA	NA	NA	NA	NA	NA	NA	NA	NA	11	0.0034	0.0219716	0.63946	0.84342	NA	NA	NA	NA	NA	NA	NA	NA	NA	NA
chr2	Super-Scaffold_1	95363501	95364000	10	0.001	0.00849751	0.84902	0.53404	NA	NA	NA	NA	NA	NA	NA	NA	NA	NA	15	0.0032	0.0210013	0.55575	0.81939	NA	NA	NA	NA	NA	NA	NA	NA	NA	NA
chr2	Super-Scaffold_1	95377501	95378000	NA	NA	NA	NA	NA	NA	NA	NA	NA	NA	NA	NA	NA	NA	NA	NA	NA	NA	NA	NA	11	0.002	0.0133561	0.6347	0.84373	NA	NA	NA	NA	NA
chr2	Super-Scaffold_1	95406501	95407000	NA	NA	NA	NA	NA	NA	NA	NA	NA	NA	NA	NA	NA	NA	NA	NA	NA	NA	NA	NA	19	0.0014	0.0104188	0.65216	0.86714	NA	NA	NA	NA	NA
chr2	Super-Scaffold_1	95461751	95462250	NA	NA	NA	NA	NA	12	0.00044	0.00510623	0.66058	0.95833	NA	NA	NA	NA	NA	NA	NA	NA	NA	NA	NA	NA	NA	NA	NA	NA	NA	NA	NA	NA
chr2	Super-Scaffold_1	95462001	95462500	NA	NA	NA	NA	NA	13	0.0006	0.0061093	0.67619	0.94616	NA	NA	NA	NA	NA	NA	NA	NA	NA	NA	NA	NA	NA	NA	NA	NA	NA	NA	NA	NA
chr2	Super-Scaffold_1	95465251	95465750	NA	NA	NA	NA	NA	NA	NA	NA	NA	NA	NA	NA	NA	NA	NA	NA	NA	NA	NA	NA	NA	NA	NA	NA	NA	13	0.0025	0.0159739	0.63158	0.84502
chr2	Super-Scaffold_1	95489751	95490250	NA	NA	NA	NA	NA	NA	NA	NA	NA	NA	NA	NA	NA	NA	NA	NA	NA	NA	NA	NA	16	0.0017	0.0119083	0.52063	0.78744	NA	NA	NA	NA	NA
chr2	Super-Scaffold_1	95493501	95494000	NA	NA	NA	NA	NA	12	0.0005	0.0054935	0.60127	0.86342	NA	NA	NA	NA	NA	NA	NA	NA	NA	NA	NA	NA	NA	NA	NA	NA	NA	NA	NA	NA
chr2	Super-Scaffold_1	95541751	95542250	NA	NA	NA	NA	NA	NA	NA	NA	NA	NA	NA	NA	NA	NA	NA	NA	NA	NA	NA	NA	NA	NA	NA	NA	NA	14	0.0015	0.01109	0.44042	0.79129
chr2	Super-Scaffold_1	95554501	95555000	NA	NA	NA	NA	NA	NA	NA	NA	NA	NA	NA	NA	NA	NA	NA	NA	NA	NA	NA	NA	11	0.0062	0.0326946	0.76147	0.54762	NA	NA	NA	NA	NA
chr2	Super-Scaffold_1	95561001	95561500	NA	NA	NA	NA	NA	15	0.0057	0.0300981	0.31295	0.57782	NA	NA	NA	NA	NA	NA	NA	NA	NA	NA	NA	NA	NA	NA	NA	13	0.0071	0.037119	0.61656	0.34838
chr2	Super-Scaffold_1	95578501	95579000	10	0.00025	0.00380746	0.8889	0.60978	NA	NA	NA	NA	NA	NA	NA	NA	NA	NA	11	1.3e-05	0.000770967	0.57623	0.899	11	0.00087	0.00772712	0.65737	0.899	NA	NA	NA	NA	NA
chr2	Super-Scaffold_1	95578751	95579250	NA	NA	NA	NA	NA	NA	NA	NA	NA	NA	NA	NA	NA	NA	NA	17	0.00057	0.00671835	0.66371	0.87354	NA	NA	NA	NA	NA	NA	NA	NA	NA	NA
chr2	Super-Scaffold_1	95583501	95584000	NA	NA	NA	NA	NA	NA	NA	NA	NA	NA	NA	NA	NA	NA	NA	NA	NA	NA	NA	NA	NA	NA	NA	NA	NA	12	0.0013	0.0100234	0.81711	0.60747
chr2	Super-Scaffold_1	95595001	95595500	NA	NA	NA	NA	NA	NA	NA	NA	NA	NA	10	0.0057	0.0249184	0.74094	0.44096	NA	NA	NA	NA	NA	NA	NA	NA	NA	NA	NA	NA	NA	NA	NA
chr2	Super-Scaffold_1	95597751	95598250	12	0.0058	0.0311971	0.81664	0.61589	NA	NA	NA	NA	NA	NA	NA	NA	NA	NA	NA	NA	NA	NA	NA	NA	NA	NA	NA	NA	NA	NA	NA	NA	NA
chr2	Super-Scaffold_1	95600001	95600500	NA	NA	NA	NA	NA	NA	NA	NA	NA	NA	NA	NA	NA	NA	NA	11	0.002	0.0148701	0.43817	0.8481	NA	NA	NA	NA	NA	NA	NA	NA	NA	NA
chr2	Super-Scaffold_1	95604501	95605000	11	0.0022	0.0145357	0.36606	0.72316	NA	NA	NA	NA	NA	NA	NA	NA	NA	NA	NA	NA	NA	NA	NA	NA	NA	NA	NA	NA	NA	NA	NA	NA	NA
chr2	Super-Scaffold_1	95615251	95615750	NA	NA	NA	NA	NA	NA	NA	NA	NA	NA	NA	NA	NA	NA	NA	NA	NA	NA	NA	NA	NA	NA	NA	NA	NA	10	0.0028	0.017398	0.55443	0.88735
chr2	Super-Scaffold_1	95632251	95632750	NA	NA	NA	NA	NA	NA	NA	NA	NA	NA	NA	NA	NA	NA	NA	13	0.0013	0.0110919	0.67991	0.91002	NA	NA	NA	NA	NA	NA	NA	NA	NA	NA
chr2	Super-Scaffold_1	95643501	95644000	NA	NA	NA	NA	NA	NA	NA	NA	NA	NA	14	0.0005	0.00437113	0.42007	0.69392	NA	NA	NA	NA	NA	NA	NA	NA	NA	NA	NA	NA	NA	NA	NA
chr2	Super-Scaffold_1	95644251	95644750	NA	NA	NA	NA	NA	12	0.00042	0.00497471	0.54495	0.85319	NA	NA	NA	NA	NA	NA	NA	NA	NA	NA	NA	NA	NA	NA	NA	NA	NA	NA	NA	NA
chr2	Super-Scaffold_1	95653251	95653750	NA	NA	NA	NA	NA	14	0.0041	0.022978	0.54417	0.83278	NA	NA	NA	NA	NA	NA	NA	NA	NA	NA	NA	NA	NA	NA	NA	NA	NA	NA	NA	NA
chr2	Super-Scaffold_1	95665251	95665750	NA	NA	NA	NA	NA	NA	NA	NA	NA	NA	12	0.0021	0.0112632	0.62514	0.84489	NA	NA	NA	NA	NA	NA	NA	NA	NA	NA	NA	NA	NA	NA	NA
chr2	Super-Scaffold_1	95665501	95666000	NA	NA	NA	NA	NA	NA	NA	NA	NA	NA	10	0.0097	0.0396731	0.6284	0.83163	NA	NA	NA	NA	NA	NA	NA	NA	NA	NA	NA	NA	NA	NA	NA
chr2	Super-Scaffold_1	95680501	95681000	NA	NA	NA	NA	NA	NA	NA	NA	NA	NA	NA	NA	NA	NA	NA	NA	NA	NA	NA	NA	12	0.00093	0.00803896	0.5284	0.86022	NA	NA	NA	NA	NA
chr2	Super-Scaffold_1	95681501	95682000	NA	NA	NA	NA	NA	NA	NA	NA	NA	NA	NA	NA	NA	NA	NA	NA	NA	NA	NA	NA	NA	NA	NA	NA	NA	12	0.00064	0.00639954	0.96311	0.67182
chr2	Super-Scaffold_1	95697501	95698000	NA	NA	NA	NA	NA	NA	NA	NA	NA	NA	NA	NA	NA	NA	NA	16	0.0005	0.00624124	0.59617	0.88383	NA	NA	NA	NA	NA	NA	NA	NA	NA	NA
chr2	Super-Scaffold_1	95698251	95698750	13	0.0024	0.0154642	0.51225	0.7402	NA	NA	NA	NA	NA	NA	NA	NA	NA	NA	NA	NA	NA	NA	NA	NA	NA	NA	NA	NA	NA	NA	NA	NA	NA
chr2	Super-Scaffold_1	95708501	95709000	NA	NA	NA	NA	NA	NA	NA	NA	NA	NA	12	0.0045	0.0203743	0.63058	0.90879	NA	NA	NA	NA	NA	NA	NA	NA	NA	NA	NA	NA	NA	NA	NA
chr2	Super-Scaffold_1	95711751	95712250	NA	NA	NA	NA	NA	12	0.0069	0.0354363	0.86575	0.59854	NA	NA	NA	NA	NA	NA	NA	NA	NA	NA	NA	NA	NA	NA	NA	NA	NA	NA	NA	NA
chr2	Super-Scaffold_1	95730501	95731000	NA	NA	NA	NA	NA	NA	NA	NA	NA	NA	10	0.0019	0.0104907	0.64695	0.34693	NA	NA	NA	NA	NA	NA	NA	NA	NA	NA	NA	NA	NA	NA	NA
chr2	Super-Scaffold_1	95745001	95745500	NA	NA	NA	NA	NA	NA	NA	NA	NA	NA	NA	NA	NA	NA	NA	NA	NA	NA	NA	NA	12	0.0013	0.00990554	0.80498	0.5645	NA	NA	NA	NA	NA
chr2	Super-Scaffold_1	95808001	95808500	NA	NA	NA	NA	NA	18	0.002	0.0132745	0.57784	0.80446	NA	NA	NA	NA	NA	NA	NA	NA	NA	NA	NA	NA	NA	NA	NA	NA	NA	NA	NA	NA
chr2	Super-Scaffold_1	95808251	95808750	NA	NA	NA	NA	NA	20	0.0063	0.0328019	0.61527	0.81657	NA	NA	NA	NA	NA	NA	NA	NA	NA	NA	NA	NA	NA	NA	NA	NA	NA	NA	NA	NA
chr2	Super-Scaffold_1	95846751	95847250	NA	NA	NA	NA	NA	NA	NA	NA	NA	NA	10	0.0081	0.0337483	0.71891	0.92184	NA	NA	NA	NA	NA	NA	NA	NA	NA	NA	NA	NA	NA	NA	NA
chr2	Super-Scaffold_1	95858251	95858750	NA	NA	NA	NA	NA	NA	NA	NA	NA	NA	NA	NA	NA	NA	NA	11	0.0011	0.0099025	0.55199	0.85099	NA	NA	NA	NA	NA	NA	NA	NA	NA	NA
chr2	Super-Scaffold_1	95858501	95859000	NA	NA	NA	NA	NA	NA	NA	NA	NA	NA	NA	NA	NA	NA	NA	10	0.0052	0.0308949	0.64261	0.93053	NA	NA	NA	NA	NA	NA	NA	NA	NA	NA
chr2	Super-Scaffold_1	95859501	95860000	NA	NA	NA	NA	NA	NA	NA	NA	NA	NA	NA	NA	NA	NA	NA	NA	NA	NA	NA	NA	12	0.00036	0.00453354	0.50672	0.79901	NA	NA	NA	NA	NA
chr2	Super-Scaffold_1	95860001	95860500	NA	NA	NA	NA	NA	NA	NA	NA	NA	NA	NA	NA	NA	NA	NA	NA	NA	NA	NA	NA	10	0.003	0.0181878	0.74833	0.41972	NA	NA	NA	NA	NA
chr2	Super-Scaffold_1	95873751	95874250	NA	NA	NA	NA	NA	NA	NA	NA	NA	NA	20	1.5e-05	0.000549696	0.57603	0.96498	NA	NA	NA	NA	NA	17	0.0011	0.00882789	0.59465	0.87834	NA	NA	NA	NA	NA
chr2	Super-Scaffold_1	95874001	95874500	NA	NA	NA	NA	NA	NA	NA	NA	NA	NA	16	0.00019	0.00245036	0.59423	0.93404	NA	NA	NA	NA	NA	13	0.00014	0.0026027	0.59591	0.95628	NA	NA	NA	NA	NA
chr2	Super-Scaffold_1	95881501	95882000	NA	NA	NA	NA	NA	NA	NA	NA	NA	NA	NA	NA	NA	NA	NA	12	0.00031	0.0047258	0.89532	0.57055	NA	NA	NA	NA	NA	NA	NA	NA	NA	NA
chr2	Super-Scaffold_1	95914501	95915000	20	0.00012	0.00248437	0.73594	0.50184	NA	NA	NA	NA	NA	NA	NA	NA	NA	NA	NA	NA	NA	NA	NA	NA	NA	NA	NA	NA	NA	NA	NA	NA	NA
chr2	Super-Scaffold_1	95922251	95922750	NA	NA	NA	NA	NA	NA	NA	NA	NA	NA	15	8.4e-05	0.00154631	0.5524	0.83808	NA	NA	NA	NA	NA	NA	NA	NA	NA	NA	NA	NA	NA	NA	NA
chr2	Super-Scaffold_1	95925501	95926000	NA	NA	NA	NA	NA	NA	NA	NA	NA	NA	NA	NA	NA	NA	NA	14	0.0041	0.0254786	0.80186	0.57049	NA	NA	NA	NA	NA	NA	NA	NA	NA	NA
chr2	Super-Scaffold_1	95942001	95942500	NA	NA	NA	NA	NA	NA	NA	NA	NA	NA	NA	NA	NA	NA	NA	NA	NA	NA	NA	NA	NA	NA	NA	NA	NA	10	5.4e-05	0.0015253	0.5452	0.80589
chr2	Super-Scaffold_1	95945751	95946250	15	0.0015	0.0111751	0.85358	0.51484	NA	NA	NA	NA	NA	NA	NA	NA	NA	NA	NA	NA	NA	NA	NA	NA	NA	NA	NA	NA	NA	NA	NA	NA	NA
chr2	Super-Scaffold_1	95946001	95946500	12	0.006	0.032055	0.82917	0.56625	NA	NA	NA	NA	NA	NA	NA	NA	NA	NA	NA	NA	NA	NA	NA	NA	NA	NA	NA	NA	NA	NA	NA	NA	NA
chr2	Super-Scaffold_1	95950001	95950500	NA	NA	NA	NA	NA	NA	NA	NA	NA	NA	11	0.002	0.0108615	0.49644	0.86221	NA	NA	NA	NA	NA	NA	NA	NA	NA	NA	NA	NA	NA	NA	NA
chr2	Super-Scaffold_1	95963001	95963500	12	0.0096	0.0483061	0.57095	0.32374	NA	NA	NA	NA	NA	NA	NA	NA	NA	NA	NA	NA	NA	NA	NA	NA	NA	NA	NA	NA	NA	NA	NA	NA	NA
chr2	Super-Scaffold_1	95965001	95965500	13	0.0027	0.0168932	0.84456	0.63271	NA	NA	NA	NA	NA	NA	NA	NA	NA	NA	NA	NA	NA	NA	NA	NA	NA	NA	NA	NA	NA	NA	NA	NA	NA
chr2	Super-Scaffold_1	95967501	95968000	NA	NA	NA	NA	NA	NA	NA	NA	NA	NA	NA	NA	NA	NA	NA	NA	NA	NA	NA	NA	NA	NA	NA	NA	NA	10	3.4e-06	0.000276345	0.066667	0.78777
chr2	Super-Scaffold_1	95969001	95969500	NA	NA	NA	NA	NA	15	0.0019	0.0128462	0.58414	0.78418	NA	NA	NA	NA	NA	NA	NA	NA	NA	NA	NA	NA	NA	NA	NA	NA	NA	NA	NA	NA
chr2	Super-Scaffold_1	95969251	95969750	NA	NA	NA	NA	NA	12	6.1e-05	0.00165792	0.54342	0.88103	NA	NA	NA	NA	NA	NA	NA	NA	NA	NA	NA	NA	NA	NA	NA	NA	NA	NA	NA	NA
chr2	Super-Scaffold_1	95979251	95979750	NA	NA	NA	NA	NA	NA	NA	NA	NA	NA	NA	NA	NA	NA	NA	11	0.0091	0.049887	0.54826	0.83823	NA	NA	NA	NA	NA	NA	NA	NA	NA	NA
chr2	Super-Scaffold_1	95987001	95987500	NA	NA	NA	NA	NA	NA	NA	NA	NA	NA	11	0.0021	0.0112632	0.64015	0.85522	NA	NA	NA	NA	NA	NA	NA	NA	NA	NA	NA	NA	NA	NA	NA
chr2	Super-Scaffold_1	95992751	95993250	13	0.003	0.0183698	0.55449	0.82741	NA	NA	NA	NA	NA	NA	NA	NA	NA	NA	NA	NA	NA	NA	NA	NA	NA	NA	NA	NA	NA	NA	NA	NA	NA
chr2	Super-Scaffold_1	95995001	95995500	NA	NA	NA	NA	NA	12	0.00013	0.00252572	0.61693	0.91667	NA	NA	NA	NA	NA	NA	NA	NA	NA	NA	NA	NA	NA	NA	NA	NA	NA	NA	NA	NA
chr2	Super-Scaffold_1	95995251	95995750	NA	NA	NA	NA	NA	11	3e-05	0.00109613	0.6029	0.93636	NA	NA	NA	NA	NA	NA	NA	NA	NA	NA	NA	NA	NA	NA	NA	NA	NA	NA	NA	NA
chr2	Super-Scaffold_1	96018251	96018750	NA	NA	NA	NA	NA	26	4.1e-06	0.000323278	0.45555	0.24141	NA	NA	NA	NA	NA	NA	NA	NA	NA	NA	NA	NA	NA	NA	NA	NA	NA	NA	NA	NA
chr2	Super-Scaffold_1	96018501	96019000	NA	NA	NA	NA	NA	NA	NA	NA	NA	NA	NA	NA	NA	NA	NA	10	0.00098	0.00932273	0.72477	0.3	NA	NA	NA	NA	NA	NA	NA	NA	NA	NA
chr2	Super-Scaffold_1	96019501	96020000	NA	NA	NA	NA	NA	NA	NA	NA	NA	NA	NA	NA	NA	NA	NA	NA	NA	NA	NA	NA	27	0.0018	0.0124164	0.88514	0.67373	NA	NA	NA	NA	NA
chr2	Super-Scaffold_1	96049001	96049500	NA	NA	NA	NA	NA	NA	NA	NA	NA	NA	NA	NA	NA	NA	NA	NA	NA	NA	NA	NA	NA	NA	NA	NA	NA	15	0.00023	0.00347706	0.43618	0.22008
chr2	Super-Scaffold_1	96077251	96077750	NA	NA	NA	NA	NA	NA	NA	NA	NA	NA	10	0.0034	0.016257	0.91667	0.68427	NA	NA	NA	NA	NA	NA	NA	NA	NA	NA	NA	NA	NA	NA	NA
chr2	Super-Scaffold_1	96106501	96107000	NA	NA	NA	NA	NA	NA	NA	NA	NA	NA	NA	NA	NA	NA	NA	NA	NA	NA	NA	NA	NA	NA	NA	NA	NA	11	5.2e-05	0.00149163	0.55387	0.87899
chr2	Super-Scaffold_1	96106751	96107250	NA	NA	NA	NA	NA	NA	NA	NA	NA	NA	NA	NA	NA	NA	NA	NA	NA	NA	NA	NA	NA	NA	NA	NA	NA	13	0.00022	0.00338689	0.55894	0.8304
chr2	Super-Scaffold_1	96110001	96110500	11	5.1e-07	8.63896e-05	0.345	3.3333e-07	NA	NA	NA	NA	NA	NA	NA	NA	NA	NA	NA	NA	NA	NA	NA	NA	NA	NA	NA	NA	NA	NA	NA	NA	NA
chr2	Super-Scaffold_1	96110251	96110750	15	4.3e-14	1.73558e-10	0.253	3.3333e-07	NA	NA	NA	NA	NA	NA	NA	NA	NA	NA	NA	NA	NA	NA	NA	NA	NA	NA	NA	NA	NA	NA	NA	NA	NA
chr2	Super-Scaffold_1	96133251	96133750	NA	NA	NA	NA	NA	NA	NA	NA	NA	NA	NA	NA	NA	NA	NA	NA	NA	NA	NA	NA	12	0.009	0.0452746	0.62736	0.82958	NA	NA	NA	NA	NA
chr2	Super-Scaffold_1	96154501	96155000	NA	NA	NA	NA	NA	NA	NA	NA	NA	NA	NA	NA	NA	NA	NA	NA	NA	NA	NA	NA	NA	NA	NA	NA	NA	14	5.9e-05	0.00161666	0.90557	0.68005
chr2	Super-Scaffold_1	96159001	96159500	NA	NA	NA	NA	NA	NA	NA	NA	NA	NA	11	7e-06	0.000353291	0.4262	0.92473	NA	NA	NA	NA	NA	NA	NA	NA	NA	NA	NA	NA	NA	NA	NA
chr2	Super-Scaffold_1	96171751	96172250	NA	NA	NA	NA	NA	NA	NA	NA	NA	NA	NA	NA	NA	NA	NA	NA	NA	NA	NA	NA	18	3e-05	0.00108397	0.79423	0.42319	NA	NA	NA	NA	NA
chr2	Super-Scaffold_1	96172001	96172500	NA	NA	NA	NA	NA	NA	NA	NA	NA	NA	NA	NA	NA	NA	NA	NA	NA	NA	NA	NA	19	0.00089	0.00782259	0.77491	0.40428	NA	NA	NA	NA	NA
chr2	Super-Scaffold_1	96177251	96177750	NA	NA	NA	NA	NA	NA	NA	NA	NA	NA	NA	NA	NA	NA	NA	NA	NA	NA	NA	NA	NA	NA	NA	NA	NA	12	8.5e-05	0.00200521	0.68088	0.26434
chr2	Super-Scaffold_1	96189251	96189750	NA	NA	NA	NA	NA	NA	NA	NA	NA	NA	NA	NA	NA	NA	NA	13	0.00024	0.00411829	0.55408	0.86104	NA	NA	NA	NA	NA	NA	NA	NA	NA	NA
chr2	Super-Scaffold_1	96189501	96190000	NA	NA	NA	NA	NA	NA	NA	NA	NA	NA	NA	NA	NA	NA	NA	15	0.0059	0.0343014	0.63641	0.8388	NA	NA	NA	NA	NA	NA	NA	NA	NA	NA
chr2	Super-Scaffold_1	96199251	96199750	NA	NA	NA	NA	NA	10	0.0031	0.0183994	0.56709	0.837	NA	NA	NA	NA	NA	NA	NA	NA	NA	NA	NA	NA	NA	NA	NA	NA	NA	NA	NA	NA
chr2	Super-Scaffold_1	96231501	96232000	NA	NA	NA	NA	NA	NA	NA	NA	NA	NA	NA	NA	NA	NA	NA	NA	NA	NA	NA	NA	NA	NA	NA	NA	NA	11	0.0027	0.0168951	0.70432	0.92676
chr2	Super-Scaffold_1	96231751	96232250	NA	NA	NA	NA	NA	NA	NA	NA	NA	NA	NA	NA	NA	NA	NA	13	0.00086	0.00864228	0.8859	0.67129	NA	NA	NA	NA	NA	NA	NA	NA	NA	NA
chr2	Super-Scaffold_1	96234001	96234500	NA	NA	NA	NA	NA	NA	NA	NA	NA	NA	NA	NA	NA	NA	NA	NA	NA	NA	NA	NA	10	0.00057	0.00593308	0.51679	0.19132	13	1.5e-05	0.000714415	0.5234	0.19154
chr2	Super-Scaffold_1	96234251	96234750	NA	NA	NA	NA	NA	NA	NA	NA	NA	NA	NA	NA	NA	NA	NA	NA	NA	NA	NA	NA	NA	NA	NA	NA	NA	16	2.8e-10	1.72328e-07	0.33378	0.059021
chr2	Super-Scaffold_1	96240501	96241000	19	5.4e-05	0.00159569	0.22071	0.50964	NA	NA	NA	NA	NA	NA	NA	NA	NA	NA	NA	NA	NA	NA	NA	NA	NA	NA	NA	NA	NA	NA	NA	NA	NA
chr2	Super-Scaffold_1	96253501	96254000	NA	NA	NA	NA	NA	NA	NA	NA	NA	NA	NA	NA	NA	NA	NA	NA	NA	NA	NA	NA	NA	NA	NA	NA	NA	11	0.0078	0.0403032	0.57682	0.332
chr2	Super-Scaffold_1	96255501	96256000	NA	NA	NA	NA	NA	NA	NA	NA	NA	NA	NA	NA	NA	NA	NA	NA	NA	NA	NA	NA	NA	NA	NA	NA	NA	16	5.7e-05	0.00158618	0.44288	0.7835
chr2	Super-Scaffold_1	96257001	96257500	NA	NA	NA	NA	NA	NA	NA	NA	NA	NA	13	0.0011	0.00709893	0.4782	0.79418	NA	NA	NA	NA	NA	NA	NA	NA	NA	NA	NA	NA	NA	NA	NA
chr2	Super-Scaffold_1	96259501	96260000	NA	NA	NA	NA	NA	NA	NA	NA	NA	NA	NA	NA	NA	NA	NA	NA	NA	NA	NA	NA	16	0.00071	0.0068147	0.6853	0.34445	NA	NA	NA	NA	NA
chr2	Super-Scaffold_1	96260751	96261250	13	0.00011	0.00236576	0.88414	0.50809	NA	NA	NA	NA	NA	NA	NA	NA	NA	NA	NA	NA	NA	NA	NA	NA	NA	NA	NA	NA	NA	NA	NA	NA	NA
chr2	Super-Scaffold_1	96270001	96270500	NA	NA	NA	NA	NA	NA	NA	NA	NA	NA	11	0.00035	0.00353678	0.15881	0.49955	NA	NA	NA	NA	NA	NA	NA	NA	NA	NA	NA	NA	NA	NA	NA
chr2	Super-Scaffold_1	96276251	96276750	NA	NA	NA	NA	NA	15	0.0077	0.038933	0.46628	0.71901	NA	NA	NA	NA	NA	NA	NA	NA	NA	NA	NA	NA	NA	NA	NA	NA	NA	NA	NA	NA
chr2	Super-Scaffold_1	96278501	96279000	NA	NA	NA	NA	NA	NA	NA	NA	NA	NA	NA	NA	NA	NA	NA	NA	NA	NA	NA	NA	15	7.1e-05	0.00177112	0.61987	0.89003	NA	NA	NA	NA	NA
chr2	Super-Scaffold_1	96278751	96279250	NA	NA	NA	NA	NA	20	0.0071	0.0362968	0.49326	0.72435	NA	NA	NA	NA	NA	NA	NA	NA	NA	NA	10	0.0013	0.00990554	0.72835	0.92877	NA	NA	NA	NA	NA
chr2	Super-Scaffold_1	96279251	96279750	10	0.0013	0.0101015	0.89073	0.67195	NA	NA	NA	NA	NA	NA	NA	NA	NA	NA	NA	NA	NA	NA	NA	NA	NA	NA	NA	NA	NA	NA	NA	NA	NA
chr2	Super-Scaffold_1	96294251	96294750	NA	NA	NA	NA	NA	10	3e-06	0.000264607	0.43061	0.11126	NA	NA	NA	NA	NA	NA	NA	NA	NA	NA	NA	NA	NA	NA	NA	NA	NA	NA	NA	NA
chr2	Super-Scaffold_1	96303251	96303750	NA	NA	NA	NA	NA	NA	NA	NA	NA	NA	NA	NA	NA	NA	NA	NA	NA	NA	NA	NA	12	0.0071	0.0367651	0.50225	0.76926	NA	NA	NA	NA	NA
chr2	Super-Scaffold_1	96308001	96308500	NA	NA	NA	NA	NA	NA	NA	NA	NA	NA	NA	NA	NA	NA	NA	16	0.00012	0.00278463	0.82831	0.60585	NA	NA	NA	NA	NA	16	4.8e-06	0.000346419	0.53145	0.83254
chr2	Super-Scaffold_1	96308251	96308750	NA	NA	NA	NA	NA	NA	NA	NA	NA	NA	NA	NA	NA	NA	NA	NA	NA	NA	NA	NA	NA	NA	NA	NA	NA	18	0.00059	0.00610854	0.57417	0.80816
chr2	Super-Scaffold_1	96312751	96313250	NA	NA	NA	NA	NA	NA	NA	NA	NA	NA	NA	NA	NA	NA	NA	NA	NA	NA	NA	NA	12	0.00013	0.00251031	0.54415	0.85875	NA	NA	NA	NA	NA
chr2	Super-Scaffold_1	96318501	96319000	NA	NA	NA	NA	NA	10	0.0062	0.0323192	0.73123	0.49021	NA	NA	NA	NA	NA	NA	NA	NA	NA	NA	NA	NA	NA	NA	NA	NA	NA	NA	NA	NA
chr2	Super-Scaffold_1	96333501	96334000	NA	NA	NA	NA	NA	NA	NA	NA	NA	NA	NA	NA	NA	NA	NA	NA	NA	NA	NA	NA	14	5.1e-05	0.00146712	0.71073	0.92354	14	3.4e-05	0.0011501	0.70863	0.94974
chr2	Super-Scaffold_1	96333751	96334250	NA	NA	NA	NA	NA	NA	NA	NA	NA	NA	NA	NA	NA	NA	NA	NA	NA	NA	NA	NA	20	9e-06	0.000519291	0.72906	0.935	19	1.8e-05	0.000802122	0.73372	0.94357
chr2	Super-Scaffold_1	96373251	96373750	NA	NA	NA	NA	NA	NA	NA	NA	NA	NA	NA	NA	NA	NA	NA	23	4.1e-06	0.00038821	0.5591	0.2745	19	3.1e-06	0.000252518	0.49904	0.19257	NA	NA	NA	NA	NA
chr2	Super-Scaffold_1	96373501	96374000	NA	NA	NA	NA	NA	19	0.0016	0.0113688	0.58509	0.32605	17	0.0016	0.00923953	0.60904	0.38716	30	4.5e-06	0.000411659	0.48336	0.25209	22	1.9e-07	3.71883e-05	0.51804	0.2109	NA	NA	NA	NA	NA
chr2	Super-Scaffold_1	96392501	96393000	NA	NA	NA	NA	NA	12	0.0012	0.00937044	0.541	0.90308	NA	NA	NA	NA	NA	NA	NA	NA	NA	NA	NA	NA	NA	NA	NA	NA	NA	NA	NA	NA
chr2	Super-Scaffold_1	96398501	96399000	NA	NA	NA	NA	NA	NA	NA	NA	NA	NA	NA	NA	NA	NA	NA	NA	NA	NA	NA	NA	10	0.0062	0.0326946	0.66604	0.99167	NA	NA	NA	NA	NA
chr2	Super-Scaffold_1	96400501	96401000	14	0.00077	0.00732962	0.90716	0.67105	NA	NA	NA	NA	NA	NA	NA	NA	NA	NA	NA	NA	NA	NA	NA	NA	NA	NA	NA	NA	NA	NA	NA	NA	NA
chr2	Super-Scaffold_1	96402501	96403000	NA	NA	NA	NA	NA	13	0.003	0.0179676	0.8529	0.63751	NA	NA	NA	NA	NA	NA	NA	NA	NA	NA	NA	NA	NA	NA	NA	NA	NA	NA	NA	NA
chr2	Super-Scaffold_1	96404251	96404750	20	0.00016	0.00293949	0.61168	0.87337	NA	NA	NA	NA	NA	NA	NA	NA	NA	NA	17	0.00029	0.0045486	0.8794	0.59175	NA	NA	NA	NA	NA	NA	NA	NA	NA	NA
chr2	Super-Scaffold_1	96404501	96405000	10	0.0026	0.0164412	0.57974	0.84277	NA	NA	NA	NA	NA	NA	NA	NA	NA	NA	NA	NA	NA	NA	NA	NA	NA	NA	NA	NA	NA	NA	NA	NA	NA
chr2	Super-Scaffold_1	96405001	96405500	20	0.0034	0.0201843	0.83709	0.61085	NA	NA	NA	NA	NA	14	0.0018	0.0100848	0.77838	0.48004	NA	NA	NA	NA	NA	NA	NA	NA	NA	NA	NA	NA	NA	NA	NA
chr2	Super-Scaffold_1	96420501	96421000	NA	NA	NA	NA	NA	NA	NA	NA	NA	NA	12	7.4e-05	0.00143772	0.52908	0.88033	NA	NA	NA	NA	NA	NA	NA	NA	NA	NA	NA	NA	NA	NA	NA
chr2	Super-Scaffold_1	96420751	96421250	NA	NA	NA	NA	NA	NA	NA	NA	NA	NA	10	0.00067	0.00522667	0.58924	0.89895	NA	NA	NA	NA	NA	NA	NA	NA	NA	NA	NA	NA	NA	NA	NA
chr2	Super-Scaffold_1	96421751	96422250	NA	NA	NA	NA	NA	NA	NA	NA	NA	NA	NA	NA	NA	NA	NA	NA	NA	NA	NA	NA	10	0.0012	0.00940158	0.58982	0.84723	NA	NA	NA	NA	NA
chr2	Super-Scaffold_1	96431501	96432000	15	0.00067	0.00672318	0.69083	0.91111	NA	NA	NA	NA	NA	NA	NA	NA	NA	NA	NA	NA	NA	NA	NA	11	0.0005	0.00550169	0.92424	0.64472	NA	NA	NA	NA	NA
chr2	Super-Scaffold_1	96431751	96432250	20	0.00017	0.00304248	0.68937	0.91223	NA	NA	NA	NA	NA	NA	NA	NA	NA	NA	NA	NA	NA	NA	NA	NA	NA	NA	NA	NA	NA	NA	NA	NA	NA
chr2	Super-Scaffold_1	96432001	96432500	12	0.0096	0.0483061	0.69245	0.89716	NA	NA	NA	NA	NA	NA	NA	NA	NA	NA	NA	NA	NA	NA	NA	NA	NA	NA	NA	NA	NA	NA	NA	NA	NA
chr2	Super-Scaffold_1	96436001	96436500	10	0.0019	0.0131144	0.405	0.66617	NA	NA	NA	NA	NA	NA	NA	NA	NA	NA	NA	NA	NA	NA	NA	NA	NA	NA	NA	NA	NA	NA	NA	NA	NA
chr2	Super-Scaffold_1	96452001	96452500	12	0.009	0.0455476	0.54857	0.75821	NA	NA	NA	NA	NA	NA	NA	NA	NA	NA	NA	NA	NA	NA	NA	NA	NA	NA	NA	NA	NA	NA	NA	NA	NA
chr2	Super-Scaffold_1	96454751	96455250	NA	NA	NA	NA	NA	11	0.0091	0.0450494	0.42387	0.76817	NA	NA	NA	NA	NA	NA	NA	NA	NA	NA	NA	NA	NA	NA	NA	NA	NA	NA	NA	NA
chr2	Super-Scaffold_1	96458001	96458500	NA	NA	NA	NA	NA	18	0.00087	0.00769135	0.61968	0.91011	NA	NA	NA	NA	NA	NA	NA	NA	NA	NA	NA	NA	NA	NA	NA	13	0.00092	0.00809656	0.896	0.61873
chr2	Super-Scaffold_1	96458251	96458750	NA	NA	NA	NA	NA	19	0.0014	0.0104035	0.6397	0.91484	NA	NA	NA	NA	NA	NA	NA	NA	NA	NA	NA	NA	NA	NA	NA	14	0.0097	0.0488137	0.85581	0.64596
chr2	Super-Scaffold_1	96469001	96469500	NA	NA	NA	NA	NA	NA	NA	NA	NA	NA	NA	NA	NA	NA	NA	NA	NA	NA	NA	NA	11	6.1e-05	0.00162758	0.70787	0.29181	NA	NA	NA	NA	NA
chr2	Super-Scaffold_1	96472501	96473000	NA	NA	NA	NA	NA	NA	NA	NA	NA	NA	NA	NA	NA	NA	NA	11	2.1e-05	0.00104137	0.28372	0.81792	NA	NA	NA	NA	NA	13	7.7e-06	0.000473375	0.87179	0.40118
chr2	Super-Scaffold_1	96472751	96473250	NA	NA	NA	NA	NA	NA	NA	NA	NA	NA	11	0.0057	0.0249184	0.75088	0.45681	14	2.6e-06	0.000284899	0.27292	0.76235	NA	NA	NA	NA	NA	16	6.5e-05	0.00171612	0.76623	0.36971
chr2	Super-Scaffold_1	96479751	96480250	NA	NA	NA	NA	NA	NA	NA	NA	NA	NA	NA	NA	NA	NA	NA	NA	NA	NA	NA	NA	10	0.0016	0.0114164	0.60306	0.80706	NA	NA	NA	NA	NA
chr2	Super-Scaffold_1	96554501	96555000	NA	NA	NA	NA	NA	NA	NA	NA	NA	NA	NA	NA	NA	NA	NA	NA	NA	NA	NA	NA	10	0.00079	0.00727678	0.8239	0.58207	NA	NA	NA	NA	NA
chr2	Super-Scaffold_1	96554751	96555250	NA	NA	NA	NA	NA	NA	NA	NA	NA	NA	NA	NA	NA	NA	NA	NA	NA	NA	NA	NA	14	0.0031	0.0186269	0.7825	0.57808	NA	NA	NA	NA	NA
chr2	Super-Scaffold_1	96571001	96571500	NA	NA	NA	NA	NA	28	2.5e-05	0.000984904	0.66654	0.90344	NA	NA	NA	NA	NA	29	3.5e-05	0.00141201	0.67211	0.90615	NA	NA	NA	NA	NA	NA	NA	NA	NA	NA
chr2	Super-Scaffold_1	96571251	96571750	NA	NA	NA	NA	NA	27	4.5e-05	0.00139096	0.6749	0.91802	NA	NA	NA	NA	NA	27	4.5e-05	0.00163879	0.67897	0.90895	NA	NA	NA	NA	NA	NA	NA	NA	NA	NA
chr2	Super-Scaffold_1	96607251	96607750	NA	NA	NA	NA	NA	NA	NA	NA	NA	NA	NA	NA	NA	NA	NA	NA	NA	NA	NA	NA	12	0.00055	0.00581616	0.87832	0.59283	NA	NA	NA	NA	NA
chr2	Super-Scaffold_1	96631751	96632250	NA	NA	NA	NA	NA	NA	NA	NA	NA	NA	11	1.7e-06	0.000137668	0.83655	0.51436	NA	NA	NA	NA	NA	11	2.4e-05	0.000938168	0.83655	0.55312	NA	NA	NA	NA	NA
chr2	Super-Scaffold_1	96632001	96632500	NA	NA	NA	NA	NA	NA	NA	NA	NA	NA	17	2.4e-05	0.000738342	0.81224	0.54032	NA	NA	NA	NA	NA	NA	NA	NA	NA	NA	NA	NA	NA	NA	NA
chr2	Super-Scaffold_1	96676501	96677000	NA	NA	NA	NA	NA	NA	NA	NA	NA	NA	NA	NA	NA	NA	NA	NA	NA	NA	NA	NA	11	2.9e-06	0.000242649	0.66971	0.97748	11	0.00015	0.00272504	0.6681	0.91506
chr2	Super-Scaffold_1	96686001	96686500	NA	NA	NA	NA	NA	NA	NA	NA	NA	NA	NA	NA	NA	NA	NA	10	0.0011	0.0099025	0.8875	0.55503	NA	NA	NA	NA	NA	NA	NA	NA	NA	NA
chr2	Super-Scaffold_1	96700251	96700750	NA	NA	NA	NA	NA	NA	NA	NA	NA	NA	NA	NA	NA	NA	NA	NA	NA	NA	NA	NA	NA	NA	NA	NA	NA	18	0.0074	0.0385256	0.86897	0.59798
chr2	Super-Scaffold_1	96741251	96741750	16	0.0024	0.0154642	0.4917	0.75012	NA	NA	NA	NA	NA	NA	NA	NA	NA	NA	NA	NA	NA	NA	NA	NA	NA	NA	NA	NA	NA	NA	NA	NA	NA
chr2	Super-Scaffold_1	96741501	96742000	13	0.0048	0.0266637	0.50348	0.76202	NA	NA	NA	NA	NA	NA	NA	NA	NA	NA	NA	NA	NA	NA	NA	NA	NA	NA	NA	NA	NA	NA	NA	NA	NA
chr2	Super-Scaffold_1	96757251	96757750	NA	NA	NA	NA	NA	14	0.0012	0.00937044	0.71246	0.94795	NA	NA	NA	NA	NA	NA	NA	NA	NA	NA	NA	NA	NA	NA	NA	NA	NA	NA	NA	NA
chr2	Super-Scaffold_1	96762501	96763000	NA	NA	NA	NA	NA	NA	NA	NA	NA	NA	12	8.9e-05	0.00158974	0.67861	0.89639	NA	NA	NA	NA	NA	NA	NA	NA	NA	NA	NA	NA	NA	NA	NA
chr2	Super-Scaffold_1	96762751	96763250	NA	NA	NA	NA	NA	NA	NA	NA	NA	NA	12	8.2e-06	0.000387713	0.63	0.91872	NA	NA	NA	NA	NA	NA	NA	NA	NA	NA	NA	NA	NA	NA	NA
chr2	Super-Scaffold_1	96766001	96766500	NA	NA	NA	NA	NA	NA	NA	NA	NA	NA	10	0.0031	0.0151428	0.87268	0.62287	NA	NA	NA	NA	NA	NA	NA	NA	NA	NA	NA	NA	NA	NA	NA
chr2	Super-Scaffold_1	96779251	96779750	NA	NA	NA	NA	NA	NA	NA	NA	NA	NA	NA	NA	NA	NA	NA	16	0.00054	0.00653724	0.50392	0.7642	NA	NA	NA	NA	NA	NA	NA	NA	NA	NA
chr2	Super-Scaffold_1	96779751	96780250	NA	NA	NA	NA	NA	NA	NA	NA	NA	NA	NA	NA	NA	NA	NA	NA	NA	NA	NA	NA	NA	NA	NA	NA	NA	12	0.00028	0.0039047	0.65834	0.89106
chr2	Super-Scaffold_1	96788501	96789000	NA	NA	NA	NA	NA	14	3.1e-05	0.0011161	0.56923	0.85495	NA	NA	NA	NA	NA	13	0.00034	0.0050041	0.60854	0.84868	NA	NA	NA	NA	NA	15	2.7e-06	0.000233134	0.867	0.55743
chr2	Super-Scaffold_1	96788751	96789250	NA	NA	NA	NA	NA	14	3.1e-05	0.0011161	0.56923	0.85495	NA	NA	NA	NA	NA	13	0.00034	0.0050041	0.60854	0.84868	NA	NA	NA	NA	NA	15	2.7e-06	0.000233134	0.867	0.55743
chr2	Super-Scaffold_1	96829001	96829500	NA	NA	NA	NA	NA	NA	NA	NA	NA	NA	12	0.0054	0.0237758	0.77242	0.51893	NA	NA	NA	NA	NA	NA	NA	NA	NA	NA	NA	NA	NA	NA	NA
chr2	Super-Scaffold_1	96831751	96832250	NA	NA	NA	NA	NA	NA	NA	NA	NA	NA	NA	NA	NA	NA	NA	NA	NA	NA	NA	NA	NA	NA	NA	NA	NA	12	0.00089	0.00789969	0.52147	0.86571
chr2	Super-Scaffold_1	96839251	96839750	NA	NA	NA	NA	NA	12	0.0016	0.0113688	0.49769	0.79665	NA	NA	NA	NA	NA	17	9.8e-06	0.000668166	0.28011	0.71116	NA	NA	NA	NA	NA	NA	NA	NA	NA	NA
chr2	Super-Scaffold_1	96839501	96840000	11	0.0037	0.0216143	0.6044	0.90724	12	3.9e-05	0.00127373	0.55288	0.91698	NA	NA	NA	NA	NA	16	0.0001	0.00252351	0.38596	0.76942	NA	NA	NA	NA	NA	NA	NA	NA	NA	NA
chr2	Super-Scaffold_1	96845001	96845500	NA	NA	NA	NA	NA	NA	NA	NA	NA	NA	NA	NA	NA	NA	NA	NA	NA	NA	NA	NA	NA	NA	NA	NA	NA	14	0.0025	0.0159739	0.47258	0.73812
chr2	Super-Scaffold_1	96858251	96858750	NA	NA	NA	NA	NA	16	0.00029	0.00401033	0.8786	0.60417	NA	NA	NA	NA	NA	NA	NA	NA	NA	NA	NA	NA	NA	NA	NA	NA	NA	NA	NA	NA
chr2	Super-Scaffold_1	96869501	96870000	NA	NA	NA	NA	NA	NA	NA	NA	NA	NA	NA	NA	NA	NA	NA	NA	NA	NA	NA	NA	NA	NA	NA	NA	NA	12	0.0064	0.033992	0.66386	0.40784
chr2	Super-Scaffold_1	96869751	96870250	NA	NA	NA	NA	NA	NA	NA	NA	NA	NA	NA	NA	NA	NA	NA	NA	NA	NA	NA	NA	NA	NA	NA	NA	NA	15	0.0035	0.0207124	0.6674	0.42071
chr2	Super-Scaffold_1	96879501	96880000	11	0.00063	0.00648993	0.46897	0.9125	NA	NA	NA	NA	NA	NA	NA	NA	NA	NA	NA	NA	NA	NA	NA	NA	NA	NA	NA	NA	NA	NA	NA	NA	NA
chr2	Super-Scaffold_1	96881751	96882250	NA	NA	NA	NA	NA	NA	NA	NA	NA	NA	NA	NA	NA	NA	NA	NA	NA	NA	NA	NA	NA	NA	NA	NA	NA	10	0.0034	0.0202211	0.86117	0.59423
chr2	Super-Scaffold_1	96885251	96885750	11	0.003	0.0183698	0.60339	0.83333	NA	NA	NA	NA	NA	NA	NA	NA	NA	NA	NA	NA	NA	NA	NA	NA	NA	NA	NA	NA	NA	NA	NA	NA	NA
chr2	Super-Scaffold_1	96886001	96886500	13	0.0013	0.0101015	0.63705	0.9106	NA	NA	NA	NA	NA	NA	NA	NA	NA	NA	NA	NA	NA	NA	NA	NA	NA	NA	NA	NA	NA	NA	NA	NA	NA
chr2	Super-Scaffold_1	96898001	96898500	NA	NA	NA	NA	NA	NA	NA	NA	NA	NA	11	0.0006	0.00487955	0.5939	0.90057	NA	NA	NA	NA	NA	NA	NA	NA	NA	NA	12	0.00039	0.00473947	0.53552	0.85086
chr2	Super-Scaffold_1	96898251	96898750	NA	NA	NA	NA	NA	NA	NA	NA	NA	NA	11	0.00066	0.00520362	0.59	0.88035	NA	NA	NA	NA	NA	NA	NA	NA	NA	NA	12	0.00042	0.0049678	0.51184	0.83333
chr2	Super-Scaffold_1	96926501	96927000	NA	NA	NA	NA	NA	NA	NA	NA	NA	NA	NA	NA	NA	NA	NA	16	0.00021	0.00383582	0.9375	0.64676	NA	NA	NA	NA	NA	NA	NA	NA	NA	NA
chr2	Super-Scaffold_1	96931751	96932250	NA	NA	NA	NA	NA	NA	NA	NA	NA	NA	NA	NA	NA	NA	NA	NA	NA	NA	NA	NA	14	0.0077	0.0395027	0.50779	0.83139	NA	NA	NA	NA	NA
chr2	Super-Scaffold_1	96956751	96957250	10	1.9e-06	0.000205152	0.39925	0.8939	NA	NA	NA	NA	NA	NA	NA	NA	NA	NA	10	0.00025	0.00421609	0.76577	0.37568	10	0.00015	0.00271747	0.81983	0.42325	NA	NA	NA	NA	NA
chr2	Super-Scaffold_1	96957001	96957500	12	0.0014	0.0106346	0.46821	0.85372	NA	NA	NA	NA	NA	NA	NA	NA	NA	NA	NA	NA	NA	NA	NA	NA	NA	NA	NA	NA	NA	NA	NA	NA	NA
chr2	Super-Scaffold_1	96960501	96961000	NA	NA	NA	NA	NA	NA	NA	NA	NA	NA	NA	NA	NA	NA	NA	15	0.0016	0.0127482	0.78126	0.53766	NA	NA	NA	NA	NA	NA	NA	NA	NA	NA
chr2	Super-Scaffold_1	96960751	96961250	12	0.001	0.00849751	0.65183	0.94047	NA	NA	NA	NA	NA	NA	NA	NA	NA	NA	22	0.00018	0.00349348	0.84286	0.61279	NA	NA	NA	NA	NA	NA	NA	NA	NA	NA
chr2	Super-Scaffold_1	96970751	96971250	NA	NA	NA	NA	NA	NA	NA	NA	NA	NA	17	4.7e-05	0.00109917	0.56178	0.90083	NA	NA	NA	NA	NA	NA	NA	NA	NA	NA	NA	NA	NA	NA	NA
chr2	Super-Scaffold_1	96971001	96971500	NA	NA	NA	NA	NA	NA	NA	NA	NA	NA	21	0.0026	0.013238	0.6426	0.86755	NA	NA	NA	NA	NA	NA	NA	NA	NA	NA	NA	NA	NA	NA	NA
chr2	Super-Scaffold_1	96979751	96980250	NA	NA	NA	NA	NA	NA	NA	NA	NA	NA	NA	NA	NA	NA	NA	NA	NA	NA	NA	NA	10	0.0054	0.0290823	0.37801	0.61379	NA	NA	NA	NA	NA
chr2	Super-Scaffold_1	96991501	96992000	NA	NA	NA	NA	NA	10	0.0057	0.0300981	0.51667	0.91081	NA	NA	NA	NA	NA	NA	NA	NA	NA	NA	NA	NA	NA	NA	NA	NA	NA	NA	NA	NA
chr2	Super-Scaffold_1	96996751	96997250	NA	NA	NA	NA	NA	19	0.00054	0.00575104	0.30686	0.64811	NA	NA	NA	NA	NA	NA	NA	NA	NA	NA	NA	NA	NA	NA	NA	NA	NA	NA	NA	NA
chr2	Super-Scaffold_1	97015751	97016250	13	1.6e-11	2.64554e-08	0.26365	0.021359	NA	NA	NA	NA	NA	NA	NA	NA	NA	NA	NA	NA	NA	NA	NA	NA	NA	NA	NA	NA	NA	NA	NA	NA	NA
chr2	Super-Scaffold_1	97025251	97025750	NA	NA	NA	NA	NA	NA	NA	NA	NA	NA	NA	NA	NA	NA	NA	14	0.00024	0.00411829	0.45537	0.69036	NA	NA	NA	NA	NA	NA	NA	NA	NA	NA
chr2	Super-Scaffold_1	97030251	97030750	NA	NA	NA	NA	NA	21	0.0082	0.0411065	0.7691	0.53764	NA	NA	NA	NA	NA	NA	NA	NA	NA	NA	NA	NA	NA	NA	NA	NA	NA	NA	NA	NA
chr2	Super-Scaffold_1	97062501	97063000	NA	NA	NA	NA	NA	NA	NA	NA	NA	NA	NA	NA	NA	NA	NA	20	5e-05	0.00174186	0.8486	0.59684	NA	NA	NA	NA	NA	NA	NA	NA	NA	NA
chr2	Super-Scaffold_1	97062751	97063250	NA	NA	NA	NA	NA	NA	NA	NA	NA	NA	NA	NA	NA	NA	NA	15	0.0011	0.0099025	0.78216	0.53736	NA	NA	NA	NA	NA	NA	NA	NA	NA	NA
chr2	Super-Scaffold_1	97077751	97078250	11	8e-05	0.00201605	0.39366	0.78167	NA	NA	NA	NA	NA	NA	NA	NA	NA	NA	NA	NA	NA	NA	NA	NA	NA	NA	NA	NA	NA	NA	NA	NA	NA
chr2	Super-Scaffold_1	97078001	97078500	NA	NA	NA	NA	NA	10	0.0052	0.0278522	0.48615	0.72828	NA	NA	NA	NA	NA	NA	NA	NA	NA	NA	NA	NA	NA	NA	NA	NA	NA	NA	NA	NA
chr2	Super-Scaffold_1	97088751	97089250	NA	NA	NA	NA	NA	NA	NA	NA	NA	NA	NA	NA	NA	NA	NA	NA	NA	NA	NA	NA	NA	NA	NA	NA	NA	24	1.1e-05	0.000587278	0.64015	0.86299
chr2	Super-Scaffold_1	97090251	97090750	NA	NA	NA	NA	NA	NA	NA	NA	NA	NA	NA	NA	NA	NA	NA	NA	NA	NA	NA	NA	NA	NA	NA	NA	NA	10	0.0013	0.0100234	0.5139	0.83409
chr2	Super-Scaffold_1	97094001	97094500	12	1.8e-05	0.000833992	0.5401	0.97428	NA	NA	NA	NA	NA	12	0.00036	0.00360332	0.69647	0.97428	NA	NA	NA	NA	NA	NA	NA	NA	NA	NA	NA	NA	NA	NA	NA
chr2	Super-Scaffold_1	97094251	97094750	13	5.3e-05	0.0015775	0.54036	0.93138	NA	NA	NA	NA	NA	13	0.00077	0.00570965	0.6621	0.93138	NA	NA	NA	NA	NA	NA	NA	NA	NA	NA	NA	NA	NA	NA	NA
chr2	Super-Scaffold_1	97127751	97128250	NA	NA	NA	NA	NA	11	5.5e-05	0.00156351	0.38885	0.76557	11	0.0001	0.00167826	0.411	0.7503	NA	NA	NA	NA	NA	NA	NA	NA	NA	NA	NA	NA	NA	NA	NA
chr2	Super-Scaffold_1	97169751	97170250	NA	NA	NA	NA	NA	NA	NA	NA	NA	NA	NA	NA	NA	NA	NA	NA	NA	NA	NA	NA	NA	NA	NA	NA	NA	17	2.8e-06	0.000239899	0.60586	0.26704
chr2	Super-Scaffold_1	97177751	97178250	NA	NA	NA	NA	NA	NA	NA	NA	NA	NA	NA	NA	NA	NA	NA	NA	NA	NA	NA	NA	NA	NA	NA	NA	NA	15	0.0013	0.0100234	0.66764	0.37025
chr2	Super-Scaffold_1	97204251	97204750	11	0.00096	0.00838464	0.57623	0.86818	NA	NA	NA	NA	NA	NA	NA	NA	NA	NA	NA	NA	NA	NA	NA	NA	NA	NA	NA	NA	NA	NA	NA	NA	NA
chr2	Super-Scaffold_1	97215251	97215750	NA	NA	NA	NA	NA	NA	NA	NA	NA	NA	15	0.00051	0.00442053	0.26179	0.57384	NA	NA	NA	NA	NA	NA	NA	NA	NA	NA	NA	NA	NA	NA	NA
chr2	Super-Scaffold_1	97217501	97218000	NA	NA	NA	NA	NA	NA	NA	NA	NA	NA	18	7.4e-05	0.00143772	0.5806	0.83578	NA	NA	NA	NA	NA	NA	NA	NA	NA	NA	NA	NA	NA	NA	NA
chr2	Super-Scaffold_1	97217751	97218250	NA	NA	NA	NA	NA	NA	NA	NA	NA	NA	18	0.00093	0.006438	0.63465	0.85008	NA	NA	NA	NA	NA	NA	NA	NA	NA	NA	NA	NA	NA	NA	NA
chr2	Super-Scaffold_1	97222251	97222750	16	0.006	0.032055	0.32753	0.62638	NA	NA	NA	NA	NA	NA	NA	NA	NA	NA	15	0.0004	0.00549855	0.63865	0.30466	11	0.00055	0.00581616	0.59758	0.21854	NA	NA	NA	NA	NA
chr2	Super-Scaffold_1	97233751	97234250	17	0.0016	0.0116017	0.34569	0.57112	NA	NA	NA	NA	NA	17	0.00017	0.00230091	0.28945	0.59204	NA	NA	NA	NA	NA	NA	NA	NA	NA	NA	NA	NA	NA	NA	NA
chr2	Super-Scaffold_1	97234001	97234500	17	0.0006	0.00628669	0.28916	0.50823	NA	NA	NA	NA	NA	14	2.3e-05	0.000720381	0.22979	0.57729	NA	NA	NA	NA	NA	NA	NA	NA	NA	NA	NA	NA	NA	NA	NA
chr2	Super-Scaffold_1	97257251	97257750	16	0.007	0.0365841	0.69883	0.43579	NA	NA	NA	NA	NA	NA	NA	NA	NA	NA	NA	NA	NA	NA	NA	NA	NA	NA	NA	NA	NA	NA	NA	NA	NA
chr2	Super-Scaffold_1	97258251	97258750	NA	NA	NA	NA	NA	NA	NA	NA	NA	NA	NA	NA	NA	NA	NA	10	0.00031	0.0047258	0.57905	0.23802	NA	NA	NA	NA	NA	NA	NA	NA	NA	NA
chr2	Super-Scaffold_1	97261751	97262250	NA	NA	NA	NA	NA	10	3.7e-05	0.00123165	0.2909	0.68724	NA	NA	NA	NA	NA	NA	NA	NA	NA	NA	NA	NA	NA	NA	NA	10	0.00031	0.00414014	0.61778	0.2909
chr2	Super-Scaffold_1	97271001	97271500	NA	NA	NA	NA	NA	NA	NA	NA	NA	NA	NA	NA	NA	NA	NA	13	0.0073	0.0411787	0.65385	0.39234	12	0.0003	0.00407487	0.544	0.28435	NA	NA	NA	NA	NA
chr2	Super-Scaffold_1	97271501	97272000	NA	NA	NA	NA	NA	NA	NA	NA	NA	NA	11	0.0084	0.034888	0.38843	0.69697	NA	NA	NA	NA	NA	NA	NA	NA	NA	NA	NA	NA	NA	NA	NA
chr2	Super-Scaffold_1	97274001	97274500	NA	NA	NA	NA	NA	NA	NA	NA	NA	NA	NA	NA	NA	NA	NA	NA	NA	NA	NA	NA	13	0.00019	0.00312665	0.6599	0.89718	NA	NA	NA	NA	NA
chr2	Super-Scaffold_1	97277251	97277750	10	0.0017	0.0120941	0.90833	0.7046	NA	NA	NA	NA	NA	NA	NA	NA	NA	NA	NA	NA	NA	NA	NA	NA	NA	NA	NA	NA	NA	NA	NA	NA	NA
chr2	Super-Scaffold_1	97277501	97278000	11	4e-05	0.00133795	0.96364	0.70765	NA	NA	NA	NA	NA	NA	NA	NA	NA	NA	NA	NA	NA	NA	NA	NA	NA	NA	NA	NA	NA	NA	NA	NA	NA
chr2	Super-Scaffold_1	97282251	97282750	NA	NA	NA	NA	NA	11	0.0072	0.0367605	0.27627	0.5325	NA	NA	NA	NA	NA	12	7.4e-05	0.00218319	0.51425	0.18056	NA	NA	NA	NA	NA	NA	NA	NA	NA	NA
chr2	Super-Scaffold_1	97308751	97309250	NA	NA	NA	NA	NA	NA	NA	NA	NA	NA	NA	NA	NA	NA	NA	NA	NA	NA	NA	NA	18	0.0059	0.0313966	0.73143	0.49385	NA	NA	NA	NA	NA
chr2	Super-Scaffold_1	97313001	97313500	NA	NA	NA	NA	NA	NA	NA	NA	NA	NA	NA	NA	NA	NA	NA	NA	NA	NA	NA	NA	NA	NA	NA	NA	NA	10	0.00054	0.00578496	0.9294	0.5717
chr2	Super-Scaffold_1	97326001	97326500	NA	NA	NA	NA	NA	NA	NA	NA	NA	NA	NA	NA	NA	NA	NA	NA	NA	NA	NA	NA	12	0.00067	0.00655746	0.45419	0.76977	NA	NA	NA	NA	NA
chr2	Super-Scaffold_1	97331501	97332000	NA	NA	NA	NA	NA	NA	NA	NA	NA	NA	NA	NA	NA	NA	NA	NA	NA	NA	NA	NA	NA	NA	NA	NA	NA	11	0.00087	0.00779083	0.77943	0.47739
chr2	Super-Scaffold_1	97409501	97410000	NA	NA	NA	NA	NA	NA	NA	NA	NA	NA	NA	NA	NA	NA	NA	NA	NA	NA	NA	NA	16	0.00018	0.0030227	0.8381	0.48394	14	0.0012	0.00950511	0.81471	0.54184
chr2	Super-Scaffold_1	97411251	97411750	NA	NA	NA	NA	NA	NA	NA	NA	NA	NA	NA	NA	NA	NA	NA	NA	NA	NA	NA	NA	NA	NA	NA	NA	NA	21	0.00052	0.00563997	0.75383	0.52238
chr2	Super-Scaffold_1	97425751	97426250	NA	NA	NA	NA	NA	NA	NA	NA	NA	NA	NA	NA	NA	NA	NA	NA	NA	NA	NA	NA	14	0.00044	0.00509396	0.5081	0.83596	NA	NA	NA	NA	NA
chr2	Super-Scaffold_1	97436251	97436750	NA	NA	NA	NA	NA	NA	NA	NA	NA	NA	11	0.00039	0.00375663	0.52344	0.79597	NA	NA	NA	NA	NA	NA	NA	NA	NA	NA	NA	NA	NA	NA	NA
chr2	Super-Scaffold_1	97436501	97437000	NA	NA	NA	NA	NA	NA	NA	NA	NA	NA	16	5.2e-05	0.0011711	0.53797	0.79892	NA	NA	NA	NA	NA	NA	NA	NA	NA	NA	NA	NA	NA	NA	NA
chr2	Super-Scaffold_1	97440001	97440500	NA	NA	NA	NA	NA	NA	NA	NA	NA	NA	12	0.00023	0.00274479	0.805	0.52521	NA	NA	NA	NA	NA	NA	NA	NA	NA	NA	NA	NA	NA	NA	NA
chr2	Super-Scaffold_1	97440251	97440750	NA	NA	NA	NA	NA	NA	NA	NA	NA	NA	11	1.5e-05	0.000549696	0.86286	0.50628	NA	NA	NA	NA	NA	NA	NA	NA	NA	NA	NA	NA	NA	NA	NA
chr2	Super-Scaffold_1	97446001	97446500	15	0.0024	0.0154642	0.4706	0.69488	NA	NA	NA	NA	NA	NA	NA	NA	NA	NA	NA	NA	NA	NA	NA	NA	NA	NA	NA	NA	NA	NA	NA	NA	NA
chr2	Super-Scaffold_1	97454251	97454750	14	0.00019	0.00322732	0.59392	0.90224	13	3.8e-05	0.00125364	0.44231	0.89959	NA	NA	NA	NA	NA	NA	NA	NA	NA	NA	NA	NA	NA	NA	NA	NA	NA	NA	NA	NA
chr2	Super-Scaffold_1	97468251	97468750	13	0.00028	0.00406699	0.80036	0.45572	NA	NA	NA	NA	NA	NA	NA	NA	NA	NA	NA	NA	NA	NA	NA	15	0.00069	0.00669466	0.44973	0.72679	NA	NA	NA	NA	NA
chr2	Super-Scaffold_1	97468501	97469000	NA	NA	NA	NA	NA	NA	NA	NA	NA	NA	NA	NA	NA	NA	NA	NA	NA	NA	NA	NA	17	6.9e-05	0.00174919	0.55978	0.79481	NA	NA	NA	NA	NA
chr2	Super-Scaffold_1	97475501	97476000	NA	NA	NA	NA	NA	NA	NA	NA	NA	NA	NA	NA	NA	NA	NA	NA	NA	NA	NA	NA	10	4.8e-05	0.00141574	0.59718	0.89746	NA	NA	NA	NA	NA
chr2	Super-Scaffold_1	97487001	97487500	NA	NA	NA	NA	NA	NA	NA	NA	NA	NA	NA	NA	NA	NA	NA	NA	NA	NA	NA	NA	NA	NA	NA	NA	NA	10	0.0019	0.0130818	0.64112	0.85247
chr2	Super-Scaffold_1	97487751	97488250	14	7.4e-06	0.000482228	0.59716	0.19087	NA	NA	NA	NA	NA	NA	NA	NA	NA	NA	NA	NA	NA	NA	NA	NA	NA	NA	NA	NA	NA	NA	NA	NA	NA
chr2	Super-Scaffold_1	97488001	97488500	10	0.0057	0.0307025	0.70003	0.36435	NA	NA	NA	NA	NA	NA	NA	NA	NA	NA	NA	NA	NA	NA	NA	NA	NA	NA	NA	NA	NA	NA	NA	NA	NA
chr2	Super-Scaffold_1	97491751	97492250	NA	NA	NA	NA	NA	14	0.0027	0.0165429	0.36645	0.58286	NA	NA	NA	NA	NA	NA	NA	NA	NA	NA	NA	NA	NA	NA	NA	NA	NA	NA	NA	NA
chr2	Super-Scaffold_1	97511751	97512250	10	0.0071	0.0369864	0.89333	0.65399	NA	NA	NA	NA	NA	NA	NA	NA	NA	NA	NA	NA	NA	NA	NA	NA	NA	NA	NA	NA	NA	NA	NA	NA	NA
chr2	Super-Scaffold_1	97535751	97536250	NA	NA	NA	NA	NA	NA	NA	NA	NA	NA	15	0.0019	0.0104907	0.21588	0.49129	NA	NA	NA	NA	NA	NA	NA	NA	NA	NA	NA	NA	NA	NA	NA
chr2	Super-Scaffold_1	97539251	97539750	NA	NA	NA	NA	NA	NA	NA	NA	NA	NA	NA	NA	NA	NA	NA	NA	NA	NA	NA	NA	NA	NA	NA	NA	NA	18	0.00026	0.00373197	0.62845	0.83496
chr2	Super-Scaffold_1	97543001	97543500	NA	NA	NA	NA	NA	NA	NA	NA	NA	NA	11	0.00043	0.00399667	0.43632	0.79963	NA	NA	NA	NA	NA	NA	NA	NA	NA	NA	NA	NA	NA	NA	NA
chr2	Super-Scaffold_1	97587001	97587500	NA	NA	NA	NA	NA	NA	NA	NA	NA	NA	NA	NA	NA	NA	NA	NA	NA	NA	NA	NA	10	0.0052	0.0281668	0.473	0.715	NA	NA	NA	NA	NA
chr2	Super-Scaffold_1	97589251	97589750	NA	NA	NA	NA	NA	NA	NA	NA	NA	NA	NA	NA	NA	NA	NA	NA	NA	NA	NA	NA	21	0.002	0.0133561	0.67198	0.9216	NA	NA	NA	NA	NA
chr2	Super-Scaffold_1	97597751	97598250	NA	NA	NA	NA	NA	NA	NA	NA	NA	NA	NA	NA	NA	NA	NA	NA	NA	NA	NA	NA	14	0.0017	0.0119083	0.39179	0.68265	NA	NA	NA	NA	NA
chr2	Super-Scaffold_1	97605251	97605750	NA	NA	NA	NA	NA	NA	NA	NA	NA	NA	10	2.9e-05	0.000821867	0.48773	0.8193	NA	NA	NA	NA	NA	NA	NA	NA	NA	NA	NA	NA	NA	NA	NA
chr2	Super-Scaffold_1	97607501	97608000	NA	NA	NA	NA	NA	NA	NA	NA	NA	NA	NA	NA	NA	NA	NA	NA	NA	NA	NA	NA	12	0.0064	0.0336101	0.66678	0.91189	NA	NA	NA	NA	NA
chr2	Super-Scaffold_1	97612251	97612750	NA	NA	NA	NA	NA	NA	NA	NA	NA	NA	NA	NA	NA	NA	NA	NA	NA	NA	NA	NA	NA	NA	NA	NA	NA	12	4.8e-06	0.000346419	0.68163	0.91891
chr2	Super-Scaffold_1	97652501	97653000	NA	NA	NA	NA	NA	NA	NA	NA	NA	NA	NA	NA	NA	NA	NA	NA	NA	NA	NA	NA	NA	NA	NA	NA	NA	11	0.0034	0.0202211	0.61854	0.9453
chr2	Super-Scaffold_1	97654251	97654750	NA	NA	NA	NA	NA	13	0.0054	0.0287303	0.65729	0.88165	NA	NA	NA	NA	NA	NA	NA	NA	NA	NA	NA	NA	NA	NA	NA	NA	NA	NA	NA	NA
chr2	Super-Scaffold_1	97654501	97655000	10	0.00064	0.0065328	0.5783	0.91493	NA	NA	NA	NA	NA	NA	NA	NA	NA	NA	NA	NA	NA	NA	NA	NA	NA	NA	NA	NA	NA	NA	NA	NA	NA
chr2	Super-Scaffold_1	97661501	97662000	NA	NA	NA	NA	NA	NA	NA	NA	NA	NA	24	0.0098	0.0400481	0.66749	0.89037	NA	NA	NA	NA	NA	NA	NA	NA	NA	NA	NA	NA	NA	NA	NA
chr2	Super-Scaffold_1	97661751	97662250	NA	NA	NA	NA	NA	NA	NA	NA	NA	NA	19	0.00017	0.00230091	0.5789	0.89164	NA	NA	NA	NA	NA	NA	NA	NA	NA	NA	NA	NA	NA	NA	NA
chr2	Super-Scaffold_1	97667251	97667750	NA	NA	NA	NA	NA	NA	NA	NA	NA	NA	NA	NA	NA	NA	NA	NA	NA	NA	NA	NA	NA	NA	NA	NA	NA	10	0.0031	0.0188229	0.77115	0.4053
chr2	Super-Scaffold_1	97673501	97674000	NA	NA	NA	NA	NA	NA	NA	NA	NA	NA	NA	NA	NA	NA	NA	15	0.0013	0.0110919	0.84632	0.58172	NA	NA	NA	NA	NA	NA	NA	NA	NA	NA
chr2	Super-Scaffold_1	97682501	97683000	NA	NA	NA	NA	NA	NA	NA	NA	NA	NA	17	8.7e-05	0.00157923	0.7619	0.9902	10	1.9e-07	4.46891e-05	0.40882	0.946	NA	NA	NA	NA	NA	NA	NA	NA	NA	NA
chr2	Super-Scaffold_1	97682751	97683250	NA	NA	NA	NA	NA	NA	NA	NA	NA	NA	20	3.7e-05	0.000956577	0.76699	0.98612	13	9.2e-08	2.61332e-05	0.48115	0.95846	NA	NA	NA	NA	NA	NA	NA	NA	NA	NA
chr2	Super-Scaffold_1	97686501	97687000	NA	NA	NA	NA	NA	10	0.0065	0.0336928	0.62487	0.94507	NA	NA	NA	NA	NA	NA	NA	NA	NA	NA	NA	NA	NA	NA	NA	NA	NA	NA	NA	NA
chr2	Super-Scaffold_1	97691001	97691500	14	0.00023	0.00361416	0.81268	0.48002	NA	NA	NA	NA	NA	NA	NA	NA	NA	NA	14	0.0057	0.0332836	0.58184	0.82079	NA	NA	NA	NA	NA	NA	NA	NA	NA	NA
chr2	Super-Scaffold_1	97708001	97708500	22	2e-05	0.000886966	0.68853	0.92459	NA	NA	NA	NA	NA	NA	NA	NA	NA	NA	NA	NA	NA	NA	NA	NA	NA	NA	NA	NA	NA	NA	NA	NA	NA
chr2	Super-Scaffold_1	97708251	97708750	22	0.0012	0.00958944	0.70461	0.90907	NA	NA	NA	NA	NA	NA	NA	NA	NA	NA	NA	NA	NA	NA	NA	NA	NA	NA	NA	NA	NA	NA	NA	NA	NA
chr2	Super-Scaffold_1	97738751	97739250	18	0.0015	0.0111751	0.87449	0.66789	NA	NA	NA	NA	NA	NA	NA	NA	NA	NA	NA	NA	NA	NA	NA	NA	NA	NA	NA	NA	NA	NA	NA	NA	NA
chr2	Super-Scaffold_1	97745751	97746250	NA	NA	NA	NA	NA	NA	NA	NA	NA	NA	NA	NA	NA	NA	NA	NA	NA	NA	NA	NA	NA	NA	NA	NA	NA	11	0.0043	0.0243913	0.64747	0.89697
chr2	Super-Scaffold_1	97758501	97759000	NA	NA	NA	NA	NA	NA	NA	NA	NA	NA	NA	NA	NA	NA	NA	NA	NA	NA	NA	NA	NA	NA	NA	NA	NA	12	0.009	0.0457336	0.54311	0.84494
chr2	Super-Scaffold_1	97758751	97759250	NA	NA	NA	NA	NA	NA	NA	NA	NA	NA	NA	NA	NA	NA	NA	NA	NA	NA	NA	NA	NA	NA	NA	NA	NA	10	0.0022	0.0145314	0.5073	0.91393
chr2	Super-Scaffold_1	97763501	97764000	NA	NA	NA	NA	NA	NA	NA	NA	NA	NA	NA	NA	NA	NA	NA	11	0.0062	0.0357157	0.70186	0.94582	NA	NA	NA	NA	NA	NA	NA	NA	NA	NA
chr2	Super-Scaffold_1	97775251	97775750	15	0.0078	0.0401328	0.13876	0.57778	12	2.8e-07	5.30239e-05	0.17813	0.84105	NA	NA	NA	NA	NA	NA	NA	NA	NA	NA	NA	NA	NA	NA	NA	NA	NA	NA	NA	NA
chr2	Super-Scaffold_1	97775501	97776000	19	0.0017	0.0120941	0.17669	0.52632	15	0.0011	0.00880938	0.098059	0.6	NA	NA	NA	NA	NA	NA	NA	NA	NA	NA	NA	NA	NA	NA	NA	NA	NA	NA	NA	NA
chr2	Super-Scaffold_1	97795501	97796000	NA	NA	NA	NA	NA	NA	NA	NA	NA	NA	NA	NA	NA	NA	NA	NA	NA	NA	NA	NA	NA	NA	NA	NA	NA	20	7.1e-05	0.0018065	0.51037	0.77007
chr2	Super-Scaffold_1	97800501	97801000	10	0.0031	0.0187931	0.47437	0.89027	NA	NA	NA	NA	NA	NA	NA	NA	NA	NA	NA	NA	NA	NA	NA	NA	NA	NA	NA	NA	NA	NA	NA	NA	NA
chr2	Super-Scaffold_1	97804001	97804500	12	0.0033	0.0197718	0.47652	0.78003	NA	NA	NA	NA	NA	NA	NA	NA	NA	NA	NA	NA	NA	NA	NA	NA	NA	NA	NA	NA	NA	NA	NA	NA	NA
chr2	Super-Scaffold_1	97808001	97808500	NA	NA	NA	NA	NA	NA	NA	NA	NA	NA	NA	NA	NA	NA	NA	NA	NA	NA	NA	NA	NA	NA	NA	NA	NA	18	0.0028	0.017398	0.60712	0.85558
chr2	Super-Scaffold_1	97865751	97866250	NA	NA	NA	NA	NA	NA	NA	NA	NA	NA	NA	NA	NA	NA	NA	NA	NA	NA	NA	NA	12	0.00073	0.0069304	0.68877	0.38746	NA	NA	NA	NA	NA
chr2	Super-Scaffold_1	97877251	97877750	NA	NA	NA	NA	NA	NA	NA	NA	NA	NA	NA	NA	NA	NA	NA	NA	NA	NA	NA	NA	12	0.0096	0.0479944	0.56732	0.77124	NA	NA	NA	NA	NA
chr2	Super-Scaffold_1	97909001	97909500	NA	NA	NA	NA	NA	NA	NA	NA	NA	NA	NA	NA	NA	NA	NA	12	0.0074	0.0417003	0.87297	0.60394	NA	NA	NA	NA	NA	NA	NA	NA	NA	NA
chr2	Super-Scaffold_1	97919251	97919750	12	0.00019	0.00322732	0.94705	0.70182	NA	NA	NA	NA	NA	NA	NA	NA	NA	NA	NA	NA	NA	NA	NA	NA	NA	NA	NA	NA	NA	NA	NA	NA	NA
chr2	Super-Scaffold_1	97937251	97937750	NA	NA	NA	NA	NA	10	0.00075	0.00701034	0.86031	0.46543	NA	NA	NA	NA	NA	NA	NA	NA	NA	NA	NA	NA	NA	NA	NA	NA	NA	NA	NA	NA
chr2	Super-Scaffold_1	97937501	97938000	NA	NA	NA	NA	NA	10	1.5e-05	0.000720924	0.88105	0.31893	NA	NA	NA	NA	NA	NA	NA	NA	NA	NA	NA	NA	NA	NA	NA	NA	NA	NA	NA	NA
chr2	Super-Scaffold_1	97975251	97975750	NA	NA	NA	NA	NA	NA	NA	NA	NA	NA	NA	NA	NA	NA	NA	NA	NA	NA	NA	NA	NA	NA	NA	NA	NA	14	0.00087	0.00779083	0.47762	0.70724
chr2	Super-Scaffold_1	97980251	97980750	NA	NA	NA	NA	NA	NA	NA	NA	NA	NA	NA	NA	NA	NA	NA	11	0.00011	0.00266536	0.81276	0.56194	NA	NA	NA	NA	NA	NA	NA	NA	NA	NA
chr2	Super-Scaffold_1	97980501	97981000	NA	NA	NA	NA	NA	NA	NA	NA	NA	NA	NA	NA	NA	NA	NA	11	0.00011	0.00266536	0.81276	0.56194	NA	NA	NA	NA	NA	NA	NA	NA	NA	NA
chr2	Super-Scaffold_1	98025501	98026000	NA	NA	NA	NA	NA	NA	NA	NA	NA	NA	NA	NA	NA	NA	NA	14	0.0015	0.0122411	0.82533	0.6253	NA	NA	NA	NA	NA	NA	NA	NA	NA	NA
chr2	Super-Scaffold_1	98053751	98054250	NA	NA	NA	NA	NA	NA	NA	NA	NA	NA	NA	NA	NA	NA	NA	NA	NA	NA	NA	NA	20	4.7e-05	0.00139929	0.8208	0.53525	NA	NA	NA	NA	NA
chr2	Super-Scaffold_1	98059251	98059750	NA	NA	NA	NA	NA	NA	NA	NA	NA	NA	NA	NA	NA	NA	NA	NA	NA	NA	NA	NA	NA	NA	NA	NA	NA	11	0.0081	0.0416242	0.77574	0.55589
chr2	Super-Scaffold_1	98063251	98063750	NA	NA	NA	NA	NA	NA	NA	NA	NA	NA	NA	NA	NA	NA	NA	NA	NA	NA	NA	NA	NA	NA	NA	NA	NA	16	0.00018	0.0030163	0.57558	0.91117
chr2	Super-Scaffold_1	98075751	98076250	NA	NA	NA	NA	NA	NA	NA	NA	NA	NA	NA	NA	NA	NA	NA	NA	NA	NA	NA	NA	10	0.0013	0.00990554	0.47429	0.90408	NA	NA	NA	NA	NA
chr2	Super-Scaffold_1	98108751	98109250	NA	NA	NA	NA	NA	10	0.0036	0.0206994	0.95667	0.72237	NA	NA	NA	NA	NA	NA	NA	NA	NA	NA	NA	NA	NA	NA	NA	12	0.0079	0.0407666	0.63136	0.92748
chr2	Super-Scaffold_1	98147251	98147750	NA	NA	NA	NA	NA	NA	NA	NA	NA	NA	NA	NA	NA	NA	NA	11	8.9e-05	0.00240537	0.2362	0.65934	23	0.00012	0.00238284	0.43026	0.70883	NA	NA	NA	NA	NA
chr2	Super-Scaffold_1	98148251	98148750	NA	NA	NA	NA	NA	52	5.1e-07	8.09439e-05	0.58685	0.36218	25	0.00095	0.0065576	0.49948	0.26723	NA	NA	NA	NA	NA	NA	NA	NA	NA	NA	NA	NA	NA	NA	NA
chr2	Super-Scaffold_1	98148501	98149000	42	3e-07	5.88223e-05	0.52489	0.26616	51	1.3e-09	7.462e-07	0.5092	0.29956	29	1.8e-07	2.88578e-05	0.42551	0.21072	NA	NA	NA	NA	NA	15	0.00011	0.00225876	0.3981	0.16664	NA	NA	NA	NA	NA
chr2	Super-Scaffold_1	98148751	98149250	NA	NA	NA	NA	NA	NA	NA	NA	NA	NA	27	0.0019	0.0104907	0.74054	0.48096	NA	NA	NA	NA	NA	NA	NA	NA	NA	NA	NA	NA	NA	NA	NA
chr2	Super-Scaffold_1	98158251	98158750	NA	NA	NA	NA	NA	NA	NA	NA	NA	NA	NA	NA	NA	NA	NA	NA	NA	NA	NA	NA	NA	NA	NA	NA	NA	14	0.0023	0.0150067	0.54182	0.76795
chr2	Super-Scaffold_1	98160751	98161250	NA	NA	NA	NA	NA	NA	NA	NA	NA	NA	16	5.7e-05	0.00123888	0.45879	0.7764	NA	NA	NA	NA	NA	24	0.0034	0.0199957	0.45313	0.6684	24	0.00087	0.00779083	0.42257	0.64221
chr2	Super-Scaffold_1	98161001	98161500	NA	NA	NA	NA	NA	NA	NA	NA	NA	NA	10	0.00037	0.00364026	0.40262	0.74058	NA	NA	NA	NA	NA	NA	NA	NA	NA	NA	18	0.00051	0.0055873	0.37693	0.62703
chr2	Super-Scaffold_1	98162251	98162750	11	0.00076	0.0072669	0.42421	0.93427	NA	NA	NA	NA	NA	NA	NA	NA	NA	NA	NA	NA	NA	NA	NA	NA	NA	NA	NA	NA	NA	NA	NA	NA	NA
chr2	Super-Scaffold_1	98162501	98163000	10	0.0021	0.0140442	0.4333	0.9277	NA	NA	NA	NA	NA	NA	NA	NA	NA	NA	NA	NA	NA	NA	NA	NA	NA	NA	NA	NA	NA	NA	NA	NA	NA
chr2	Super-Scaffold_1	98164251	98164750	NA	NA	NA	NA	NA	NA	NA	NA	NA	NA	NA	NA	NA	NA	NA	NA	NA	NA	NA	NA	14	0.00045	0.00516707	0.53929	0.90572	NA	NA	NA	NA	NA
chr2	Super-Scaffold_1	98211501	98212000	NA	NA	NA	NA	NA	NA	NA	NA	NA	NA	NA	NA	NA	NA	NA	NA	NA	NA	NA	NA	14	0.0029	0.0176968	0.62713	0.88338	NA	NA	NA	NA	NA
chr2	Super-Scaffold_1	98211751	98212250	NA	NA	NA	NA	NA	NA	NA	NA	NA	NA	NA	NA	NA	NA	NA	NA	NA	NA	NA	NA	14	0.0029	0.0176968	0.62713	0.88338	13	0.0049	0.0272014	0.60843	0.83905
chr2	Super-Scaffold_1	98237251	98237750	NA	NA	NA	NA	NA	NA	NA	NA	NA	NA	11	0.0032	0.015534	0.59734	0.9697	NA	NA	NA	NA	NA	NA	NA	NA	NA	NA	13	0.0019	0.0130818	0.62652	0.96535
chr2	Super-Scaffold_1	98263501	98264000	NA	NA	NA	NA	NA	NA	NA	NA	NA	NA	NA	NA	NA	NA	NA	NA	NA	NA	NA	NA	NA	NA	NA	NA	NA	20	0.00025	0.0036581	0.90269	0.67548
chr2	Super-Scaffold_1	98288251	98288750	NA	NA	NA	NA	NA	NA	NA	NA	NA	NA	NA	NA	NA	NA	NA	NA	NA	NA	NA	NA	14	0.002	0.0133561	0.69698	0.94643	NA	NA	NA	NA	NA
chr2	Super-Scaffold_1	98288501	98289000	NA	NA	NA	NA	NA	NA	NA	NA	NA	NA	NA	NA	NA	NA	NA	NA	NA	NA	NA	NA	14	0.002	0.0133561	0.69698	0.94643	NA	NA	NA	NA	NA
chr2	Super-Scaffold_1	98305501	98306000	10	0.0045	0.025276	0.86326	0.63473	NA	NA	NA	NA	NA	NA	NA	NA	NA	NA	NA	NA	NA	NA	NA	NA	NA	NA	NA	NA	NA	NA	NA	NA	NA
chr2	Super-Scaffold_1	98315501	98316000	11	0.0072	0.0374668	0.21881	0.46095	NA	NA	NA	NA	NA	NA	NA	NA	NA	NA	NA	NA	NA	NA	NA	NA	NA	NA	NA	NA	NA	NA	NA	NA	NA
chr2	Super-Scaffold_1	98380001	98380500	NA	NA	NA	NA	NA	NA	NA	NA	NA	NA	NA	NA	NA	NA	NA	NA	NA	NA	NA	NA	12	0.0054	0.0290823	0.87216	0.67082	NA	NA	NA	NA	NA
chr2	Super-Scaffold_1	98381251	98381750	NA	NA	NA	NA	NA	NA	NA	NA	NA	NA	NA	NA	NA	NA	NA	NA	NA	NA	NA	NA	15	0.0018	0.0124164	0.93704	0.59646	NA	NA	NA	NA	NA
chr2	Super-Scaffold_1	98381501	98382000	NA	NA	NA	NA	NA	NA	NA	NA	NA	NA	NA	NA	NA	NA	NA	19	0.0038	0.0240034	0.92353	0.63168	23	0.00042	0.00496303	0.89323	0.57813	NA	NA	NA	NA	NA
chr2	Super-Scaffold_1	98423251	98423750	NA	NA	NA	NA	NA	NA	NA	NA	NA	NA	NA	NA	NA	NA	NA	NA	NA	NA	NA	NA	NA	NA	NA	NA	NA	15	0.005	0.0276347	0.31484	0.58192
chr2	Super-Scaffold_1	98423501	98424000	NA	NA	NA	NA	NA	15	0.0099	0.0485714	0.68333	0.47642	NA	NA	NA	NA	NA	NA	NA	NA	NA	NA	NA	NA	NA	NA	NA	NA	NA	NA	NA	NA
chr2	Super-Scaffold_1	98449501	98450000	NA	NA	NA	NA	NA	14	0.0017	0.0118283	0.81831	0.59525	NA	NA	NA	NA	NA	NA	NA	NA	NA	NA	NA	NA	NA	NA	NA	NA	NA	NA	NA	NA
chr2	Super-Scaffold_1	98468001	98468500	NA	NA	NA	NA	NA	NA	NA	NA	NA	NA	NA	NA	NA	NA	NA	NA	NA	NA	NA	NA	NA	NA	NA	NA	NA	12	0.0007	0.00679406	0.6653	0.46495
chr2	Super-Scaffold_1	98480251	98480750	16	2.1e-05	0.000906987	0.39424	0.75754	NA	NA	NA	NA	NA	NA	NA	NA	NA	NA	NA	NA	NA	NA	NA	NA	NA	NA	NA	NA	NA	NA	NA	NA	NA
chr2	Super-Scaffold_1	98480501	98481000	16	3.2e-06	0.000282697	0.33567	0.74141	NA	NA	NA	NA	NA	NA	NA	NA	NA	NA	NA	NA	NA	NA	NA	NA	NA	NA	NA	NA	NA	NA	NA	NA	NA
chr2	Super-Scaffold_1	98510001	98510500	NA	NA	NA	NA	NA	NA	NA	NA	NA	NA	NA	NA	NA	NA	NA	17	0.00083	0.00844654	0.82594	0.57619	NA	NA	NA	NA	NA	NA	NA	NA	NA	NA
chr2	Super-Scaffold_1	98517751	98518250	NA	NA	NA	NA	NA	NA	NA	NA	NA	NA	12	0.0003	0.00322197	0.61961	0.92136	NA	NA	NA	NA	NA	NA	NA	NA	NA	NA	NA	NA	NA	NA	NA
chr2	Super-Scaffold_1	98534001	98534500	NA	NA	NA	NA	NA	NA	NA	NA	NA	NA	14	0.0027	0.0136127	0.68835	0.89167	NA	NA	NA	NA	NA	NA	NA	NA	NA	NA	NA	NA	NA	NA	NA
chr2	Super-Scaffold_1	98546501	98547000	15	0.0042	0.0239196	0.87644	0.64185	NA	NA	NA	NA	NA	NA	NA	NA	NA	NA	NA	NA	NA	NA	NA	NA	NA	NA	NA	NA	NA	NA	NA	NA	NA
chr2	Super-Scaffold_1	98575751	98576250	NA	NA	NA	NA	NA	NA	NA	NA	NA	NA	10	4.2e-05	0.00102871	0.38616	0.79471	NA	NA	NA	NA	NA	10	0.00031	0.00414613	0.35542	0.72603	NA	NA	NA	NA	NA
chr2	Super-Scaffold_1	98576001	98576500	NA	NA	NA	NA	NA	NA	NA	NA	NA	NA	13	1.9e-05	0.000638998	0.36287	0.72098	NA	NA	NA	NA	NA	14	0.00027	0.00385105	0.31499	0.61142	10	0.0016	0.0115451	0.42851	0.72359
chr2	Super-Scaffold_1	98609751	98610250	NA	NA	NA	NA	NA	NA	NA	NA	NA	NA	NA	NA	NA	NA	NA	NA	NA	NA	NA	NA	12	0.0052	0.0281668	0.71186	0.99243	NA	NA	NA	NA	NA
chr2	Super-Scaffold_1	98614251	98614750	NA	NA	NA	NA	NA	28	2.8e-05	0.00105507	0.40699	0.64363	NA	NA	NA	NA	NA	NA	NA	NA	NA	NA	NA	NA	NA	NA	NA	NA	NA	NA	NA	NA
chr2	Super-Scaffold_1	98614501	98615000	22	0.00036	0.00468313	0.4771	0.69625	20	1.4e-06	0.000158422	0.39738	0.70609	NA	NA	NA	NA	NA	NA	NA	NA	NA	NA	NA	NA	NA	NA	NA	NA	NA	NA	NA	NA
chr2	Super-Scaffold_1	98616251	98616750	NA	NA	NA	NA	NA	NA	NA	NA	NA	NA	18	0.0099	0.0404105	0.67988	0.88928	NA	NA	NA	NA	NA	NA	NA	NA	NA	NA	NA	NA	NA	NA	NA
chr2	Super-Scaffold_1	98617251	98617750	NA	NA	NA	NA	NA	NA	NA	NA	NA	NA	NA	NA	NA	NA	NA	37	0.0013	0.0110919	0.59159	0.81823	NA	NA	NA	NA	NA	NA	NA	NA	NA	NA
chr2	Super-Scaffold_1	98617501	98618000	NA	NA	NA	NA	NA	NA	NA	NA	NA	NA	NA	NA	NA	NA	NA	29	0.00095	0.00918911	0.5935	0.84045	NA	NA	NA	NA	NA	NA	NA	NA	NA	NA
chr2	Super-Scaffold_1	98622501	98623000	NA	NA	NA	NA	NA	11	0.0067	0.0346	0.88494	0.66105	NA	NA	NA	NA	NA	NA	NA	NA	NA	NA	NA	NA	NA	NA	NA	NA	NA	NA	NA	NA
chr2	Super-Scaffold_1	98624001	98624500	NA	NA	NA	NA	NA	NA	NA	NA	NA	NA	NA	NA	NA	NA	NA	NA	NA	NA	NA	NA	10	0.0015	0.0109627	0.91258	0.60078	NA	NA	NA	NA	NA
chr2	Super-Scaffold_1	98626251	98626750	NA	NA	NA	NA	NA	NA	NA	NA	NA	NA	NA	NA	NA	NA	NA	NA	NA	NA	NA	NA	NA	NA	NA	NA	NA	16	0.0014	0.0105464	0.43939	0.75303
chr2	Super-Scaffold_1	98626501	98627000	NA	NA	NA	NA	NA	NA	NA	NA	NA	NA	NA	NA	NA	NA	NA	NA	NA	NA	NA	NA	NA	NA	NA	NA	NA	20	9.4e-06	0.000538723	0.33482	0.77034
chr2	Super-Scaffold_1	98639751	98640250	NA	NA	NA	NA	NA	NA	NA	NA	NA	NA	NA	NA	NA	NA	NA	NA	NA	NA	NA	NA	12	0.0032	0.0190983	0.65613	0.40896	NA	NA	NA	NA	NA
chr2	Super-Scaffold_1	98649751	98650250	NA	NA	NA	NA	NA	NA	NA	NA	NA	NA	12	4.6e-05	0.00108772	0.64673	0.33784	NA	NA	NA	NA	NA	NA	NA	NA	NA	NA	NA	NA	NA	NA	NA
chr2	Super-Scaffold_1	98662001	98662500	NA	NA	NA	NA	NA	NA	NA	NA	NA	NA	NA	NA	NA	NA	NA	NA	NA	NA	NA	NA	NA	NA	NA	NA	NA	10	0.00021	0.00330458	0.37541	0.84261
chr2	Super-Scaffold_1	98668001	98668500	18	0.0017	0.0120941	0.69716	0.9054	NA	NA	NA	NA	NA	NA	NA	NA	NA	NA	NA	NA	NA	NA	NA	NA	NA	NA	NA	NA	NA	NA	NA	NA	NA
chr2	Super-Scaffold_1	98669251	98669750	NA	NA	NA	NA	NA	NA	NA	NA	NA	NA	NA	NA	NA	NA	NA	NA	NA	NA	NA	NA	NA	NA	NA	NA	NA	12	0.0029	0.017885	0.47686	0.73438
chr2	Super-Scaffold_1	98672751	98673250	NA	NA	NA	NA	NA	NA	NA	NA	NA	NA	NA	NA	NA	NA	NA	NA	NA	NA	NA	NA	NA	NA	NA	NA	NA	19	6.9e-05	0.00178098	0.54783	0.79659
chr2	Super-Scaffold_1	98675751	98676250	17	5.8e-05	0.00166374	0.69094	0.95531	16	1.7e-05	0.00078145	0.65692	0.95252	16	0.00015	0.00213371	0.61368	0.92261	NA	NA	NA	NA	NA	NA	NA	NA	NA	NA	NA	NA	NA	NA	NA
chr2	Super-Scaffold_1	98678251	98678750	NA	NA	NA	NA	NA	17	0.0013	0.0098743	0.61153	0.8289	NA	NA	NA	NA	NA	NA	NA	NA	NA	NA	NA	NA	NA	NA	NA	NA	NA	NA	NA	NA
chr2	Super-Scaffold_1	98683251	98683750	NA	NA	NA	NA	NA	19	0.0044	0.0243028	0.62085	0.88997	NA	NA	NA	NA	NA	NA	NA	NA	NA	NA	NA	NA	NA	NA	NA	NA	NA	NA	NA	NA
chr2	Super-Scaffold_1	98685251	98685750	NA	NA	NA	NA	NA	NA	NA	NA	NA	NA	NA	NA	NA	NA	NA	32	6.7e-05	0.00207214	0.80283	0.54852	28	0.0013	0.00990554	0.80948	0.55662	NA	NA	NA	NA	NA
chr2	Super-Scaffold_1	98685501	98686000	NA	NA	NA	NA	NA	NA	NA	NA	NA	NA	NA	NA	NA	NA	NA	NA	NA	NA	NA	NA	26	0.00056	0.00590444	0.73532	0.49474	NA	NA	NA	NA	NA
chr2	Super-Scaffold_1	98692251	98692750	NA	NA	NA	NA	NA	NA	NA	NA	NA	NA	NA	NA	NA	NA	NA	10	0.00046	0.00593245	0.87592	0.53665	NA	NA	NA	NA	NA	NA	NA	NA	NA	NA
chr2	Super-Scaffold_1	98692501	98693000	13	0.00089	0.00799189	0.52994	0.892	NA	NA	NA	NA	NA	NA	NA	NA	NA	NA	18	2.9e-06	0.000307433	0.91255	0.53158	NA	NA	NA	NA	NA	NA	NA	NA	NA	NA
chr2	Super-Scaffold_1	98698501	98699000	NA	NA	NA	NA	NA	12	0.0033	0.0193419	0.52285	0.88423	NA	NA	NA	NA	NA	NA	NA	NA	NA	NA	NA	NA	NA	NA	NA	NA	NA	NA	NA	NA
chr2	Super-Scaffold_1	98701001	98701500	NA	NA	NA	NA	NA	NA	NA	NA	NA	NA	10	0.00054	0.00457357	0.89777	0.50543	NA	NA	NA	NA	NA	NA	NA	NA	NA	NA	NA	NA	NA	NA	NA
chr2	Super-Scaffold_1	98701251	98701750	NA	NA	NA	NA	NA	13	0.00014	0.00261984	0.8888	0.5272	13	0.00016	0.00222426	0.83869	0.45718	NA	NA	NA	NA	NA	NA	NA	NA	NA	NA	NA	NA	NA	NA	NA
chr2	Super-Scaffold_1	98701501	98702000	NA	NA	NA	NA	NA	NA	NA	NA	NA	NA	NA	NA	NA	NA	NA	NA	NA	NA	NA	NA	NA	NA	NA	NA	NA	16	0.00034	0.00439303	0.7063	0.94792
chr2	Super-Scaffold_1	98701751	98702250	NA	NA	NA	NA	NA	NA	NA	NA	NA	NA	14	0.002	0.0108615	0.67798	0.90339	NA	NA	NA	NA	NA	NA	NA	NA	NA	NA	NA	NA	NA	NA	NA
chr2	Super-Scaffold_1	98725001	98725500	21	0.00031	0.00428959	0.738	0.953	NA	NA	NA	NA	NA	NA	NA	NA	NA	NA	NA	NA	NA	NA	NA	NA	NA	NA	NA	NA	NA	NA	NA	NA	NA
chr2	Super-Scaffold_1	98727001	98727500	NA	NA	NA	NA	NA	NA	NA	NA	NA	NA	12	8.2e-06	0.000387713	0.94675	0.5612	NA	NA	NA	NA	NA	NA	NA	NA	NA	NA	NA	NA	NA	NA	NA
chr2	Super-Scaffold_1	98727251	98727750	NA	NA	NA	NA	NA	NA	NA	NA	NA	NA	19	0.0015	0.00886634	0.91841	0.69372	NA	NA	NA	NA	NA	NA	NA	NA	NA	NA	NA	NA	NA	NA	NA
chr2	Super-Scaffold_1	98731751	98732250	NA	NA	NA	NA	NA	14	0.0057	0.0300981	0.86905	0.55813	NA	NA	NA	NA	NA	NA	NA	NA	NA	NA	NA	NA	NA	NA	NA	NA	NA	NA	NA	NA
chr2	Super-Scaffold_1	98749501	98750000	NA	NA	NA	NA	NA	15	0.00039	0.00476403	0.62139	0.90276	NA	NA	NA	NA	NA	NA	NA	NA	NA	NA	NA	NA	NA	NA	NA	NA	NA	NA	NA	NA
chr2	Super-Scaffold_1	98749751	98750250	NA	NA	NA	NA	NA	NA	NA	NA	NA	NA	18	2.4e-05	0.000738342	0.58718	0.82978	NA	NA	NA	NA	NA	NA	NA	NA	NA	NA	NA	NA	NA	NA	NA
chr2	Super-Scaffold_1	98774251	98774750	NA	NA	NA	NA	NA	NA	NA	NA	NA	NA	NA	NA	NA	NA	NA	NA	NA	NA	NA	NA	NA	NA	NA	NA	NA	17	0.00017	0.00293211	0.55619	0.86853
chr2	Super-Scaffold_1	98774501	98775000	NA	NA	NA	NA	NA	NA	NA	NA	NA	NA	NA	NA	NA	NA	NA	NA	NA	NA	NA	NA	NA	NA	NA	NA	NA	13	0.00048	0.00535988	0.55148	0.90172
chr2	Super-Scaffold_1	98781501	98782000	NA	NA	NA	NA	NA	NA	NA	NA	NA	NA	NA	NA	NA	NA	NA	NA	NA	NA	NA	NA	13	0.00055	0.00581616	0.68278	0.97436	NA	NA	NA	NA	NA
chr2	Super-Scaffold_1	98781751	98782250	NA	NA	NA	NA	NA	NA	NA	NA	NA	NA	NA	NA	NA	NA	NA	NA	NA	NA	NA	NA	14	0.0024	0.0152847	0.68163	0.92857	NA	NA	NA	NA	NA
chr2	Super-Scaffold_1	98784001	98784500	NA	NA	NA	NA	NA	NA	NA	NA	NA	NA	NA	NA	NA	NA	NA	16	0.00056	0.00668224	0.67802	0.90096	NA	NA	NA	NA	NA	NA	NA	NA	NA	NA
chr2	Super-Scaffold_1	98792001	98792500	15	0.0053	0.0289376	0.42864	0.7431	NA	NA	NA	NA	NA	NA	NA	NA	NA	NA	NA	NA	NA	NA	NA	NA	NA	NA	NA	NA	NA	NA	NA	NA	NA
chr2	Super-Scaffold_1	98792251	98792750	20	0.00035	0.0045935	0.37468	0.67281	NA	NA	NA	NA	NA	NA	NA	NA	NA	NA	NA	NA	NA	NA	NA	NA	NA	NA	NA	NA	NA	NA	NA	NA	NA
chr2	Super-Scaffold_1	98794251	98794750	13	0.0011	0.009014	0.80008	0.47883	NA	NA	NA	NA	NA	NA	NA	NA	NA	NA	NA	NA	NA	NA	NA	NA	NA	NA	NA	NA	NA	NA	NA	NA	NA
chr2	Super-Scaffold_1	98797251	98797750	NA	NA	NA	NA	NA	25	0.0072	0.0367605	0.83064	0.6141	NA	NA	NA	NA	NA	NA	NA	NA	NA	NA	NA	NA	NA	NA	NA	NA	NA	NA	NA	NA
chr2	Super-Scaffold_1	98820751	98821250	NA	NA	NA	NA	NA	NA	NA	NA	NA	NA	33	2.7e-07	3.9305e-05	0.40973	0.72034	NA	NA	NA	NA	NA	NA	NA	NA	NA	NA	NA	NA	NA	NA	NA
chr2	Super-Scaffold_1	98821001	98821500	NA	NA	NA	NA	NA	NA	NA	NA	NA	NA	20	2.4e-05	0.000738342	0.3644	0.72529	NA	NA	NA	NA	NA	NA	NA	NA	NA	NA	28	0.0016	0.0115451	0.45035	0.67278
chr2	Super-Scaffold_1	98842251	98842750	NA	NA	NA	NA	NA	NA	NA	NA	NA	NA	NA	NA	NA	NA	NA	NA	NA	NA	NA	NA	NA	NA	NA	NA	NA	10	0.00033	0.00431262	0.71118	0.40389
chr2	Super-Scaffold_1	98866251	98866750	19	0.0026	0.0164412	0.87073	0.65107	NA	NA	NA	NA	NA	NA	NA	NA	NA	NA	18	0.0023	0.0164599	0.68343	0.88734	13	0.0023	0.0148242	0.51713	0.90878	NA	NA	NA	NA	NA
chr2	Super-Scaffold_1	98877751	98878250	NA	NA	NA	NA	NA	NA	NA	NA	NA	NA	NA	NA	NA	NA	NA	11	0.00052	0.00638938	0.85457	0.55976	10	0.00083	0.00750176	0.82261	0.48456	NA	NA	NA	NA	NA
chr2	Super-Scaffold_1	98907751	98908250	14	0.0014	0.0106346	0.3755	0.65169	NA	NA	NA	NA	NA	NA	NA	NA	NA	NA	NA	NA	NA	NA	NA	NA	NA	NA	NA	NA	NA	NA	NA	NA	NA
chr2	Super-Scaffold_1	98912501	98913000	NA	NA	NA	NA	NA	NA	NA	NA	NA	NA	12	0.00026	0.00294543	0.84419	0.59572	NA	NA	NA	NA	NA	NA	NA	NA	NA	NA	NA	NA	NA	NA	NA
chr2	Super-Scaffold_1	98921251	98921750	NA	NA	NA	NA	NA	10	0.00088	0.00774146	0.94623	0.68691	NA	NA	NA	NA	NA	NA	NA	NA	NA	NA	NA	NA	NA	NA	NA	NA	NA	NA	NA	NA
chr2	Super-Scaffold_1	98921501	98922000	NA	NA	NA	NA	NA	10	4e-05	0.00129079	0.96667	0.65357	NA	NA	NA	NA	NA	NA	NA	NA	NA	NA	NA	NA	NA	NA	NA	NA	NA	NA	NA	NA
chr2	Super-Scaffold_1	98996751	98997250	NA	NA	NA	NA	NA	12	0.002	0.0132745	0.71311	0.91681	NA	NA	NA	NA	NA	NA	NA	NA	NA	NA	NA	NA	NA	NA	NA	NA	NA	NA	NA	NA
chr2	Super-Scaffold_1	99007501	99008000	NA	NA	NA	NA	NA	NA	NA	NA	NA	NA	12	0.0011	0.00709893	0.46792	0.83144	NA	NA	NA	NA	NA	NA	NA	NA	NA	NA	NA	NA	NA	NA	NA
chr2	Super-Scaffold_1	99012501	99013000	12	0.001	0.00849751	0.70545	0.91219	NA	NA	NA	NA	NA	NA	NA	NA	NA	NA	NA	NA	NA	NA	NA	NA	NA	NA	NA	NA	NA	NA	NA	NA	NA
chr2	Super-Scaffold_1	99033501	99034000	NA	NA	NA	NA	NA	10	0.0043	0.0238205	0.39797	0.72134	NA	NA	NA	NA	NA	NA	NA	NA	NA	NA	NA	NA	NA	NA	NA	NA	NA	NA	NA	NA
chr2	Super-Scaffold_1	99047751	99048250	NA	NA	NA	NA	NA	NA	NA	NA	NA	NA	NA	NA	NA	NA	NA	NA	NA	NA	NA	NA	NA	NA	NA	NA	NA	18	9.1e-05	0.00209283	0.57937	0.84428
chr2	Super-Scaffold_1	99048001	99048500	NA	NA	NA	NA	NA	NA	NA	NA	NA	NA	13	0.00083	0.00598744	0.46912	0.72535	NA	NA	NA	NA	NA	NA	NA	NA	NA	NA	NA	NA	NA	NA	NA
chr2	Super-Scaffold_1	99071251	99071750	NA	NA	NA	NA	NA	13	0.00053	0.00569656	0.5138	0.80834	NA	NA	NA	NA	NA	NA	NA	NA	NA	NA	NA	NA	NA	NA	NA	NA	NA	NA	NA	NA
chr2	Super-Scaffold_1	99071501	99072000	NA	NA	NA	NA	NA	15	1.3e-05	0.000659115	0.42837	0.78944	NA	NA	NA	NA	NA	NA	NA	NA	NA	NA	NA	NA	NA	NA	NA	NA	NA	NA	NA	NA
chr2	Super-Scaffold_1	99088751	99089250	NA	NA	NA	NA	NA	NA	NA	NA	NA	NA	NA	NA	NA	NA	NA	16	0.00067	0.00742982	0.93271	0.64094	NA	NA	NA	NA	NA	NA	NA	NA	NA	NA
chr2	Super-Scaffold_1	99089001	99089500	NA	NA	NA	NA	NA	NA	NA	NA	NA	NA	NA	NA	NA	NA	NA	11	0.0011	0.0099025	0.99242	0.62356	NA	NA	NA	NA	NA	NA	NA	NA	NA	NA
chr2	Super-Scaffold_1	99104501	99105000	NA	NA	NA	NA	NA	NA	NA	NA	NA	NA	NA	NA	NA	NA	NA	NA	NA	NA	NA	NA	13	0.00041	0.00487817	0.81147	0.47159	NA	NA	NA	NA	NA
chr2	Super-Scaffold_1	99104751	99105250	NA	NA	NA	NA	NA	NA	NA	NA	NA	NA	NA	NA	NA	NA	NA	NA	NA	NA	NA	NA	11	0.00066	0.00652182	0.81682	0.42173	NA	NA	NA	NA	NA
chr2	Super-Scaffold_1	99151251	99151750	NA	NA	NA	NA	NA	26	0.00059	0.00606152	0.79158	0.58	NA	NA	NA	NA	NA	NA	NA	NA	NA	NA	NA	NA	NA	NA	NA	NA	NA	NA	NA	NA
chr2	Super-Scaffold_1	99256751	99257250	NA	NA	NA	NA	NA	NA	NA	NA	NA	NA	10	0.0093	0.0381979	0.75557	0.52267	NA	NA	NA	NA	NA	NA	NA	NA	NA	NA	NA	NA	NA	NA	NA
chr2	Super-Scaffold_1	99257751	99258250	NA	NA	NA	NA	NA	14	0.0075	0.0380206	0.8083	0.60253	NA	NA	NA	NA	NA	NA	NA	NA	NA	NA	NA	NA	NA	NA	NA	NA	NA	NA	NA	NA
chr2	Super-Scaffold_1	99268501	99269000	NA	NA	NA	NA	NA	NA	NA	NA	NA	NA	17	4.3e-05	0.00104351	0.67099	0.90363	NA	NA	NA	NA	NA	NA	NA	NA	NA	NA	NA	NA	NA	NA	NA
chr2	Super-Scaffold_1	99268751	99269250	NA	NA	NA	NA	NA	NA	NA	NA	NA	NA	17	4.8e-05	0.00111362	0.66034	0.88122	NA	NA	NA	NA	NA	NA	NA	NA	NA	NA	NA	NA	NA	NA	NA
chr2	Super-Scaffold_1	99271001	99271500	NA	NA	NA	NA	NA	11	0.0016	0.0113688	0.69927	0.43942	11	0.00017	0.00230091	0.75771	0.43942	NA	NA	NA	NA	NA	NA	NA	NA	NA	NA	NA	NA	NA	NA	NA
chr2	Super-Scaffold_1	99271251	99271750	NA	NA	NA	NA	NA	16	0.0009	0.00785069	0.75154	0.54746	NA	NA	NA	NA	NA	NA	NA	NA	NA	NA	NA	NA	NA	NA	NA	NA	NA	NA	NA	NA
chr2	Super-Scaffold_1	99291501	99292000	NA	NA	NA	NA	NA	NA	NA	NA	NA	NA	NA	NA	NA	NA	NA	NA	NA	NA	NA	NA	12	0.0024	0.0152847	0.57149	0.87589	NA	NA	NA	NA	NA
chr2	Super-Scaffold_1	99305501	99306000	NA	NA	NA	NA	NA	NA	NA	NA	NA	NA	NA	NA	NA	NA	NA	NA	NA	NA	NA	NA	NA	NA	NA	NA	NA	27	0.00065	0.00647731	0.43013	0.70597
chr2	Super-Scaffold_1	99312001	99312500	NA	NA	NA	NA	NA	NA	NA	NA	NA	NA	NA	NA	NA	NA	NA	NA	NA	NA	NA	NA	10	0.0022	0.0143492	0.93277	0.60711	NA	NA	NA	NA	NA
chr2	Super-Scaffold_1	99312251	99312750	12	0.0018	0.0126088	0.56229	0.9236	NA	NA	NA	NA	NA	NA	NA	NA	NA	NA	NA	NA	NA	NA	NA	18	0.0034	0.0199957	0.76111	0.54183	NA	NA	NA	NA	NA
chr2	Super-Scaffold_1	99312501	99313000	NA	NA	NA	NA	NA	NA	NA	NA	NA	NA	NA	NA	NA	NA	NA	14	0.00029	0.0045486	0.69385	0.36989	NA	NA	NA	NA	NA	NA	NA	NA	NA	NA
chr2	Super-Scaffold_1	99320251	99320750	NA	NA	NA	NA	NA	NA	NA	NA	NA	NA	10	0.00017	0.00230091	0.56887	0.7846	NA	NA	NA	NA	NA	NA	NA	NA	NA	NA	NA	NA	NA	NA	NA
chr2	Super-Scaffold_1	99330251	99330750	NA	NA	NA	NA	NA	NA	NA	NA	NA	NA	10	0.00026	0.00294543	0.38251	0.75	NA	NA	NA	NA	NA	NA	NA	NA	NA	NA	NA	NA	NA	NA	NA
chr2	Super-Scaffold_1	99332501	99333000	19	5.9e-05	0.00167981	0.84685	0.61393	NA	NA	NA	NA	NA	NA	NA	NA	NA	NA	NA	NA	NA	NA	NA	NA	NA	NA	NA	NA	NA	NA	NA	NA	NA
chr2	Super-Scaffold_1	99332751	99333250	24	2.7e-05	0.00105768	0.82349	0.60366	NA	NA	NA	NA	NA	NA	NA	NA	NA	NA	23	0.00056	0.00668224	0.56499	0.80762	NA	NA	NA	NA	NA	NA	NA	NA	NA	NA
chr2	Super-Scaffold_1	99333251	99333750	NA	NA	NA	NA	NA	NA	NA	NA	NA	NA	NA	NA	NA	NA	NA	NA	NA	NA	NA	NA	15	0.00095	0.00818565	0.41265	0.71323	NA	NA	NA	NA	NA
chr2	Super-Scaffold_1	99372501	99373000	NA	NA	NA	NA	NA	NA	NA	NA	NA	NA	12	0.0007	0.00538299	0.67976	0.93889	NA	NA	NA	NA	NA	NA	NA	NA	NA	NA	NA	NA	NA	NA	NA
chr2	Super-Scaffold_1	99372751	99373250	NA	NA	NA	NA	NA	NA	NA	NA	NA	NA	14	0.0079	0.0330568	0.71248	0.91481	16	0.0076	0.0426236	0.68414	0.88494	NA	NA	NA	NA	NA	NA	NA	NA	NA	NA
chr2	Super-Scaffold_1	99399751	99400250	NA	NA	NA	NA	NA	NA	NA	NA	NA	NA	NA	NA	NA	NA	NA	10	0.0041	0.0254786	0.26954	0.59171	NA	NA	NA	NA	NA	15	3.1e-05	0.00109266	0.75274	0.36203
chr2	Super-Scaffold_1	99400001	99400500	NA	NA	NA	NA	NA	NA	NA	NA	NA	NA	NA	NA	NA	NA	NA	NA	NA	NA	NA	NA	NA	NA	NA	NA	NA	12	7.7e-05	0.00189729	0.7974	0.35
chr2	Super-Scaffold_1	99410251	99410750	NA	NA	NA	NA	NA	20	0.00012	0.00240656	0.41158	0.69857	NA	NA	NA	NA	NA	NA	NA	NA	NA	NA	NA	NA	NA	NA	NA	NA	NA	NA	NA	NA
chr2	Super-Scaffold_1	99410501	99411000	NA	NA	NA	NA	NA	NA	NA	NA	NA	NA	22	0.0028	0.0140142	0.46945	0.72367	NA	NA	NA	NA	NA	NA	NA	NA	NA	NA	NA	NA	NA	NA	NA
chr2	Super-Scaffold_1	99413501	99414000	NA	NA	NA	NA	NA	17	0.0021	0.0137789	0.63266	0.87303	NA	NA	NA	NA	NA	NA	NA	NA	NA	NA	NA	NA	NA	NA	NA	NA	NA	NA	NA	NA
chr2	Super-Scaffold_1	99422251	99422750	NA	NA	NA	NA	NA	NA	NA	NA	NA	NA	NA	NA	NA	NA	NA	NA	NA	NA	NA	NA	NA	NA	NA	NA	NA	11	0.0016	0.0115451	0.94848	0.69935
chr2	Super-Scaffold_1	99442751	99443250	NA	NA	NA	NA	NA	NA	NA	NA	NA	NA	NA	NA	NA	NA	NA	NA	NA	NA	NA	NA	NA	NA	NA	NA	NA	13	0.0065	0.0344241	0.47048	0.72435
chr2	Super-Scaffold_1	99443001	99443500	NA	NA	NA	NA	NA	NA	NA	NA	NA	NA	NA	NA	NA	NA	NA	NA	NA	NA	NA	NA	NA	NA	NA	NA	NA	15	0.0077	0.0398944	0.27187	0.58638
chr2	Super-Scaffold_1	99450001	99450500	10	0.0068	0.0356837	0.69939	0.3899	NA	NA	NA	NA	NA	NA	NA	NA	NA	NA	NA	NA	NA	NA	NA	NA	NA	NA	NA	NA	NA	NA	NA	NA	NA
chr2	Super-Scaffold_1	99452251	99452750	NA	NA	NA	NA	NA	NA	NA	NA	NA	NA	NA	NA	NA	NA	NA	11	0.00012	0.00278463	0.48583	0.17492	NA	NA	NA	NA	NA	NA	NA	NA	NA	NA
chr2	Super-Scaffold_1	99452501	99453000	NA	NA	NA	NA	NA	23	2.4e-06	0.000229997	0.43969	0.214	NA	NA	NA	NA	NA	21	0.00012	0.00278463	0.48429	0.28041	NA	NA	NA	NA	NA	12	0.0024	0.0154669	0.13051	0.37732
chr2	Super-Scaffold_1	99454001	99454500	NA	NA	NA	NA	NA	NA	NA	NA	NA	NA	NA	NA	NA	NA	NA	NA	NA	NA	NA	NA	10	0.00029	0.00398645	0.16321	0.50471	NA	NA	NA	NA	NA
chr2	Super-Scaffold_1	99454251	99454750	19	9.8e-05	0.00224756	0.55936	0.21073	NA	NA	NA	NA	NA	NA	NA	NA	NA	NA	NA	NA	NA	NA	NA	NA	NA	NA	NA	NA	NA	NA	NA	NA	NA
chr2	Super-Scaffold_1	99454501	99455000	11	9.9e-05	0.00224756	0.56756	0.19537	NA	NA	NA	NA	NA	NA	NA	NA	NA	NA	NA	NA	NA	NA	NA	NA	NA	NA	NA	NA	NA	NA	NA	NA	NA
chr2	Super-Scaffold_1	99461751	99462250	NA	NA	NA	NA	NA	NA	NA	NA	NA	NA	NA	NA	NA	NA	NA	NA	NA	NA	NA	NA	NA	NA	NA	NA	NA	10	0.00026	0.00373197	0.47857	0.83555
chr2	Super-Scaffold_1	99471501	99472000	10	0.00014	0.00271097	0.37956	0.83333	NA	NA	NA	NA	NA	NA	NA	NA	NA	NA	NA	NA	NA	NA	NA	NA	NA	NA	NA	NA	NA	NA	NA	NA	NA
chr2	Super-Scaffold_1	99488501	99489000	NA	NA	NA	NA	NA	NA	NA	NA	NA	NA	21	7.8e-05	0.00148343	0.48677	0.73936	NA	NA	NA	NA	NA	NA	NA	NA	NA	NA	NA	NA	NA	NA	NA
chr2	Super-Scaffold_1	99488751	99489250	NA	NA	NA	NA	NA	NA	NA	NA	NA	NA	18	1.5e-07	2.53312e-05	0.473	0.8628	NA	NA	NA	NA	NA	NA	NA	NA	NA	NA	NA	NA	NA	NA	NA
chr2	Super-Scaffold_1	99489001	99489500	NA	NA	NA	NA	NA	NA	NA	NA	NA	NA	11	0.0018	0.0100848	0.52066	0.79626	NA	NA	NA	NA	NA	NA	NA	NA	NA	NA	NA	NA	NA	NA	NA
chr2	Super-Scaffold_1	99489251	99489750	NA	NA	NA	NA	NA	NA	NA	NA	NA	NA	11	0.0031	0.0151428	0.59207	0.80601	NA	NA	NA	NA	NA	NA	NA	NA	NA	NA	NA	NA	NA	NA	NA
chr2	Super-Scaffold_1	99489501	99490000	NA	NA	NA	NA	NA	NA	NA	NA	NA	NA	12	0.00014	0.00204665	0.56534	0.91015	NA	NA	NA	NA	NA	NA	NA	NA	NA	NA	NA	NA	NA	NA	NA
chr2	Super-Scaffold_1	99489751	99490250	NA	NA	NA	NA	NA	NA	NA	NA	NA	NA	10	0.0017	0.00964802	0.65726	0.93333	NA	NA	NA	NA	NA	NA	NA	NA	NA	NA	NA	NA	NA	NA	NA
chr2	Super-Scaffold_1	99494751	99495250	NA	NA	NA	NA	NA	NA	NA	NA	NA	NA	NA	NA	NA	NA	NA	NA	NA	NA	NA	NA	17	1e-05	0.000549514	0.26892	0.61705	NA	NA	NA	NA	NA
chr2	Super-Scaffold_1	99499251	99499750	NA	NA	NA	NA	NA	NA	NA	NA	NA	NA	NA	NA	NA	NA	NA	10	0.0047	0.0284227	0.94213	0.70528	NA	NA	NA	NA	NA	NA	NA	NA	NA	NA
chr2	Super-Scaffold_1	99503251	99503750	10	0.00023	0.00361416	0.65323	0.28333	NA	NA	NA	NA	NA	NA	NA	NA	NA	NA	NA	NA	NA	NA	NA	NA	NA	NA	NA	NA	NA	NA	NA	NA	NA
chr2	Super-Scaffold_1	99522251	99522750	NA	NA	NA	NA	NA	10	0.0075	0.0380206	0.57353	0.2774	NA	NA	NA	NA	NA	NA	NA	NA	NA	NA	NA	NA	NA	NA	NA	NA	NA	NA	NA	NA
chr2	Super-Scaffold_1	99522501	99523000	NA	NA	NA	NA	NA	11	0.0034	0.0197773	0.67581	0.34406	NA	NA	NA	NA	NA	NA	NA	NA	NA	NA	NA	NA	NA	NA	NA	NA	NA	NA	NA	NA
chr2	Super-Scaffold_1	99542001	99542500	NA	NA	NA	NA	NA	NA	NA	NA	NA	NA	NA	NA	NA	NA	NA	NA	NA	NA	NA	NA	NA	NA	NA	NA	NA	13	0.0002	0.00322041	0.82635	0.61291
chr2	Super-Scaffold_1	99554251	99554750	11	0.0075	0.0388001	0.54379	0.76162	NA	NA	NA	NA	NA	NA	NA	NA	NA	NA	NA	NA	NA	NA	NA	NA	NA	NA	NA	NA	NA	NA	NA	NA	NA
chr2	Super-Scaffold_1	99566501	99567000	14	0.00096	0.00838464	0.41226	0.70379	NA	NA	NA	NA	NA	NA	NA	NA	NA	NA	NA	NA	NA	NA	NA	NA	NA	NA	NA	NA	NA	NA	NA	NA	NA
chr2	Super-Scaffold_1	99582001	99582500	11	0.0017	0.0120941	0.34797	0.63148	NA	NA	NA	NA	NA	NA	NA	NA	NA	NA	NA	NA	NA	NA	NA	NA	NA	NA	NA	NA	NA	NA	NA	NA	NA
chr2	Super-Scaffold_1	99583751	99584250	NA	NA	NA	NA	NA	NA	NA	NA	NA	NA	NA	NA	NA	NA	NA	12	0.00044	0.005774	0.61937	0.8358	NA	NA	NA	NA	NA	NA	NA	NA	NA	NA
chr2	Super-Scaffold_1	99599751	99600250	NA	NA	NA	NA	NA	10	0.0013	0.0098743	0.4896	0.84021	NA	NA	NA	NA	NA	NA	NA	NA	NA	NA	NA	NA	NA	NA	NA	NA	NA	NA	NA	NA
chr2	Super-Scaffold_1	99602501	99603000	NA	NA	NA	NA	NA	NA	NA	NA	NA	NA	14	0.00042	0.00393708	0.63826	0.88709	NA	NA	NA	NA	NA	NA	NA	NA	NA	NA	NA	NA	NA	NA	NA
chr2	Super-Scaffold_1	99621751	99622250	NA	NA	NA	NA	NA	NA	NA	NA	NA	NA	24	0.00029	0.00314845	0.45565	0.71107	NA	NA	NA	NA	NA	21	0.0014	0.0104188	0.45483	0.69754	23	2.8e-05	0.00102848	0.46774	0.75206
chr2	Super-Scaffold_1	99622001	99622500	NA	NA	NA	NA	NA	NA	NA	NA	NA	NA	NA	NA	NA	NA	NA	NA	NA	NA	NA	NA	NA	NA	NA	NA	NA	17	0.0051	0.0280935	0.44977	0.70064
chr2	Super-Scaffold_1	99634501	99635000	NA	NA	NA	NA	NA	14	0.0035	0.020241	0.77842	0.54603	NA	NA	NA	NA	NA	NA	NA	NA	NA	NA	NA	NA	NA	NA	NA	NA	NA	NA	NA	NA
chr2	Super-Scaffold_1	99647251	99647750	NA	NA	NA	NA	NA	NA	NA	NA	NA	NA	10	0.00046	0.00415625	0.49701	0.77345	NA	NA	NA	NA	NA	NA	NA	NA	NA	NA	NA	NA	NA	NA	NA
chr2	Super-Scaffold_1	99648251	99648750	NA	NA	NA	NA	NA	NA	NA	NA	NA	NA	12	0.0039	0.0181671	0.45361	0.71362	NA	NA	NA	NA	NA	NA	NA	NA	NA	NA	NA	NA	NA	NA	NA
chr2	Super-Scaffold_1	99658751	99659250	12	0.0024	0.0154642	0.52686	0.87788	NA	NA	NA	NA	NA	NA	NA	NA	NA	NA	NA	NA	NA	NA	NA	NA	NA	NA	NA	NA	NA	NA	NA	NA	NA
chr2	Super-Scaffold_1	99674001	99674500	NA	NA	NA	NA	NA	NA	NA	NA	NA	NA	NA	NA	NA	NA	NA	NA	NA	NA	NA	NA	12	0.0028	0.0172414	0.6804	0.9256	NA	NA	NA	NA	NA
chr2	Super-Scaffold_1	99682001	99682500	NA	NA	NA	NA	NA	20	0.00017	0.00294864	0.69465	0.89934	NA	NA	NA	NA	NA	NA	NA	NA	NA	NA	NA	NA	NA	NA	NA	NA	NA	NA	NA	NA
chr2	Super-Scaffold_1	99696501	99697000	NA	NA	NA	NA	NA	NA	NA	NA	NA	NA	NA	NA	NA	NA	NA	NA	NA	NA	NA	NA	NA	NA	NA	NA	NA	14	0.00032	0.00423034	0.77498	0.51473
chr2	Super-Scaffold_1	99696751	99697250	NA	NA	NA	NA	NA	NA	NA	NA	NA	NA	NA	NA	NA	NA	NA	12	0.00086	0.00864228	0.45643	0.75167	NA	NA	NA	NA	NA	12	0.00042	0.0049678	0.72307	0.44218
chr2	Super-Scaffold_1	99706001	99706500	NA	NA	NA	NA	NA	NA	NA	NA	NA	NA	NA	NA	NA	NA	NA	10	5.8e-05	0.00189706	0.39109	0.8056	NA	NA	NA	NA	NA	NA	NA	NA	NA	NA
chr2	Super-Scaffold_1	99711501	99712000	NA	NA	NA	NA	NA	NA	NA	NA	NA	NA	NA	NA	NA	NA	NA	NA	NA	NA	NA	NA	12	0.0022	0.0143492	0.54399	0.76098	11	0.0008	0.00737195	0.58129	0.84306
chr2	Super-Scaffold_1	99742501	99743000	NA	NA	NA	NA	NA	NA	NA	NA	NA	NA	NA	NA	NA	NA	NA	14	0.00016	0.00329096	0.68208	0.34086	NA	NA	NA	NA	NA	NA	NA	NA	NA	NA
chr2	Super-Scaffold_1	99768751	99769250	NA	NA	NA	NA	NA	NA	NA	NA	NA	NA	NA	NA	NA	NA	NA	NA	NA	NA	NA	NA	16	0.0093	0.0466123	0.58088	0.86418	NA	NA	NA	NA	NA
chr2	Super-Scaffold_1	99770251	99770750	NA	NA	NA	NA	NA	NA	NA	NA	NA	NA	10	0.00023	0.00274479	0.42278	0.74093	NA	NA	NA	NA	NA	NA	NA	NA	NA	NA	NA	NA	NA	NA	NA
chr2	Super-Scaffold_1	99777751	99778250	NA	NA	NA	NA	NA	NA	NA	NA	NA	NA	NA	NA	NA	NA	NA	NA	NA	NA	NA	NA	20	0.0051	0.0277513	0.25692	0.50487	NA	NA	NA	NA	NA
chr2	Super-Scaffold_1	99792001	99792500	NA	NA	NA	NA	NA	NA	NA	NA	NA	NA	NA	NA	NA	NA	NA	NA	NA	NA	NA	NA	11	0.0018	0.0124164	0.56124	0.81112	NA	NA	NA	NA	NA
chr2	Super-Scaffold_1	99792251	99792750	NA	NA	NA	NA	NA	NA	NA	NA	NA	NA	15	0.0054	0.0237758	0.54028	0.7879	13	0.0018	0.0138776	0.57831	0.84487	13	0.0031	0.0186269	0.61616	0.83633	NA	NA	NA	NA	NA
chr2	Super-Scaffold_1	99831751	99832250	NA	NA	NA	NA	NA	13	7.1e-05	0.00180941	0.9181	0.62631	NA	NA	NA	NA	NA	NA	NA	NA	NA	NA	NA	NA	NA	NA	NA	NA	NA	NA	NA	NA
chr2	Super-Scaffold_1	99833751	99834250	NA	NA	NA	NA	NA	NA	NA	NA	NA	NA	NA	NA	NA	NA	NA	NA	NA	NA	NA	NA	NA	NA	NA	NA	NA	13	0.0029	0.017885	0.57692	0.83333
chr2	Super-Scaffold_1	99836751	99837250	NA	NA	NA	NA	NA	NA	NA	NA	NA	NA	NA	NA	NA	NA	NA	NA	NA	NA	NA	NA	NA	NA	NA	NA	NA	15	0.0012	0.00950511	0.80025	0.49986
chr2	Super-Scaffold_1	99838001	99838500	NA	NA	NA	NA	NA	NA	NA	NA	NA	NA	NA	NA	NA	NA	NA	12	0.0087	0.0479194	0.85857	0.51928	NA	NA	NA	NA	NA	NA	NA	NA	NA	NA
chr2	Super-Scaffold_1	99841751	99842250	NA	NA	NA	NA	NA	NA	NA	NA	NA	NA	NA	NA	NA	NA	NA	NA	NA	NA	NA	NA	13	0.0019	0.0129259	0.64658	0.86967	NA	NA	NA	NA	NA
chr2	Super-Scaffold_1	99873751	99874250	21	0.00047	0.0054407	0.74104	0.43732	NA	NA	NA	NA	NA	NA	NA	NA	NA	NA	NA	NA	NA	NA	NA	NA	NA	NA	NA	NA	NA	NA	NA	NA	NA
chr2	Super-Scaffold_1	99875501	99876000	NA	NA	NA	NA	NA	10	0.0013	0.0098743	0.44349	0.7861	NA	NA	NA	NA	NA	NA	NA	NA	NA	NA	NA	NA	NA	NA	NA	NA	NA	NA	NA	NA
chr2	Super-Scaffold_1	99880251	99880750	17	0.00021	0.00342776	0.58918	0.82764	13	0.00053	0.00569656	0.65363	0.90863	15	0.0018	0.0100848	0.65843	0.89289	NA	NA	NA	NA	NA	NA	NA	NA	NA	NA	NA	NA	NA	NA	NA
chr2	Super-Scaffold_1	99880501	99881000	14	2.7e-05	0.00105768	0.60243	0.9083	12	0.00031	0.00416676	0.68032	0.9399	14	0.0031	0.0151428	0.68478	0.91593	NA	NA	NA	NA	NA	NA	NA	NA	NA	NA	NA	NA	NA	NA	NA
chr2	Super-Scaffold_1	99919251	99919750	NA	NA	NA	NA	NA	12	0.0015	0.0109332	0.36502	0.61075	NA	NA	NA	NA	NA	NA	NA	NA	NA	NA	NA	NA	NA	NA	NA	NA	NA	NA	NA	NA
chr2	Super-Scaffold_1	99920251	99920750	NA	NA	NA	NA	NA	NA	NA	NA	NA	NA	NA	NA	NA	NA	NA	NA	NA	NA	NA	NA	10	0.0038	0.0218267	0.51382	0.7174	NA	NA	NA	NA	NA
chr2	Super-Scaffold_1	99958001	99958500	NA	NA	NA	NA	NA	NA	NA	NA	NA	NA	NA	NA	NA	NA	NA	NA	NA	NA	NA	NA	13	0.0015	0.0109627	0.77229	0.44455	NA	NA	NA	NA	NA
chr2	Super-Scaffold_1	99958251	99958750	13	0.0063	0.033432	0.51371	0.75753	NA	NA	NA	NA	NA	NA	NA	NA	NA	NA	NA	NA	NA	NA	NA	NA	NA	NA	NA	NA	NA	NA	NA	NA	NA
chr2	Super-Scaffold_1	99967751	99968250	NA	NA	NA	NA	NA	NA	NA	NA	NA	NA	NA	NA	NA	NA	NA	11	0.0032	0.0210013	0.84848	0.60947	NA	NA	NA	NA	NA	NA	NA	NA	NA	NA
chr2	Super-Scaffold_1	99971251	99971750	NA	NA	NA	NA	NA	NA	NA	NA	NA	NA	NA	NA	NA	NA	NA	13	0.0014	0.0116621	0.83173	0.59072	NA	NA	NA	NA	NA	NA	NA	NA	NA	NA
chr2	Super-Scaffold_1	99981001	99981500	14	0.00044	0.0052155	0.43616	0.74605	NA	NA	NA	NA	NA	NA	NA	NA	NA	NA	NA	NA	NA	NA	NA	NA	NA	NA	NA	NA	NA	NA	NA	NA	NA
chr2	Super-Scaffold_1	99992501	99993000	NA	NA	NA	NA	NA	12	0.00015	0.00272817	0.53978	0.77359	NA	NA	NA	NA	NA	12	0.00024	0.00411829	0.57703	0.8005	NA	NA	NA	NA	NA	NA	NA	NA	NA	NA
chr2	Super-Scaffold_1	99992751	99993250	NA	NA	NA	NA	NA	10	0.0043	0.0238205	0.45653	0.69817	NA	NA	NA	NA	NA	10	0.0012	0.0105415	0.50123	0.78503	NA	NA	NA	NA	NA	NA	NA	NA	NA	NA
chr2	Super-Scaffold_1	100013251	100013750	NA	NA	NA	NA	NA	13	0.002	0.0132745	0.34261	0.62303	NA	NA	NA	NA	NA	NA	NA	NA	NA	NA	NA	NA	NA	NA	NA	NA	NA	NA	NA	NA
chr2	Super-Scaffold_1	100045751	100046250	NA	NA	NA	NA	NA	NA	NA	NA	NA	NA	NA	NA	NA	NA	NA	NA	NA	NA	NA	NA	NA	NA	NA	NA	NA	13	0.003	0.0183708	0.57995	0.82267
chr2	Super-Scaffold_1	100046001	100046500	NA	NA	NA	NA	NA	NA	NA	NA	NA	NA	NA	NA	NA	NA	NA	NA	NA	NA	NA	NA	NA	NA	NA	NA	NA	11	0.0017	0.0120631	0.59315	0.87124
chr2	Super-Scaffold_1	100048001	100048500	NA	NA	NA	NA	NA	20	0.00054	0.00575104	0.85682	0.6391	NA	NA	NA	NA	NA	NA	NA	NA	NA	NA	NA	NA	NA	NA	NA	NA	NA	NA	NA	NA
chr2	Super-Scaffold_1	100053501	100054000	NA	NA	NA	NA	NA	NA	NA	NA	NA	NA	NA	NA	NA	NA	NA	NA	NA	NA	NA	NA	NA	NA	NA	NA	NA	16	0.00075	0.00708869	0.54587	0.80462
chr2	Super-Scaffold_1	100055501	100056000	NA	NA	NA	NA	NA	NA	NA	NA	NA	NA	NA	NA	NA	NA	NA	11	0.0032	0.0210013	0.80162	0.55746	NA	NA	NA	NA	NA	NA	NA	NA	NA	NA
chr2	Super-Scaffold_1	100059001	100059500	NA	NA	NA	NA	NA	NA	NA	NA	NA	NA	NA	NA	NA	NA	NA	NA	NA	NA	NA	NA	11	9.4e-05	0.00208897	0.44218	0.82177	13	0.0036	0.0212046	0.45779	0.72736
chr2	Super-Scaffold_1	100070251	100070750	NA	NA	NA	NA	NA	17	0.0041	0.022978	0.65987	0.86067	NA	NA	NA	NA	NA	NA	NA	NA	NA	NA	NA	NA	NA	NA	NA	NA	NA	NA	NA	NA
chr2	Super-Scaffold_1	100073251	100073750	NA	NA	NA	NA	NA	NA	NA	NA	NA	NA	NA	NA	NA	NA	NA	12	0.0079	0.0440718	0.60218	0.33582	NA	NA	NA	NA	NA	NA	NA	NA	NA	NA
chr2	Super-Scaffold_1	100093001	100093500	NA	NA	NA	NA	NA	NA	NA	NA	NA	NA	18	4.3e-05	0.00104351	0.49057	0.73786	NA	NA	NA	NA	NA	NA	NA	NA	NA	NA	NA	NA	NA	NA	NA
chr2	Super-Scaffold_1	100093251	100093750	NA	NA	NA	NA	NA	NA	NA	NA	NA	NA	14	0.0013	0.00800048	0.55054	0.80088	NA	NA	NA	NA	NA	NA	NA	NA	NA	NA	NA	NA	NA	NA	NA
chr2	Super-Scaffold_1	100102251	100102750	12	5.4e-06	0.000394867	0.41224	0.84198	NA	NA	NA	NA	NA	NA	NA	NA	NA	NA	NA	NA	NA	NA	NA	NA	NA	NA	NA	NA	NA	NA	NA	NA	NA
chr2	Super-Scaffold_1	100102501	100103000	24	9.8e-05	0.00224756	0.50499	0.71222	NA	NA	NA	NA	NA	NA	NA	NA	NA	NA	23	1.1e-07	2.9722e-05	0.83093	0.50474	NA	NA	NA	NA	NA	NA	NA	NA	NA	NA
chr2	Super-Scaffold_1	100102751	100103250	NA	NA	NA	NA	NA	15	7.1e-06	0.000455444	0.8854	0.58241	NA	NA	NA	NA	NA	15	1.2e-06	0.000166589	0.8854	0.57053	NA	NA	NA	NA	NA	NA	NA	NA	NA	NA
chr2	Super-Scaffold_1	100117251	100117750	NA	NA	NA	NA	NA	10	3.5e-05	0.0011934	0.88958	0.58819	NA	NA	NA	NA	NA	NA	NA	NA	NA	NA	NA	NA	NA	NA	NA	NA	NA	NA	NA	NA
chr2	Super-Scaffold_1	100117501	100118000	NA	NA	NA	NA	NA	10	3.5e-05	0.0011934	0.88958	0.58819	NA	NA	NA	NA	NA	NA	NA	NA	NA	NA	NA	NA	NA	NA	NA	NA	NA	NA	NA	NA
chr2	Super-Scaffold_1	100161751	100162250	NA	NA	NA	NA	NA	NA	NA	NA	NA	NA	NA	NA	NA	NA	NA	NA	NA	NA	NA	NA	11	0.0017	0.0119083	0.85761	0.6093	NA	NA	NA	NA	NA
chr2	Super-Scaffold_1	100178501	100179000	11	0.00045	0.00528989	0.50768	0.85094	NA	NA	NA	NA	NA	NA	NA	NA	NA	NA	NA	NA	NA	NA	NA	NA	NA	NA	NA	NA	NA	NA	NA	NA	NA
chr2	Super-Scaffold_1	100195251	100195750	NA	NA	NA	NA	NA	NA	NA	NA	NA	NA	NA	NA	NA	NA	NA	15	0.00095	0.00918911	0.57835	0.78199	NA	NA	NA	NA	NA	NA	NA	NA	NA	NA
chr2	Super-Scaffold_1	100198501	100199000	NA	NA	NA	NA	NA	11	0.0016	0.0113688	0.82052	0.60742	NA	NA	NA	NA	NA	NA	NA	NA	NA	NA	NA	NA	NA	NA	NA	11	0.002	0.0135281	0.5983	0.82052
chr2	Super-Scaffold_1	100205751	100206250	NA	NA	NA	NA	NA	15	0.0006	0.0061093	0.62184	0.83926	15	0.00011	0.00177561	0.59584	0.84313	NA	NA	NA	NA	NA	NA	NA	NA	NA	NA	NA	NA	NA	NA	NA
chr2	Super-Scaffold_1	100215751	100216250	NA	NA	NA	NA	NA	NA	NA	NA	NA	NA	NA	NA	NA	NA	NA	20	5.8e-06	0.000477012	0.6645	0.3564	NA	NA	NA	NA	NA	NA	NA	NA	NA	NA
chr2	Super-Scaffold_1	100216001	100216500	NA	NA	NA	NA	NA	NA	NA	NA	NA	NA	NA	NA	NA	NA	NA	14	0.00032	0.00482119	0.83024	0.507	NA	NA	NA	NA	NA	NA	NA	NA	NA	NA
chr2	Super-Scaffold_1	100221251	100221750	NA	NA	NA	NA	NA	NA	NA	NA	NA	NA	NA	NA	NA	NA	NA	NA	NA	NA	NA	NA	NA	NA	NA	NA	NA	10	0.0031	0.0188229	0.72539	0.43256
chr2	Super-Scaffold_1	100225251	100225750	NA	NA	NA	NA	NA	NA	NA	NA	NA	NA	NA	NA	NA	NA	NA	NA	NA	NA	NA	NA	12	0.0032	0.0190983	0.53844	0.8125	NA	NA	NA	NA	NA
chr2	Super-Scaffold_1	100226001	100226500	NA	NA	NA	NA	NA	19	0.001	0.00829393	0.71205	0.4915	NA	NA	NA	NA	NA	NA	NA	NA	NA	NA	NA	NA	NA	NA	NA	NA	NA	NA	NA	NA
chr2	Super-Scaffold_1	100275751	100276250	NA	NA	NA	NA	NA	10	0.0019	0.0128462	0.64637	0.92881	NA	NA	NA	NA	NA	NA	NA	NA	NA	NA	NA	NA	NA	NA	NA	NA	NA	NA	NA	NA
chr2	Super-Scaffold_1	100299751	100300250	NA	NA	NA	NA	NA	10	0.00093	0.00799901	0.49841	0.8168	10	0.00028	0.00309293	0.44052	0.81503	NA	NA	NA	NA	NA	NA	NA	NA	NA	NA	NA	NA	NA	NA	NA
chr2	Super-Scaffold_1	100307001	100307500	NA	NA	NA	NA	NA	NA	NA	NA	NA	NA	17	0.0064	0.0275449	0.59892	0.36133	NA	NA	NA	NA	NA	NA	NA	NA	NA	NA	NA	NA	NA	NA	NA
chr2	Super-Scaffold_1	100311501	100312000	NA	NA	NA	NA	NA	NA	NA	NA	NA	NA	24	5.1e-07	6.0948e-05	0.21914	0.52144	NA	NA	NA	NA	NA	NA	NA	NA	NA	NA	NA	NA	NA	NA	NA
chr2	Super-Scaffold_1	100311751	100312250	NA	NA	NA	NA	NA	NA	NA	NA	NA	NA	25	1.1e-05	0.000451669	0.17777	0.45869	NA	NA	NA	NA	NA	NA	NA	NA	NA	NA	NA	NA	NA	NA	NA
chr2	Super-Scaffold_1	100365751	100366250	NA	NA	NA	NA	NA	NA	NA	NA	NA	NA	NA	NA	NA	NA	NA	15	0.00012	0.00278463	0.42709	0.70823	NA	NA	NA	NA	NA	20	3.5e-05	0.00116929	0.63523	0.35806
chr2	Super-Scaffold_1	100366001	100366500	NA	NA	NA	NA	NA	NA	NA	NA	NA	NA	26	0.00022	0.00267825	0.76001	0.54581	NA	NA	NA	NA	NA	NA	NA	NA	NA	NA	NA	NA	NA	NA	NA
chr2	Super-Scaffold_1	100389251	100389750	NA	NA	NA	NA	NA	NA	NA	NA	NA	NA	NA	NA	NA	NA	NA	NA	NA	NA	NA	NA	10	0.0085	0.0430133	0.27813	0.56206	NA	NA	NA	NA	NA
chr2	Super-Scaffold_1	100402001	100402500	NA	NA	NA	NA	NA	NA	NA	NA	NA	NA	NA	NA	NA	NA	NA	NA	NA	NA	NA	NA	NA	NA	NA	NA	NA	14	0.0014	0.0105464	0.35697	0.76942
chr2	Super-Scaffold_1	100421251	100421750	NA	NA	NA	NA	NA	NA	NA	NA	NA	NA	NA	NA	NA	NA	NA	NA	NA	NA	NA	NA	NA	NA	NA	NA	NA	10	0.0068	0.0357871	0.79737	0.5795
chr2	Super-Scaffold_1	100432001	100432500	NA	NA	NA	NA	NA	NA	NA	NA	NA	NA	NA	NA	NA	NA	NA	12	0.00079	0.00820838	0.86641	0.60081	NA	NA	NA	NA	NA	NA	NA	NA	NA	NA
chr2	Super-Scaffold_1	100449751	100450250	NA	NA	NA	NA	NA	NA	NA	NA	NA	NA	NA	NA	NA	NA	NA	NA	NA	NA	NA	NA	NA	NA	NA	NA	NA	10	0.0013	0.0100234	0.38297	0.62592
chr2	Super-Scaffold_1	100471501	100472000	10	1.9e-08	7.913e-06	0.30893	0.0373	NA	NA	NA	NA	NA	NA	NA	NA	NA	NA	NA	NA	NA	NA	NA	NA	NA	NA	NA	NA	NA	NA	NA	NA	NA
chr2	Super-Scaffold_1	100474751	100475250	NA	NA	NA	NA	NA	16	0.00041	0.00488289	0.68678	0.47275	NA	NA	NA	NA	NA	NA	NA	NA	NA	NA	NA	NA	NA	NA	NA	NA	NA	NA	NA	NA
chr2	Super-Scaffold_1	100489001	100489500	16	0.007	0.0365841	0.51668	0.72015	NA	NA	NA	NA	NA	NA	NA	NA	NA	NA	NA	NA	NA	NA	NA	NA	NA	NA	NA	NA	NA	NA	NA	NA	NA
chr2	Super-Scaffold_1	100553251	100553750	NA	NA	NA	NA	NA	NA	NA	NA	NA	NA	NA	NA	NA	NA	NA	NA	NA	NA	NA	NA	NA	NA	NA	NA	NA	12	0.0019	0.0130818	0.35157	0.71148
chr2	Super-Scaffold_1	100557751	100558250	NA	NA	NA	NA	NA	NA	NA	NA	NA	NA	10	0.0012	0.00756019	0.86209	0.60438	NA	NA	NA	NA	NA	NA	NA	NA	NA	NA	10	0.0039	0.0225272	0.88072	0.48332
chr2	Super-Scaffold_1	100558251	100558750	NA	NA	NA	NA	NA	NA	NA	NA	NA	NA	NA	NA	NA	NA	NA	NA	NA	NA	NA	NA	10	0.0026	0.0162795	0.42042	0.78333	NA	NA	NA	NA	NA
chr2	Super-Scaffold_1	100559751	100560250	17	0.0068	0.0356837	0.56321	0.35811	NA	NA	NA	NA	NA	NA	NA	NA	NA	NA	NA	NA	NA	NA	NA	NA	NA	NA	NA	NA	NA	NA	NA	NA	NA
chr2	Super-Scaffold_1	100564251	100564750	18	0.0037	0.0216143	0.52998	0.73727	NA	NA	NA	NA	NA	NA	NA	NA	NA	NA	NA	NA	NA	NA	NA	NA	NA	NA	NA	NA	NA	NA	NA	NA	NA
chr2	Super-Scaffold_1	100571251	100571750	NA	NA	NA	NA	NA	13	0.00043	0.00503927	0.66172	0.90565	NA	NA	NA	NA	NA	NA	NA	NA	NA	NA	NA	NA	NA	NA	NA	NA	NA	NA	NA	NA
chr2	Super-Scaffold_1	100588751	100589250	NA	NA	NA	NA	NA	20	0.00051	0.00556913	0.82413	0.61624	NA	NA	NA	NA	NA	NA	NA	NA	NA	NA	NA	NA	NA	NA	NA	20	0.0027	0.0168951	0.61031	0.82432
chr2	Super-Scaffold_1	100589001	100589500	NA	NA	NA	NA	NA	18	0.00018	0.00304021	0.84294	0.60127	NA	NA	NA	NA	NA	NA	NA	NA	NA	NA	NA	NA	NA	NA	NA	15	8.1e-05	0.00194565	0.5771	0.84741
chr2	Super-Scaffold_1	100608751	100609250	NA	NA	NA	NA	NA	NA	NA	NA	NA	NA	NA	NA	NA	NA	NA	11	0.0059	0.0343014	0.51696	0.72381	NA	NA	NA	NA	NA	NA	NA	NA	NA	NA
chr2	Super-Scaffold_1	100623001	100623500	10	7.4e-05	0.00192438	0.34167	0.80188	NA	NA	NA	NA	NA	NA	NA	NA	NA	NA	NA	NA	NA	NA	NA	NA	NA	NA	NA	NA	NA	NA	NA	NA	NA
chr2	Super-Scaffold_1	100637251	100637750	11	0.00024	0.00371025	0.29522	0.71125	NA	NA	NA	NA	NA	NA	NA	NA	NA	NA	NA	NA	NA	NA	NA	NA	NA	NA	NA	NA	NA	NA	NA	NA	NA
chr2	Super-Scaffold_1	100637501	100638000	12	0.00048	0.00549503	0.2994	0.66587	NA	NA	NA	NA	NA	NA	NA	NA	NA	NA	NA	NA	NA	NA	NA	10	0.00033	0.00430297	0.65213	0.21628	NA	NA	NA	NA	NA
chr2	Super-Scaffold_1	100646501	100647000	NA	NA	NA	NA	NA	12	0.0019	0.0128462	0.46131	0.84228	NA	NA	NA	NA	NA	NA	NA	NA	NA	NA	NA	NA	NA	NA	NA	NA	NA	NA	NA	NA
chr2	Super-Scaffold_1	100658251	100658750	NA	NA	NA	NA	NA	NA	NA	NA	NA	NA	10	0.001	0.00667482	0.44233	0.79335	NA	NA	NA	NA	NA	NA	NA	NA	NA	NA	NA	NA	NA	NA	NA
chr2	Super-Scaffold_1	100665501	100666000	NA	NA	NA	NA	NA	11	0.003	0.0179676	0.45096	0.86258	NA	NA	NA	NA	NA	NA	NA	NA	NA	NA	NA	NA	NA	NA	NA	NA	NA	NA	NA	NA
chr2	Super-Scaffold_1	100665751	100666250	NA	NA	NA	NA	NA	NA	NA	NA	NA	NA	NA	NA	NA	NA	NA	NA	NA	NA	NA	NA	12	0.0041	0.0232093	0.62972	0.875	NA	NA	NA	NA	NA
chr2	Super-Scaffold_1	100670251	100670750	NA	NA	NA	NA	NA	NA	NA	NA	NA	NA	NA	NA	NA	NA	NA	11	0.0011	0.0099025	0.52094	0.23399	NA	NA	NA	NA	NA	NA	NA	NA	NA	NA
chr2	Super-Scaffold_1	100674501	100675000	NA	NA	NA	NA	NA	NA	NA	NA	NA	NA	NA	NA	NA	NA	NA	NA	NA	NA	NA	NA	11	0.0027	0.0167607	0.7677	0.39145	NA	NA	NA	NA	NA
chr2	Super-Scaffold_1	100719251	100719750	NA	NA	NA	NA	NA	NA	NA	NA	NA	NA	NA	NA	NA	NA	NA	10	0.00015	0.00315858	0.78048	0.29383	NA	NA	NA	NA	NA	NA	NA	NA	NA	NA
chr2	Super-Scaffold_1	100778501	100779000	11	0.0047	0.0261909	0.87142	0.64353	NA	NA	NA	NA	NA	NA	NA	NA	NA	NA	NA	NA	NA	NA	NA	NA	NA	NA	NA	NA	NA	NA	NA	NA	NA
chr2	Super-Scaffold_1	100782751	100783250	13	0.0027	0.0168932	0.9484	0.66468	NA	NA	NA	NA	NA	NA	NA	NA	NA	NA	NA	NA	NA	NA	NA	NA	NA	NA	NA	NA	NA	NA	NA	NA	NA
chr2	Super-Scaffold_1	100788001	100788500	20	0.00013	0.00260616	0.15555	0.50737	NA	NA	NA	NA	NA	NA	NA	NA	NA	NA	NA	NA	NA	NA	NA	NA	NA	NA	NA	NA	NA	NA	NA	NA	NA
chr2	Super-Scaffold_1	100788251	100788750	14	0.00077	0.00732962	0.059524	0.49141	NA	NA	NA	NA	NA	NA	NA	NA	NA	NA	NA	NA	NA	NA	NA	NA	NA	NA	NA	NA	NA	NA	NA	NA	NA
chr2	Super-Scaffold_1	100800501	100801000	NA	NA	NA	NA	NA	NA	NA	NA	NA	NA	14	0.00036	0.00360332	0.38329	0.67057	NA	NA	NA	NA	NA	NA	NA	NA	NA	NA	NA	NA	NA	NA	NA
chr2	Super-Scaffold_1	100800751	100801250	NA	NA	NA	NA	NA	NA	NA	NA	NA	NA	11	5.8e-05	0.00124667	0.27768	0.62699	NA	NA	NA	NA	NA	NA	NA	NA	NA	NA	NA	NA	NA	NA	NA
chr2	Super-Scaffold_1	100820501	100821000	NA	NA	NA	NA	NA	NA	NA	NA	NA	NA	NA	NA	NA	NA	NA	NA	NA	NA	NA	NA	NA	NA	NA	NA	NA	10	0.0014	0.0105464	0.36733	0.67635
chr2	Super-Scaffold_1	100860001	100860500	NA	NA	NA	NA	NA	13	0.0003	0.00409596	0.54829	0.83055	NA	NA	NA	NA	NA	NA	NA	NA	NA	NA	NA	NA	NA	NA	NA	NA	NA	NA	NA	NA
chr2	Super-Scaffold_1	100866751	100867250	NA	NA	NA	NA	NA	12	0.0021	0.0137789	0.83034	0.60244	NA	NA	NA	NA	NA	NA	NA	NA	NA	NA	NA	NA	NA	NA	NA	NA	NA	NA	NA	NA
chr2	Super-Scaffold_1	100875501	100876000	11	0.0013	0.0101015	0.87596	0.56088	NA	NA	NA	NA	NA	NA	NA	NA	NA	NA	NA	NA	NA	NA	NA	NA	NA	NA	NA	NA	NA	NA	NA	NA	NA
chr2	Super-Scaffold_1	100882001	100882500	17	0.00022	0.00351994	0.58768	0.82035	NA	NA	NA	NA	NA	NA	NA	NA	NA	NA	NA	NA	NA	NA	NA	17	0.00044	0.00509396	0.80933	0.59677	NA	NA	NA	NA	NA
chr2	Super-Scaffold_1	100882251	100882750	16	0.00013	0.00260616	0.54726	0.778	NA	NA	NA	NA	NA	NA	NA	NA	NA	NA	NA	NA	NA	NA	NA	NA	NA	NA	NA	NA	NA	NA	NA	NA	NA
chr2	Super-Scaffold_1	100882751	100883250	NA	NA	NA	NA	NA	NA	NA	NA	NA	NA	NA	NA	NA	NA	NA	NA	NA	NA	NA	NA	NA	NA	NA	NA	NA	21	0.00051	0.0055873	0.68036	0.89306
chr2	Super-Scaffold_1	100907251	100907750	15	0.003	0.0183698	0.71076	0.92754	NA	NA	NA	NA	NA	NA	NA	NA	NA	NA	NA	NA	NA	NA	NA	NA	NA	NA	NA	NA	NA	NA	NA	NA	NA
chr2	Super-Scaffold_1	100907501	100908000	13	0.0045	0.025276	0.68203	0.91639	NA	NA	NA	NA	NA	NA	NA	NA	NA	NA	NA	NA	NA	NA	NA	NA	NA	NA	NA	NA	NA	NA	NA	NA	NA
chr2	Super-Scaffold_1	100922251	100922750	NA	NA	NA	NA	NA	NA	NA	NA	NA	NA	NA	NA	NA	NA	NA	NA	NA	NA	NA	NA	10	0.0085	0.0430133	0.53902	0.80837	NA	NA	NA	NA	NA
chr2	Super-Scaffold_1	100938501	100939000	19	3.5e-05	0.00123326	0.5718	0.26601	NA	NA	NA	NA	NA	NA	NA	NA	NA	NA	NA	NA	NA	NA	NA	NA	NA	NA	NA	NA	NA	NA	NA	NA	NA
chr2	Super-Scaffold_1	100938751	100939250	18	0.0041	0.0234429	0.82577	0.51231	NA	NA	NA	NA	NA	NA	NA	NA	NA	NA	NA	NA	NA	NA	NA	NA	NA	NA	NA	NA	NA	NA	NA	NA	NA
chr2	Super-Scaffold_1	100952001	100952500	NA	NA	NA	NA	NA	NA	NA	NA	NA	NA	NA	NA	NA	NA	NA	NA	NA	NA	NA	NA	14	0.0092	0.0462031	0.51828	0.82568	NA	NA	NA	NA	NA
chr2	Super-Scaffold_1	100953251	100953750	NA	NA	NA	NA	NA	NA	NA	NA	NA	NA	10	0.0081	0.0337483	0.59381	0.33756	NA	NA	NA	NA	NA	NA	NA	NA	NA	NA	NA	NA	NA	NA	NA
chr2	Super-Scaffold_1	100968501	100969000	10	0.0017	0.0120941	0.78881	0.43602	NA	NA	NA	NA	NA	NA	NA	NA	NA	NA	NA	NA	NA	NA	NA	NA	NA	NA	NA	NA	NA	NA	NA	NA	NA
chr2	Super-Scaffold_1	100969501	100970000	NA	NA	NA	NA	NA	16	0.00037	0.00461332	0.86899	0.62839	NA	NA	NA	NA	NA	NA	NA	NA	NA	NA	NA	NA	NA	NA	NA	NA	NA	NA	NA	NA
chr2	Super-Scaffold_1	100969751	100970250	NA	NA	NA	NA	NA	15	0.0022	0.0142652	0.87777	0.6321	NA	NA	NA	NA	NA	NA	NA	NA	NA	NA	NA	NA	NA	NA	NA	NA	NA	NA	NA	NA
chr2	Super-Scaffold_1	100980251	100980750	NA	NA	NA	NA	NA	NA	NA	NA	NA	NA	NA	NA	NA	NA	NA	12	0.0022	0.0159419	0.85556	0.62816	NA	NA	NA	NA	NA	NA	NA	NA	NA	NA
chr2	Super-Scaffold_1	100987001	100987500	NA	NA	NA	NA	NA	13	0.0049	0.0265534	0.60882	0.88803	NA	NA	NA	NA	NA	NA	NA	NA	NA	NA	NA	NA	NA	NA	NA	NA	NA	NA	NA	NA
chr2	Super-Scaffold_1	101000251	101000750	NA	NA	NA	NA	NA	11	0.0047	0.0256087	0.92424	0.67919	NA	NA	NA	NA	NA	NA	NA	NA	NA	NA	NA	NA	NA	NA	NA	NA	NA	NA	NA	NA
chr2	Super-Scaffold_1	101020501	101021000	NA	NA	NA	NA	NA	NA	NA	NA	NA	NA	NA	NA	NA	NA	NA	NA	NA	NA	NA	NA	19	0.00046	0.00522717	0.64073	0.85541	NA	NA	NA	NA	NA
chr2	Super-Scaffold_1	101033751	101034250	NA	NA	NA	NA	NA	NA	NA	NA	NA	NA	NA	NA	NA	NA	NA	26	1.6e-05	0.000877916	0.91321	0.69039	NA	NA	NA	NA	NA	NA	NA	NA	NA	NA
chr2	Super-Scaffold_1	101034001	101034500	NA	NA	NA	NA	NA	NA	NA	NA	NA	NA	NA	NA	NA	NA	NA	20	5.2e-06	0.000449	0.93494	0.64701	NA	NA	NA	NA	NA	NA	NA	NA	NA	NA
chr2	Super-Scaffold_1	101039501	101040000	NA	NA	NA	NA	NA	NA	NA	NA	NA	NA	NA	NA	NA	NA	NA	12	0.001	0.00932273	0.90575	0.54721	NA	NA	NA	NA	NA	NA	NA	NA	NA	NA
chr2	Super-Scaffold_1	101049251	101049750	10	0.00079	0.00743693	0.66747	0.3261	NA	NA	NA	NA	NA	NA	NA	NA	NA	NA	NA	NA	NA	NA	NA	NA	NA	NA	NA	NA	NA	NA	NA	NA	NA
chr2	Super-Scaffold_1	101049501	101050000	18	0.0069	0.0360836	0.75515	0.50584	20	0.0025	0.0156649	0.76611	0.5046	NA	NA	NA	NA	NA	NA	NA	NA	NA	NA	NA	NA	NA	NA	NA	NA	NA	NA	NA	NA
chr2	Super-Scaffold_1	101058501	101059000	NA	NA	NA	NA	NA	NA	NA	NA	NA	NA	NA	NA	NA	NA	NA	NA	NA	NA	NA	NA	17	0.0011	0.00882789	0.40112	0.65219	NA	NA	NA	NA	NA
chr2	Super-Scaffold_1	101073501	101074000	NA	NA	NA	NA	NA	NA	NA	NA	NA	NA	NA	NA	NA	NA	NA	NA	NA	NA	NA	NA	12	0.0014	0.0104188	0.45548	0.8313	NA	NA	NA	NA	NA
chr2	Super-Scaffold_1	101073751	101074250	NA	NA	NA	NA	NA	NA	NA	NA	NA	NA	NA	NA	NA	NA	NA	NA	NA	NA	NA	NA	11	0.00029	0.00398645	0.34579	0.76154	NA	NA	NA	NA	NA
chr2	Super-Scaffold_1	101113001	101113500	NA	NA	NA	NA	NA	11	0.00069	0.00664981	0.59623	0.8937	NA	NA	NA	NA	NA	NA	NA	NA	NA	NA	NA	NA	NA	NA	NA	NA	NA	NA	NA	NA
chr2	Super-Scaffold_1	101122251	101122750	NA	NA	NA	NA	NA	NA	NA	NA	NA	NA	NA	NA	NA	NA	NA	16	0.00059	0.00687725	0.89635	0.67144	NA	NA	NA	NA	NA	NA	NA	NA	NA	NA
chr2	Super-Scaffold_1	101122501	101123000	NA	NA	NA	NA	NA	NA	NA	NA	NA	NA	NA	NA	NA	NA	NA	20	0.00041	0.00552899	0.87601	0.6699	NA	NA	NA	NA	NA	NA	NA	NA	NA	NA
chr2	Super-Scaffold_1	101127251	101127750	NA	NA	NA	NA	NA	NA	NA	NA	NA	NA	NA	NA	NA	NA	NA	NA	NA	NA	NA	NA	NA	NA	NA	NA	NA	14	4.1e-06	0.000311955	0.49067	0.85888
chr2	Super-Scaffold_1	101127501	101128000	NA	NA	NA	NA	NA	NA	NA	NA	NA	NA	NA	NA	NA	NA	NA	NA	NA	NA	NA	NA	NA	NA	NA	NA	NA	17	0.00081	0.00744799	0.47667	0.73398
chr2	Super-Scaffold_1	101162001	101162500	NA	NA	NA	NA	NA	NA	NA	NA	NA	NA	NA	NA	NA	NA	NA	14	0.00085	0.00858775	0.4899	0.78974	NA	NA	NA	NA	NA	NA	NA	NA	NA	NA
chr2	Super-Scaffold_1	101194501	101195000	12	0.0062	0.0329392	0.75112	0.50714	NA	NA	NA	NA	NA	NA	NA	NA	NA	NA	NA	NA	NA	NA	NA	NA	NA	NA	NA	NA	NA	NA	NA	NA	NA
chr2	Super-Scaffold_1	101201751	101202250	NA	NA	NA	NA	NA	NA	NA	NA	NA	NA	NA	NA	NA	NA	NA	11	7.6e-05	0.00222383	0.35082	0.62988	NA	NA	NA	NA	NA	NA	NA	NA	NA	NA
chr2	Super-Scaffold_1	101210751	101211250	NA	NA	NA	NA	NA	NA	NA	NA	NA	NA	18	0.00066	0.00520362	0.59682	0.886	NA	NA	NA	NA	NA	NA	NA	NA	NA	NA	NA	NA	NA	NA	NA
chr2	Super-Scaffold_1	101211001	101211500	NA	NA	NA	NA	NA	NA	NA	NA	NA	NA	13	0.0012	0.00756019	0.5614	0.89629	NA	NA	NA	NA	NA	NA	NA	NA	NA	NA	NA	NA	NA	NA	NA
chr2	Super-Scaffold_1	101234751	101235250	NA	NA	NA	NA	NA	NA	NA	NA	NA	NA	10	0.0017	0.00964802	0.88809	0.60624	NA	NA	NA	NA	NA	NA	NA	NA	NA	NA	NA	NA	NA	NA	NA
chr2	Super-Scaffold_1	101263001	101263500	NA	NA	NA	NA	NA	NA	NA	NA	NA	NA	NA	NA	NA	NA	NA	NA	NA	NA	NA	NA	16	7.1e-06	0.000443378	0.544	0.82608	NA	NA	NA	NA	NA
chr2	Super-Scaffold_1	101263251	101263750	NA	NA	NA	NA	NA	NA	NA	NA	NA	NA	16	0.0012	0.00756019	0.61883	0.82971	NA	NA	NA	NA	NA	NA	NA	NA	NA	NA	NA	NA	NA	NA	NA
chr2	Super-Scaffold_1	101265751	101266250	NA	NA	NA	NA	NA	18	0.0085	0.042428	0.62496	0.38764	NA	NA	NA	NA	NA	NA	NA	NA	NA	NA	NA	NA	NA	NA	NA	NA	NA	NA	NA	NA
chr2	Super-Scaffold_1	101266501	101267000	NA	NA	NA	NA	NA	14	0.00042	0.00497471	0.9401	0.6231	NA	NA	NA	NA	NA	NA	NA	NA	NA	NA	NA	NA	NA	NA	NA	NA	NA	NA	NA	NA
chr2	Super-Scaffold_1	101272001	101272500	NA	NA	NA	NA	NA	25	9.3e-06	0.000543393	0.68691	0.41983	NA	NA	NA	NA	NA	NA	NA	NA	NA	NA	NA	NA	NA	NA	NA	NA	NA	NA	NA	NA
chr2	Super-Scaffold_1	101272251	101272750	NA	NA	NA	NA	NA	17	7.7e-06	0.000481389	0.77765	0.45661	NA	NA	NA	NA	NA	NA	NA	NA	NA	NA	NA	NA	NA	NA	NA	NA	NA	NA	NA	NA
chr2	Super-Scaffold_1	101272751	101273250	NA	NA	NA	NA	NA	NA	NA	NA	NA	NA	12	0.005	0.0222964	0.60571	0.81384	NA	NA	NA	NA	NA	15	0.0005	0.00550169	0.61046	0.84084	NA	NA	NA	NA	NA
chr2	Super-Scaffold_1	101276001	101276500	NA	NA	NA	NA	NA	NA	NA	NA	NA	NA	NA	NA	NA	NA	NA	NA	NA	NA	NA	NA	16	3.9e-05	0.00125925	0.43935	0.7226	NA	NA	NA	NA	NA
chr2	Super-Scaffold_1	101276251	101276750	NA	NA	NA	NA	NA	NA	NA	NA	NA	NA	14	0.0011	0.00709893	0.38542	0.65078	NA	NA	NA	NA	NA	14	5.3e-05	0.00150627	0.3844	0.7003	NA	NA	NA	NA	NA
chr2	Super-Scaffold_1	101286251	101286750	NA	NA	NA	NA	NA	16	0.00053	0.00569656	0.66368	0.87662	NA	NA	NA	NA	NA	17	0.00014	0.00304466	0.68177	0.90608	NA	NA	NA	NA	NA	NA	NA	NA	NA	NA
chr2	Super-Scaffold_1	101286501	101287000	NA	NA	NA	NA	NA	NA	NA	NA	NA	NA	NA	NA	NA	NA	NA	19	0.0011	0.0099025	0.69861	0.90049	NA	NA	NA	NA	NA	NA	NA	NA	NA	NA
chr2	Super-Scaffold_1	101293751	101294250	NA	NA	NA	NA	NA	15	0.0088	0.0437775	0.90294	0.61061	NA	NA	NA	NA	NA	NA	NA	NA	NA	NA	NA	NA	NA	NA	NA	NA	NA	NA	NA	NA
chr2	Super-Scaffold_1	101294251	101294750	10	0.0006	0.00628669	0.97218	0.68728	NA	NA	NA	NA	NA	NA	NA	NA	NA	NA	NA	NA	NA	NA	NA	NA	NA	NA	NA	NA	NA	NA	NA	NA	NA
chr2	Super-Scaffold_1	101302751	101303250	NA	NA	NA	NA	NA	NA	NA	NA	NA	NA	NA	NA	NA	NA	NA	NA	NA	NA	NA	NA	NA	NA	NA	NA	NA	14	0.00077	0.00720214	0.39271	0.71722
chr2	Super-Scaffold_1	101307251	101307750	NA	NA	NA	NA	NA	NA	NA	NA	NA	NA	NA	NA	NA	NA	NA	13	0.0071	0.0401568	0.4902	0.70967	NA	NA	NA	NA	NA	NA	NA	NA	NA	NA
chr2	Super-Scaffold_1	101312001	101312500	NA	NA	NA	NA	NA	NA	NA	NA	NA	NA	10	0.0043	0.0196471	0.4445	0.76343	NA	NA	NA	NA	NA	NA	NA	NA	NA	NA	NA	NA	NA	NA	NA
chr2	Super-Scaffold_1	101312251	101312750	NA	NA	NA	NA	NA	NA	NA	NA	NA	NA	18	0.0012	0.00756019	0.47862	0.70779	NA	NA	NA	NA	NA	NA	NA	NA	NA	NA	16	0.0045	0.0253132	0.46699	0.70796
chr2	Super-Scaffold_1	101314251	101314750	NA	NA	NA	NA	NA	NA	NA	NA	NA	NA	NA	NA	NA	NA	NA	NA	NA	NA	NA	NA	NA	NA	NA	NA	NA	12	0.0029	0.017885	0.606	0.83104
chr2	Super-Scaffold_1	101329751	101330250	NA	NA	NA	NA	NA	NA	NA	NA	NA	NA	17	0.0029	0.0143873	0.80651	0.53719	NA	NA	NA	NA	NA	NA	NA	NA	NA	NA	NA	NA	NA	NA	NA
chr2	Super-Scaffold_1	101330001	101330500	NA	NA	NA	NA	NA	NA	NA	NA	NA	NA	15	0.00037	0.00364026	0.87543	0.54215	NA	NA	NA	NA	NA	13	0.0048	0.0263793	0.86608	0.58488	NA	NA	NA	NA	NA
chr2	Super-Scaffold_1	101330751	101331250	NA	NA	NA	NA	NA	NA	NA	NA	NA	NA	14	0.0031	0.0151428	0.41202	0.66541	NA	NA	NA	NA	NA	NA	NA	NA	NA	NA	NA	NA	NA	NA	NA
chr2	Super-Scaffold_1	101331001	101331500	16	0.0035	0.0206694	0.37883	0.59433	NA	NA	NA	NA	NA	16	0.00045	0.00411116	0.31898	0.58414	NA	NA	NA	NA	NA	NA	NA	NA	NA	NA	NA	NA	NA	NA	NA
chr2	Super-Scaffold_1	101396251	101396750	NA	NA	NA	NA	NA	NA	NA	NA	NA	NA	NA	NA	NA	NA	NA	NA	NA	NA	NA	NA	NA	NA	NA	NA	NA	10	0.0019	0.0130818	0.8679	0.54934
chr2	Super-Scaffold_1	101471751	101472250	12	0.0018	0.0126088	0.6332	0.857	NA	NA	NA	NA	NA	NA	NA	NA	NA	NA	NA	NA	NA	NA	NA	NA	NA	NA	NA	NA	NA	NA	NA	NA	NA
chr2	Super-Scaffold_1	101472001	101472500	12	0.00018	0.00313337	0.56967	0.89941	NA	NA	NA	NA	NA	NA	NA	NA	NA	NA	NA	NA	NA	NA	NA	NA	NA	NA	NA	NA	NA	NA	NA	NA	NA
chr2	Super-Scaffold_1	101481251	101481750	NA	NA	NA	NA	NA	NA	NA	NA	NA	NA	NA	NA	NA	NA	NA	NA	NA	NA	NA	NA	NA	NA	NA	NA	NA	13	1.9e-05	0.000826731	0.70744	0.29913
chr2	Super-Scaffold_1	101503251	101503750	NA	NA	NA	NA	NA	NA	NA	NA	NA	NA	12	0.00041	0.00386888	0.87567	0.66788	NA	NA	NA	NA	NA	NA	NA	NA	NA	NA	NA	NA	NA	NA	NA
chr2	Super-Scaffold_1	101519751	101520250	10	0.00041	0.00499732	0.89939	0.53578	NA	NA	NA	NA	NA	NA	NA	NA	NA	NA	NA	NA	NA	NA	NA	NA	NA	NA	NA	NA	NA	NA	NA	NA	NA
chr2	Super-Scaffold_1	101551251	101551750	NA	NA	NA	NA	NA	NA	NA	NA	NA	NA	22	3.1e-05	0.000859635	0.51067	0.78397	NA	NA	NA	NA	NA	NA	NA	NA	NA	NA	NA	NA	NA	NA	NA
chr2	Super-Scaffold_1	101551501	101552000	NA	NA	NA	NA	NA	NA	NA	NA	NA	NA	16	0.0004	0.00382402	0.48077	0.79375	NA	NA	NA	NA	NA	NA	NA	NA	NA	NA	11	0.0027	0.0168951	0.47835	0.76684
chr2	Super-Scaffold_1	101604251	101604750	NA	NA	NA	NA	NA	NA	NA	NA	NA	NA	NA	NA	NA	NA	NA	NA	NA	NA	NA	NA	NA	NA	NA	NA	NA	10	0.003	0.0183708	0.64585	0.86
chr2	Super-Scaffold_1	101612751	101613250	NA	NA	NA	NA	NA	NA	NA	NA	NA	NA	NA	NA	NA	NA	NA	NA	NA	NA	NA	NA	NA	NA	NA	NA	NA	13	0.0012	0.00950511	0.8793	0.62768
chr2	Super-Scaffold_1	101613001	101613500	NA	NA	NA	NA	NA	NA	NA	NA	NA	NA	NA	NA	NA	NA	NA	NA	NA	NA	NA	NA	NA	NA	NA	NA	NA	10	0.0027	0.0168951	0.91629	0.63463
chr2	Super-Scaffold_1	101680751	101681250	NA	NA	NA	NA	NA	NA	NA	NA	NA	NA	NA	NA	NA	NA	NA	16	2.5e-05	0.00114919	0.74498	0.95912	16	0.0031	0.0186269	0.65846	0.95912	NA	NA	NA	NA	NA
chr2	Super-Scaffold_1	101704501	101705000	NA	NA	NA	NA	NA	NA	NA	NA	NA	NA	NA	NA	NA	NA	NA	NA	NA	NA	NA	NA	NA	NA	NA	NA	NA	10	0.0011	0.00891182	0.61243	0.89937
chr2	Super-Scaffold_1	101712251	101712750	NA	NA	NA	NA	NA	NA	NA	NA	NA	NA	NA	NA	NA	NA	NA	NA	NA	NA	NA	NA	11	0.0011	0.00882789	0.6623	0.91111	NA	NA	NA	NA	NA
chr2	Super-Scaffold_1	101715251	101715750	NA	NA	NA	NA	NA	NA	NA	NA	NA	NA	NA	NA	NA	NA	NA	NA	NA	NA	NA	NA	NA	NA	NA	NA	NA	13	0.0031	0.0188229	0.75225	0.47987
chr2	Super-Scaffold_1	101749501	101750000	NA	NA	NA	NA	NA	NA	NA	NA	NA	NA	12	0.00064	0.00508029	0.88124	0.59222	NA	NA	NA	NA	NA	NA	NA	NA	NA	NA	NA	NA	NA	NA	NA
chr2	Super-Scaffold_1	101749751	101750250	NA	NA	NA	NA	NA	NA	NA	NA	NA	NA	13	0.00029	0.00314845	0.9002	0.5821	NA	NA	NA	NA	NA	NA	NA	NA	NA	NA	NA	NA	NA	NA	NA
chr2	Super-Scaffold_1	101784251	101784750	NA	NA	NA	NA	NA	NA	NA	NA	NA	NA	16	1.1e-06	0.000100379	0.60402	0.86192	NA	NA	NA	NA	NA	NA	NA	NA	NA	NA	NA	NA	NA	NA	NA
chr2	Super-Scaffold_1	101806001	101806500	NA	NA	NA	NA	NA	12	0.0087	0.0433092	0.59695	0.81496	NA	NA	NA	NA	NA	NA	NA	NA	NA	NA	NA	NA	NA	NA	NA	NA	NA	NA	NA	NA
chr2	Super-Scaffold_1	101808251	101808750	20	0.0012	0.00958944	0.83082	0.59241	NA	NA	NA	NA	NA	NA	NA	NA	NA	NA	NA	NA	NA	NA	NA	NA	NA	NA	NA	NA	NA	NA	NA	NA	NA
chr2	Super-Scaffold_1	101826751	101827250	NA	NA	NA	NA	NA	NA	NA	NA	NA	NA	12	0.0017	0.00964802	0.73555	0.49297	NA	NA	NA	NA	NA	NA	NA	NA	NA	NA	NA	NA	NA	NA	NA
chr2	Super-Scaffold_1	101830251	101830750	NA	NA	NA	NA	NA	15	0.0038	0.0216082	0.48294	0.72244	NA	NA	NA	NA	NA	NA	NA	NA	NA	NA	NA	NA	NA	NA	NA	12	0.00012	0.00239485	0.7838	0.41824
chr2	Super-Scaffold_1	101830501	101831000	NA	NA	NA	NA	NA	NA	NA	NA	NA	NA	NA	NA	NA	NA	NA	NA	NA	NA	NA	NA	NA	NA	NA	NA	NA	12	0.00012	0.00239485	0.7838	0.41824
chr2	Super-Scaffold_1	101847751	101848250	NA	NA	NA	NA	NA	20	0.00048	0.00534533	0.65512	0.91667	19	0.00087	0.00617942	0.72049	0.92105	NA	NA	NA	NA	NA	NA	NA	NA	NA	NA	NA	NA	NA	NA	NA
chr2	Super-Scaffold_1	101851751	101852250	NA	NA	NA	NA	NA	NA	NA	NA	NA	NA	NA	NA	NA	NA	NA	NA	NA	NA	NA	NA	NA	NA	NA	NA	NA	13	0.0052	0.0285337	0.73254	0.96795
chr2	Super-Scaffold_1	101857501	101858000	NA	NA	NA	NA	NA	21	1.4e-05	0.000690538	0.84137	0.52441	18	0.00051	0.00442053	0.86403	0.61181	NA	NA	NA	NA	NA	NA	NA	NA	NA	NA	NA	NA	NA	NA	NA
chr2	Super-Scaffold_1	101857751	101858250	NA	NA	NA	NA	NA	23	3.1e-05	0.0011161	0.81244	0.53396	NA	NA	NA	NA	NA	NA	NA	NA	NA	NA	NA	NA	NA	NA	NA	NA	NA	NA	NA	NA
chr2	Super-Scaffold_1	101868001	101868500	11	0.0014	0.0106346	0.79938	0.58933	NA	NA	NA	NA	NA	NA	NA	NA	NA	NA	NA	NA	NA	NA	NA	NA	NA	NA	NA	NA	NA	NA	NA	NA	NA
chr2	Super-Scaffold_1	101874501	101875000	11	0.00041	0.00499732	0.61229	0.86036	NA	NA	NA	NA	NA	NA	NA	NA	NA	NA	NA	NA	NA	NA	NA	NA	NA	NA	NA	NA	NA	NA	NA	NA	NA
chr2	Super-Scaffold_1	101878751	101879250	NA	NA	NA	NA	NA	NA	NA	NA	NA	NA	NA	NA	NA	NA	NA	NA	NA	NA	NA	NA	NA	NA	NA	NA	NA	16	0.00011	0.0022816	0.58281	0.33727
chr2	Super-Scaffold_1	101889001	101889500	NA	NA	NA	NA	NA	NA	NA	NA	NA	NA	NA	NA	NA	NA	NA	12	0.0066	0.0377237	0.77065	0.52274	NA	NA	NA	NA	NA	NA	NA	NA	NA	NA
chr2	Super-Scaffold_1	101894751	101895250	14	0.0015	0.0111751	0.47672	0.69897	NA	NA	NA	NA	NA	NA	NA	NA	NA	NA	NA	NA	NA	NA	NA	NA	NA	NA	NA	NA	NA	NA	NA	NA	NA
chr2	Super-Scaffold_1	101917251	101917750	NA	NA	NA	NA	NA	NA	NA	NA	NA	NA	NA	NA	NA	NA	NA	NA	NA	NA	NA	NA	11	0.00076	0.00711101	0.41198	0.70649	NA	NA	NA	NA	NA
chr2	Super-Scaffold_1	101944501	101945000	10	0.002	0.0135323	0.61606	0.30503	NA	NA	NA	NA	NA	NA	NA	NA	NA	NA	NA	NA	NA	NA	NA	NA	NA	NA	NA	NA	NA	NA	NA	NA	NA
chr2	Super-Scaffold_1	101972501	101973000	NA	NA	NA	NA	NA	10	0.0015	0.0109332	0.55583	0.87606	NA	NA	NA	NA	NA	NA	NA	NA	NA	NA	NA	NA	NA	NA	NA	NA	NA	NA	NA	NA
chr2	Super-Scaffold_1	101972751	101973250	NA	NA	NA	NA	NA	18	0.00032	0.00426033	0.62662	0.83446	NA	NA	NA	NA	NA	NA	NA	NA	NA	NA	NA	NA	NA	NA	NA	NA	NA	NA	NA	NA
chr2	Super-Scaffold_1	101984001	101984500	NA	NA	NA	NA	NA	NA	NA	NA	NA	NA	NA	NA	NA	NA	NA	NA	NA	NA	NA	NA	NA	NA	NA	NA	NA	10	0.0016	0.0115451	0.90863	0.6982
chr2	Super-Scaffold_1	102034001	102034500	NA	NA	NA	NA	NA	NA	NA	NA	NA	NA	NA	NA	NA	NA	NA	22	0.0044	0.0269871	0.80219	0.55917	NA	NA	NA	NA	NA	NA	NA	NA	NA	NA
chr2	Super-Scaffold_1	102050501	102051000	NA	NA	NA	NA	NA	NA	NA	NA	NA	NA	NA	NA	NA	NA	NA	NA	NA	NA	NA	NA	NA	NA	NA	NA	NA	10	0.0024	0.0154669	0.43773	0.77139
chr2	Super-Scaffold_1	102054501	102055000	11	0.00043	0.00514486	0.68101	0.93905	NA	NA	NA	NA	NA	NA	NA	NA	NA	NA	NA	NA	NA	NA	NA	NA	NA	NA	NA	NA	NA	NA	NA	NA	NA
chr2	Super-Scaffold_1	102062751	102063250	NA	NA	NA	NA	NA	NA	NA	NA	NA	NA	NA	NA	NA	NA	NA	10	0.0027	0.0185128	0.8259	0.55637	NA	NA	NA	NA	NA	NA	NA	NA	NA	NA
chr2	Super-Scaffold_1	102070251	102070750	NA	NA	NA	NA	NA	NA	NA	NA	NA	NA	13	0.0012	0.00756019	0.32589	0.68214	NA	NA	NA	NA	NA	NA	NA	NA	NA	NA	NA	NA	NA	NA	NA
chr2	Super-Scaffold_1	102073251	102073750	NA	NA	NA	NA	NA	12	3.8e-05	0.00125364	0.43581	0.83892	NA	NA	NA	NA	NA	12	0.00026	0.00430414	0.43556	0.78567	NA	NA	NA	NA	NA	NA	NA	NA	NA	NA
chr2	Super-Scaffold_1	102079751	102080250	NA	NA	NA	NA	NA	NA	NA	NA	NA	NA	NA	NA	NA	NA	NA	NA	NA	NA	NA	NA	NA	NA	NA	NA	NA	11	0.0042	0.0239566	0.50351	0.80658
chr2	Super-Scaffold_1	102108251	102108750	15	0.0018	0.0126088	0.56839	0.80762	NA	NA	NA	NA	NA	NA	NA	NA	NA	NA	NA	NA	NA	NA	NA	NA	NA	NA	NA	NA	NA	NA	NA	NA	NA
chr2	Super-Scaffold_1	102108501	102109000	10	0.0054	0.0293433	0.54581	0.85673	NA	NA	NA	NA	NA	NA	NA	NA	NA	NA	NA	NA	NA	NA	NA	NA	NA	NA	NA	NA	NA	NA	NA	NA	NA
chr2	Super-Scaffold_1	102111751	102112250	NA	NA	NA	NA	NA	NA	NA	NA	NA	NA	12	0.0011	0.00709893	0.50976	0.80728	NA	NA	NA	NA	NA	NA	NA	NA	NA	NA	11	0.00041	0.00488341	0.54315	0.82912
chr2	Super-Scaffold_1	102114501	102115000	NA	NA	NA	NA	NA	NA	NA	NA	NA	NA	15	4e-06	0.000246319	0.42304	0.79135	NA	NA	NA	NA	NA	25	4.6e-05	0.00138027	0.48665	0.74772	15	3.4e-06	0.000276345	0.30373	0.72653
chr2	Super-Scaffold_1	102114751	102115250	NA	NA	NA	NA	NA	NA	NA	NA	NA	NA	17	8.7e-05	0.00157923	0.46769	0.77439	NA	NA	NA	NA	NA	23	3.9e-06	0.000296534	0.46679	0.8107	15	0.00011	0.0022816	0.32957	0.70138
chr2	Super-Scaffold_1	102116751	102117250	NA	NA	NA	NA	NA	15	8.9e-05	0.00206657	0.6252	0.32124	15	7.3e-05	0.00143413	0.65011	0.32124	NA	NA	NA	NA	NA	NA	NA	NA	NA	NA	NA	NA	NA	NA	NA
chr2	Super-Scaffold_1	102119251	102119750	NA	NA	NA	NA	NA	NA	NA	NA	NA	NA	NA	NA	NA	NA	NA	NA	NA	NA	NA	NA	NA	NA	NA	NA	NA	11	0.00052	0.00563997	0.82332	0.52411
chr2	Super-Scaffold_1	102121001	102121500	NA	NA	NA	NA	NA	12	0.0029	0.0175011	0.8717	0.57408	NA	NA	NA	NA	NA	NA	NA	NA	NA	NA	NA	NA	NA	NA	NA	NA	NA	NA	NA	NA
chr2	Super-Scaffold_1	102134501	102135000	NA	NA	NA	NA	NA	NA	NA	NA	NA	NA	NA	NA	NA	NA	NA	NA	NA	NA	NA	NA	21	0.00042	0.00496303	0.80107	0.55988	NA	NA	NA	NA	NA
chr2	Super-Scaffold_1	102134751	102135250	NA	NA	NA	NA	NA	NA	NA	NA	NA	NA	NA	NA	NA	NA	NA	NA	NA	NA	NA	NA	12	0.0039	0.0222752	0.73313	0.5235	NA	NA	NA	NA	NA
chr2	Super-Scaffold_1	102145501	102146000	NA	NA	NA	NA	NA	NA	NA	NA	NA	NA	10	0.0014	0.00842174	0.57132	0.84371	NA	NA	NA	NA	NA	NA	NA	NA	NA	NA	NA	NA	NA	NA	NA
chr2	Super-Scaffold_1	102146001	102146500	17	0.00018	0.00313337	0.89796	0.64418	NA	NA	NA	NA	NA	NA	NA	NA	NA	NA	13	0.00089	0.00880557	0.61367	0.90597	NA	NA	NA	NA	NA	NA	NA	NA	NA	NA
chr2	Super-Scaffold_1	102146251	102146750	NA	NA	NA	NA	NA	NA	NA	NA	NA	NA	NA	NA	NA	NA	NA	NA	NA	NA	NA	NA	NA	NA	NA	NA	NA	14	0.0051	0.0280935	0.85911	0.6295
chr2	Super-Scaffold_1	102151251	102151750	NA	NA	NA	NA	NA	NA	NA	NA	NA	NA	NA	NA	NA	NA	NA	12	0.0027	0.0185128	0.46775	0.7481	NA	NA	NA	NA	NA	NA	NA	NA	NA	NA
chr2	Super-Scaffold_1	102154001	102154500	NA	NA	NA	NA	NA	11	0.0042	0.0234164	0.58502	0.822	NA	NA	NA	NA	NA	NA	NA	NA	NA	NA	NA	NA	NA	NA	NA	NA	NA	NA	NA	NA
chr2	Super-Scaffold_1	102195501	102196000	NA	NA	NA	NA	NA	NA	NA	NA	NA	NA	15	0.00067	0.00522667	0.69046	0.9085	NA	NA	NA	NA	NA	NA	NA	NA	NA	NA	NA	NA	NA	NA	NA
chr2	Super-Scaffold_1	102216001	102216500	NA	NA	NA	NA	NA	16	0.00018	0.00304021	0.27791	0.64792	NA	NA	NA	NA	NA	NA	NA	NA	NA	NA	NA	NA	NA	NA	NA	NA	NA	NA	NA	NA
chr2	Super-Scaffold_1	102216251	102216750	NA	NA	NA	NA	NA	12	0.00021	0.00334882	0.24802	0.596	NA	NA	NA	NA	NA	12	5.8e-05	0.00189706	0.26426	0.61372	NA	NA	NA	NA	NA	12	0.00073	0.00696802	0.55835	0.26778
chr2	Super-Scaffold_1	102233251	102233750	NA	NA	NA	NA	NA	NA	NA	NA	NA	NA	NA	NA	NA	NA	NA	20	0.0014	0.0116621	0.81309	0.60344	NA	NA	NA	NA	NA	NA	NA	NA	NA	NA
chr2	Super-Scaffold_1	102261251	102261750	NA	NA	NA	NA	NA	12	0.0021	0.0137789	0.95599	0.68533	NA	NA	NA	NA	NA	NA	NA	NA	NA	NA	NA	NA	NA	NA	NA	NA	NA	NA	NA	NA
chr2	Super-Scaffold_1	102261501	102262000	NA	NA	NA	NA	NA	12	3.8e-05	0.00125364	0.95108	0.65053	NA	NA	NA	NA	NA	NA	NA	NA	NA	NA	NA	NA	NA	NA	NA	12	0.00025	0.0036581	0.72776	0.95108
chr2	Super-Scaffold_1	102305001	102305500	NA	NA	NA	NA	NA	NA	NA	NA	NA	NA	NA	NA	NA	NA	NA	18	0.00011	0.00266536	0.47925	0.7888	NA	NA	NA	NA	NA	NA	NA	NA	NA	NA
chr2	Super-Scaffold_1	102305251	102305750	NA	NA	NA	NA	NA	NA	NA	NA	NA	NA	NA	NA	NA	NA	NA	16	1.8e-05	0.000942826	0.431	0.76219	NA	NA	NA	NA	NA	NA	NA	NA	NA	NA
chr2	Super-Scaffold_1	102306251	102306750	NA	NA	NA	NA	NA	NA	NA	NA	NA	NA	NA	NA	NA	NA	NA	NA	NA	NA	NA	NA	NA	NA	NA	NA	NA	10	0.00026	0.00373197	0.43959	0.8502
chr2	Super-Scaffold_1	102313501	102314000	12	0.001	0.00849751	0.63854	0.35425	NA	NA	NA	NA	NA	NA	NA	NA	NA	NA	NA	NA	NA	NA	NA	NA	NA	NA	NA	NA	NA	NA	NA	NA	NA
chr2	Super-Scaffold_1	102332001	102332500	NA	NA	NA	NA	NA	NA	NA	NA	NA	NA	NA	NA	NA	NA	NA	11	0.00063	0.00716704	0.38428	0.73442	NA	NA	NA	NA	NA	NA	NA	NA	NA	NA
chr2	Super-Scaffold_1	102334501	102335000	NA	NA	NA	NA	NA	NA	NA	NA	NA	NA	15	0.0044	0.0200354	0.60024	0.81928	NA	NA	NA	NA	NA	NA	NA	NA	NA	NA	NA	NA	NA	NA	NA
chr2	Super-Scaffold_1	102334751	102335250	NA	NA	NA	NA	NA	NA	NA	NA	NA	NA	12	0.00015	0.00213371	0.52823	0.88678	NA	NA	NA	NA	NA	NA	NA	NA	NA	NA	NA	NA	NA	NA	NA
chr2	Super-Scaffold_1	102335251	102335750	10	0.0075	0.0388001	0.51069	0.75286	NA	NA	NA	NA	NA	NA	NA	NA	NA	NA	NA	NA	NA	NA	NA	NA	NA	NA	NA	NA	NA	NA	NA	NA	NA
chr2	Super-Scaffold_1	102335501	102336000	14	0.0048	0.0266637	0.29754	0.55453	NA	NA	NA	NA	NA	NA	NA	NA	NA	NA	NA	NA	NA	NA	NA	NA	NA	NA	NA	NA	NA	NA	NA	NA	NA
chr2	Super-Scaffold_1	102337501	102338000	NA	NA	NA	NA	NA	NA	NA	NA	NA	NA	NA	NA	NA	NA	NA	NA	NA	NA	NA	NA	NA	NA	NA	NA	NA	14	3e-06	0.000252351	0.5059	0.91465
chr2	Super-Scaffold_1	102338251	102338750	19	0.0001	0.00224756	0.91604	0.71025	15	0.0017	0.0118283	0.83464	0.60916	NA	NA	NA	NA	NA	NA	NA	NA	NA	NA	NA	NA	NA	NA	NA	NA	NA	NA	NA	NA
chr2	Super-Scaffold_1	102338501	102339000	19	6.4e-05	0.00176942	0.87674	0.67041	12	0.0007	0.00671639	0.77984	0.54675	NA	NA	NA	NA	NA	NA	NA	NA	NA	NA	NA	NA	NA	NA	NA	NA	NA	NA	NA	NA
chr2	Super-Scaffold_1	102339251	102339750	NA	NA	NA	NA	NA	17	0.00075	0.00701034	0.46931	0.71986	NA	NA	NA	NA	NA	NA	NA	NA	NA	NA	NA	NA	NA	NA	NA	NA	NA	NA	NA	NA
chr2	Super-Scaffold_1	102341001	102341500	NA	NA	NA	NA	NA	NA	NA	NA	NA	NA	15	1.9e-06	0.000149281	0.16938	0.53971	NA	NA	NA	NA	NA	NA	NA	NA	NA	NA	16	6.7e-05	0.00174809	0.20046	0.50042
chr2	Super-Scaffold_1	102341251	102341750	15	0.0015	0.0111751	0.36266	0.6072	NA	NA	NA	NA	NA	14	3.2e-09	1.2571e-06	0.1365	0.60768	NA	NA	NA	NA	NA	NA	NA	NA	NA	NA	17	1e-06	0.000118357	0.19084	0.54875
chr2	Super-Scaffold_1	102364001	102364500	NA	NA	NA	NA	NA	17	0.0036	0.0206994	0.61276	0.84035	NA	NA	NA	NA	NA	NA	NA	NA	NA	NA	NA	NA	NA	NA	NA	NA	NA	NA	NA	NA
chr2	Super-Scaffold_1	102371251	102371750	NA	NA	NA	NA	NA	NA	NA	NA	NA	NA	11	3e-05	0.000844804	0.66344	0.15111	NA	NA	NA	NA	NA	NA	NA	NA	NA	NA	NA	NA	NA	NA	NA
chr2	Super-Scaffold_1	102371501	102372000	NA	NA	NA	NA	NA	NA	NA	NA	NA	NA	19	0.00084	0.00604109	0.70143	0.38633	NA	NA	NA	NA	NA	NA	NA	NA	NA	NA	NA	NA	NA	NA	NA
chr2	Super-Scaffold_1	102388501	102389000	NA	NA	NA	NA	NA	NA	NA	NA	NA	NA	NA	NA	NA	NA	NA	NA	NA	NA	NA	NA	NA	NA	NA	NA	NA	13	0.002	0.0135281	0.6963	0.43643
chr2	Super-Scaffold_1	102388751	102389250	NA	NA	NA	NA	NA	NA	NA	NA	NA	NA	NA	NA	NA	NA	NA	NA	NA	NA	NA	NA	NA	NA	NA	NA	NA	11	0.0098	0.0492633	0.74151	0.52114
chr2	Super-Scaffold_1	102391751	102392250	NA	NA	NA	NA	NA	12	0.00021	0.00334882	0.84933	0.40742	NA	NA	NA	NA	NA	NA	NA	NA	NA	NA	NA	NA	NA	NA	NA	NA	NA	NA	NA	NA
chr2	Super-Scaffold_1	102392001	102392500	NA	NA	NA	NA	NA	11	6.1e-05	0.00165792	0.85833	0.34342	NA	NA	NA	NA	NA	NA	NA	NA	NA	NA	NA	NA	NA	NA	NA	NA	NA	NA	NA	NA
chr2	Super-Scaffold_1	102396501	102397000	NA	NA	NA	NA	NA	NA	NA	NA	NA	NA	14	0.0047	0.0211304	0.44149	0.77214	NA	NA	NA	NA	NA	NA	NA	NA	NA	NA	NA	NA	NA	NA	NA
chr2	Super-Scaffold_1	102413751	102414250	13	0.00016	0.00293949	0.33547	0.70956	NA	NA	NA	NA	NA	10	0.00093	0.006438	0.33283	0.77083	NA	NA	NA	NA	NA	NA	NA	NA	NA	NA	NA	NA	NA	NA	NA
chr2	Super-Scaffold_1	102414001	102414500	13	1.3e-05	0.00068384	0.28821	0.71391	NA	NA	NA	NA	NA	10	0.0026	0.013238	0.35852	0.75417	NA	NA	NA	NA	NA	NA	NA	NA	NA	NA	NA	NA	NA	NA	NA
[truncated: 108,785 more rows]
