# Supplementary material for: Methylome and transcriptome profiles in three yak tissues revealed that DNA methylation and the transcription factor ZGPAT co-regulate milk production
Source: BMC Genomics. 2020 Oct 20;21:731. doi: 10.1186/s12864-020-07151-3 (PMC7576800; doi:10.1186/s12864-020-07151-3)
Supplement: Supplementary file 5 — Additional file 5 Supplymentary Table 5. WGCNA analysis of age-related genes. [file 12864_2020_7151_MOESM5_ESM.xlsx]

## Sheet: Sheet1
Supplymentary table 5. WGCNA analysis of age-related genes
gene_ID	moduleColor	GS.age	absGS.age	GS.Lung	GS.Muscle	GS.Breast	p.GS.age	p.GS.Lung	p.GS.Muscle	p.GS.Breast	MM.grey	absMM.grey	p.MM.grey	MM.blue	absMM.blue	p.MM.blue	MM.turquoise	absMM.turquoise	p.MM.turquoise
BmuPB010550	turquoise	0.64478	0.64478	-0.229614	0.098556	0.131058	2.19e-05	0.177934	0.567416	0.446124	-0.678838	0.678838	5.34e-06	-0.503344	0.503344	0.00175256	0.612875	0.612875	7.08e-05
BmuPB001276	turquoise	0.5131	0.5131	-0.0753467	0.00524779	0.0700989	0.00137393	0.662295	0.975767	0.684559	-0.630902	0.630902	3.71e-05	-0.549722	0.549722	0.000515016	0.336711	0.336711	0.0446398
BmuPB003180	turquoise	-0.562083	0.562083	0.00376927	0.200242	-0.204012	0.000360304	0.982594	0.241615	0.232685	0.606256	0.606256	8.89e-05	0.453751	0.453751	0.00544331	-0.246842	0.246842	0.146683
BmuPB004551	turquoise	-0.671834	0.671834	-0.172759	-0.0639436	0.236702	7.24e-06	0.31366	0.711009	0.164548	0.60157	0.60157	0.000104169	0.529299	0.529299	0.000902338	-0.581985	0.581985	0.000196652
BmuPB003581	turquoise	0.642004	0.642004	0.0951511	-0.0467887	-0.0483623	2.44e-05	0.580939	0.786412	0.779403	-0.599476	0.599476	0.000111716	-0.338471	0.338471	0.0434672	0.405943	0.405943	0.0140294
BmuPB014040	grey	-0.552317	0.552317	0.145935	0.145935	-0.291869	0.000478345	0.395734	0.395734	0.0841237	0.596972	0.596972	0.00012138	0.436411	0.436411	0.00779234	-0.101189	0.101189	0.557058
BmuPB011423	turquoise	0.519271	0.519271	-0.188943	0.295602	-0.106659	0.00117345	0.269754	0.0800537	0.535825	-0.587819	0.587819	0.000163435	-0.624507	0.624507	4.69e-05	0.25991	0.25991	0.125801
BmuPB008255	turquoise	0.571391	0.571391	-0.173913	-0.0489017	0.222814	0.000272754	0.310389	0.777005	0.191486	-0.56692	0.56692	0.000312102	-0.511545	0.511545	0.00142897	0.249829	0.249829	0.141699
BmuPB007385	turquoise	0.603273	0.603273	0.257428	-0.0451003	-0.212327	9.84e-05	0.129587	0.79395	0.21378	-0.551391	0.551391	0.000491159	-0.138779	0.138779	0.419549	0.77063	0.77063	3.85e-08
BmuPB011418	turquoise	-0.592575	0.592575	-0.0494514	-0.0931359	0.142587	0.000140182	0.774562	0.58901	0.406775	0.546806	0.546806	0.00055917	0.299687	0.299687	0.0757771	-0.588837	0.588837	0.000158187
BmuPB000224	turquoise	0.531191	0.531191	0.0189023	-0.0498332	0.030931	0.000857925	0.912869	0.772867	0.857876	-0.546074	0.546074	0.000570769	-0.214201	0.214201	0.209671	0.652872	0.652872	1.59e-05
BmuPB012546	blue	-0.492326	0.492326	0.00413886	-0.315997	0.311858	0.0022876	0.980887	0.0604498	0.0640844	0.421616	0.421616	0.0104351	0.6487	0.6487	1.88e-05	-0.195586	0.195586	0.252962
BmuPB003872	blue	-0.490676	0.490676	0.136905	-0.221848	0.0849422	0.00237889	0.425915	0.19347	0.622324	0.429931	0.429931	0.00886927	0.733815	0.733815	3.54e-07	-0.0590336	0.0590336	0.732351
BmuPB014646	blue	-0.482127	0.482127	0.249248	-0.306258	0.0570097	0.00290496	0.142659	0.0692742	0.741207	0.328885	0.328885	0.0501668	0.803991	0.803991	3.52e-09	0.130253	0.130253	0.448949
BmuPB019969	blue	-0.479992	0.479992	0.267423	-0.252441	-0.0149822	0.00305113	0.114846	0.137447	0.93089	0.53376	0.53376	0.00080071	0.567385	0.567385	0.00030778	-0.0792578	0.0792578	0.645884
BmuPB001756	blue	-0.475046	0.475046	-0.0879762	-0.215824	0.3038	0.0034147	0.609898	0.206156	0.0716533	0.321035	0.321035	0.0562476	0.239916	0.239916	0.158724	-0.538004	0.538004	0.000713579
BmuPB004151	blue	-0.473845	0.473845	0.161741	-0.148097	-0.0136444	0.00350844	0.345976	0.388694	0.937048	0.263452	0.263452	0.120544	0.800335	0.800335	4.67e-09	0.107181	0.107181	0.53382
BmuPB019651	blue	-0.471527	0.471527	-0.129465	0.000415284	0.12905	0.00369573	0.45172	0.998082	0.453185	0.223521	0.223521	0.190045	0.600918	0.600918	0.00010647	0.124283	0.124283	0.47018
BmuPB005120	blue	-0.468683	0.468683	0.293689	-0.284421	-0.00926805	0.00393731	0.0821202	0.0927198	0.957217	0.346895	0.346895	0.0381934	0.74544	0.74544	1.83e-07	0.113024	0.113024	0.511619
BmuPB000757	blue	-0.460207	0.460207	0.284044	-0.146394	-0.13765	0.00474022	0.0931717	0.394232	0.423377	0.462859	0.462859	0.00447512	0.859472	0.859472	1.93e-11	0.155027	0.155027	0.366627
BmuPB000597	blue	-0.454733	0.454733	0.0871849	0.115133	-0.202318	0.00533096	0.613129	0.503719	0.236669	0.428625	0.428625	0.00910116	0.782137	0.782137	1.77e-08	-0.00255932	0.00255932	0.988181
BmuPB013807	blue	-0.445345	0.445345	0.138393	-0.265527	0.127135	0.00649206	0.420857	0.11754	0.459972	0.335978	0.335978	0.0451358	0.572493	0.572493	0.000263763	0.030886	0.030886	0.85808
BmuPB014522	blue	-0.441515	0.441515	0.0292989	-0.230335	0.201036	0.00702465	0.865305	0.176538	0.239715	0.387566	0.387566	0.0195204	0.637479	0.637479	2.9e-05	0.0327177	0.0327177	0.849757
BmuPB005108	blue	-0.436768	0.436768	-0.132543	0.183427	-0.0508839	0.00773632	0.440945	0.284243	0.768208	0.409069	0.409069	0.0132396	0.702735	0.702735	1.77e-06	-0.0265719	0.0265719	0.877743
BmuPB019080	blue	-0.428694	0.428694	-0.0060054	-0.162828	0.168834	0.00908879	0.97227	0.3427	0.324947	0.36747	0.36747	0.0274686	0.560799	0.560799	0.000374175	-0.20158	0.20158	0.23842
BmuPB016424	blue	-0.428212	0.428212	-0.0946433	-0.165064	0.259707	0.00917543	0.582969	0.336024	0.126108	0.21241	0.21241	0.213598	0.525374	0.525374	0.00100103	-0.168	0.168	0.327377
BmuPB000738	blue	0.42152	0.42152	-0.0376637	0.152173	-0.114509	0.0104547	0.827364	0.375623	0.506051	-0.344572	0.344572	0.039593	-0.672854	0.672854	6.93e-06	0.114728	0.114728	0.505232
BmuPB000338	blue	-0.414965	0.414965	0.0838858	-0.131821	0.0479347	0.0118514	0.626676	0.44346	0.781306	0.401371	0.401371	0.0152564	0.641556	0.641556	2.48e-05	-0.0849909	0.0849909	0.622124
BmuPB000422	blue	0.410674	0.410674	0.242622	0.018746	-0.261368	0.0128487	0.153937	0.913586	0.123617	-0.358094	0.358094	0.0319993	-0.216322	0.216322	0.205087	0.327631	0.327631	0.0511014
BmuPB000557	blue	-0.409929	0.409929	-0.056227	0.226239	-0.170012	0.0130287	0.744641	0.184573	0.321533	0.435574	0.435574	0.00792481	0.668335	0.668335	8.41e-06	0.137838	0.137838	0.422738
BmuPB007395	blue	-0.406948	0.406948	0.166328	-0.165799	-0.000528864	0.0137713	0.332285	0.333846	0.997558	0.163139	0.163139	0.341767	0.649665	0.649665	1.81e-05	-0.0236924	0.0236924	0.890907
BmuPB001989	blue	0.392299	0.392299	0.231157	-0.32349	0.0923328	0.0179588	0.174956	0.0542863	0.592241	-0.476294	0.476294	0.00331956	-0.626972	0.626972	4.28e-05	0.00838132	0.00838132	0.961307
BmuPB015056	blue	0.384319	0.384319	-0.349781	0.130186	0.219595	0.0206562	0.0365112	0.449183	0.198148	-0.28362	0.28362	0.0936823	-0.596602	0.596602	0.000122867	-0.0326345	0.0326345	0.850135
BmuPB009432	blue	0.37528	0.37528	0.140198	0.0911286	-0.231327	0.024111	0.414763	0.597099	0.174631	-0.441413	0.441413	0.0070393	-0.641271	0.641271	2.51e-05	0.107827	0.107827	0.531342
BmuPB022427	blue	-0.370755	0.370755	0.237557	-0.346609	0.109052	0.0260123	0.162985	0.0383638	0.526659	0.248121	0.248121	0.144533	0.0542066	0.0542066	0.753527	0.0834185	0.0834185	0.628605
BmuPB017617	blue	-0.368972	0.368972	-0.0398934	0.159707	-0.119814	0.0267948	0.817311	0.352155	0.486412	0.310356	0.310356	0.0654451	0.725953	0.725953	5.42e-07	0.121874	0.121874	0.478895
BmuPB019458	blue	-0.362089	0.362089	0.161068	-0.26444	0.103372	0.029999	0.348014	0.119107	0.548537	0.125089	0.125089	0.467282	0.515172	0.515172	0.00130348	-0.127418	0.127418	0.458963
BmuPB017196	blue	-0.35309	0.35309	0.315442	-0.0843555	-0.231087	0.0346569	0.0609274	0.62474	0.175091	0.189904	0.189904	0.267283	0.636136	0.636136	3.05e-05	0.120652	0.120652	0.483345
BmuPB015591	blue	0.345161	0.345161	0.112976	-0.242	0.129024	0.0392341	0.511798	0.155028	0.453275	-0.346076	0.346076	0.0386823	-0.752335	0.752335	1.22e-07	-0.0190971	0.0190971	0.911974
BmuPB017823	blue	0.343553	0.343553	-0.190752	0.225486	-0.0347338	0.0402198	0.265111	0.186077	0.840614	-0.226178	0.226178	0.184693	-0.746665	0.746665	1.7e-07	-0.111647	0.111647	0.516808
BmuPB005901	blue	-0.343342	0.343342	0.00221273	0.264974	-0.267187	0.0403506	0.989781	0.118335	0.115179	0.44296	0.44296	0.00681937	0.423881	0.423881	0.00998706	-0.0082054	0.0082054	0.962118
BmuPB003259	blue	-0.342567	0.342567	0.0174541	-0.0676346	0.0501805	0.0408342	0.919522	0.695106	0.771326	0.365843	0.365843	0.0282148	0.486576	0.486576	0.00261975	-0.151515	0.151515	0.377713
BmuPB011399	blue	-0.342181	0.342181	0.115568	-0.126741	0.0111737	0.0410766	0.5021	0.461373	0.94843	0.256429	0.256429	0.131133	0.744846	0.744846	1.89e-07	0.0821217	0.0821217	0.63397
BmuPB017103	blue	0.340383	0.340383	-0.0754296	0.105807	-0.0303778	0.0422213	0.661945	0.539104	0.860392	-0.424391	0.424391	0.00988833	-0.74399	0.74399	1.99e-07	0.056393	0.056393	0.743912
BmuPB010398	blue	0.334166	0.334166	-0.281148	0.00538915	0.275759	0.0463805	0.0967036	0.975115	0.103546	-0.410739	0.410739	0.012833	-0.667892	0.667892	8.57e-06	-0.262834	0.262834	0.121449
BmuPB012920	blue	0.33077	0.33077	0.145277	-0.211704	0.0664272	0.0487883	0.397889	0.215159	0.700295	-0.509838	0.509838	0.00149161	-0.326074	0.326074	0.0522811	0.00269901	0.00269901	0.987536
BmuPB017105	blue	0.32466	0.32466	-0.317382	0.0447725	0.27261	0.0533712	0.0592704	0.795416	0.107711	-0.260484	0.260484	0.124939	-0.561	0.561	0.00037197	-0.389503	0.389503	0.0188683
BmuPB005827	blue	-0.320987	0.320987	0.147521	0.00910731	-0.156629	0.0562866	0.39056	0.957958	0.361635	0.410456	0.410456	0.0129011	0.494568	0.494568	0.00216842	0.181773	0.181773	0.288682
BmuPB003102	blue	-0.526804	0.526804	0.108204	-0.164015	0.0558117	0.000964031	0.529901	0.339145	0.746465	0.545788	0.545788	0.000575363	0.741806	0.741806	2.26e-07	-0.211841	0.211841	0.214856
BmuPB001509	grey	-0.449581	0.449581	-0.312559	0.0187133	0.293846	0.00594369	0.0634571	0.913737	0.0819493	0.610721	0.610721	7.63e-05	0.0213543	0.0213543	0.901618	-0.593556	0.593556	0.000135776
BmuPB000750	grey	-0.436654	0.436654	0.0499382	0.270475	-0.320414	0.00775418	0.772401	0.110605	0.0567532	0.410358	0.410358	0.0129247	0.248184	0.248184	0.144428	-0.0458185	0.0458185	0.790741
BmuPB006497	grey	0.431934	0.431934	0.0421529	-0.121029	0.0788757	0.0085237	0.807153	0.481972	0.64748	-0.703092	0.703092	1.74e-06	-0.312032	0.312032	0.0639285	0.283441	0.283441	0.0938995
BmuPB022469	grey	-0.415282	0.415282	0.135997	-0.0617666	-0.0742305	0.0117803	0.42902	0.720446	0.667007	0.384836	0.384836	0.0204718	0.324213	0.324213	0.0537194	-0.177622	0.177622	0.300021
BmuPB011487	grey	0.401551	0.401551	-0.17921	0.359823	-0.180613	0.0152065	0.295649	0.0311205	0.291822	-0.531642	0.531642	0.000847623	-0.511522	0.511522	0.00142978	-0.0766002	0.0766002	0.657018
BmuPB007544	grey	-0.393048	0.393048	-0.0286895	-0.0939828	0.122672	0.0177213	0.868081	0.585612	0.475996	0.235695	0.235695	0.166404	0.153504	0.153504	0.371412	-0.126242	0.126242	0.463152
BmuPB010260	grey	0.388944	0.388944	-0.00120955	0.223871	-0.222661	0.0190547	0.994414	0.189334	0.191799	-0.571887	0.571887	0.000268673	-0.363368	0.363368	0.0293813	0.428567	0.428567	0.00911146
BmuPB019638	grey	-0.371813	0.371813	-0.2978	0.189982	0.107818	0.0255569	0.07773	0.267082	0.531375	0.363025	0.363025	0.0295458	0.466548	0.466548	0.00412755	-0.14633	0.14633	0.39444
BmuPB019787	grey	0.360024	0.360024	0.0398849	0.171561	-0.211446	0.03102	0.817349	0.317077	0.215732	-0.302715	0.302715	0.0727237	-0.185457	0.185457	0.278853	0.292617	0.292617	0.0832954
BmuPB000337	grey	-0.35952	0.35952	-0.0892006	-0.0187791	0.10798	0.0312731	0.604913	0.913435	0.530757	0.0395564	0.0395564	0.818828	0.232812	0.232812	0.171802	-0.103964	0.103964	0.546235
BmuPB022205	grey	-0.355959	0.355959	0.101903	-0.059211	-0.0426923	0.0331122	0.554263	0.731577	0.804733	-0.0971375	0.0971375	0.573032	-0.205926	0.205926	0.228234	-0.171263	0.171263	0.317931
BmuPB004526	grey	-0.322684	0.322684	-0.324346	0.285813	0.0385333	0.0549241	0.0536151	0.091064	0.82344	0.206387	0.206387	0.227172	0.0419327	0.0419327	0.808142	-0.0747656	0.0747656	0.664746
BmuPB015902	blue	-0.60777	0.60777	0.113473	-0.0909875	-0.0224856	8.44e-05	0.509932	0.597669	0.896433	0.539855	0.539855	0.000678287	0.721018	0.721018	7.04e-07	-0.256644	0.256644	0.1308
BmuPB007137	turquoise	0.545969	0.545969	0.0160307	-0.0599825	0.0439518	0.000572452	0.926066	0.728211	0.799089	-0.539507	0.539507	0.000684806	-0.154536	0.154536	0.368165	0.798171	0.798171	5.51e-09
BmuPB010989	turquoise	0.55483	0.55483	-0.264371	0.199943	0.0644283	0.000445078	0.119206	0.242335	0.708914	-0.538643	0.538643	0.000701213	-0.681081	0.681081	4.83e-06	0.25227	0.25227	0.137722
BmuPB012996	blue	-0.588274	0.588274	0.0866738	-0.124778	0.0381043	0.000161067	0.615219	0.468398	0.825375	0.53816	0.53816	0.000710544	0.67742	0.67742	5.68e-06	-0.284251	0.284251	0.0929237
BmuPB007420	turquoise	0.505905	0.505905	0.00980107	0.246077	-0.255878	0.0016452	0.954758	0.147979	0.131993	-0.532553	0.532553	0.000827156	-0.313806	0.313806	0.062353	0.652844	0.652844	1.59e-05
BmuPB008547	turquoise	-0.604408	0.604408	-0.0893694	0.0526462	0.0367232	9.47e-05	0.604227	0.760411	0.831612	0.52439	0.52439	0.00102721	0.331249	0.331249	0.0484425	-0.569815	0.569815	0.000286084
BmuPB012024	turquoise	0.531703	0.531703	-0.193387	-0.0160321	0.209419	0.000846244	0.258443	0.92606	0.220268	-0.52314	0.52314	0.00106135	-0.43601	0.43601	0.00785544	0.543679	0.543679	0.000610231
BmuPB019887	turquoise	0.635927	0.635927	0.180975	-0.191948	0.0109721	3.07e-05	0.290838	0.262072	0.949359	-0.523039	0.523039	0.00106415	-0.223432	0.223432	0.190226	0.499774	0.499774	0.0019124
BmuPB009353	turquoise	-0.586139	0.586139	-0.10935	-0.0395522	0.148902	0.000172441	0.525524	0.818848	0.38609	0.521439	0.521439	0.00110942	0.413715	0.413715	0.0121348	-0.335324	0.335324	0.0455821
BmuPB019011	turquoise	0.543917	0.543917	-0.11964	0.114289	0.00535054	0.000606215	0.487051	0.506874	0.975293	-0.506049	0.506049	0.00163934	-0.215261	0.215261	0.207371	0.828681	0.828681	4.37e-10
BmuPB000091	turquoise	0.511952	0.511952	0.203891	0.132465	-0.336356	0.00141436	0.232967	0.441214	0.0448796	-0.500276	0.500276	0.00188919	-0.0121857	0.0121857	0.943767	0.814537	0.814537	1.5e-09
BmuPB006896	turquoise	0.509229	0.509229	-0.0438523	-0.116454	0.160306	0.00151452	0.799534	0.498804	0.350328	-0.483369	0.483369	0.00282274	-0.209874	0.209874	0.219244	0.367578	0.367578	0.0274196
BmuPB012264	turquoise	-0.594119	0.594119	-0.0626374	0.173752	-0.111115	0.000133301	0.716667	0.310843	0.518822	0.479313	0.479313	0.00309897	0.514133	0.514133	0.00133839	-0.331125	0.331125	0.0485317
BmuPB003494	turquoise	0.535425	0.535425	-0.0134902	-0.189048	0.202539	0.000765466	0.937758	0.269483	0.236148	-0.477192	0.477192	0.00325259	-0.117516	0.117516	0.494871	0.498281	0.498281	0.00198297
BmuPB001610	turquoise	0.567906	0.567906	-0.0565836	-0.0666177	0.123201	0.000303008	0.743076	0.699475	0.474081	-0.475429	0.475429	0.00338526	-0.0896033	0.0896033	0.603277	0.697046	0.697046	2.32e-06
BmuPB009825	turquoise	0.561939	0.561939	-0.073276	0.00877453	0.0645015	0.00036184	0.671047	0.959493	0.708597	-0.472098	0.472098	0.00364883	-0.329453	0.329453	0.0497479	0.704974	0.704974	1.59e-06
BmuPB006815	turquoise	0.544706	0.544706	-0.084496	0.110555	-0.026059	0.000593032	0.624161	0.520943	0.880085	-0.470783	0.470783	0.00375769	-0.177558	0.177558	0.300197	0.809789	0.809789	2.21e-09
BmuPB014441	turquoise	-0.5601	0.5601	-0.00346913	-0.231486	0.234955	0.000381918	0.983979	0.174327	0.167779	0.458871	0.458871	0.004879	0.450154	0.450154	0.00587267	-0.4949	0.4949	0.00215124
BmuPB015372	blue	-0.503577	0.503577	-0.0786538	0.0610646	0.0175893	0.00174251	0.648408	0.723498	0.918901	0.454615	0.454615	0.00534425	0.648112	0.648112	1.92e-05	-0.23794	0.23794	0.162287
BmuPB009868	turquoise	0.513965	0.513965	-0.0731356	-0.0833323	0.156468	0.00134412	0.671642	0.628961	0.362134	-0.450348	0.450348	0.00584874	-0.0431314	0.0431314	0.802764	0.868946	0.868946	6.37e-12
BmuPB005968	turquoise	0.518985	0.518985	-0.265912	0.0979118	0.168	0.00118213	0.11699	0.569963	0.327377	-0.445751	0.445751	0.00643758	-0.238175	0.238175	0.161861	0.435587	0.435587	0.00792267
BmuPB007049	turquoise	-0.527609	0.527609	-0.222036	0.0328325	0.189204	0.000943732	0.193081	0.849236	0.269082	0.442261	0.442261	0.00691803	0.10011	0.10011	0.561291	-0.66979	0.66979	7.91e-06
BmuPB013324	blue	-0.583586	0.583586	0.194113	-0.279642	0.0855293	0.000186982	0.256625	0.0985795	0.619912	0.441485	0.441485	0.00702888	0.841505	0.841505	1.29e-10	-0.024585	0.024585	0.886823
BmuPB015251	turquoise	0.606653	0.606653	-0.226873	0.0586273	0.168245	8.77e-05	0.183313	0.734126	0.326661	-0.440707	0.440707	0.00714163	-0.610339	0.610339	7.73e-05	0.334796	0.334796	0.0459447
BmuPB012517	turquoise	0.568328	0.568328	-0.234812	0.10592	0.128892	0.000299194	0.168045	0.538671	0.453741	-0.438822	0.438822	0.00742121	-0.0542417	0.0542417	0.753372	0.699367	0.699367	2.08e-06
BmuPB004520	turquoise	0.527382	0.527382	0.0856345	-0.0928583	0.00722377	0.000949425	0.61948	0.590126	0.966647	-0.428988	0.428988	0.00903614	-0.165728	0.165728	0.334056	0.502053	0.502053	0.00180896
BmuPB011235	turquoise	0.514897	0.514897	-0.208067	0.259513	-0.0514459	0.00131263	0.223329	0.126402	0.765719	-0.419652	0.419652	0.0108375	-0.359688	0.359688	0.0311887	0.573792	0.573792	0.000253512
BmuPB005719	turquoise	-0.604787	0.604787	0.222946	-0.0386968	-0.18425	9.35e-05	0.191216	0.822702	0.28205	0.396343	0.396343	0.0167084	0.604983	0.604983	9.29e-05	-0.081177	0.081177	0.63789
BmuPB008541	turquoise	0.505708	0.505708	-0.170358	0.0440895	0.126268	0.00165326	0.320535	0.798472	0.463061	-0.396054	0.396054	0.0167951	-0.531535	0.531535	0.00085006	0.30705	0.30705	0.0685204
BmuPB016842	blue	-0.633254	0.633254	-0.0134323	-0.17608	0.189512	3.4e-05	0.938025	0.304304	0.268289	0.395175	0.395175	0.0170618	0.568437	0.568437	0.000298216	-0.206167	0.206167	0.227679
BmuPB012521	turquoise	0.573173	0.573173	-0.156503	0.0991803	0.057323	0.000258349	0.362024	0.564952	0.739834	-0.395085	0.395085	0.0170892	-0.0172469	0.0172469	0.920474	0.60968	0.60968	7.91e-05
BmuPB003616	blue	-0.503744	0.503744	-0.095248	-0.0580036	0.153252	0.00173537	0.580553	0.736854	0.372208	0.387383	0.387383	0.0195831	0.511823	0.511823	0.00141897	-0.34009	0.34009	0.0424108
BmuPB004083	turquoise	0.505723	0.505723	0.0426569	0.11601	-0.158667	0.00165266	0.804892	0.500454	0.355342	-0.385075	0.385075	0.0203872	-0.0663498	0.0663498	0.700628	0.848055	0.848055	6.65e-11
BmuPB000679	turquoise	0.504624	0.504624	-0.237172	0.0160551	0.221117	0.00169814	0.163688	0.925954	0.194979	-0.384795	0.384795	0.0204864	0.0323174	0.0323174	0.851574	0.683958	0.683958	4.25e-06
BmuPB000726	turquoise	0.535961	0.535961	-0.145783	0.0293399	0.116443	0.000754414	0.396231	0.865118	0.498846	-0.380913	0.380913	0.021906	-0.055076	0.055076	0.749699	0.84207	0.84207	1.22e-10
BmuPB002390	turquoise	-0.662793	0.662793	0.067717	-0.177467	0.10975	1.06e-05	0.694753	0.300448	0.524	0.378594	0.378594	0.0227925	0.387111	0.387111	0.0196765	-0.512967	0.512967	0.00137855
BmuPB018156	turquoise	-0.539035	0.539035	-0.215746	0.0391866	0.17656	0.000693724	0.206323	0.820495	0.302966	0.368151	0.368151	0.0271616	0.410725	0.410725	0.0128364	-0.573914	0.573914	0.000252563
BmuPB008032	turquoise	0.523855	0.523855	7.63e-17	0.195093	-0.195093	0.0010417	1	0.254184	0.254184	-0.3616	0.3616	0.0302384	-0.133908	0.133908	0.436209	0.702081	0.702081	1.83e-06
BmuPB018855	turquoise	-0.525456	0.525456	0.129861	-0.289849	0.159988	0.000998875	0.450325	0.0863916	0.351299	0.346764	0.346764	0.0382715	0.295072	0.295072	0.0806219	-0.523039	0.523039	0.00106416
BmuPB004070	turquoise	-0.502349	0.502349	-0.104442	-0.0942563	0.198699	0.00179588	0.544381	0.584517	0.245338	0.346521	0.346521	0.038416	0.349512	0.349512	0.0366651	-0.388794	0.388794	0.0191048
BmuPB010064	blue	-0.509962	0.509962	0.189119	-0.2909	0.101781	0.00148697	0.2693	0.0852059	0.554742	0.346267	0.346267	0.0385677	0.744498	0.744498	1.93e-07	0.187532	0.187532	0.273413
BmuPB021469	turquoise	-0.518169	0.518169	0.108749	-0.117794	0.00904492	0.00120724	0.527815	0.493842	0.958246	0.346025	0.346025	0.0387131	0.446584	0.446584	0.00632729	-0.478713	0.478713	0.00314177
BmuPB016582	blue	-0.518385	0.518385	0.197109	-0.157182	-0.0399272	0.00120056	0.249212	0.35992	0.817159	0.343051	0.343051	0.0405317	0.698151	0.698151	2.2e-06	-0.0194528	0.0194528	0.910341
BmuPB019443	turquoise	0.500378	0.500378	-0.0612151	0.204745	-0.14353	0.00188451	0.722844	0.230972	0.403646	-0.342405	0.342405	0.0409359	-0.0754896	0.0754896	0.661692	0.733121	0.733121	3.68e-07
BmuPB018569	turquoise	0.510354	0.510354	-0.16521	0.111594	0.0536164	0.00147242	0.33559	0.51701	0.756129	-0.33535	0.33535	0.045564	-0.259677	0.259677	0.126153	0.637043	0.637043	2.95e-05
BmuPB013806	blue	-0.51175	0.51175	0.0296129	-0.276956	0.247343	0.00142161	0.863874	0.101995	0.145837	0.252376	0.252376	0.13755	0.48602	0.48602	0.00265402	-0.00601308	0.00601308	0.972235
BmuPB003266	turquoise	0.504679	0.504679	-0.155602	-0.0183627	0.173964	0.00169585	0.364831	0.915347	0.310243	-0.204757	0.204757	0.230945	-0.532229	0.532229	0.000834394	0.212235	0.212235	0.213983
BmuPB012012	blue	-0.50147	0.50147	0.120317	-0.244583	0.124266	0.00183494	0.48457	0.150534	0.47024	-0.0223511	0.0223511	0.897049	0.483813	0.483813	0.00279386	0.571738	0.571738	0.000269894
BmuPB010914	turquoise	0.499226	0.499226	-0.29023	0.215983	0.074247	0.00193804	0.0859599	0.205813	0.666938	-0.235904	0.235904	0.166018	-0.368509	0.368509	0.0270009	0.336542	0.336542	0.044754
BmuPB010402	turquoise	0.498346	0.498346	0.0271627	-0.00970312	-0.0174596	0.00197986	0.875045	0.95521	0.919496	-0.338098	0.338098	0.0437138	-0.375643	0.375643	0.0239637	0.473254	0.473254	0.00355539
BmuPB007178	turquoise	0.497487	0.497487	0.0228541	-0.0670041	0.04415	0.0020214	0.894745	0.697814	0.798201	-0.3499	0.3499	0.0364429	-0.513372	0.513372	0.0013645	0.394294	0.394294	0.0173324
BmuPB007922	turquoise	0.4967	0.4967	-0.00239391	-0.218108	0.220502	0.00206016	0.988944	0.201279	0.196255	-0.242419	0.242419	0.154292	0.111884	0.111884	0.515913	0.515892	0.515892	0.00127978
BmuPB017104	turquoise	0.49486	0.49486	-0.0903555	0.208346	-0.11799	0.00215329	0.600227	0.222695	0.493119	-0.238844	0.238844	0.16065	0.0345504	0.0345504	0.841445	0.815407	0.815407	1.39e-09
BmuPB015654	turquoise	0.494576	0.494576	0.0683759	-0.273714	0.205338	0.00216797	0.691927	0.106236	0.229595	-0.467741	0.467741	0.00402029	-0.154025	0.154025	0.369772	0.345289	0.345289	0.039157
BmuPB004229	turquoise	0.494154	0.494154	-0.0197085	0.0124335	0.00727494	0.00218997	0.909168	0.942625	0.966411	-0.485898	0.485898	0.00266158	-0.603134	0.603134	9.88e-05	0.0531865	0.0531865	0.758025
BmuPB007381	turquoise	0.493678	0.493678	-0.143583	0.27862	-0.135037	0.00221506	0.403472	0.0998683	0.432315	-0.33044	0.33044	0.0490272	-0.0423488	0.0423488	0.806274	0.494579	0.494579	0.00216783
BmuPB004618	turquoise	-0.493517	0.493517	0.197886	-0.0895067	-0.108379	0.00222358	0.247315	0.603669	0.52923	0.35725	0.35725	0.0324352	0.238102	0.238102	0.161992	-0.481939	0.481939	0.00291761
BmuPB020059	turquoise	-0.490931	0.490931	-0.158792	-0.168932	0.327724	0.00236461	0.354958	0.324661	0.0510313	0.410149	0.410149	0.0129755	0.0467072	0.0467072	0.786775	-0.841228	0.841228	1.33e-10
BmuPB007598	turquoise	0.489415	0.489415	0.262514	-0.318073	0.0555592	0.00245087	0.12192	0.0586894	0.747575	-0.429554	0.429554	0.0089358	-0.34826	0.34826	0.0373903	0.237591	0.237591	0.162922
BmuPB016246	turquoise	-0.489016	0.489016	0.0653044	-0.232157	0.166853	0.00247401	0.705131	0.173045	0.330739	0.516238	0.516238	0.00126849	0.232839	0.232839	0.17175	-0.599078	0.599078	0.000113202
BmuPB008850	turquoise	0.487826	0.487826	-0.182072	-0.0253317	0.207404	0.00254417	0.287876	0.883408	0.224841	-0.292397	0.292397	0.0835381	-0.139504	0.139504	0.4171	0.651716	0.651716	1.67e-05
BmuPB011945	turquoise	0.487722	0.487722	0.200847	-0.313388	0.11254	0.00255037	0.240166	0.0627216	0.513439	-0.390083	0.390083	0.0186766	-0.0289666	0.0289666	0.866819	0.54735	0.54735	0.000550684
BmuPB013690	turquoise	0.48701	0.48701	-0.00149202	-0.091445	0.092937	0.00259332	0.993109	0.595821	0.58981	-0.295621	0.295621	0.0800336	-0.0110393	0.0110393	0.94905	0.607079	0.607079	8.65e-05
BmuPB015805	turquoise	-0.486359	0.486359	0.163946	0.0510386	-0.214985	0.00263312	0.339351	0.767523	0.207968	0.266552	0.266552	0.116078	0.535475	0.535475	0.000764432	-0.00691695	0.00691695	0.968063
BmuPB010727	turquoise	0.483751	0.483751	-0.013352	0.151182	-0.13783	0.00279789	0.938394	0.378777	0.422767	-0.333092	0.333092	0.0471316	-0.172963	0.172963	0.31308	0.606457	0.606457	8.83e-05
BmuPB018044	turquoise	0.482211	0.482211	-0.291434	0.132295	0.159139	0.00289935	0.0846079	0.441805	0.353894	-0.13703	0.13703	0.425489	-0.345511	0.345511	0.0390224	0.324907	0.324907	0.0531794
BmuPB015727	turquoise	0.482087	0.482087	0.225716	-0.121946	-0.10377	0.00290761	0.185617	0.478632	0.546991	-0.35206	0.35206	0.0352258	-0.224121	0.224121	0.188827	0.410148	0.410148	0.0129757
BmuPB010712	turquoise	0.481866	0.481866	0.269422	0.0165515	-0.285974	0.00292247	0.112055	0.923671	0.0908744	-0.481544	0.481544	0.00294424	-0.0236579	0.0236579	0.891065	0.715302	0.715302	9.46e-07
BmuPB003334	turquoise	0.480505	0.480505	0.154184	0.0131047	-0.167288	0.00301542	0.369271	0.939533	0.32946	-0.312911	0.312911	0.0631441	-0.172932	0.172932	0.313167	0.687801	0.687801	3.57e-06
BmuPB004747	turquoise	0.480287	0.480287	-0.148061	-0.0511219	0.199183	0.00303061	0.388811	0.767154	0.244167	-0.361387	0.361387	0.0303428	-0.181666	0.181666	0.288971	0.727429	0.727429	5.01e-07
BmuPB016203	turquoise	-0.479921	0.479921	-0.0301369	-0.0166298	0.0467667	0.00305615	0.861489	0.923311	0.78651	0.302787	0.302787	0.0726529	0.0731472	0.0731472	0.671593	-0.532497	0.532497	0.000828406
BmuPB019523	turquoise	0.478223	0.478223	-0.150333	-0.111141	0.261475	0.00317713	0.38149	0.518721	0.123458	-0.344986	0.344986	0.0393405	0.109282	0.109282	0.525782	0.882798	0.882798	1.06e-12
BmuPB000512	turquoise	0.476684	0.476684	-0.184312	0.302623	-0.118311	0.00329031	0.281883	0.0728152	0.491937	-0.452488	0.452488	0.00559086	-0.0504699	0.0504699	0.770043	0.702793	0.702793	1.76e-06
BmuPB015409	turquoise	0.475683	0.475683	-0.210522	0.231746	-0.0212242	0.00336587	0.217792	0.17383	0.902214	-0.234961	0.234961	0.167767	-0.27149	0.27149	0.109222	0.591235	0.591235	0.000146414
BmuPB008108	turquoise	0.473848	0.473848	-0.11722	-0.167736	0.284956	0.00350823	0.495964	0.328149	0.0920801	-0.452694	0.452694	0.00556657	0.151245	0.151245	0.378575	0.484722	0.484722	0.00273549
BmuPB003183	turquoise	0.47336	0.47336	-0.0647532	0.0913838	-0.0266306	0.00354696	0.70751	0.596068	0.877474	-0.394814	0.394814	0.0171723	-0.308036	0.308036	0.0675923	0.575391	0.575391	0.000241379
BmuPB015672	turquoise	0.473178	0.473178	-0.0311513	-0.0415886	0.0727398	0.00356147	0.856874	0.809688	0.67332	-0.275893	0.275893	0.103371	0.113239	0.113239	0.510809	0.632061	0.632061	3.55e-05
BmuPB004678	turquoise	0.472991	0.472991	-0.104098	-0.0246971	0.128795	0.00357647	0.545716	0.88631	0.454083	-0.235993	0.235993	0.165854	-0.202567	0.202567	0.236081	0.499316	0.499316	0.00193379
BmuPB020672	turquoise	-0.471793	0.471793	-0.29894	0.238821	0.0601195	0.00367378	0.0765457	0.160692	0.727614	0.59246	0.59246	0.000140707	0.399368	0.399368	0.0158216	-0.398398	0.398398	0.0161014
BmuPB021186	turquoise	0.470477	0.470477	-0.152452	0.333401	-0.180948	0.00378341	0.374736	0.0469149	0.290912	-0.24566	0.24566	0.148689	-0.220976	0.220976	0.195271	0.390145	0.390145	0.018656
BmuPB000768	turquoise	0.469561	0.469561	-0.0656615	-0.103202	0.168864	0.00386133	0.703592	0.549197	0.32486	-0.248069	0.248069	0.144621	-0.0289477	0.0289477	0.866905	0.760559	0.760559	7.34e-08
BmuPB012180	turquoise	0.469453	0.469453	-0.258818	0.0794143	0.179404	0.00387055	0.127457	0.64523	0.295119	-0.202589	0.202589	0.236028	0.178742	0.178742	0.296934	0.688616	0.688616	3.44e-06
BmuPB006081	turquoise	-0.469184	0.469184	0.0749961	-0.115792	0.0407962	0.00389377	0.663774	0.501264	0.813249	0.32473	0.32473	0.0533161	0.357013	0.357013	0.0325589	-0.610176	0.610176	7.77e-05
BmuPB017229	turquoise	0.467774	0.467774	0.105162	-0.0324929	-0.0726694	0.0040174	0.541595	0.850777	0.673619	-0.321369	0.321369	0.0559779	-0.0954446	0.0954446	0.579768	0.67683	0.67683	5.83e-06
BmuPB002341	turquoise	0.466076	0.466076	0.0076578	-0.252609	0.244952	0.00417064	0.964645	0.137175	0.149901	-0.298091	0.298091	0.0774263	-0.00973395	0.00973395	0.955068	0.363023	0.363023	0.0295469
BmuPB004312	turquoise	0.465346	0.465346	-0.0154562	-0.223336	0.238792	0.0042381	0.928709	0.190421	0.160743	-0.258256	0.258256	0.128315	0.222144	0.222144	0.192859	0.683455	0.683455	4.35e-06
BmuPB012053	turquoise	0.46456	0.46456	-0.0899766	0.0141522	0.0758243	0.00431186	0.601763	0.93471	0.660282	-0.271224	0.271224	0.109584	-0.325325	0.325325	0.0528557	0.532102	0.532102	0.000837232
BmuPB017925	turquoise	0.464509	0.464509	0.0263549	-0.102765	0.0764102	0.00431665	0.878733	0.5509	0.657817	-0.174676	0.174676	0.308236	0.210381	0.210381	0.218107	0.73546	0.73546	3.23e-07
BmuPB006966	turquoise	0.464165	0.464165	-0.260962	0.145918	0.115044	0.00434923	0.124222	0.395788	0.504052	-0.505194	0.505194	0.00167441	-0.49442	0.49442	0.00217611	0.342168	0.342168	0.0410847
BmuPB002501	turquoise	-0.462765	0.462765	0.0263427	-0.254607	0.228265	0.00448424	0.878789	0.13399	0.180568	0.2949	0.2949	0.0808079	0.170784	0.170784	0.319309	-0.720115	0.720115	7.38e-07
BmuPB011681	turquoise	0.461904	0.461904	-0.242641	0.114315	0.128326	0.0045691	0.153903	0.506775	0.455743	-0.112752	0.112752	0.51264	0.0155966	0.0155966	0.928063	0.768053	0.768053	4.56e-08
BmuPB004888	turquoise	-0.461337	0.461337	-0.146437	-0.0752355	0.221672	0.00462561	0.394092	0.662763	0.193831	0.411969	0.411969	0.0125404	0.0199592	0.0199592	0.908017	-0.7658	0.7658	5.27e-08
BmuPB002249	turquoise	0.460303	0.460303	-0.159361	0.0180025	0.141359	0.00473042	0.353214	0.917001	0.410872	-0.483281	0.483281	0.0028285	-0.060051	0.060051	0.727912	0.517088	0.517088	0.0012412
BmuPB011829	turquoise	0.45987	0.45987	0.227846	-0.135718	-0.0921279	0.00477488	0.18139	0.429976	0.593066	-0.330302	0.330302	0.0491278	-0.248603	0.248603	0.143729	0.585153	0.585153	0.000177932
BmuPB009043	turquoise	0.459691	0.459691	-0.272185	0.187919	0.0842668	0.00479342	0.108282	0.272408	0.625105	-0.263273	0.263273	0.120806	-0.311564	0.311564	0.0643488	0.530214	0.530214	0.000880629
BmuPB011085	turquoise	0.459258	0.459258	-0.0803713	-0.123454	0.203826	0.00483837	0.641241	0.473167	0.23312	-0.176188	0.176188	0.304001	-0.0745431	0.0745431	0.665686	0.477342	0.477342	0.00324147
BmuPB008995	turquoise	-0.45849	0.45849	-0.126955	0.0979986	0.0289569	0.00491915	0.46061	0.56962	0.866863	0.318215	0.318215	0.05857	0.447963	0.447963	0.00614829	-0.235203	0.235203	0.167317
BmuPB012919	turquoise	-0.457367	0.457367	-0.123517	0.307099	-0.183582	0.00503921	0.472941	0.068474	0.283827	0.520904	0.520904	0.00112493	0.262134	0.262134	0.122481	-0.485644	0.485644	0.00267739
BmuPB004234	turquoise	0.457357	0.457357	-0.26576	0.105115	0.160645	0.00504027	0.117207	0.541778	0.349299	-0.105116	0.105116	0.541775	0.0990254	0.0990254	0.565562	0.684631	0.684631	4.12e-06
BmuPB014750	turquoise	-0.456367	0.456367	-0.152266	-0.154286	0.306552	0.00514829	0.375326	0.368949	0.0689932	0.353437	0.353437	0.0344669	0.250542	0.250542	0.14053	-0.755903	0.755903	9.79e-08
BmuPB013009	turquoise	-0.455925	0.455925	-0.2037	0.178528	0.025172	0.00519717	0.233415	0.297522	0.884139	0.312546	0.312546	0.0634687	0.379002	0.379002	0.0226344	-0.416078	0.416078	0.0116036
BmuPB002999	turquoise	0.455288	0.455288	-0.300464	0.12197	0.178493	0.00526822	0.0749848	0.478543	0.297617	-0.141813	0.141813	0.409354	-0.523652	0.523652	0.00104726	-0.0996509	0.0996509	0.563098
BmuPB003321	turquoise	0.453344	0.453344	-0.0290772	0.16531	-0.136233	0.00549047	0.866314	0.335293	0.428212	-0.385443	0.385443	0.0202571	-0.0592282	0.0592282	0.731501	0.723889	0.723889	6.05e-07
BmuPB014786	turquoise	-0.45329	0.45329	-0.142119	0.0689453	0.0731733	0.00549676	0.408335	0.689489	0.671482	0.185801	0.185801	0.277946	0.210793	0.210793	0.217185	-0.434833	0.434833	0.00804369
BmuPB012595	turquoise	0.452316	0.452316	-0.172671	0.30676	-0.134089	0.0056112	0.313909	0.0687957	0.435585	-0.191716	0.191716	0.26266	-0.286469	0.286469	0.0902921	0.544995	0.544995	0.00058827
BmuPB015241	turquoise	0.451773	0.451773	-0.137604	0.284176	-0.146571	0.00567595	0.423534	0.0930138	0.393653	-0.395636	0.395636	0.0169216	-0.0760413	0.0760413	0.659369	0.731451	0.731451	4.03e-07
BmuPB003821	turquoise	-0.451047	0.451047	-0.200183	0.128579	0.0716042	0.00576347	0.241758	0.454848	0.678145	0.51351	0.51351	0.00135974	-0.0247526	0.0247526	0.886057	-0.517956	0.517956	0.00121388
BmuPB011619	turquoise	0.449601	0.449601	-0.150245	-0.197786	0.348031	0.00594123	0.381771	0.247558	0.0375237	-0.241691	0.241691	0.155572	-0.0961361	0.0961361	0.577012	0.121137	0.121137	0.481577
BmuPB008050	turquoise	0.448199	0.448199	0.119412	-0.107354	-0.0120579	0.00611805	0.487885	0.533154	0.944356	-0.472354	0.472354	0.00362795	-0.454648	0.454648	0.00534057	0.321019	0.321019	0.0562612
BmuPB006553	turquoise	0.4479	0.4479	-0.19968	0.238165	-0.0384842	0.0061563	0.242966	0.16188	0.823661	-0.220749	0.220749	0.195741	-0.386142	0.386142	0.0200119	0.480102	0.480102	0.00304346
BmuPB003364	turquoise	0.446963	0.446963	-0.000828563	-0.192227	0.193055	0.0062776	0.996173	0.261365	0.259276	-0.272653	0.272653	0.107653	-0.271485	0.271485	0.109229	0.141341	0.141341	0.410931
BmuPB006722	turquoise	-0.446272	0.446272	0.015546	-0.138615	0.123069	0.00636843	0.928296	0.420105	0.474561	0.363423	0.363423	0.0293548	0.238444	0.238444	0.161374	-0.547184	0.547184	0.000553258
BmuPB014109	turquoise	0.444932	0.444932	-0.0760486	-0.0467922	0.122841	0.00654774	0.659338	0.786396	0.475386	-0.165526	0.165526	0.334655	0.115039	0.115039	0.504073	0.781003	0.781003	1.91e-08
BmuPB021176	turquoise	0.444111	0.444111	-0.319957	0.150752	0.169205	0.00665964	0.0571271	0.380149	0.32387	-0.0403887	0.0403887	0.815082	-0.0612351	0.0612351	0.722756	0.221578	0.221578	0.194025
BmuPB016080	turquoise	0.443189	0.443189	-0.0462159	-0.145539	0.191754	0.00678735	0.788967	0.397031	0.262561	-0.160115	0.160115	0.350912	0.315257	0.315257	0.0610877	0.802297	0.802297	4.01e-09
BmuPB010076	turquoise	-0.442502	0.442502	-0.191486	0.0578381	0.133648	0.00688396	0.263243	0.737578	0.437111	0.450846	0.450846	0.00578794	0.167194	0.167194	0.329736	-0.459496	0.459496	0.00481364
BmuPB008667	turquoise	0.442087	0.442087	-0.0275387	-0.125733	0.153271	0.00694281	0.87333	0.464975	0.372145	-0.410581	0.410581	0.0128711	-0.364503	0.364503	0.0288412	0.58119	0.58119	0.000201618
BmuPB014534	turquoise	0.441453	0.441453	-0.285927	0.064053	0.221874	0.00703347	0.0909288	0.710536	0.193414	-0.0888168	0.0888168	0.606474	0.162343	0.162343	0.344161	0.493584	0.493584	0.00222002
BmuPB013328	turquoise	-0.44134	0.44134	-0.0192323	0.0438858	-0.0246535	0.00704976	0.911353	0.799384	0.88651	0.329829	0.329829	0.0494728	0.249902	0.249902	0.141579	-0.40093	0.40093	0.0153792
BmuPB003700	turquoise	0.440942	0.440942	-0.00880803	0.121991	-0.113183	0.00710737	0.959338	0.478468	0.51102	-0.36749	0.36749	0.0274595	0.0261525	0.0261525	0.879658	0.71984	0.71984	7.49e-07
BmuPB018913	turquoise	0.440432	0.440432	-0.247805	0.166123	0.0816821	0.0071818	0.145063	0.33289	0.635793	-0.204964	0.204964	0.230464	-0.137143	0.137143	0.425103	0.450055	0.450055	0.00588488
BmuPB007428	turquoise	0.439616	0.439616	-0.234113	0.0244527	0.20966	0.00730223	0.169352	0.887428	0.219724	-0.196298	0.196298	0.251204	-0.00193995	0.00193995	0.991041	0.78216	0.78216	1.77e-08
BmuPB004321	turquoise	-0.43844	0.43844	0.0877245	-0.23499	0.147265	0.00747887	0.610925	0.167714	0.391392	0.379654	0.379654	0.0223836	0.494929	0.494929	0.00214974	-0.565857	0.565857	0.000322172
BmuPB018406	turquoise	0.436725	0.436725	-0.0833599	-0.148359	0.231718	0.00774303	0.628847	0.387847	0.173882	-0.173686	0.173686	0.31103	0.280071	0.280071	0.0980421	0.777932	0.777932	2.36e-08
BmuPB011323	turquoise	-0.435493	0.435493	-0.162658	-0.16487	0.327528	0.00793763	0.343211	0.3366	0.0511788	0.379818	0.379818	0.0223211	0.265427	0.265427	0.117683	-0.664103	0.664103	1e-05
BmuPB021510	turquoise	0.435463	0.435463	0.195469	-0.186726	-0.00874304	0.00794254	0.253251	0.275517	0.959638	-0.194456	0.194456	0.25577	-0.158385	0.158385	0.356209	0.338185	0.338185	0.0436564
BmuPB013198	turquoise	0.432727	0.432727	-0.155156	0.0461612	0.108994	0.00839001	0.366225	0.789211	0.52688	-0.222485	0.222485	0.192159	0.125469	0.125469	0.465917	0.823146	0.823146	7.17e-10
BmuPB007225	turquoise	0.432639	0.432639	-0.0561821	-0.205775	0.261958	0.00840479	0.744838	0.228583	0.122742	-0.284464	0.284464	0.092668	-0.238163	0.238163	0.161883	0.30874	0.30874	0.0669346
BmuPB016872	turquoise	0.432358	0.432358	-0.287091	0.096559	0.190532	0.00845193	0.0895636	0.57533	0.265673	-0.31807	0.31807	0.0586916	-0.0478379	0.0478379	0.781737	0.475089	0.475089	0.00341134
BmuPB010517	turquoise	0.429756	0.429756	-0.103272	0.086562	0.0167098	0.00890012	0.548927	0.615677	0.922943	-0.356741	0.356741	0.0327007	-0.606717	0.606717	8.75e-05	0.22062	0.22062	0.19601
BmuPB008025	turquoise	0.429328	0.429328	0.227292	-0.0997238	-0.127569	0.0089758	0.182482	0.562811	0.458429	-0.348267	0.348267	0.0373859	-0.182671	0.182671	0.286266	0.663167	0.663167	1.04e-05
BmuPB002280	turquoise	-0.428214	0.428214	-0.143855	-0.107843	0.251698	0.00917515	0.402574	0.531279	0.138646	0.211628	0.211628	0.215328	0.168186	0.168186	0.326834	-0.517216	0.517216	0.00123715
BmuPB016204	turquoise	-0.426979	0.426979	-0.00395333	-0.0431826	0.0471359	0.00940054	0.981744	0.802535	0.784864	0.355893	0.355893	0.0331468	0.00475284	0.00475284	0.978052	-0.696112	0.696112	2.43e-06
BmuPB009070	turquoise	0.426793	0.426793	0.134411	0.224815	-0.359227	0.00943494	0.434471	0.187425	0.0314214	-0.317695	0.317695	0.059007	-0.248296	0.248296	0.144241	0.489543	0.489543	0.00244343
BmuPB018991	turquoise	0.426707	0.426707	-0.112086	0.262629	-0.150543	0.00945088	0.515151	0.12175	0.380818	-0.390534	0.390534	0.0185286	-0.131187	0.131187	0.445673	0.66964	0.66964	7.96e-06
BmuPB020261	turquoise	0.426656	0.426656	-0.325452	0.114991	0.210461	0.00946029	0.0527584	0.504252	0.217928	-0.275238	0.275238	0.104227	-0.277849	0.277849	0.10085	-0.223766	0.223766	0.189546
BmuPB007423	turquoise	0.425209	0.425209	0.0137002	-0.218073	0.204373	0.00973201	0.936791	0.201354	0.231841	-0.426099	0.426099	0.00956406	-0.156783	0.156783	0.361158	0.378462	0.378462	0.022844
BmuPB008828	turquoise	-0.424998	0.424998	0.170566	-0.258611	0.0880447	0.00977218	0.319936	0.127773	0.609619	0.256423	0.256423	0.131143	0.480072	0.480072	0.00304557	-0.285451	0.285451	0.0914926
BmuPB016178	turquoise	0.424604	0.424604	-0.0363518	-0.168049	0.204401	0.00984742	0.833291	0.327233	0.231775	-0.227497	0.227497	0.182078	-0.608234	0.608234	8.31e-05	0.0693996	0.0693996	0.687546
BmuPB014805	turquoise	0.422217	0.422217	0.12298	-0.22259	0.0996106	0.0103146	0.474883	0.191944	0.563256	-0.24687	0.24687	0.146635	-0.0264722	0.0264722	0.878198	0.632582	0.632582	3.48e-05
BmuPB018113	turquoise	0.421515	0.421515	0.226577	-0.216281	-0.0102959	0.0104557	0.1839	0.205174	0.952477	-0.375209	0.375209	0.0241396	-0.0981895	0.0981895	0.568864	0.494913	0.494913	0.00215054
BmuPB018087	turquoise	0.42102	0.42102	-0.16005	0.189994	-0.0299448	0.0105561	0.35111	0.26705	0.862363	-0.364174	0.364174	0.0289971	-0.445373	0.445373	0.00648828	0.275279	0.275279	0.104172
BmuPB010396	turquoise	0.420935	0.420935	-0.226563	-0.00694091	0.233504	0.0105734	0.183927	0.967953	0.170495	-0.41009	0.41009	0.0129896	-0.460677	0.460677	0.00469234	0.40831	0.40831	0.0134279
BmuPB010261	turquoise	-0.420437	0.420437	0.186406	-0.236546	0.0501398	0.0106752	0.276357	0.164836	0.771507	0.213686	0.213686	0.210795	0.291709	0.291709	0.0843018	-0.384628	0.384628	0.0205459
BmuPB004294	turquoise	-0.420365	0.420365	-0.0334116	-0.209856	0.243268	0.0106901	0.846608	0.219284	0.15281	0.199892	0.199892	0.242457	0.281827	0.281827	0.0958662	-0.605101	0.605101	9.25e-05
BmuPB003686	turquoise	0.41948	0.41948	0.0381671	0.0927791	-0.130946	0.0108735	0.825091	0.590445	0.446516	-0.464804	0.464804	0.00428879	-0.358987	0.358987	0.0315429	0.291076	0.291076	0.0850084
BmuPB014839	turquoise	0.418249	0.418249	-0.126116	-0.124605	0.250722	0.011133	0.463602	0.469019	0.140235	-0.119878	0.119878	0.486177	0.342621	0.342621	0.0408001	0.803785	0.803785	3.57e-09
BmuPB010196	turquoise	-0.417992	0.417992	0.21875	-0.244059	0.025309	0.0111879	0.199924	0.151438	0.883512	0.176989	0.176989	0.301775	0.389733	0.389733	0.0187918	-0.344139	0.344139	0.0398586
BmuPB013827	turquoise	0.417239	0.417239	-0.113414	-0.159983	0.273397	0.0113498	0.510154	0.351313	0.106658	-0.128995	0.128995	0.453377	0.146325	0.146325	0.394458	0.63093	0.63093	3.7e-05
BmuPB005512	turquoise	-0.416896	0.416896	-0.164866	-0.066297	0.231163	0.0114244	0.336611	0.700855	0.174945	0.266002	0.266002	0.116861	0.280898	0.280898	0.0970134	-0.520485	0.520485	0.00113721
BmuPB014673	turquoise	0.416787	0.416787	-0.138734	-0.0748963	0.213631	0.011448	0.4197	0.664195	0.210916	-0.00961535	0.00961535	0.955615	-0.239962	0.239962	0.158643	0.183769	0.183769	0.28333
BmuPB007473	turquoise	0.416701	0.416701	-0.144511	-0.0815831	0.226094	0.0114668	0.400409	0.636204	0.184862	-0.188881	0.188881	0.269917	-0.549437	0.549437	0.00051919	0.084037	0.084037	0.626052
BmuPB017270	turquoise	0.416575	0.416575	-0.134732	-0.0635657	0.198297	0.0114943	0.433368	0.712644	0.246313	-0.37423	0.37423	0.0245415	-0.0470537	0.0470537	0.78523	0.130446	0.130446	0.448271
BmuPB005020	turquoise	-0.41643	0.41643	-0.122936	-0.0698563	0.192792	0.0115261	0.475041	0.685595	0.259938	0.214538	0.214538	0.208939	0.184074	0.184074	0.282518	-0.439735	0.439735	0.00728461
BmuPB006373	turquoise	-0.414788	0.414788	-0.0686793	-0.259324	0.328003	0.011891	0.690628	0.126688	0.0508228	0.435575	0.435575	0.00792463	0.177297	0.177297	0.300919	-0.741257	0.741257	2.33e-07
BmuPB000728	turquoise	-0.414687	0.414687	0.05123	-0.167284	0.116054	0.0119138	0.766675	0.329474	0.500292	0.260876	0.260876	0.124351	0.21008	0.21008	0.218781	-0.686709	0.686709	3.75e-06
BmuPB001171	turquoise	0.414686	0.414686	-0.189578	0.130335	0.0592431	0.011914	0.26812	0.44866	0.731436	-0.391964	0.391964	0.0180658	-0.0836484	0.0836484	0.627655	0.666138	0.666138	9.23e-06
BmuPB010050	turquoise	0.414532	0.414532	-0.14633	-0.163526	0.309856	0.0119489	0.394441	0.340607	0.0659033	-0.0658702	0.0658702	0.702693	-0.0316921	0.0316921	0.854416	0.287133	0.287133	0.0895147
BmuPB010979	turquoise	-0.413881	0.413881	-0.0772334	-0.229896	0.30713	0.0120969	0.654358	0.177386	0.068445	0.334314	0.334314	0.0462779	0.00752315	0.00752315	0.965266	-0.799935	0.799935	4.82e-09
BmuPB012494	turquoise	0.413441	0.413441	-0.144217	0.0661419	0.0780755	0.0121978	0.401376	0.701523	0.650828	-0.0769309	0.0769309	0.655628	0.0638605	0.0638605	0.711369	0.757696	0.757696	8.77e-08
BmuPB015329	turquoise	-0.413238	0.413238	0.00819882	-0.244907	0.236708	0.0122444	0.962149	0.149978	0.164538	0.303251	0.303251	0.072193	0.277188	0.277188	0.101697	-0.412923	0.412923	0.0123173
BmuPB006945	turquoise	-0.41119	0.41119	-0.260116	0.294703	-0.0345868	0.0127251	0.125491	0.0810196	0.84128	0.216388	0.216388	0.204945	-0.070529	0.070529	0.682724	-0.458151	0.458151	0.00495517
BmuPB002760	turquoise	0.408839	0.408839	-0.0302472	-0.186417	0.216664	0.0132963	0.860987	0.276327	0.204353	-0.139625	0.139625	0.416691	0.0207016	0.0207016	0.904611	0.580596	0.580596	0.000205401
BmuPB000053	turquoise	-0.407899	0.407899	-0.205633	-0.0505871	0.256221	0.0135306	0.228912	0.769523	0.131458	0.367209	0.367209	0.0275873	0.279573	0.279573	0.0986668	-0.616463	0.616463	6.24e-05
BmuPB004636	turquoise	0.406139	0.406139	0.20658	-0.0389737	-0.167606	0.0139788	0.22673	0.821454	0.32853	-0.315591	0.315591	0.0607991	-0.0687784	0.0687784	0.690203	0.634751	0.634751	3.21e-05
BmuPB017566	turquoise	-0.405801	0.405801	0.356518	-0.207328	-0.14919	0.0140664	0.0328179	0.225014	0.385164	0.192168	0.192168	0.261514	0.0885952	0.0885952	0.607375	-0.413305	0.413305	0.0122292
BmuPB009474	turquoise	0.405577	0.405577	-0.241303	0.172151	0.0691511	0.0141246	0.156258	0.31539	0.688608	-0.357355	0.357355	0.032381	-0.0934684	0.0934684	0.587675	0.641436	0.641436	2.49e-05
BmuPB016433	turquoise	-0.40555	0.40555	0.212372	0.0599618	-0.272334	0.0141316	0.213682	0.728301	0.108082	0.291335	0.291335	0.0847187	0.0528421	0.0528421	0.759546	-0.372073	0.372073	0.0254461
BmuPB006195	turquoise	0.403462	0.403462	-0.12241	-3.62e-05	0.122446	0.0146846	0.476947	0.999833	0.476816	-0.000381746	0.000381746	0.998237	-0.147078	0.147078	0.392001	0.422447	0.422447	0.0102689
BmuPB010397	turquoise	0.403235	0.403235	-0.197231	-0.00576522	0.202997	0.0147457	0.248913	0.973379	0.235067	-0.376217	0.376217	0.023732	-0.503959	0.503959	0.00172624	0.347538	0.347538	0.0378136
BmuPB001897	turquoise	0.403214	0.403214	-0.0523394	0.334424	-0.282085	0.0147515	0.761767	0.0462016	0.0955498	-0.230991	0.230991	0.175276	-0.0882085	0.0882085	0.608951	0.510124	0.510124	0.00148095
BmuPB010499	turquoise	-0.402242	0.402242	0.187228	-0.164019	-0.0232091	0.015016	0.274205	0.339133	0.89312	0.381646	0.381646	0.0216321	0.349791	0.349791	0.0365057	-0.343016	0.343016	0.0405532
BmuPB006513	turquoise	0.402041	0.402041	0.255077	-0.0269118	-0.228166	0.0150711	0.133249	0.87619	0.180762	-0.261812	0.261812	0.122957	-0.303704	0.303704	0.0717474	0.583191	0.583191	0.000189323
BmuPB018281	turquoise	0.401529	0.401529	-0.280122	0.158651	0.12147	0.0152125	0.0979793	0.35539	0.480362	-0.172412	0.172412	0.314647	0.0660769	0.0660769	0.701803	0.616676	0.616676	6.2e-05
BmuPB007213	turquoise	0.400202	0.400202	-0.060222	-0.209189	0.269411	0.0155841	0.727167	0.220786	0.11207	-0.169385	0.169385	0.323346	0.0400981	0.0400981	0.81639	0.515883	0.515883	0.00128006
BmuPB019953	turquoise	0.399383	0.399383	-0.0354724	-0.301075	0.336548	0.0158173	0.83727	0.0743652	0.0447502	-0.334136	0.334136	0.0464016	-0.144645	0.144645	0.399967	0.0621385	0.0621385	0.718831
BmuPB014685	turquoise	0.398925	0.398925	-0.195815	0.038518	0.157297	0.015949	0.252397	0.823509	0.359565	-0.340417	0.340417	0.0421997	-0.539564	0.539564	0.000683737	0.0247977	0.0247977	0.88585
BmuPB008524	turquoise	-0.398534	0.398534	0.304044	-0.0342858	-0.269758	0.016062	0.0714148	0.842644	0.111591	0.441498	0.441498	0.00702706	0.368942	0.368942	0.0268082	-0.139163	0.139163	0.41825
BmuPB008670	turquoise	0.397533	0.397533	-0.00557333	0.00669898	-0.00112565	0.0163546	0.974265	0.969069	0.994801	-0.148063	0.148063	0.388802	0.0250292	0.0250292	0.884791	0.765806	0.765806	5.27e-08
BmuPB000836	turquoise	0.396904	0.396904	-0.216829	-0.109656	0.326485	0.0165409	0.204	0.524361	0.0519675	-0.261988	0.261988	0.122696	-0.0873205	0.0873205	0.612575	0.213943	0.213943	0.210233
BmuPB004327	turquoise	-0.396516	0.396516	-0.192471	-0.0109028	0.203374	0.0166564	0.260748	0.949679	0.23418	0.406746	0.406746	0.0138229	0.126527	0.126527	0.462137	-0.761279	0.761279	7.02e-08
BmuPB011669	turquoise	0.39622	0.39622	-0.0588604	-0.213229	0.272089	0.0167454	0.733107	0.211796	0.108411	-0.128962	0.128962	0.453495	-0.351401	0.351401	0.0355938	-0.113431	0.113431	0.510088
BmuPB006128	turquoise	0.395495	0.395495	0.155554	-0.192048	0.0364946	0.0169643	0.364981	0.261817	0.832645	-0.239768	0.239768	0.158988	0.132892	0.132892	0.43973	0.456459	0.456459	0.00513816
BmuPB020722	turquoise	-0.394444	0.394444	-0.15954	-0.111922	0.271462	0.0172862	0.352667	0.515769	0.10926	0.389594	0.389594	0.0188381	-0.00290697	0.00290697	0.986575	-0.721577	0.721577	6.84e-07
BmuPB021174	turquoise	0.394271	0.394271	-0.0950604	0.048528	0.0465324	0.0173394	0.581301	0.778666	0.787555	-0.0621643	0.0621643	0.718719	0.13987	0.13987	0.415868	0.672084	0.672084	7.17e-06
BmuPB018423	turquoise	0.393937	0.393937	0.22379	-0.244	0.0202097	0.0174431	0.189498	0.15154	0.906867	-0.230113	0.230113	0.176968	-0.16268	0.16268	0.343145	0.472943	0.472943	0.00358034
BmuPB012634	turquoise	0.393049	0.393049	-0.229216	0.0144958	0.214721	0.017721	0.178707	0.933128	0.208541	-0.0106967	0.0106967	0.950629	-0.143995	0.143995	0.402111	0.491266	0.491266	0.0023459
BmuPB004112	turquoise	0.392534	0.392534	0.249119	0.0285122	-0.277632	0.0178841	0.142872	0.868889	0.101128	-0.325944	0.325944	0.0523803	-0.145421	0.145421	0.397416	0.778974	0.778974	2.2e-08
BmuPB019540	turquoise	0.392076	0.392076	-0.0242093	-0.132183	0.156392	0.01803	0.888542	0.442197	0.362369	-0.129261	0.129261	0.452438	0.261305	0.261305	0.12371	0.689067	0.689067	3.37e-06
BmuPB015586	turquoise	0.391942	0.391942	-0.119504	0.0386833	0.0808212	0.0180729	0.487547	0.822763	0.639369	-0.266423	0.266423	0.116261	-0.0123473	0.0123473	0.943022	0.658115	0.658115	1.29e-05
BmuPB014895	turquoise	0.391292	0.391292	-0.0512664	0.232865	-0.181598	0.0182821	0.766514	0.171702	0.289153	-0.268544	0.268544	0.113274	-0.00298789	0.00298789	0.986202	0.777598	0.777598	2.42e-08
BmuPB009357	turquoise	-0.390827	0.390827	0.0909237	0.131732	-0.222656	0.0184329	0.597927	0.443769	0.19181	0.15799	0.15799	0.357423	0.455648	0.455648	0.00522802	0.0111751	0.0111751	0.948424
BmuPB000758	turquoise	0.390194	0.390194	-0.128898	0.168514	-0.0396163	0.0186399	0.453721	0.325878	0.818559	-0.175896	0.175896	0.304818	0.0500301	0.0500301	0.771994	0.692373	0.692373	2.89e-06
BmuPB013047	turquoise	0.389551	0.389551	0.224701	-0.124127	-0.100574	0.0188524	0.187655	0.470742	0.559468	-0.161475	0.161475	0.346779	0.0787402	0.0787402	0.648046	0.593401	0.593401	0.000136464
BmuPB005730	turquoise	0.389447	0.389447	0.0191657	0.305789	-0.324954	0.0188869	0.911659	0.0697237	0.0531426	-0.527124	0.527124	0.00095591	-0.0990468	0.0990468	0.565478	0.748074	0.748074	1.57e-07
BmuPB011227	turquoise	0.38928	0.38928	-0.0778077	-0.193581	0.271388	0.0189425	0.65195	0.257957	0.10936	-0.0232569	0.0232569	0.892901	0.408365	0.408365	0.0134141	0.477275	0.477275	0.00324642
BmuPB015839	turquoise	0.387947	0.387947	-0.21521	0.0120615	0.203149	0.0193908	0.20748	0.944339	0.234709	0.224644	0.224644	0.18777	0.00792021	0.00792021	0.963434	0.430874	0.430874	0.00870503
BmuPB013511	turquoise	0.387928	0.387928	-0.28079	0.242032	0.0387579	0.0193974	0.0971469	0.154972	0.822427	-0.181083	0.181083	0.290547	0.0430564	0.0430564	0.8031	0.660857	0.660857	1.15e-05
BmuPB000543	turquoise	0.387921	0.387921	0.141738	-0.151033	0.00929432	0.0193995	0.409603	0.379252	0.957095	-0.338024	0.338024	0.0437627	0.0476272	0.0476272	0.782675	0.521607	0.521607	0.00110458
BmuPB009882	turquoise	0.387722	0.387722	0.211444	-0.0303303	-0.181114	0.0194672	0.215736	0.860609	0.290464	-0.40557	0.40557	0.0141263	-0.0245144	0.0245144	0.887146	0.605513	0.605513	9.12e-05
BmuPB016562	turquoise	0.386152	0.386152	-0.0351651	0.147449	-0.112283	0.0200087	0.83866	0.390796	0.514407	-0.468352	0.468352	0.00396628	-0.243512	0.243512	0.152386	0.410708	0.410708	0.0128404
BmuPB001618	turquoise	0.385759	0.385759	-0.202756	0.00749881	0.195257	0.020146	0.235634	0.965378	0.253776	-0.251187	0.251187	0.139477	-0.771155	0.771155	3.72e-08	-0.11858	0.11858	0.490946
BmuPB006353	turquoise	0.385202	0.385202	-0.179574	0.155078	0.0244968	0.0203422	0.294652	0.366468	0.887227	-0.127187	0.127187	0.459784	-0.134568	0.134568	0.433931	0.492441	0.492441	0.00228136
BmuPB008114	turquoise	-0.384422	0.384422	-0.174718	0.0198425	0.154876	0.0206193	0.308119	0.908553	0.367101	0.0948642	0.0948642	0.582085	0.119893	0.119893	0.486121	-0.264104	0.264104	0.119593
BmuPB006073	turquoise	0.383944	0.383944	0.331069	-0.124748	-0.206321	0.0207908	0.0485723	0.468505	0.227326	-0.258129	0.258129	0.128509	0.18337	0.18337	0.284395	0.648794	0.648794	1.87e-05
BmuPB018292	turquoise	0.383897	0.383897	0.162871	-0.226818	0.0639464	0.0208077	0.34257	0.183422	0.710997	-0.173578	0.173578	0.311335	0.0676028	0.0676028	0.695242	0.462447	0.462447	0.00451545
BmuPB018724	turquoise	-0.3834	0.3834	0.216214	-0.213229	-0.00298436	0.0209876	0.205319	0.211795	0.986218	0.126415	0.126415	0.462536	0.578526	0.578526	0.000219089	-0.133848	0.133848	0.436416
BmuPB005891	turquoise	-0.382363	0.382363	-0.0912094	-0.0533626	0.144572	0.0213668	0.596772	0.757248	0.400207	0.256107	0.256107	0.131635	0.129854	0.129854	0.450351	-0.478089	0.478089	0.0031868
BmuPB015732	turquoise	0.380978	0.380978	0.188676	-0.105954	-0.0827222	0.0218816	0.270445	0.53854	0.631483	-0.477441	0.477441	0.00323418	-0.437083	0.437083	0.00768724	0.473192	0.473192	0.00356034
BmuPB018041	turquoise	0.379361	0.379361	-0.0797225	-0.13307	0.212793	0.0224963	0.643944	0.439111	0.212754	-0.176426	0.176426	0.303338	-0.0760641	0.0760641	0.659273	0.406557	0.406557	0.0138713
BmuPB020402	turquoise	-0.379292	0.379292	-0.327693	0.292957	0.0347365	0.0225226	0.0510546	0.0829216	0.840602	0.278331	0.278331	0.100235	0.12842	0.12842	0.455411	-0.398521	0.398521	0.0160658
BmuPB003909	turquoise	0.378339	0.378339	0.017598	-0.151512	0.133914	0.0228921	0.918861	0.377725	0.43619	-0.357406	0.357406	0.0323543	-0.159761	0.159761	0.35199	0.504787	0.504787	0.00169133
BmuPB001898	turquoise	0.378281	0.378281	-0.143555	0.23096	-0.0874049	0.0229146	0.403565	0.175335	0.61223	-0.236847	0.236847	0.164283	0.0430735	0.0430735	0.803024	0.772646	0.772646	3.37e-08
BmuPB006426	turquoise	0.377443	0.377443	-0.205471	-0.0252034	0.230674	0.0232436	0.229288	0.883995	0.175884	0.0539934	0.0539934	0.754466	0.391875	0.391875	0.0180944	0.621833	0.621833	5.16e-05
BmuPB018477	turquoise	-0.37732	0.37732	0.173884	-0.158408	-0.0154753	0.0232922	0.310471	0.356137	0.928621	0.307781	0.307781	0.0678308	0.0908891	0.0908891	0.598067	-0.655547	0.655547	1.43e-05
BmuPB009828	turquoise	0.377304	0.377304	-0.119534	-0.0236198	0.143154	0.0232983	0.487437	0.891239	0.404893	-0.188984	0.188984	0.269649	0.0122168	0.0122168	0.943623	0.467769	0.467769	0.00401778
BmuPB020904	turquoise	0.376833	0.376833	-0.139902	0.0599977	0.0799038	0.0234856	0.41576	0.728144	0.643189	-0.224095	0.224095	0.188879	0.00219881	0.00219881	0.989845	0.692824	0.692824	2.83e-06
BmuPB008042	turquoise	0.376777	0.376777	-0.233239	-0.0337213	0.26696	0.0235079	0.170995	0.845203	0.115499	-0.231528	0.231528	0.174245	-0.101796	0.101796	0.55468	-0.0220472	0.0220472	0.898442
BmuPB019459	turquoise	0.376163	0.376163	-0.312613	0.0910872	0.221526	0.0237534	0.0634087	0.597266	0.194133	-0.0956901	0.0956901	0.578789	-0.258096	0.258096	0.128559	0.245552	0.245552	0.148872
BmuPB020788	turquoise	-0.374269	0.374269	-0.133072	-0.00721476	0.140287	0.0245254	0.439105	0.966689	0.414464	0.278306	0.278306	0.100267	0.210511	0.210511	0.217817	-0.316557	0.316557	0.0599709
BmuPB013664	turquoise	0.373917	0.373917	-0.319598	0.151621	0.167977	0.024671	0.0574223	0.377378	0.327444	0.106787	0.106787	0.535331	0.319748	0.319748	0.0572987	0.370207	0.370207	0.0262505
BmuPB009570	turquoise	0.372173	0.372173	-0.141437	-0.147045	0.288482	0.0254037	0.410611	0.392107	0.0879527	-0.0569983	0.0569983	0.741257	0.302213	0.302213	0.073223	0.559874	0.559874	0.000384452
BmuPB014861	turquoise	0.371923	0.371923	-0.161614	-0.161209	0.322823	0.0255101	0.34636	0.347587	0.0548141	-0.227529	0.227529	0.182014	-0.536093	0.536093	0.000751722	-0.138461	0.138461	0.420627
BmuPB008064	turquoise	-0.370751	0.370751	0.214195	-0.32939	0.115196	0.0260138	0.209685	0.0497942	0.503487	0.386664	0.386664	0.0198306	0.369201	0.369201	0.0266933	-0.382523	0.382523	0.0213077
BmuPB006112	turquoise	0.370652	0.370652	-0.18935	-0.130433	0.319783	0.0260569	0.268705	0.448316	0.0572696	-0.0696311	0.0696311	0.686557	-0.110833	0.110833	0.519889	0.368058	0.368058	0.0272032
BmuPB002118	turquoise	-0.369439	0.369439	-0.0132364	-0.0491892	0.0624256	0.026588	0.938927	0.775727	0.717585	0.338818	0.338818	0.0432392	0.564282	0.564282	0.000337622	-0.36887	0.36887	0.02684
BmuPB007234	turquoise	0.367994	0.367994	-0.278478	0.17522	0.103258	0.027232	0.100048	0.306709	0.548979	-0.127281	0.127281	0.459451	-0.247654	0.247654	0.145315	0.408504	0.408504	0.0133794
BmuPB000730	turquoise	-0.367221	0.367221	-0.000971258	-0.297326	0.298298	0.0275816	0.995514	0.0782264	0.0772114	0.272725	0.272725	0.107557	0.0398295	0.0398295	0.817599	-0.787084	0.787084	1.25e-08
BmuPB006035	turquoise	-0.36653	0.36653	-0.258663	0.192342	0.0663207	0.0278974	0.127693	0.261074	0.700753	0.302274	0.302274	0.0731626	0.187985	0.187985	0.272235	-0.508723	0.508723	0.0015338
BmuPB009958	turquoise	0.364263	0.364263	-0.189731	-0.18691	0.376641	0.0289547	0.267726	0.275036	0.023562	-0.329205	0.329205	0.0499306	-0.615744	0.615744	6.4e-05	-0.198281	0.198281	0.246354
BmuPB007723	turquoise	0.363375	0.363375	0.149761	0.0221623	-0.171924	0.0293778	0.383324	0.897914	0.316041	-0.209712	0.209712	0.219607	-0.0357354	0.0357354	0.836079	0.65273	0.65273	1.6e-05
BmuPB014768	turquoise	0.362988	0.362988	0.213708	-0.139162	-0.0745466	0.0295639	0.210746	0.418254	0.665671	-0.480712	0.480712	0.00300117	-0.495781	0.495781	0.00210622	0.347695	0.347695	0.0377209
BmuPB020728	turquoise	-0.36247	0.36247	0.00882881	-0.0476756	0.0388468	0.0298139	0.959242	0.78246	0.822026	0.231753	0.231753	0.173815	-0.0821044	0.0821044	0.634041	-0.472863	0.472863	0.00358675
BmuPB014859	turquoise	0.362372	0.362372	-0.0540731	0.141001	-0.0869277	0.0298617	0.754115	0.412069	0.614181	-0.00512861	0.00512861	0.976318	-0.184975	0.184975	0.280126	0.460963	0.460963	0.00466331
BmuPB012229	turquoise	-0.3618	0.3618	0.00778519	-0.24298	0.235195	0.0301406	0.964057	0.153312	0.167333	0.321215	0.321215	0.0561019	0.262891	0.262891	0.121365	-0.492572	0.492572	0.00227426
BmuPB018375	turquoise	0.361537	0.361537	-0.0955844	-0.148914	0.244498	0.0302696	0.57921	0.386054	0.150681	-0.174336	0.174336	0.309195	-0.155163	0.155163	0.366202	0.391958	0.391958	0.0180677
BmuPB016212	turquoise	0.360445	0.360445	-0.166387	0.333711	-0.167324	0.0308097	0.332111	0.0466976	0.329355	-0.178483	0.178483	0.297647	-0.0921092	0.0921092	0.593142	0.565096	0.565096	0.00032956
BmuPB008911	turquoise	-0.360019	0.360019	-0.292695	0.112864	0.179831	0.0310223	0.0832094	0.51222	0.29395	0.346848	0.346848	0.0382215	0.103329	0.103329	0.548703	-0.720277	0.720277	7.32e-07
BmuPB009922	turquoise	0.358421	0.358421	0.135475	-0.016518	-0.118957	0.0318313	0.43081	0.923825	0.489556	-0.109655	0.109655	0.524361	-0.00384839	0.00384839	0.982228	0.633852	0.633852	3.32e-05
BmuPB008630	turquoise	0.358241	0.358241	0.15494	-0.0923901	-0.0625502	0.0319237	0.366898	0.59201	0.717045	-0.217214	0.217214	0.20318	-0.318226	0.318226	0.0585607	0.376923	0.376923	0.0234497
BmuPB013950	turquoise	0.357735	0.357735	-0.0649611	-0.113749	0.17871	0.032184	0.706613	0.508897	0.297021	-0.0932707	0.0932707	0.588469	-0.224918	0.224918	0.187218	0.426585	0.426585	0.00947356
BmuPB006890	turquoise	0.357333	0.357333	-0.195327	0.052064	0.143263	0.0323922	0.253603	0.762985	0.404531	-0.0423452	0.0423452	0.80629	0.290223	0.290223	0.0859682	0.747802	0.747802	1.59e-07
BmuPB013678	turquoise	0.357222	0.357222	-0.00494485	0.194905	-0.18996	0.0324501	0.977166	0.254652	0.267138	-0.445509	0.445509	0.00646999	-0.342888	0.342888	0.0406331	0.734787	0.734787	3.35e-07
BmuPB011585	turquoise	0.356999	0.356999	0.0850895	-0.0730486	-0.012041	0.032566	0.621719	0.672011	0.944434	-0.15011	0.15011	0.382206	0.0243314	0.0243314	0.887983	0.572353	0.572353	0.00026489
BmuPB012555	turquoise	0.356456	0.356456	0.194551	-0.102762	-0.0917882	0.0328501	0.255533	0.55091	0.594436	-0.275021	0.275021	0.104511	0.0147327	0.0147327	0.932038	0.567806	0.567806	0.000303924
BmuPB007678	turquoise	-0.356032	0.356032	0.162647	-0.161675	-0.000971751	0.0330736	0.343246	0.346176	0.995512	0.238281	0.238281	0.161668	0.617954	0.617954	5.92e-05	-0.101651	0.101651	0.555251
BmuPB001481	turquoise	0.355606	0.355606	0.11152	-0.030805	-0.0807155	0.0332988	0.517287	0.858449	0.639809	-0.134664	0.134664	0.433601	-0.313003	0.313003	0.0630626	0.487716	0.487716	0.00255076
BmuPB015471	turquoise	-0.354044	0.354044	-0.13393	0.11379	0.0201399	0.0341366	0.436133	0.508742	0.907188	0.296427	0.296427	0.079175	0.302438	0.302438	0.0729994	-0.410457	0.410457	0.0129009
BmuPB020991	turquoise	-0.353443	0.353443	-0.26951	0.0517362	0.217773	0.0344635	0.111934	0.764434	0.201989	0.128639	0.128639	0.454634	0.153631	0.153631	0.371011	-0.457494	0.457494	0.00502553
BmuPB012740	turquoise	0.353219	0.353219	-0.189591	0.11225	0.0773411	0.0345863	0.268086	0.514534	0.653906	-0.112766	0.112766	0.512591	0.194826	0.194826	0.254848	0.548735	0.548735	0.000529595
BmuPB006709	turquoise	-0.35279	0.35279	-0.0069873	-0.304761	0.311748	0.0348219	0.967739	0.0707155	0.064183	0.281165	0.281165	0.0966818	-0.00251127	0.00251127	0.988402	-0.726181	0.726181	5.36e-07
BmuPB015058	turquoise	-0.3525	0.3525	0.157913	-0.308398	0.150485	0.0349818	0.357663	0.0672532	0.381002	0.258165	0.258165	0.128454	0.232755	0.232755	0.17191	-0.423874	0.423874	0.00998839
BmuPB008820	turquoise	0.35212	0.35212	0.0347338	-0.0102382	-0.0244956	0.035192	0.840614	0.952743	0.887232	-0.536321	0.536321	0.000747073	-0.240548	0.240548	0.157597	0.56246	0.56246	0.00035632
BmuPB017026	turquoise	0.351223	0.351223	0.17437	-0.197816	0.023446	0.0356935	0.309099	0.247486	0.892035	-0.274305	0.274305	0.105454	-0.0050519	0.0050519	0.976672	0.505609	0.505609	0.00165731
BmuPB016441	turquoise	-0.35076	0.35076	0.0638661	-0.196555	0.132689	0.0359546	0.711344	0.250573	0.440437	0.306858	0.306858	0.0687029	0.142977	0.142977	0.405481	-0.636953	0.636953	2.96e-05
BmuPB019426	turquoise	-0.350233	0.350233	0.0670424	-0.249146	0.182103	0.0362534	0.697649	0.142829	0.287791	0.244431	0.244431	0.150796	0.331615	0.331615	0.0481797	-0.341795	0.341795	0.0413204
BmuPB000346	turquoise	-0.349803	0.349803	-0.0478167	-0.263363	0.31118	0.0364988	0.781831	0.120673	0.0646961	0.230328	0.230328	0.176551	-0.0187466	0.0187466	0.913584	-0.765909	0.765909	5.23e-08
BmuPB016288	turquoise	-0.348003	0.348003	-0.14072	-0.141969	0.282689	0.0375404	0.41301	0.408834	0.0948115	0.260759	0.260759	0.124527	0.0975476	0.0975476	0.571406	-0.769038	0.769038	4.27e-08
BmuPB002523	turquoise	0.347518	0.347518	0.0288138	-0.162069	0.133255	0.0378255	0.867515	0.344986	0.43847	-0.166789	0.166789	0.330928	0.168243	0.168243	0.326669	0.675802	0.675802	6.1e-06
BmuPB011783	turquoise	0.347257	0.347257	-0.127247	-0.0490451	0.176292	0.0379794	0.459572	0.776367	0.303712	-0.411504	0.411504	0.0126504	-0.390986	0.390986	0.018381	0.0952345	0.0952345	0.580606
BmuPB003101	turquoise	0.345878	0.345878	0.0902681	-0.0929924	0.00272431	0.0388015	0.600581	0.589587	0.987419	-0.0933155	0.0933155	0.588289	-0.033953	0.033953	0.844152	0.55408	0.55408	0.000454792
BmuPB003566	turquoise	-0.34565	0.34565	-0.250214	-0.0684364	0.31865	0.0389388	0.141067	0.691668	0.0582068	0.295014	0.295014	0.0806843	0.161509	0.161509	0.346678	-0.404985	0.404985	0.0142796
BmuPB016749	turquoise	0.345564	0.345564	0.23789	0.0338655	-0.271756	0.0389902	0.162378	0.844549	0.108862	-0.172392	0.172392	0.314703	0.16667	0.16667	0.331276	0.737838	0.737838	2.83e-07
BmuPB015838	turquoise	0.345558	0.345558	0.217023	-0.109705	-0.107318	0.0389942	0.203587	0.524172	0.533295	-0.265392	0.265392	0.117734	-0.0109776	0.0109776	0.949334	0.559056	0.559056	0.000393757
BmuPB009188	turquoise	0.345186	0.345186	-0.262297	0.0125862	0.249711	0.0392192	0.12224	0.941922	0.141895	-0.260052	0.260052	0.125588	-0.18365	0.18365	0.283646	0.299157	0.299157	0.0763216
BmuPB011819	turquoise	-0.343499	0.343499	0.136647	-0.0885828	-0.0480643	0.0402535	0.426796	0.607426	0.780729	0.227372	0.227372	0.182324	0.139973	0.139973	0.41552	-0.482413	0.482413	0.00288581
BmuPB010008	turquoise	0.342927	0.342927	-0.330747	0.192232	0.138515	0.0406091	0.0488046	0.261352	0.420442	-0.184741	0.184741	0.280746	-0.131978	0.131978	0.442913	0.240257	0.240257	0.158115
BmuPB009133	turquoise	0.342589	0.342589	0.21861	-0.0512268	-0.167383	0.0408202	0.200219	0.766689	0.329183	-0.22502	0.22502	0.187013	0.1487	0.1487	0.386743	0.687115	0.687115	3.68e-06
BmuPB013271	turquoise	0.3423	0.3423	-0.156205	0.270352	-0.114147	0.041002	0.362952	0.110774	0.507404	0.0439559	0.0439559	0.79907	-0.334554	0.334554	0.0461119	0.275775	0.275775	0.103525
BmuPB006196	turquoise	0.342236	0.342236	0.024235	-0.101257	0.0770215	0.0410422	0.888424	0.556793	0.655248	0.121464	0.121464	0.480386	0.144133	0.144133	0.401654	0.42952	0.42952	0.00894172
BmuPB021194	turquoise	0.341754	0.341754	0.340141	-0.186111	-0.154031	0.0413461	0.0423774	0.277132	0.369752	-0.239175	0.239175	0.160053	0.187809	0.187809	0.272694	0.616144	0.616144	6.32e-05
BmuPB019824	turquoise	0.340896	0.340896	-0.184077	-0.107871	0.291947	0.0418925	0.28251	0.531175	0.0840368	-0.114923	0.114923	0.504502	0.150214	0.150214	0.381871	0.512745	0.512745	0.00138632
BmuPB019913	turquoise	-0.340475	0.340475	-0.0328646	-0.181795	0.21466	0.0421626	0.84909	0.288622	0.208674	0.132349	0.132349	0.441617	0.168845	0.168845	0.324914	-0.60243	0.60243	0.000101208
BmuPB006612	turquoise	0.340306	0.340306	0.281496	-0.0367832	-0.244713	0.0422715	0.0962738	0.831341	0.150311	-0.51152	0.51152	0.00142987	-0.0368366	0.0368366	0.8311	0.672075	0.672075	7.17e-06
BmuPB008117	turquoise	0.340012	0.340012	-0.177086	-0.074695	0.251781	0.0424613	0.301505	0.665045	0.138512	0.0355502	0.0355502	0.836917	0.300743	0.300743	0.0747015	0.571715	0.571715	0.000270083
BmuPB011443	turquoise	-0.339413	0.339413	0.144211	0.219613	-0.363824	0.0428499	0.401397	0.198111	0.0291632	0.292773	0.292773	0.0831233	0.467001	0.467001	0.00408653	0.0443332	0.0443332	0.797381
BmuPB011421	turquoise	-0.339001	0.339001	-0.179357	0.0137369	0.16562	0.0431189	0.295248	0.936622	0.334376	0.28376	0.28376	0.0935135	-0.163364	0.163364	0.341093	-0.722671	0.722671	6.46e-07
BmuPB000733	turquoise	0.338348	0.338348	-0.0847108	0.143782	-0.0590709	0.0435482	0.623277	0.402815	0.732188	-0.0319391	0.0319391	0.853293	0.00702851	0.00702851	0.967548	0.56883	0.56883	0.000294706
BmuPB007069	turquoise	0.338348	0.338348	0.114987	-0.27312	0.158134	0.0435485	0.504266	0.107027	0.356982	-0.00397122	0.00397122	0.981661	0.340766	0.340766	0.0419757	0.482144	0.482144	0.00290384
BmuPB003893	turquoise	0.338324	0.338324	-0.00535247	0.170645	-0.165293	0.0435643	0.975284	0.319707	0.335344	-0.240565	0.240565	0.157566	-0.222053	0.222053	0.193046	0.466198	0.466198	0.00415945
BmuPB000296	turquoise	0.337625	0.337625	-0.284966	0.222324	0.0626415	0.0440277	0.0920691	0.19249	0.716649	-0.100688	0.100688	0.559022	-0.305148	0.305148	0.0703405	0.458502	0.458502	0.00491786
BmuPB005322	turquoise	0.337605	0.337605	-0.305046	0.0799647	0.225081	0.044041	0.0704396	0.642935	0.18689	-0.0195317	0.0195317	0.909979	-0.0260213	0.0260213	0.880257	0.232023	0.232023	0.173301
BmuPB002175	turquoise	0.337076	0.337076	-0.191705	0.252125	-0.0604207	0.0443946	0.262688	0.137955	0.726301	-0.287069	0.287069	0.0895895	-0.551069	0.551069	0.000495679	0.0940813	0.0940813	0.585218
BmuPB005454	turquoise	0.336527	0.336527	-0.055105	0.0151892	0.0399158	0.0447641	0.749572	0.929937	0.81721	-0.162012	0.162012	0.345157	-0.119806	0.119806	0.486441	0.460932	0.460932	0.00466645
BmuPB006596	turquoise	0.33639	0.33639	0.179592	-0.206921	0.0273292	0.0448564	0.294604	0.225945	0.874285	-0.189811	0.189811	0.26752	-0.493989	0.493989	0.00219863	0.088218	0.088218	0.608912
BmuPB020619	turquoise	0.334488	0.334488	0.167525	-0.173336	0.00581088	0.0461573	0.328766	0.31202	0.973168	-0.306494	0.306494	0.0690486	-0.0128734	0.0128734	0.940599	0.600638	0.600638	0.00010747
BmuPB017170	turquoise	0.334335	0.334335	0.0325317	-0.016044	-0.0164876	0.0462634	0.850601	0.926005	0.923965	-0.439275	0.439275	0.00735317	-0.0462488	0.0462488	0.78882	0.431296	0.431296	0.00863245
BmuPB016365	turquoise	0.333948	0.333948	-0.266762	0.185859	0.0809033	0.0465327	0.11578	0.277795	0.639028	-0.0981391	0.0981391	0.569064	-0.484191	0.484191	0.00276947	0.0503476	0.0503476	0.770585
BmuPB010729	turquoise	-0.333769	0.333769	0.317997	-0.326286	0.00828956	0.0466574	0.0587534	0.052119	0.96173	0.227283	0.227283	0.182501	0.0653224	0.0653224	0.705054	-0.455934	0.455934	0.00519612
BmuPB003078	turquoise	-0.333315	0.333315	-0.0401998	-0.112176	0.152376	0.0469751	0.815932	0.514813	0.37498	0.163192	0.163192	0.341609	-0.0542384	0.0542384	0.753387	-0.61571	0.61571	6.41e-05
BmuPB021122	turquoise	-0.333175	0.333175	0.313038	-0.280299	-0.032739	0.047073	0.063031	0.0977574	0.84966	0.307967	0.307967	0.0676569	0.365802	0.365802	0.0282334	-0.277273	0.277273	0.101588
BmuPB000898	turquoise	-0.333139	0.333139	0.248564	-0.320041	0.0714764	0.0470985	0.143794	0.0570582	0.678688	0.208433	0.208433	0.222496	0.447847	0.447847	0.00616313	-0.4171	0.4171	0.0113799
BmuPB018144	turquoise	0.332189	0.332189	0.236194	-0.10653	-0.129664	0.0477704	0.165484	0.536322	0.45102	-0.198849	0.198849	0.244974	0.101346	0.101346	0.556444	0.656401	0.656401	1.38e-05
BmuPB003479	turquoise	0.331556	0.331556	-0.202136	-0.042473	0.244609	0.0482221	0.237101	0.805717	0.15049	0.244869	0.244869	0.150043	0.35749	0.35749	0.0323107	0.4876	0.4876	0.0025577
BmuPB014162	turquoise	0.32986	0.32986	-0.186408	-0.0813623	0.26777	0.0494501	0.276352	0.637121	0.114357	0.150567	0.150567	0.380743	0.396235	0.396235	0.0167409	0.417289	0.417289	0.011339
BmuPB009863	turquoise	-0.328345	0.328345	-0.264313	0.149864	0.11445	0.0505679	0.11929	0.382996	0.506272	0.51086	0.51086	0.00145381	0.0916337	0.0916337	0.595059	-0.595642	0.595642	0.000126812
BmuPB001323	turquoise	0.328218	0.328218	0.0090945	-0.24701	0.237916	0.050662	0.958017	0.146399	0.162332	-0.180993	0.180993	0.29079	-0.191547	0.191547	0.263087	0.242347	0.242347	0.154419
BmuPB013765	turquoise	-0.328218	0.328218	-0.311245	0.18738	0.123865	0.0506621	0.0646375	0.273811	0.471685	0.258213	0.258213	0.128381	-0.217769	0.217769	0.201998	-0.656192	0.656192	1.39e-05
BmuPB002886	turquoise	0.328051	0.328051	0.0401245	-0.09595	0.0558254	0.0507866	0.816271	0.577753	0.746404	-0.321041	0.321041	0.0562431	-0.155399	0.155399	0.365463	0.403524	0.403524	0.0146679
BmuPB019741	turquoise	0.327575	0.327575	0.020065	-0.248498	0.228433	0.0511438	0.907531	0.143905	0.180238	0.104824	0.104824	0.542903	0.599506	0.599506	0.000111602	0.503725	0.503725	0.0017362
BmuPB001329	turquoise	0.326996	0.326996	-0.20659	0.0627006	0.14389	0.0515799	0.226705	0.716392	0.402458	-0.347455	0.347455	0.037862	-0.292728	0.292728	0.0831729	0.0780552	0.0780552	0.650913
BmuPB019946	turquoise	0.326686	0.326686	0.0237283	-0.168439	0.144711	0.051815	0.890742	0.326096	0.39975	-0.0745289	0.0745289	0.665746	-0.232006	0.232006	0.173332	0.398251	0.398251	0.0161442
BmuPB019101	turquoise	-0.326343	0.326343	-0.208101	0.197169	0.0109316	0.0520755	0.223251	0.249065	0.949546	0.333284	0.333284	0.0469964	-0.0934343	0.0934343	0.587812	-0.604121	0.604121	9.56e-05
BmuPB001457	turquoise	0.324516	0.324516	-0.104557	0.209539	-0.104982	0.0534828	0.543938	0.219998	0.542293	-0.15269	0.15269	0.373982	-0.281891	0.281891	0.0957874	0.31477	0.31477	0.0615101
BmuPB001279	turquoise	0.323862	0.323862	0.197473	-0.207479	0.0100058	0.053994	0.248323	0.22467	0.953814	-0.106603	0.106603	0.53604	0.274875	0.274875	0.104702	0.542419	0.542419	0.00063195
BmuPB017704	turquoise	0.321656	0.321656	-0.302545	0.19442	0.108125	0.0557464	0.0728929	0.25586	0.5302	0.107892	0.107892	0.531092	0.181249	0.181249	0.290096	0.313593	0.313593	0.0625401
BmuPB013884	turquoise	0.32135	0.32135	-0.202078	0.237985	-0.0359077	0.0559933	0.237238	0.162205	0.8353	-0.12001	0.12001	0.485696	-0.0040901	0.0040901	0.981112	0.524141	0.524141	0.00103395
BmuPB009131	turquoise	0.321265	0.321265	-0.257045	0.050376	0.206669	0.0560622	0.130179	0.770459	0.226525	-0.198233	0.198233	0.246468	-0.174124	0.174124	0.309792	0.493752	0.493752	0.00221113
BmuPB017966	turquoise	0.320681	0.320681	-0.228948	0.0918595	0.137088	0.056535	0.179231	0.594148	0.42529	0.0389062	0.0389062	0.821758	-0.168835	0.168835	0.324945	0.389226	0.389226	0.0189604
BmuPB011939	turquoise	0.319803	0.319803	-0.109662	0.225859	-0.116198	0.0572533	0.524337	0.18533	0.499756	0.0506575	0.0506575	0.769211	-0.0473205	0.0473205	0.784042	0.431581	0.431581	0.00858375
BmuPB004429	turquoise	0.319625	0.319625	0.222693	-0.0821445	-0.140549	0.0573999	0.191734	0.633876	0.413586	-0.147222	0.147222	0.391535	-0.00814001	0.00814001	0.96242	0.662724	0.662724	1.06e-05
BmuPB018151	turquoise	0.318943	0.318943	-0.289313	-0.00619248	0.295505	0.0579639	0.0870016	0.971407	0.0801575	0.0825991	0.0825991	0.631993	-0.356608	0.356608	0.0327705	-0.0330477	0.0330477	0.848259
BmuPB006310	turquoise	0.318784	0.318784	0.285101	-0.256255	-0.0288463	0.0580956	0.0919081	0.131405	0.867367	-0.17119	0.17119	0.318141	-0.103615	0.103615	0.547591	0.330404	0.330404	0.0490538
BmuPB014679	turquoise	0.317242	0.317242	-0.019886	0.0280649	-0.00817891	0.0593888	0.908353	0.870929	0.96224	-0.221489	0.221489	0.19421	-0.132117	0.132117	0.442427	0.540537	0.540537	0.000665677
BmuPB020083	turquoise	-0.31634	0.31634	-0.128586	-0.0482946	0.176881	0.0601558	0.454822	0.779704	0.302074	0.239282	0.239282	0.159862	0.173852	0.173852	0.31056	-0.454777	0.454777	0.00532597
BmuPB019613	turquoise	0.315771	0.315771	0.321445	0.0265769	-0.348022	0.0606443	0.0559166	0.87772	0.0375294	-0.41787	0.41787	0.0112139	0.184245	0.184245	0.282063	0.805756	0.805756	3.06e-09
BmuPB012073	turquoise	0.315091	0.315091	-0.27766	0.140957	0.136704	0.0612308	0.101091	0.412217	0.426603	0.0992242	0.0992242	0.564779	0.181809	0.181809	0.288585	0.547261	0.547261	0.00055206
BmuPB008420	turquoise	0.315084	0.315084	-0.289052	-0.0686879	0.35774	0.0612371	0.0872998	0.690591	0.0321818	-0.204983	0.204983	0.230419	-0.381876	0.381876	0.0215465	-0.359737	0.359737	0.031164
BmuPB017351	turquoise	-0.315067	0.315067	0.213104	-0.284204	0.0710993	0.0612516	0.212069	0.0929801	0.680293	-0.0166903	0.0166903	0.923033	0.495833	0.495833	0.00210358	-0.0958239	0.0958239	0.578256
BmuPB012217	turquoise	0.314912	0.314912	-0.314145	0.280692	0.0334533	0.0613866	0.0620554	0.097269	0.846418	-0.190902	0.190902	0.264729	-0.114066	0.114066	0.507708	0.387564	0.387564	0.0195211
BmuPB017072	turquoise	-0.314571	0.314571	0.299681	-0.261955	-0.0377262	0.0616836	0.0757837	0.122746	0.827081	0.178139	0.178139	0.298592	-0.0182571	0.0182571	0.915832	-0.559809	0.559809	0.000385183
BmuPB003551	turquoise	-0.313115	0.313115	0.178705	-0.303037	0.124332	0.0629626	0.297035	0.0724047	0.470001	0.0304978	0.0304978	0.859847	0.019875	0.019875	0.908403	-0.574068	0.574068	0.000251378
BmuPB015850	turquoise	0.312825	0.312825	0.135303	-0.330263	0.19496	0.06322	0.431401	0.049156	0.254515	-0.065805	0.065805	0.702974	0.169284	0.169284	0.32364	0.343892	0.343892	0.0400108
BmuPB011379	turquoise	0.311351	0.311351	0.16988	-0.294624	0.124744	0.0645411	0.321915	0.0811049	0.468519	-0.119503	0.119503	0.487552	0.00450077	0.00450077	0.979216	0.441751	0.441751	0.00699073
BmuPB014823	turquoise	-0.308559	0.308559	-0.310689	0.00311795	0.307571	0.0671036	0.065142	0.985601	0.0680289	0.0931003	0.0931003	0.589154	-0.15246	0.15246	0.374711	-0.699893	0.699893	2.03e-06
BmuPB012685	turquoise	-0.307821	0.307821	-0.219529	-0.120657	0.340186	0.0677933	0.198286	0.483329	0.0423487	0.265471	0.265471	0.117621	0.0269116	0.0269116	0.876191	-0.533144	0.533144	0.000814118
BmuPB019437	turquoise	0.307332	0.307332	-0.160815	0.0348098	0.126005	0.0682544	0.348783	0.840269	0.464002	-0.0746216	0.0746216	0.665354	0.0951081	0.0951081	0.581111	0.401056	0.401056	0.0153442
BmuPB011268	turquoise	0.30451	0.30451	-0.0811016	-0.0770465	0.158148	0.0709598	0.638203	0.655143	0.356937	0.159366	0.159366	0.3532	-0.0128543	0.0128543	0.940686	0.185471	0.185471	0.278815
BmuPB015577	turquoise	0.304464	0.304464	0.361744	-0.0907847	-0.27096	0.0710046	0.0301676	0.59849	0.109943	-0.193582	0.193582	0.257954	0.247931	0.247931	0.144851	0.661342	0.661342	1.13e-05
BmuPB015164	turquoise	0.304204	0.304204	-0.154432	-0.0433374	0.19777	0.0712578	0.368491	0.801841	0.247598	-0.0826804	0.0826804	0.631656	-0.0685166	0.0685166	0.691324	0.283612	0.283612	0.0936918
BmuPB007020	turquoise	-0.303758	0.303758	-0.0835769	-0.0478157	0.131393	0.0716948	0.62795	0.781836	0.444954	0.14392	0.14392	0.402357	0.211183	0.211183	0.216318	-0.522326	0.522326	0.00108413
BmuPB004326	turquoise	0.3029	0.3029	-0.188901	0.369926	-0.181026	0.0725406	0.269865	0.0263735	0.290702	0.0195072	0.0195072	0.910092	-0.0148517	0.0148517	0.93149	0.637824	0.637824	2.86e-05
BmuPB004107	turquoise	0.30223	0.30223	0.192664	-0.276139	0.0834747	0.0732059	0.26026	0.103052	0.628373	-0.218019	0.218019	0.201468	-0.0677882	0.0677882	0.694447	0.43404	0.43404	0.00817258
BmuPB004536	turquoise	-0.299572	0.299572	-0.352565	0.221146	0.131419	0.0758954	0.0349461	0.194919	0.444863	0.313413	0.313413	0.0626991	-0.107219	0.107219	0.533673	-0.655038	0.655038	1.46e-05
BmuPB010194	turquoise	-0.298312	0.298312	0.19692	-0.260701	0.0637808	0.0771963	0.249676	0.124613	0.711714	0.226286	0.226286	0.184478	0.496119	0.496119	0.00208918	-0.285515	0.285515	0.0914163
BmuPB004106	turquoise	0.297532	0.297532	-0.0408615	-0.00363366	0.0444952	0.078011	0.812955	0.98322	0.796656	0.126144	0.126144	0.463505	0.0471633	0.0471633	0.784742	0.587618	0.587618	0.000164491
BmuPB011716	turquoise	0.2971	0.2971	0.0547676	-0.308705	0.253938	0.0784643	0.751056	0.066967	0.135052	-0.0333422	0.0333422	0.846922	-0.180265	0.180265	0.292769	0.262516	0.262516	0.121916
BmuPB003971	turquoise	0.293432	0.293432	0.273772	-0.337641	0.0638691	0.0824005	0.10616	0.0440173	0.711331	-0.00267869	0.00267869	0.987629	0.310394	0.310394	0.0654109	0.351137	0.351137	0.0357419
BmuPB013397	turquoise	0.291271	0.291271	0.301816	-0.267721	-0.0340955	0.0847904	0.0736202	0.114427	0.843506	-0.246923	0.246923	0.146545	0.180981	0.180981	0.290823	0.516284	0.516284	0.00126701
BmuPB011473	turquoise	0.289197	0.289197	-0.180368	0.100151	0.0802171	0.0871336	0.292488	0.561131	0.641883	-0.0959079	0.0959079	0.577921	-0.160617	0.160617	0.349382	0.38705	0.38705	0.0196976
BmuPB003822	turquoise	0.286283	0.286283	-0.213956	0.187601	0.0263546	0.0905105	0.210206	0.273234	0.878735	-0.110806	0.110806	0.519993	-0.116999	0.116999	0.496786	0.588272	0.588272	0.00016108
BmuPB021008	turquoise	0.285737	0.285737	0.156247	0.0212549	-0.177502	0.0911534	0.362819	0.902074	0.300351	-0.159988	0.159988	0.351297	-0.109368	0.109368	0.525456	0.655314	0.655314	1.44e-05
BmuPB012650	turquoise	0.285454	0.285454	0.0101739	-0.21319	0.203016	0.0914884	0.953039	0.211882	0.235022	0.051638	0.051638	0.764869	0.250717	0.250717	0.140243	0.354863	0.354863	0.0336953
BmuPB005737	turquoise	0.283996	0.283996	0.104503	0.0526678	-0.157171	0.0932294	0.544147	0.760316	0.359955	-0.0817143	0.0817143	0.635659	0.0913368	0.0913368	0.596258	0.679252	0.679252	5.24e-06
BmuPB005041	turquoise	0.281687	0.281687	-0.105858	0.169865	-0.0640067	0.0960387	0.538908	0.321957	0.710736	-0.0168296	0.0168296	0.922392	-0.259374	0.259374	0.126612	0.430034	0.430034	0.00885128
BmuPB007863	turquoise	-0.279741	0.279741	0.233957	-0.30563	0.0716732	0.0984556	0.169644	0.0698756	0.677851	0.314487	0.314487	0.0617561	0.5487	0.5487	0.000530117	-0.0732482	0.0732482	0.671165
BmuPB008204	turquoise	0.279317	0.279317	0.209582	-0.269777	0.0601949	0.0989878	0.2199	0.111565	0.727285	-0.295829	0.295829	0.0798114	-0.00916886	0.00916886	0.957674	0.541963	0.541963	0.000639992
BmuPB003854	turquoise	-0.277435	0.277435	0.174464	-0.305231	0.130767	0.101379	0.308834	0.0702601	0.447142	0.050347	0.050347	0.770588	0.247389	0.247389	0.14576	-0.271859	0.271859	0.108723
BmuPB002634	turquoise	0.273827	0.273827	0.0681845	0.183262	-0.251446	0.106086	0.692748	0.284683	0.139055	-0.093991	0.093991	0.58558	-0.00459632	0.00459632	0.978775	0.689019	0.689019	3.38e-06
BmuPB001448	turquoise	0.272474	0.272474	0.0649751	-0.250341	0.185366	0.107893	0.706553	0.140858	0.279092	0.140067	0.140067	0.415204	0.446305	0.446305	0.00636411	0.458608	0.458608	0.00490663
BmuPB002399	turquoise	-0.269942	0.269942	0.226735	-0.283692	0.0569568	0.111338	0.183586	0.093596	0.741439	-0.0374492	0.0374492	0.828332	0.223484	0.223484	0.190119	-0.467524	0.467524	0.00403965
BmuPB005578	turquoise	0.268403	0.268403	0.184941	-0.290414	0.105473	0.113471	0.280217	0.0857529	0.540395	-0.0468009	0.0468009	0.786358	-0.0796445	0.0796445	0.64427	0.251982	0.251982	0.138187
BmuPB009897	turquoise	0.266547	0.266547	-0.218397	0.0535814	0.164816	0.116085	0.200668	0.756283	0.336761	0.393168	0.393168	0.0176838	0.0379016	0.0379016	0.82629	0.243507	0.243507	0.152394
BmuPB005429	turquoise	-0.265376	0.265376	-0.0798149	-0.0426096	0.122425	0.117757	0.64356	0.805104	0.476895	-0.00936441	0.00936441	0.956772	0.183962	0.183962	0.282815	-0.362165	0.362165	0.0299624
BmuPB009270	turquoise	0.263914	0.263914	-0.209431	0.0705895	0.138842	0.11987	0.22024	0.682466	0.419337	0.353436	0.353436	0.0344675	0.0579761	0.0579761	0.736974	0.279945	0.279945	0.0982004
BmuPB006404	turquoise	-0.231703	0.231703	-0.262837	0.176716	0.0861212	0.173911	0.121444	0.302532	0.617483	-0.0045797	0.0045797	0.978852	0.152781	0.152781	0.373695	-0.276495	0.276495	0.102591
