# Supplementary material for: Methylome and transcriptome profiles in three yak tissues revealed that DNA methylation and the transcription factor ZGPAT co-regulate milk production
Source: BMC Genomics. 2020 Oct 20;21:731. doi: 10.1186/s12864-020-07151-3 (PMC7576800; doi:10.1186/s12864-020-07151-3)
Supplement: Supplementary file 6 — Additional file 6 Supplymentary Table 6. WGCNA analysis of tissue-related genes. [file 12864_2020_7151_MOESM6_ESM.xlsx]

## Sheet: Sheet1
Supplymentary table 6. WGCNA analysis of tissue-related genes
gene_ID	moduleColor	GS.age	GS.Lung	GS.Muscle	GS.Breast	p.GS.age	p.GS.Lung	p.GS.Muscle	p.GS.Breast	MM.blue	p.MM.blue	MM.green	p.MM.green	MM.red	p.MM.red	MM.pink	p.MM.pink	MM.turquoise	p.MM.turquoise	MM.black	p.MM.black	MM.yellow	p.MM.yellow	MM.grey	p.MM.grey	MM.brown	p.MM.brown
BmuPB011355	green	-0.00438598	-0.850662	0.507643	0.343019	0.979746	5.06065e-11	0.0015757	0.0405515	-0.916146	4.67721e-15	0.870421	5.31574e-12	-0.577299	0.000227579	-0.579189	0.000214618	0.565082	0.000329698	-0.548651	0.000530858	0.402516	0.0149408	-0.219608	0.198121	0.178948	0.296367
BmuPB004421	black	-0.0584519	0.678049	-0.61993	-0.0581185	0.734893	5.5288e-06	5.52269e-05	0.736351	0.63958	2.67482e-05	-0.743503	2.04659e-07	0.35052	0.0360902	0.451159	0.00574988	-0.672757	6.96187e-06	0.896808	1.36717e-13	-0.179602	0.294577	0.201535	0.238528	0.246262	0.147664
BmuPB008245	black	-0.103956	0.657558	-0.631377	-0.026181	0.546269	1.31633e-05	3.64227e-05	0.879527	0.635855	3.08078e-05	-0.719026	7.81144e-07	0.31833	0.0584742	0.409118	0.0132274	-0.687763	3.57702e-06	0.890332	3.65492e-13	-0.199402	0.243636	0.164595	0.337418	0.315667	0.0607334
BmuPB003592	black	-0.136433	0.641584	-0.710537	0.0689529	0.427527	2.47707e-05	1.20391e-06	0.689457	0.603133	9.8844e-05	-0.704926	1.58926e-06	0.313947	0.0622287	0.414174	0.01203	-0.757569	8.84189e-08	0.96327	5.42542e-21	-0.124568	0.469155	0.104378	0.544631	0.420684	0.0106246
BmuPB004476	black	-0.045817	0.636378	-0.622546	-0.0138319	0.790748	3.02062e-05	5.02889e-05	0.936185	0.562542	0.000355468	-0.694113	2.6666e-06	0.280439	0.0975836	0.386393	0.0199246	-0.667092	8.86493e-06	0.945806	3.52896e-18	-0.143326	0.404323	0.204006	0.232698	0.339127	0.0430364
BmuPB001513	black	-0.0129094	0.635192	-0.684908	0.0497156	0.940433	3.1586e-05	4.07239e-06	0.77339	0.637024	2.94776e-05	-0.673742	6.67175e-06	0.43349	0.0082631	0.392213	0.0179861	-0.73617	3.10408e-07	0.888859	4.53173e-13	-0.0689329	0.689542	0.117575	0.494651	0.294759	0.0809591
BmuPB004573	black	-0.0873876	0.622906	-0.593382	-0.0295237	0.6123	4.96409e-05	0.000136545	0.864281	0.531477	0.000851391	-0.690504	3.15391e-06	0.223422	0.190245	0.333053	0.047159	-0.637502	2.8948e-05	0.857369	2.44621e-11	-0.178961	0.296333	0.248133	0.144513	0.357534	0.0322881
BmuPB013577	black	-0.0565466	0.618722	-0.610116	-0.00860581	0.743238	5.76534e-05	7.79103e-05	0.960271	0.540857	0.000659832	-0.677682	5.61871e-06	0.248048	0.144655	0.372371	0.0253197	-0.652751	1.59833e-05	0.956361	9.63409e-20	-0.158501	0.355852	0.186342	0.276524	0.370952	0.0259271
BmuPB000380	black	-0.165949	0.610249	-0.732802	0.122553	0.333402	7.75536e-05	3.74156e-07	0.47643	0.642223	2.41687e-05	-0.646247	2.06737e-05	0.402115	0.0150507	0.364822	0.028691	-0.765579	5.34407e-08	0.865188	9.99063e-12	-0.0882571	0.608753	-0.012515	0.94225	0.343511	0.0402459
BmuPB012587	black	-0.0981285	0.604081	-0.508543	-0.0955376	0.569106	9.57331e-05	0.00154073	0.579397	0.542938	0.000622931	-0.753155	1.15741e-07	0.135275	0.431497	0.27835	0.100211	-0.560383	0.000378765	0.910249	1.41779e-14	-0.30703	0.0685394	0.22329	0.190515	0.292607	0.0833073
BmuPB006841	black	-0.116563	0.584368	-0.428587	-0.155781	0.4984	0.000182413	0.00910793	0.364272	0.55582	0.000432556	-0.772793	3.33811e-08	0.152298	0.375225	0.277912	0.10077	-0.485236	0.002703	0.889481	4.1402e-13	-0.350477	0.0361147	0.201879	0.23771	0.183812	0.283215
BmuPB006134	black	0.060376	0.584069	-0.463886	-0.120183	0.726496	0.000184147	0.0043759	0.485059	0.505409	0.00166551	-0.630696	3.7353e-05	0.273088	0.10707	0.306165	0.0693631	-0.520422	0.00113907	0.834671	2.50497e-10	-0.157413	0.359206	0.279533	0.0987164	0.197611	0.247984
BmuPB012774	black	-0.239097	0.582682	-0.543746	-0.0389357	0.160194	0.000192388	0.000609101	0.821626	0.574301	0.000249587	-0.751509	1.27791e-07	0.188244	0.271564	0.302014	0.0734223	-0.605044	9.26622e-05	0.897561	1.21431e-13	-0.282392	0.0951744	0.170978	0.318749	0.311975	0.0639795
BmuPB013161	black	-0.168627	0.576592	-0.367688	-0.208904	0.325548	0.00023261	0.0273702	0.221429	0.47651	0.00330336	-0.763949	5.93015e-08	0.0225074	0.896333	0.283047	0.0943764	-0.429223	0.00899444	0.828463	4.45576e-10	-0.393001	0.0177362	0.351521	0.0355265	0.230838	0.175569
BmuPB001109	black	-0.080609	0.575284	-0.53314	-0.0421444	0.640252	0.000242169	0.000814209	0.807191	0.49979	0.00191166	-0.663442	1.03306e-05	0.226788	0.18348	0.282345	0.0952313	-0.58652	0.00017036	0.915715	5.08518e-15	-0.161826	0.345721	0.242365	0.154388	0.323068	0.0546198
BmuPB003740	black	-0.0419677	0.569705	-0.651184	0.081479	0.807985	0.000287038	1.70151e-05	0.636636	0.538763	0.000698925	-0.660222	1.18032e-05	0.295449	0.0802175	0.417064	0.0113877	-0.706341	1.48262e-06	0.89989	8.36573e-14	-0.08442	0.624474	0.21206	0.21437	0.421318	0.0104954
BmuPB020374	black	-0.150608	0.55504	-0.736785	0.181746	0.38061	0.0004424	2.99897e-07	0.288756	0.499044	0.00194661	-0.552893	0.000470537	0.33366	0.0467332	0.36325	0.0294375	-0.781772	1.8135e-08	0.94338	7.29057e-18	0.0510539	0.767455	0.100259	0.560707	0.516038	0.00127499
BmuPB018204	black	-0.142228	0.547225	-0.515194	-0.0320315	0.407969	0.000552624	0.00130277	0.852873	0.505103	0.00167819	-0.742352	2.18677e-07	0.0935699	0.587268	0.321454	0.0559092	-0.577757	0.000224378	0.948373	1.57782e-18	-0.285699	0.0911991	0.239824	0.158889	0.372185	0.0253986
BmuPB008377	black	-0.130579	0.539033	-0.599327	0.0602932	0.447802	0.000693756	0.000112271	0.726856	0.5509	0.000498066	-0.708142	1.3565e-06	0.174079	0.309919	0.378911	0.0226697	-0.650299	1.76241e-05	0.947306	2.21565e-18	-0.237216	0.163607	0.0812732	0.63749	0.405813	0.0140633
BmuPB016735	black	-0.0370955	0.533331	-0.433026	-0.100305	0.82993	0.00081003	0.00834009	0.560524	0.360388	0.0308377	-0.658471	1.2682e-05	0.0306987	0.858933	0.196318	0.251155	-0.471119	0.00372957	0.900807	7.20659e-14	-0.213448	0.211315	0.320342	0.0568121	0.360564	0.0307504
BmuPB010073	black	0.0743963	-0.528185	0.520696	0.00748813	0.666306	0.000929451	0.00113099	0.965428	-0.477333	0.00324215	0.60437	9.48002e-05	-0.0878374	0.610464	-0.326901	0.0516521	0.546773	0.000559689	-0.815986	1.32689e-09	0.256374	0.131219	-0.157843	0.357879	-0.386819	0.0197771
BmuPB019524	black	-0.0793122	0.52468	-0.585974	0.0612944	0.645657	0.00101945	0.000173348	0.722499	0.429212	0.00899628	-0.612235	7.24018e-05	0.203451	0.233999	0.267619	0.11457	-0.635454	3.12766e-05	0.947627	2.00209e-18	-0.0660861	0.701763	0.245381	0.149166	0.421665	0.0104254
BmuPB012431	black	-0.24019	0.522367	-0.416513	-0.105854	0.158235	0.00108296	0.011508	0.538924	0.317852	0.0588748	-0.521815	0.00109863	0.0694565	0.687303	0.179223	0.295613	-0.458621	0.00490526	0.688117	3.51964e-06	-0.116835	0.49739	0.321434	0.0559251	0.320159	0.0569616
BmuPB002949	black	-0.0537811	0.520551	-0.518814	-0.0017371	0.755402	0.00113526	0.00118736	0.991978	0.434689	0.00806688	-0.644235	2.23591e-05	0.206667	0.226529	0.173181	0.31246	-0.581083	0.000202294	0.890495	3.56788e-13	-0.103574	0.54775	0.362054	0.0300163	0.337214	0.0443025
BmuPB002114	black	-0.106226	0.519231	-0.649616	0.130386	0.537493	0.00117468	1.81074e-05	0.448481	0.472129	0.00364631	-0.665799	9.36078e-06	0.167846	0.327828	0.292191	0.0837664	-0.706265	1.48824e-06	0.945397	3.99779e-18	-0.112955	0.511879	0.191098	0.26423	0.511012	0.00144827
BmuPB003155	black	-0.117029	0.517538	-0.53241	0.0148718	0.496671	0.00122697	0.000830356	0.931398	0.496679	0.0020612	-0.716778	8.77276e-07	0.127478	0.458752	0.231685	0.173946	-0.587744	0.000163826	0.935833	5.76924e-17	-0.260172	0.125407	0.157163	0.35998	0.374396	0.0244729
BmuPB014947	black	-0.126287	0.516299	-0.610315	0.0940151	0.462992	0.00126651	7.73787e-05	0.585483	0.414226	0.0120183	-0.588379	0.000160526	0.162465	0.343793	0.360086	0.0309886	-0.667815	8.59814e-06	0.8935	2.27691e-13	-0.0538041	0.755301	0.186126	0.277092	0.479317	0.00309872
BmuPB008821	black	-0.0097049	0.511866	-0.723411	0.211545	0.955202	0.00141744	6.20909e-07	0.215512	0.420541	0.0106539	-0.543019	0.000621529	0.24897	0.14312	0.343866	0.0400263	-0.760293	7.46658e-08	0.951952	4.78162e-19	0.0705417	0.682669	0.112687	0.512888	0.544211	0.000601271
BmuPB013417	black	-0.0956207	0.511203	-0.591252	0.0800485	0.579066	0.00144131	0.000146333	0.642586	0.422525	0.0102533	-0.640841	2.54886e-05	0.140878	0.41248	0.247591	0.145421	-0.635687	3.10032e-05	0.956805	8.12351e-20	-0.108656	0.528172	0.177508	0.300334	0.454515	0.00535566
BmuPB010826	black	0.00509418	0.507699	-0.328834	-0.178864	0.976477	0.00157351	0.0502044	0.296597	0.437439	0.00763207	-0.680983	4.85582e-06	0.0974001	0.571991	0.203921	0.232897	-0.379857	0.0223061	0.836525	2.09955e-10	-0.301467	0.0739705	0.317496	0.0591749	0.147798	0.389661
BmuPB021551	black	-0.246966	0.502861	-0.543904	0.0410434	0.146473	0.00177346	0.000606422	0.812138	0.517812	0.00121836	-0.679032	5.29434e-06	0.140909	0.412376	0.215061	0.207804	-0.595256	0.000128429	0.855206	3.10468e-11	-0.261916	0.122804	0.11054	0.521002	0.353319	0.0345314
BmuPB008918	black	-0.129395	0.494676	-0.611065	0.116388	0.451965	0.00216279	7.53989e-05	0.499048	0.457432	0.00503226	-0.655242	1.44601e-05	0.146589	0.393595	0.315455	0.060916	-0.665542	9.4621e-06	0.979859	2.25668e-25	-0.135393	0.431094	0.0914047	0.595983	0.485044	0.0027151
BmuPB006749	black	-0.0641318	0.490243	-0.685335	0.195092	0.710195	0.0024034	3.99444e-06	0.254186	0.411481	0.0126558	-0.560672	0.000375567	0.204283	0.23205	0.336477	0.0447978	-0.729136	4.57078e-07	0.975599	5.70219e-24	0.00725748	0.966492	0.147621	0.390236	0.578951	0.000216215
BmuPB011622	black	-0.0430408	0.488781	-0.607455	0.118674	0.80317	0.0024877	8.53621e-05	0.4906	0.464579	0.00430999	-0.61958	5.59214e-05	0.169929	0.321774	0.300849	0.0745944	-0.64742	1.97451e-05	0.947589	2.02585e-18	-0.129036	0.453231	0.128765	0.45419	0.452732	0.00556206
BmuPB009753	black	-0.19324	0.4846	-0.524567	0.039967	0.258812	0.00274325	0.00102245	0.81698	0.434953	0.00802428	-0.629022	3.97336e-05	0.108365	0.529284	0.332384	0.0476322	-0.582614	0.000192795	0.805203	3.19616e-09	-0.185049	0.27993	0.12011	0.485329	0.39686	0.016554
BmuPB006785	black	-0.106431	0.480615	-0.575092	0.0944763	0.536703	0.00300781	0.000243607	0.583637	0.434195	0.00814721	-0.607939	8.39594e-05	0.12798	0.456967	0.296212	0.0794038	-0.626574	4.34615e-05	0.945422	3.96774e-18	-0.147841	0.389524	0.150359	0.381406	0.484959	0.00272046
BmuPB016566	black	-0.139466	0.479448	-0.602017	0.122569	0.417228	0.00308942	0.000102621	0.47637	0.439326	0.0073455	-0.578793	0.00021728	0.163648	0.340242	0.311419	0.0644795	-0.640037	2.62852e-05	0.934452	8.19759e-17	-0.0900849	0.601323	0.0387345	0.822532	0.455029	0.00529743
BmuPB000545	black	-0.135153	0.47801	-0.64454	0.16653	0.431918	0.00319255	2.20962e-05	0.33169	0.36453	0.0288287	-0.578103	0.000221983	0.110458	0.521313	0.279825	0.0983497	-0.692146	2.92296e-06	0.953153	3.13841e-19	-0.0352341	0.838348	0.149394	0.384506	0.588637	0.000159202
BmuPB017985	black	-0.010914	0.466234	-0.723983	0.257749	0.949627	0.00415621	6.02384e-07	0.129092	0.4034	0.0147012	-0.435909	0.00787151	0.31315	0.0629322	0.266643	0.115949	-0.749469	1.44324e-07	0.927676	4.14077e-16	0.14709	0.391962	0.0520382	0.763099	0.53872	0.000699739
BmuPB005928	black	-0.0108594	0.463121	-0.480134	0.0170126	0.949879	0.00444958	0.00304126	0.921551	0.251156	0.139526	-0.489007	0.00247454	0.0244165	0.887594	0.233028	0.171393	-0.510829	0.00145493	0.748806	1.50106e-07	-0.0556875	0.747011	0.306835	0.0687241	0.480721	0.00300056
BmuPB013771	black	0.0300229	0.460906	-0.27936	-0.181547	0.862008	0.00466905	0.0989346	0.289292	0.304235	0.0712282	-0.492197	0.00229463	0.0253756	0.883208	0.165106	0.335897	-0.299953	0.0755049	0.52635	0.000975647	-0.217463	0.202648	0.371513	0.0256856	0.190122	0.266722
BmuPB019864	black	0.0104498	0.459871	-0.288077	-0.171794	0.951767	0.00477484	0.0884194	0.316412	0.362176	0.0299569	-0.601402	0.000104757	0.0777331	0.652262	0.104079	0.545791	-0.357749	0.032177	0.76194	6.73403e-08	-0.241907	0.155191	0.428301	0.00915943	0.17935	0.295266
BmuPB002017	black	-0.177179	0.455576	-0.453077	-0.00249905	0.301247	0.00523598	0.00552162	0.988459	0.319845	0.057219	-0.648938	1.85996e-05	-0.0677448	0.694633	0.234366	0.168878	-0.515653	0.00128759	0.809841	2.20464e-09	-0.228706	0.179703	0.261102	0.124013	0.470155	0.00381063
BmuPB013445	black	0.0204459	0.455399	-0.577239	0.12184	0.905784	0.00525583	0.000228007	0.479018	0.292753	0.0831454	-0.492132	0.00229818	0.11713	0.496298	0.14398	0.402161	-0.607838	8.42523e-05	0.922663	1.24392e-15	0.0304607	0.860015	0.284323	0.0928375	0.534649	0.000781727
BmuPB001006	black	-0.0790686	-0.453252	0.551952	-0.0986997	0.646674	0.00550121	0.000483366	0.566848	-0.42647	0.0094948	0.557214	0.000415444	-0.137284	0.424624	-0.29597	0.0796615	0.570775	0.000277893	-0.785814	1.36509e-08	0.122946	0.475006	-0.282909	0.0945446	-0.394868	0.0171556
BmuPB000508	black	-0.0442224	0.452502	-0.505441	0.0529394	0.797877	0.00558925	0.00166421	0.759116	0.359711	0.0311769	-0.621025	5.31086e-05	0.0557595	0.746694	0.216994	0.203648	-0.559408	0.000389734	0.960669	1.70154e-20	-0.145825	0.396091	0.226732	0.183591	0.443052	0.00680657
BmuPB020831	black	0.246618	-0.450527	0.30294	0.147586	0.147061	0.00582688	0.0725005	0.390349	-0.310158	0.0656265	0.557498	0.000412025	0.00976511	0.954924	-0.25532	0.132868	0.340806	0.0419503	-0.613581	6.90881e-05	0.233421	0.170652	-0.330328	0.0491084	-0.239064	0.160254
BmuPB005732	black	-0.0897147	0.447346	-0.666339	0.218993	0.602825	0.0062278	9.15064e-06	0.199412	0.421703	0.0104177	-0.624542	4.67928e-05	0.130292	0.448809	0.310035	0.0657388	-0.727435	5.01019e-07	0.939956	1.92658e-17	-0.0785803	0.648715	0.10495	0.542415	0.579832	0.000210362
BmuPB002714	black	0.0180054	0.447275	-0.585306	0.138031	0.916988	0.00623697	0.000177066	0.422084	0.391474	0.0182233	-0.488386	0.00251092	0.200802	0.240276	0.297695	0.0778405	-0.609403	7.98462e-05	0.864145	1.12939e-11	-0.0251019	0.884459	-0.030879	0.858112	0.449871	0.00590767
BmuPB001222	black	-0.189758	0.436504	-0.37492	-0.0615835	0.267658	0.00777767	0.0242577	0.721242	0.371928	0.0255079	-0.601822	0.000103294	0.148733	0.386636	0.209492	0.220104	-0.442656	0.00686211	0.71048	1.20736e-06	-0.1635	0.340685	0.367261	0.0275636	0.233056	0.17134
BmuPB008250	black	-0.174706	0.435979	-0.366804	-0.0691757	0.308154	0.00786035	0.0277722	0.688503	0.411599	0.0126277	-0.732462	3.81221e-07	-0.0250903	0.884512	0.205698	0.228763	-0.434866	0.00803834	0.79972	4.89575e-09	-0.368738	0.0268989	0.277313	0.101536	0.294055	0.0817219
BmuPB014160	black	0.0932718	0.435294	-0.465035	0.0297406	0.588465	0.00796945	0.00426715	0.863293	0.278731	0.0997277	-0.530395	0.000876364	0.0427757	0.804359	0.196846	0.249856	-0.512152	0.00140724	0.903126	4.90952e-14	-0.0635987	0.712501	0.368908	0.0268229	0.448155	0.00612361
BmuPB021505	black	-0.17248	0.428164	-0.572871	0.144707	0.314454	0.00918421	0.000260741	0.399761	0.302276	0.0731605	-0.562655	0.000354277	0.00916041	0.957713	0.246615	0.147065	-0.617437	6.03382e-05	0.9474	2.15096e-18	-0.0732786	0.671036	0.143104	0.405059	0.592391	0.000141025
BmuPB005343	black	-0.0681751	0.426637	-0.641795	0.215159	0.692788	0.00946395	2.45704e-05	0.207592	0.360202	0.0309307	-0.531803	0.000843989	0.130871	0.44678	0.27983	0.0983443	-0.684617	4.12617e-06	0.985645	7.4568e-28	-0.00614286	0.971636	0.116057	0.500278	0.588388	0.000160479
BmuPB009034	black	0.0221826	0.424499	-0.427332	0.0028329	0.897821	0.00986769	0.00933574	0.986917	0.27116	0.10967	-0.406967	0.0137666	0.214837	0.208289	0.143757	0.402897	-0.458445	0.00492392	0.704995	1.58387e-06	0.0661744	0.701383	0.37025	0.0262318	0.290516	0.0856381
BmuPB015797	black	-0.107547	0.423526	-0.518546	0.09502	0.532414	0.0100562	0.00119558	0.581463	0.424733	0.00982277	-0.576522	0.000233113	0.100607	0.55934	0.247541	0.145505	-0.544522	0.000596076	0.869474	5.97089e-12	-0.189612	0.268032	0.0355486	0.836924	0.372016	0.0254702
BmuPB007764	black	0.0420619	0.423093	-0.327181	-0.0959114	0.807562	0.0101411	0.0514397	0.577907	0.223938	0.189197	-0.531642	0.000847636	-0.132882	0.439766	0.252654	0.137104	-0.362245	0.0299232	0.768006	4.5702e-08	-0.226611	0.183832	0.27937	0.0989213	0.371487	0.0256967
BmuPB015764	black	-0.0938943	0.416124	-0.367148	-0.0489765	0.585967	0.0115934	0.0276151	0.776672	0.387833	0.0194296	-0.597417	0.000119606	-0.0250694	0.884608	0.273503	0.106517	-0.398091	0.0161909	0.734504	3.40563e-07	-0.324249	0.0536909	0.339848	0.0425674	0.292082	0.0838877
BmuPB011896	black	-0.118423	0.415843	-0.727555	0.311712	0.491523	0.0116556	4.97807e-07	0.0642155	0.363708	0.0292188	-0.477453	0.00323332	0.185487	0.278775	0.312264	0.0637208	-0.764252	5.81679e-08	0.968221	4.80596e-22	0.0857504	0.619004	0.00655976	0.969712	0.646692	2.03171e-05
BmuPB017549	black	-0.161996	0.399218	-0.680925	0.281707	0.345206	0.0158644	4.86827e-06	0.0960142	0.356081	0.0330477	-0.525374	0.00100102	0.087003	0.613873	0.316289	0.0601998	-0.722537	6.50219e-07	0.945684	3.66362e-18	-0.0194753	0.910238	-0.0115843	0.946538	0.664265	9.98167e-06
BmuPB014811	black	-0.0153924	0.398656	-0.357526	-0.0411293	0.929002	0.0160267	0.0322921	0.811751	0.326881	0.0516667	-0.597894	0.000117737	0.0297104	0.863431	0.263974	0.119783	-0.416803	0.0114446	0.827609	4.81437e-10	-0.204795	0.230856	0.298762	0.0767299	0.28088	0.0970353
BmuPB000307	black	0.0142738	0.391995	-0.374292	-0.017703	0.93415	0.018056	0.0245161	0.918378	0.312882	0.0631695	-0.473654	0.00352357	0.104904	0.542596	0.148594	0.387086	-0.416487	0.0115136	0.682604	4.51694e-06	-0.0991623	0.565023	0.15585	0.364057	0.245925	0.148237
BmuPB012513	black	0.0574073	0.391808	-0.530845	0.139037	0.739465	0.0181158	0.000865907	0.418676	0.188503	0.270894	-0.373722	0.0247519	0.0753749	0.662176	0.0506637	0.769184	-0.560604	0.000376324	0.836116	2.18336e-10	0.0992607	0.564634	0.356749	0.0326966	0.569125	0.000292103
BmuPB007071	black	-0.0108601	-0.386486	0.459537	-0.0730511	0.949876	0.0198922	0.00480934	0.672	-0.354806	0.0337259	0.672265	7.11104e-06	-0.00156782	0.992759	-0.194388	0.255938	0.532595	0.000826223	-0.87159	4.59929e-12	0.223682	0.189718	-0.35866	0.0317096	-0.433228	0.00830653
BmuPB018437	black	-0.136734	0.380277	-0.429757	0.0494804	0.426499	0.0221466	0.00889993	0.774433	0.329416	0.0497754	-0.675648	6.14174e-06	-0.02757	0.873187	0.209813	0.219382	-0.497119	0.00203943	0.895725	1.61867e-13	-0.22832	0.180459	0.277234	0.101638	0.432348	0.00845356
BmuPB004487	black	-0.0338921	0.377582	-0.525126	0.147544	0.844429	0.0231887	0.00100758	0.390486	0.277574	0.101201	-0.55007	0.000509957	0.0174852	0.919379	0.136722	0.426539	-0.577048	0.000229356	0.950802	7.08587e-19	-0.0781355	0.650577	0.200232	0.241641	0.55675	0.000421073
BmuPB007254	black	-0.163941	0.376223	-0.591766	0.215543	0.339367	0.0237295	0.000143914	0.206762	0.328803	0.0502277	-0.420652	0.0106312	0.218981	0.199436	0.243401	0.152578	-0.639226	2.7112e-05	0.887692	5.36253e-13	0.0919558	0.59376	0.0642841	0.709537	0.508172	0.00155504
BmuPB020111	black	0.00385243	0.375193	-0.664384	0.289191	0.98221	0.0241462	9.93243e-06	0.087141	0.278427	0.100113	-0.377955	0.0230419	0.246193	0.147782	0.210082	0.218776	-0.700546	1.96528e-06	0.908141	2.06888e-14	0.21576	0.206295	0.113983	0.508019	0.57455	0.000247695
BmuPB016650	black	-0.0977983	0.372242	-0.568876	0.196634	0.570412	0.0253741	0.0002943	0.250379	0.267194	0.115169	-0.530898	0.000864686	0.0387723	0.822362	0.15854	0.355732	-0.617448	6.03143e-05	0.947542	2.05651e-18	-0.0109435	0.949491	0.167657	0.328379	0.601182	0.000105533
BmuPB011626	black	-0.200918	0.37064	-0.643565	0.272924	0.239997	0.026062	2.29483e-05	0.10729	0.24074	0.157256	-0.434458	0.0081044	0.0556991	0.74696	0.321345	0.0559973	-0.684901	4.07368e-06	0.88285	1.05739e-12	0.0937214	0.58666	0.0789778	0.647053	0.6993	2.08618e-06
BmuPB004839	black	0.0516714	-0.370535	0.621768	-0.251234	0.764721	0.0261079	5.17132e-05	0.1394	-0.346877	0.0382042	0.573958	0.000252229	-0.0866282	0.615406	-0.256851	0.130479	0.682907	4.45605e-06	-0.887926	5.18526e-13	0.0557924	0.74655	-0.0560414	0.745456	-0.595624	0.000126886
BmuPB008472	black	-0.247382	0.368598	-0.626692	0.258094	0.145772	0.0269612	4.32741e-05	0.128563	0.350099	0.0363293	-0.50439	0.001708	0.117316	0.495612	0.243714	0.152036	-0.669244	8.09217e-06	0.930257	2.27781e-16	-0.00844605	0.961008	-0.0949377	0.581792	0.558251	0.000403101
BmuPB007044	black	-0.0442343	0.36699	-0.766399	0.399409	0.797824	0.0276872	5.07002e-08	0.0158097	0.307935	0.0676867	-0.369527	0.0265492	0.234131	0.169317	0.30004	0.075416	-0.792698	8.29672e-09	0.929961	2.44195e-16	0.208541	0.222252	-0.0692602	0.688142	0.707083	1.42945e-06
BmuPB004391	black	-0.0848209	0.355354	-0.639718	0.284364	0.622824	0.0334331	2.66081e-05	0.092788	0.249682	0.141942	-0.445103	0.00652459	0.0572319	0.740233	0.277091	0.101821	-0.668771	8.25635e-06	0.947788	1.90241e-18	0.0666116	0.699501	0.081113	0.638156	0.675676	6.13423e-06
BmuPB007380	black	-0.0894101	0.355233	-0.580283	0.22505	0.604062	0.0334976	0.000207421	0.186952	0.226098	0.184854	-0.404661	0.0143649	0.0336946	0.845324	0.299666	0.0757992	-0.610882	7.58774e-05	0.816667	1.25279e-09	0.0515049	0.765458	0.0946063	0.583116	0.633683	3.34241e-05
BmuPB002684	black	-0.140482	0.34685	-0.424235	0.0773848	0.41381	0.0382204	0.00991854	0.653723	0.19948	0.24345	-0.369258	0.0266677	0.0535156	0.756573	0.104375	0.544642	-0.446691	0.00631323	0.736816	2.99379e-07	-5.96183e-05	0.999725	0.0420035	0.807824	0.422099	0.0103382
BmuPB015576	black	-0.246995	0.342755	-0.490114	0.147358	0.146423	0.0407162	0.00241076	0.39109	0.298769	0.0767229	-0.461419	0.00461745	0.0528377	0.759565	0.141804	0.409384	-0.530372	0.000876909	0.766299	5.10268e-08	-0.0778437	0.651799	-0.097398	0.571999	0.46629	0.00415105
BmuPB008697	black	-0.0924636	0.332833	-0.59766	0.264827	0.591714	0.0473143	0.000118651	0.118547	0.199475	0.243461	-0.364912	0.0286489	0.167912	0.327636	0.124561	0.469177	-0.632113	3.54403e-05	0.86083	1.65677e-11	0.202694	0.23578	0.0824911	0.63244	0.554394	0.000450705
BmuPB009111	black	-0.191954	0.332692	-0.729377	0.396684	0.262056	0.0474137	4.51159e-07	0.0166062	0.254268	0.134528	-0.413815	0.012112	0.118778	0.490217	0.198763	0.245183	-0.765117	5.50467e-08	0.931762	1.5904e-16	0.16446	0.337819	0.0506325	0.769322	0.741617	2.28102e-07
BmuPB015666	black	-0.190536	0.33106	-0.675311	0.344251	0.265662	0.0485786	6.23253e-06	0.0397897	0.25954	0.126361	-0.41314	0.012267	0.107794	0.531469	0.24384	0.151817	-0.724454	5.87519e-07	0.891444	3.10069e-13	0.120498	0.483909	0.097049	0.573383	0.706271	1.48779e-06
BmuPB003594	black	0.0336445	0.328351	-0.721119	0.392768	0.845551	0.0505634	7.00451e-07	0.0178097	0.245624	0.148749	-0.38062	0.0220167	0.164473	0.337779	0.211474	0.215671	-0.755157	1.02505e-07	0.918225	3.10245e-15	0.199957	0.242301	0.0520391	0.763095	0.728487	4.73415e-07
BmuPB005352	black	-0.106315	0.324222	-0.694614	0.370392	0.53715	0.0537125	2.60476e-06	0.0261698	0.162372	0.344072	-0.332273	0.0477108	0.12296	0.474955	0.116907	0.497123	-0.715381	9.42364e-07	0.880438	1.4668e-12	0.264751	0.118656	0.156616	0.361675	0.722051	6.67026e-07
BmuPB016176	black	-0.0985275	0.3237	-0.628373	0.304673	0.567528	0.0541213	4.06917e-05	0.0708007	0.155887	0.363941	-0.351831	0.0353533	0.100725	0.558876	0.155681	0.364583	-0.668579	8.32419e-06	0.872674	4.01708e-12	0.2233	0.190495	0.148101	0.388679	0.688181	3.50933e-06
BmuPB009766	black	-0.111707	0.321744	-0.701264	0.37952	0.516582	0.0556757	1.89848e-06	0.022435	0.26026	0.125275	-0.42379	0.0100048	0.0793442	0.645523	0.236521	0.164882	-0.738111	2.78367e-07	0.930099	2.36395e-16	0.101636	0.555306	-0.00452334	0.979112	0.732587	3.78608e-07
BmuPB011288	black	-0.0211032	0.314137	-0.624657	0.31052	0.902769	0.0620623	4.65984e-05	0.0652961	0.225218	0.186614	-0.385362	0.0202856	0.127065	0.460219	0.172058	0.315658	-0.662472	1.07552e-05	0.938169	3.12799e-17	0.146377	0.394286	0.0752795	0.662578	0.65086	1.72359e-05
BmuPB003683	black	-0.00959749	0.313083	-0.432706	0.119623	0.955697	0.0629909	0.0083934	0.487112	0.295168	0.0805189	-0.48757	0.00255951	0.0142508	0.934256	0.374795	0.0243091	-0.472726	0.00359777	0.739557	2.56505e-07	-0.134157	0.43535	0.19965	0.243039	0.371035	0.0258911
BmuPB010539	black	-0.203297	0.309868	-0.42701	0.117142	0.234361	0.0658922	0.00939492	0.496256	0.277984	0.100677	-0.602632	0.000100522	-0.0842745	0.625074	0.185636	0.278382	-0.487765	0.00254784	0.905047	3.54602e-14	-0.206113	0.227805	0.132737	0.440269	0.498732	0.0019614
BmuPB004783	black	-0.191253	0.301304	-0.603162	0.301858	0.263835	0.074135	9.87468e-05	0.073578	0.234502	0.168624	-0.478224	0.00317702	-0.0122283	0.94357	0.251567	0.138858	-0.645381	2.13843e-05	0.957232	6.88388e-20	0.0111179	0.948688	0.0350742	0.839072	0.687284	3.65602e-06
BmuPB012512	black	-0.0913414	0.299234	-0.583027	0.283793	0.596239	0.0762423	0.000190306	0.0934745	0.21587	0.206057	-0.46485	0.00428452	-0.00824376	0.961941	0.149034	0.385666	-0.620678	5.37726e-05	0.9487	1.41973e-18	0.00534122	0.975336	0.111384	0.517805	0.686964	3.70973e-06
BmuPB008549	black	0.00187317	0.280069	-0.573005	0.292936	0.991349	0.0980451	0.000259681	0.0829448	0.219031	0.199331	-0.366166	0.028065	0.0521894	0.76243	0.223522	0.190043	-0.595718	0.000126494	0.826415	5.3611e-10	0.0441881	0.798031	0.0190639	0.912127	0.630104	3.81799e-05
BmuPB009114	black	-0.141413	0.278964	-0.538984	0.260019	0.410691	0.0994329	0.000694698	0.125637	0.176489	0.303164	-0.446264	0.00636954	-0.0272148	0.874807	0.162224	0.344519	-0.594258	0.000132698	0.9162	4.62825e-15	0.0258817	0.880895	0.13918	0.418193	0.669673	7.94555e-06
BmuPB010468	black	-0.173742	0.27854	-0.602922	0.324382	0.31087	0.0999707	9.95477e-05	0.0535871	0.268086	0.113915	-0.509793	0.00149327	-0.0378582	0.826486	0.190697	0.265253	-0.649962	1.78612e-05	0.89882	9.93951e-14	-0.0711689	0.679997	-0.00924826	0.957308	0.690593	3.141e-06
BmuPB011289	black	0.0166913	0.274648	-0.598043	0.323395	0.923028	0.105001	0.000117155	0.0543609	0.0969169	0.573908	-0.248025	0.144693	0.0665646	0.699703	0.0502634	0.770959	-0.616683	6.19664e-05	0.875604	2.76822e-12	0.246046	0.148032	0.0575762	0.738725	0.699057	2.11058e-06
BmuPB007667	black	0.0969834	-0.26772	0.544914	-0.277194	0.573644	0.114428	0.0005896	0.101689	-0.22326	0.190575	0.485528	0.00268467	-0.00797387	0.963186	-0.219792	0.197735	0.605831	9.02184e-05	-0.849796	5.54463e-11	-0.0136546	0.937001	-0.149249	0.384971	-0.589876	0.000152984
BmuPB019278	black	-0.087812	0.258025	-0.492274	0.23425	0.610568	0.128669	0.00229041	0.169096	0.238439	0.161382	-0.363455	0.0293395	0.0449772	0.7945	0.182412	0.286961	-0.505225	0.00167314	0.748192	1.55652e-07	-0.00185228	0.991446	-0.1942	0.256406	0.463378	0.00442469
BmuPB000524	black	-0.165779	0.253606	-0.636139	0.382534	0.333906	0.13558	3.0479e-05	0.0213038	0.190271	0.266341	-0.378206	0.0229437	0.00991032	0.954255	0.195618	0.252884	-0.662929	1.0553e-05	0.889325	4.23501e-13	0.106422	0.536736	0.016697	0.923002	0.731185	4.08863e-07
BmuPB013371	black	-0.181065	0.246613	-0.64605	0.399437	0.290595	0.147069	2.08337e-05	0.0158018	0.207974	0.22354	-0.360809	0.0306286	0.0536079	0.756166	0.185832	0.277866	-0.680208	5.0259e-06	0.864609	1.06956e-11	0.121069	0.481825	-0.0754766	0.661747	0.711291	1.15927e-06
BmuPB009784	black	-0.116861	-0.242972	0.676666	-0.433695	0.497296	0.153326	5.87456e-06	0.00822932	-0.180521	0.292071	0.353052	0.0346777	-0.0917334	0.594657	-0.240702	0.157323	0.723886	6.05509e-07	-0.841432	1.30151e-10	-0.198784	0.245131	-0.0495592	0.774084	-0.746237	1.74591e-07
BmuPB012624	black	-0.287287	0.239753	-0.448114	0.208361	0.089336	0.159016	0.00612894	0.222661	0.129191	0.452684	-0.327311	0.0513422	-0.0578662	0.737455	0.217383	0.202819	-0.483354	0.00282375	0.773395	3.20714e-08	0.0247083	0.886259	-0.0664166	0.70034	0.585144	0.00017798
BmuPB015604	black	-0.122896	0.227062	-0.422273	0.195211	0.475187	0.182938	0.0103036	0.253892	0.146563	0.393681	-0.460351	0.00472552	-0.170136	0.321175	0.143057	0.405216	-0.457898	0.0049821	0.845425	8.71409e-11	-0.136627	0.426866	0.0770725	0.655033	0.629121	3.95888e-05
BmuPB008833	black	0.07318	-0.222653	0.492313	-0.26966	0.671454	0.191816	0.00228831	0.111727	-0.181577	0.28921	0.428108	0.0091943	0.00768055	0.96454	-0.056622	0.742908	0.537059	0.000732225	-0.827093	5.04411e-10	-0.0142856	0.934096	-0.203739	0.233322	-0.557795	0.000408487
BmuPB003267	black	-0.0551719	0.216282	-0.584401	0.368119	0.749278	0.205173	0.000182225	0.0271758	0.12679	0.461201	-0.304025	0.071433	0.0753371	0.662335	0.0980574	0.569387	-0.626308	4.3885e-05	0.856224	2.77648e-11	0.212976	0.212352	0.159993	0.351282	0.66701	8.89538e-06
BmuPB003241	black	-0.112159	0.211312	-0.43604	0.224728	0.514875	0.21603	0.00785071	0.1876	0.278487	0.100038	-0.483401	0.00282062	-0.00955749	0.955882	0.177837	0.299426	-0.479513	0.0030848	0.713071	1.05977e-06	-0.166315	0.332323	-0.0402698	0.815617	0.41392	0.0120879
BmuPB012386	black	-0.170943	0.209545	-0.669344	0.459798	0.318852	0.219983	8.05795e-06	0.00478232	0.199039	0.244514	-0.361366	0.0303534	0.0236295	0.891195	0.165259	0.335445	-0.698267	2.19164e-06	0.891896	2.89893e-13	0.103411	0.548384	-0.111898	0.515861	0.781928	1.79387e-08
BmuPB001527	black	0.045083	0.204602	-0.629394	0.424792	0.794028	0.231307	3.91923e-05	0.00981139	0.07018	0.684213	-0.204473	0.231606	0.0536927	0.755792	0.0262084	0.879402	-0.64124	2.51012e-05	0.819265	1.00418e-09	0.286353	0.0904279	0.0453066	0.793028	0.749668	1.42626e-07
BmuPB021371	black	-0.0984761	0.195078	-0.433694	0.238616	0.567731	0.254221	0.00822939	0.161062	0.0965781	0.575254	-0.469363	0.00387833	-0.220753	0.195732	0.0633274	0.713676	-0.482014	0.00291255	0.856723	2.62771e-11	-0.105206	0.541426	0.141928	0.408969	0.672698	6.9794e-06
BmuPB008679	black	-0.0436212	0.133514	-0.486418	0.352904	0.800569	0.437573	0.00262947	0.0347591	0.0526059	0.760589	-0.32464	0.053386	-0.13359	0.43731	0.104023	0.546007	-0.512299	0.00140203	0.872904	3.90263e-12	0.0729581	0.672395	0.0200809	0.907459	0.680074	5.05579e-06
BmuPB011291	black	0.0897184	0.129358	-0.4723	0.342941	0.60281	0.452096	0.00363236	0.0406001	0.0329793	0.848569	-0.152157	0.375672	0.0500387	0.771955	0.0168083	0.92249	-0.487984	0.00253474	0.758395	8.40199e-08	0.243027	0.15323	0.0823098	0.633191	0.612053	7.28596e-05
BmuPB007079	black	-0.157535	0.125988	-0.429522	0.303534	0.358827	0.46406	0.00894134	0.0719148	0.0475501	0.783019	-0.367501	0.0274545	-0.213922	0.21028	0.0437059	0.80019	-0.461781	0.00458132	0.879139	1.74434e-12	-0.0283983	0.869409	0.00316063	0.985404	0.678931	5.31808e-06
BmuPB010478	blue	0.00660738	-0.843006	0.617294	0.225711	0.969492	1.11268e-10	6.06432e-05	0.185626	-0.88557	7.24803e-13	0.74946	1.44394e-07	-0.707707	1.38605e-06	-0.573398	0.000256585	0.671463	7.36032e-06	-0.559119	0.000393035	0.181201	0.290228	-0.195269	0.253748	0.110885	0.51969
BmuPB015922	green	0.0627034	-0.831887	0.598846	0.233041	0.71638	3.25241e-10	0.000114078	0.171368	-0.865844	9.24411e-12	0.828539	4.42517e-10	-0.597667	0.000118624	-0.558622	0.000398774	0.663352	1.03692e-05	-0.609787	7.87985e-05	0.266615	0.115988	-0.187391	0.273782	0.049843	0.772824
BmuPB005873	blue	-0.00809888	-0.828719	0.716334	0.112385	0.96261	4.35338e-10	8.97523e-07	0.514024	-0.860374	1.74498e-11	0.65695	1.34927e-05	-0.759938	7.63407e-08	-0.625648	4.49519e-05	0.764805	5.61546e-08	-0.577091	0.000229049	0.0528842	0.75936	-0.127032	0.460339	-0.0149564	0.931009
BmuPB007483	blue	0.149442	-0.828211	0.422057	0.406155	0.384352	4.55879e-10	0.0103467	0.0139748	-0.91553	5.27097e-15	0.716018	9.12138e-07	-0.661478	1.12072e-05	-0.593339	0.000136739	0.467103	0.00407739	-0.343902	0.0400044	0.34217	0.0410836	-0.0929198	0.589879	0.364187	0.0289907
BmuPB006874	blue	0.177493	-0.816699	0.597909	0.218791	0.300376	1.2494e-09	0.000117678	0.199838	-0.89031	3.66657e-13	0.755086	1.02949e-07	-0.661352	1.1266e-05	-0.603735	9.68578e-05	0.660756	1.15464e-05	-0.496471	0.00207157	0.251796	0.138488	-0.0699651	0.68513	0.0814742	0.636656
BmuPB015816	blue	0.00874501	-0.816602	0.677892	0.138709	0.959629	1.25977e-09	5.567e-06	0.419784	-0.862857	1.31232e-11	0.628743	4.01432e-05	-0.723275	6.25399e-07	-0.58925	0.000156097	0.723727	6.1063e-07	-0.617949	5.92541e-05	0.115547	0.502175	-0.0497106	0.773411	-0.0134142	0.938108
BmuPB000343	blue	-0.0463649	-0.815723	0.689552	0.12617	0.788302	1.35658e-09	3.29531e-06	0.46341	-0.915614	5.18612e-15	0.656955	1.34903e-05	-0.771477	3.6419e-08	-0.628142	4.10389e-05	0.720099	7.38753e-07	-0.520666	0.0011319	0.142696	0.406415	-0.0233172	0.892625	0.058374	0.735234
BmuPB020684	blue	0.17047	-0.813344	0.407308	0.406036	0.320211	1.65437e-09	0.0136798	0.0140054	-0.795534	6.72107e-09	0.778588	2.25872e-08	-0.467302	0.00405949	-0.514327	0.0013318	0.456972	0.0050821	-0.536389	0.000745695	0.361466	0.0303042	-0.284649	0.092447	0.197273	0.248812
BmuPB002223	blue	0.0444307	-0.810631	0.642855	0.167775	0.796945	2.06759e-09	2.35866e-05	0.328034	-0.863668	1.19417e-11	0.653723	1.53726e-05	-0.657011	1.34594e-05	-0.608305	8.29159e-05	0.676422	5.93781e-06	-0.471833	0.00367051	0.19356	0.258007	-0.00731207	0.96624	0.0404146	0.814965
BmuPB018149	blue	0.140022	-0.809987	0.631238	0.178748	0.415355	2.17884e-09	3.661e-05	0.296916	-0.871387	4.71708e-12	0.723619	6.14123e-07	-0.566437	0.000316639	-0.629715	3.87318e-05	0.653891	1.52688e-05	-0.572231	0.000265881	0.264364	0.119216	-0.0938012	0.58634	0.0215761	0.900601
BmuPB002911	blue	0.0127977	-0.806729	0.580727	0.226001	0.940948	2.8317e-09	0.000204558	0.185046	-0.857834	2.3229e-11	0.754219	1.08523e-07	-0.571036	0.000275705	-0.502036	0.0018097	0.627641	4.17982e-05	-0.658745	1.25402e-05	0.28891	0.0874619	-0.134453	0.434327	0.0268278	0.876574
BmuPB001994	blue	-0.110598	-0.805612	0.489742	0.31587	0.520781	3.09425e-09	0.002432	0.0605587	-0.865538	9.58625e-12	0.81262	1.75646e-09	-0.554995	0.000442964	-0.540598	0.000664569	0.554041	0.000455294	-0.543908	0.000606355	0.372642	0.0252047	-0.256431	0.13113	0.148327	0.387948
BmuPB005628	blue	-0.0968389	-0.804891	0.580121	0.224771	0.574217	3.27565e-09	0.000208472	0.187515	-0.849045	5.99807e-11	0.501167	0.00184857	-0.754928	1.03946e-07	-0.559336	0.000390545	0.553072	0.000468125	-0.301566	0.0738714	0.107226	0.533645	-0.00289566	0.986627	0.224384	0.188295
BmuPB020630	green	0.0224758	-0.804382	0.365116	0.439266	0.896478	3.40979e-09	0.0285532	0.00735453	-0.81829	1.09154e-09	0.94492	4.61695e-18	-0.387779	0.019448	-0.497213	0.00203481	0.439696	0.00729033	-0.584001	0.000184543	0.528285	0.00092699	-0.365041	0.0285882	0.176334	0.303596
BmuPB014547	green	0.00291907	-0.798275	0.220891	0.577383	0.986519	5.4665e-09	0.195446	0.00022699	-0.811751	1.88653e-09	0.910862	1.26797e-14	-0.393522	0.0175726	-0.49278	0.00226299	0.29499	0.0807105	-0.396112	0.0167778	0.577805	0.000224045	-0.421367	0.0104856	0.384431	0.0206161
BmuPB005953	blue	0.0492476	-0.797646	0.546303	0.251343	0.775467	5.73321e-09	0.00056712	0.139222	-0.845871	8.32715e-11	0.836963	2.01297e-10	-0.525229	0.00100486	-0.565905	0.00032171	0.60914	8.0572e-05	-0.630887	3.70902e-05	0.333613	0.0467664	-0.306907	0.0686561	0.0453832	0.792686
BmuPB000127	green	0.080306	-0.796703	0.213197	0.583505	0.641513	6.15673e-09	0.211865	0.000187458	-0.818329	1.08788e-09	0.931492	1.69743e-16	-0.353598	0.0343791	-0.487434	0.00256767	0.284564	0.0925487	-0.456682	0.00511374	0.626041	4.43128e-05	-0.305956	0.0695633	0.362028	0.0300292
BmuPB015110	blue	0.0870489	-0.794454	0.809152	-0.014698	0.613685	7.28525e-09	2.33124e-09	0.932198	-0.838814	1.68314e-10	0.601425	0.000104677	-0.725986	5.41495e-07	-0.622499	5.03728e-05	0.836162	2.1737e-10	-0.626843	4.30359e-05	-0.0114447	0.947181	0.0249674	0.885074	-0.133303	0.438305
BmuPB005238	green	-0.0268105	-0.793777	0.206492	0.587285	0.876653	7.66086e-09	0.226931	0.000166251	-0.808304	2.49623e-09	0.902764	5.21576e-14	-0.410035	0.0130031	-0.46756	0.00403644	0.282861	0.0946028	-0.422277	0.0103026	0.566734	0.000313846	-0.442951	0.00682072	0.400271	0.0155646
BmuPB012787	blue	0.173661	-0.790455	0.508699	0.281756	0.3111	9.77799e-09	0.00153473	0.0959541	-0.885447	7.37422e-13	0.685177	4.02307e-06	-0.580213	0.000207873	-0.593206	0.000137332	0.524281	0.00103015	-0.459664	0.00479623	0.338136	0.0436883	0.0515409	0.765298	0.190251	0.266393
BmuPB004994	blue	-0.137703	-0.789376	0.466636	0.32274	0.423198	1.05741e-08	0.00411953	0.0548797	-0.84366	1.04196e-10	0.534787	0.000778819	-0.7887	1.1104e-08	-0.583522	0.000187357	0.480368	0.00302499	-0.253366	0.135963	0.137546	0.423732	-0.146844	0.392764	0.362415	0.0298407
BmuPB009961	green	0.00629593	-0.788004	0.681984	0.106021	0.970929	1.1674e-08	4.64395e-06	0.538283	-0.801955	4.12127e-09	0.822319	7.70706e-10	-0.489466	0.0024479	-0.561015	0.000371813	0.744517	1.92993e-07	-0.754244	1.08362e-07	0.244131	0.151314	-0.167017	0.330257	-0.168303	0.326493
BmuPB005356	green	0.113176	-0.787634	0.361241	0.426392	0.511046	1.19886e-08	0.0304149	0.00950933	-0.818468	1.07505e-09	0.952834	3.51439e-19	-0.36444	0.0288711	-0.532559	0.000827031	0.443687	0.0067182	-0.563048	0.000350194	0.538435	0.000705221	-0.301822	0.073614	0.176069	0.304335
BmuPB009649	blue	0.0604195	-0.78568	0.649137	0.136543	0.726306	1.37811e-08	1.84538e-05	0.427151	-0.817874	1.13094e-09	0.606956	8.68289e-05	-0.76434	5.78427e-08	-0.555032	0.000442496	0.700189	1.99926e-06	-0.478838	0.00313283	0.0133543	0.938384	-0.0342924	0.842614	0.0831861	0.629565
BmuPB021540	green	0.0153326	-0.785436	0.236661	0.548774	0.929278	1.4022e-08	0.164623	0.000529008	-0.842788	1.1372e-10	0.891747	2.9637e-13	-0.431975	0.00851665	-0.500844	0.00186322	0.305161	0.0703282	-0.369626	0.0265055	0.584513	0.000181579	-0.318738	0.0581337	0.405186	0.0142267
BmuPB016657	green	0.0744981	-0.785431	0.497903	0.287528	0.665876	1.40266e-08	0.00200118	0.0890553	-0.814087	1.55546e-09	0.930401	2.20187e-16	-0.397133	0.0164727	-0.515429	0.00129497	0.57288	0.000260674	-0.703714	1.68604e-06	0.434562	0.00808761	-0.313633	0.0625056	0.00836622	0.961376
BmuPB009209	green	0.133547	-0.784109	0.381992	0.402117	0.437458	1.53999e-08	0.0215036	0.0150502	-0.823765	6.78713e-10	0.944552	5.15642e-18	-0.380556	0.0220407	-0.51501	0.00130887	0.45972	0.00479041	-0.579238	0.000214287	0.522755	0.00107208	-0.274033	0.105813	0.163002	0.342178
BmuPB018982	blue	0.112626	-0.782609	0.505282	0.277326	0.513116	1.71077e-08	0.00167076	0.101519	-0.831449	3.38734e-10	0.738515	2.72088e-07	-0.625445	4.52843e-05	-0.542732	0.000626492	0.571493	0.000271913	-0.498158	0.00198886	0.235434	0.166889	-0.171247	0.317978	0.170562	0.319947
BmuPB007155	green	-0.0433224	-0.782091	0.119084	0.663007	0.801908	1.77362e-08	0.489091	1.05189e-05	-0.78248	1.72626e-08	0.8669	8.15151e-12	-0.383163	0.0210738	-0.432638	0.00840482	0.18202	0.288017	-0.307578	0.0680216	0.609105	8.06686e-05	-0.435861	0.00787913	0.495746	0.00210801
BmuPB006523	green	-0.00414568	-0.780416	0.40006	0.380356	0.980856	1.9921e-08	0.0156243	0.0221165	-0.791206	9.25657e-09	0.921921	1.45465e-15	-0.394148	0.0173776	-0.497522	0.0020197	0.476208	0.00332607	-0.633683	3.34241e-05	0.461784	0.00458102	-0.348399	0.0373091	0.127816	0.45755
BmuPB019823	blue	-0.043048	-0.779428	0.592888	0.18654	0.803138	2.13237e-08	0.000138762	0.276006	-0.888978	4.45416e-13	0.564451	0.000335939	-0.801325	4.32721e-09	-0.612441	7.18859e-05	0.620559	5.40019e-05	-0.417018	0.0113978	0.110062	0.522814	-0.0574423	0.739311	0.202992	0.235078
BmuPB014769	turquoise	-0.0643132	-0.775065	0.720018	0.0550471	0.709411	2.86803e-08	7.41895e-07	0.749826	-0.80149	4.27219e-09	0.735538	3.2154e-07	-0.628903	3.99071e-05	-0.542704	0.000626988	0.77441	2.99694e-08	-0.700185	1.99967e-06	0.096008	0.577522	-0.206	0.228064	-0.122007	0.478411
BmuPB005954	blue	0.130494	-0.772688	0.438692	0.333996	0.448103	3.3614e-08	0.00744073	0.0464991	-0.897013	1.32372e-13	0.574796	0.000245831	-0.754416	1.07232e-07	-0.56457	0.000334746	0.46884	0.00392359	-0.193323	0.258603	0.238562	0.16116	0.00572985	0.973542	0.377236	0.0233253
BmuPB015261	green	-0.0797499	-0.767982	0.21901	0.548972	0.64383	4.57736e-08	0.199376	0.000526065	-0.785099	1.43605e-08	0.920825	1.82787e-15	-0.322094	0.055395	-0.45027	0.00585839	0.285273	0.0917032	-0.463754	0.00438851	0.623259	4.90141e-05	-0.420065	0.0107519	0.312273	0.0637129
BmuPB011740	green	0.0276024	-0.765104	0.61024	0.154864	0.873039	5.50918e-08	7.7579e-05	0.367136	-0.800693	4.54326e-09	0.868593	6.64692e-12	-0.470358	0.00379342	-0.539138	0.000691779	0.683549	4.3295e-06	-0.741004	2.36239e-07	0.294233	0.0815281	-0.209167	0.220836	-0.0928284	0.590247
BmuPB013775	green	0.0732194	-0.764297	0.672275	0.0920214	0.671287	5.80039e-08	7.10771e-06	0.593496	-0.805366	3.15516e-09	0.812944	1.71004e-09	-0.487283	0.0025768	-0.546396	0.000565649	0.735083	3.29793e-07	-0.745623	1.80959e-07	0.251584	0.138831	-0.11318	0.511032	-0.163606	0.340369
BmuPB010269	blue	-0.0832287	-0.761033	0.663365	0.097668	0.629389	7.12884e-08	1.03636e-05	0.570929	-0.799814	4.86056e-09	0.521608	0.00110455	-0.811908	1.86242e-09	-0.544973	0.000588621	0.687614	3.60137e-06	-0.403214	0.0147513	-0.0416959	0.809205	-0.0607499	0.724868	0.0942312	0.584617
BmuPB000281	blue	0.0611914	-0.760196	0.484372	0.275823	0.722946	7.51208e-08	0.00275781	0.103462	-0.872245	4.23877e-12	0.761535	6.9078e-08	-0.580654	0.000205029	-0.547484	0.000548618	0.530651	0.000870406	-0.457146	0.00506316	0.335944	0.0451593	-0.181477	0.289481	0.208241	0.222934
BmuPB014099	blue	0.0450536	-0.759077	0.329795	0.429282	0.794159	8.05403e-08	0.0494975	0.00898387	-0.784711	1.47597e-08	0.785921	1.35477e-08	-0.41468	0.0119154	-0.463229	0.00443915	0.394706	0.0172053	-0.505042	0.0016807	0.46556	0.00421829	-0.217834	0.20186	0.213581	0.211024
BmuPB002195	blue	-0.0907297	-0.758386	0.621054	0.137332	0.598712	8.40646e-08	5.30539e-05	0.42446	-0.793975	7.54907e-09	0.5875	0.000165109	-0.618258	5.8611e-05	-0.543625	0.000611148	0.639357	2.69773e-05	-0.468878	0.00392034	0.16261	0.343356	-0.0315473	0.855073	0.00491267	0.977315
BmuPB003712	green	0.0523575	-0.757105	0.339727	0.417378	0.761687	9.09786e-08	0.0426458	0.0113197	-0.764166	5.84876e-08	0.926357	5.57229e-16	-0.346408	0.0384834	-0.472604	0.00360764	0.422462	0.0102658	-0.580326	0.000207143	0.500809	0.00186478	-0.356896	0.0326199	0.162803	0.342775
BmuPB016418	turquoise	0.0964384	-0.756455	0.744995	0.0114606	0.575809	9.46834e-08	1.87706e-07	0.947108	-0.77366	3.1509e-08	0.462855	0.0044755	-0.788188	1.15209e-08	-0.49957	0.00192192	0.747535	1.61791e-07	-0.506216	0.00163257	-0.10528	0.541142	0.0034332	0.984145	-0.0408875	0.812838
BmuPB020958	green	0.00038092	-0.755166	0.34884	0.406325	0.998241	1.02452e-07	0.0370529	0.0139308	-0.747549	1.61657e-07	0.957939	5.21336e-20	-0.249436	0.142349	-0.462346	0.00452537	0.428905	0.00905103	-0.672024	7.18512e-06	0.562042	0.00036074	-0.389078	0.0190098	0.0738804	0.668488
BmuPB010703	blue	0.00634492	-0.754513	0.696222	0.0582905	0.970703	1.06606e-07	2.41482e-06	0.735599	-0.813234	1.66953e-09	0.53609	0.000751778	-0.768297	4.48469e-08	-0.62317	4.91711e-05	0.7339	3.52153e-07	-0.523884	0.00104091	-0.0232096	0.893117	-0.114466	0.506213	-0.00203904	0.990583
BmuPB005090	green	0.0163464	-0.754375	0.183088	0.571287	0.924614	1.075e-07	0.285148	0.000273613	-0.776052	2.68361e-08	0.940829	1.51213e-17	-0.312918	0.0631374	-0.440817	0.00712561	0.263754	0.120103	-0.483832	0.00279264	0.629802	3.86074e-05	-0.412691	0.0123714	0.337672	0.0439969
BmuPB007456	green	-0.0515073	-0.751702	0.143217	0.608485	0.765447	1.26322e-07	0.404685	8.2405e-05	-0.771792	3.56686e-08	0.869143	6.21678e-12	-0.375562	0.0239964	-0.449856	0.00590952	0.209897	0.219191	-0.329125	0.0499899	0.592754	0.000139371	-0.419651	0.0108378	0.44528	0.00650072
BmuPB009544	blue	-0.114796	-0.75093	0.24253	0.5084	0.504977	1.32293e-07	0.154098	0.00154623	-0.831277	3.44175e-10	0.549161	0.000523255	-0.640951	2.53811e-05	-0.515077	0.00130665	0.240555	0.157584	-0.0393931	0.819564	0.372827	0.0251269	-0.0882947	0.608599	0.568112	0.000301142
BmuPB009388	green	0.089865	-0.749279	0.180901	0.568378	0.602215	1.45957e-07	0.29104	0.000298746	-0.809001	2.35989e-09	0.938483	2.87531e-17	-0.320111	0.0570008	-0.489629	0.00243851	0.254885	0.133552	-0.401442	0.0152365	0.657081	1.34213e-05	-0.368131	0.0271705	0.38994	0.0187235
BmuPB019573	blue	0.128538	-0.748992	0.733691	0.0153011	0.454993	1.48459e-07	3.56244e-07	0.929422	-0.758922	8.13205e-08	0.568947	0.000293676	-0.638252	2.81364e-05	-0.527155	0.000955128	0.766369	5.07987e-08	-0.630201	3.80431e-05	0.00192125	0.991127	-0.0461756	0.789147	-0.148166	0.388471
BmuPB019776	blue	0.0250727	-0.748527	0.584873	0.163655	0.884593	1.52599e-07	0.000179521	0.340223	-0.841454	1.29863e-10	0.492514	0.00227739	-0.740452	2.43788e-07	-0.595779	0.000126244	0.587851	0.000163265	-0.212536	0.21332	0.134921	0.432716	0.147559	0.390438	0.160452	0.349886
BmuPB016656	green	0.0530697	-0.747235	0.158426	0.588809	0.758541	1.64669e-07	0.356083	0.000158325	-0.769592	4.12191e-08	0.943391	7.26726e-18	-0.243892	0.151728	-0.486344	0.002634	0.230899	0.175452	-0.449633	0.00593722	0.69734	2.29041e-06	-0.343625	0.0401755	0.329866	0.0494452
BmuPB001539	blue	-0.0855536	-0.747179	0.239927	0.507252	0.619812	1.65213e-07	0.158704	0.00159111	-0.746643	1.70486e-07	0.813131	1.68373e-09	-0.422913	0.0101765	-0.393244	0.0176599	0.320016	0.0570785	-0.454012	0.0054132	0.463801	0.00438401	-0.384146	0.0207184	0.323948	0.0539268
BmuPB005189	blue	-0.0515518	-0.744455	0.18646	0.557995	0.76525	1.93682e-07	0.276216	0.000406113	-0.700721	1.94881e-06	0.699167	2.09954e-06	-0.489703	0.00243424	-0.36451	0.0288379	0.243295	0.152763	-0.341848	0.0412867	0.363228	0.0294485	-0.420881	0.0105843	0.428013	0.00921155
BmuPB017449	blue	0.0658513	-0.744163	0.461537	0.282626	0.702774	1.96993e-07	0.00460563	0.0948889	-0.87919	1.73265e-12	0.550869	0.00049851	-0.757797	8.71796e-08	-0.629804	3.86038e-05	0.47735	0.00324091	-0.110575	0.520867	0.214404	0.20923	0.0563887	0.743931	0.370742	0.0260178
BmuPB007396	blue	0.212151	-0.743916	0.467498	0.276418	0.21417	1.99827e-07	0.00404192	0.10269	-0.857782	2.33622e-11	0.719995	7.42785e-07	-0.527048	0.000957833	-0.598669	0.000114751	0.511697	0.00142348	-0.466771	0.0041073	0.381764	0.0215881	0.0212956	0.901887	0.145848	0.396017
BmuPB010175	red	-0.0520956	-0.743816	0.785605	-0.0417892	0.762845	2.00982e-07	1.38545e-08	0.808786	-0.826823	5.16833e-10	0.482479	0.00288145	-0.805652	3.08452e-09	-0.599038	0.000113355	0.798963	5.18761e-09	-0.428836	0.00906329	-0.0608264	0.724535	0.0719314	0.676753	-0.0617752	0.720409
BmuPB000923	blue	0.134623	-0.743772	0.518525	0.225248	0.433742	2.01493e-07	0.00119624	0.186555	-0.831955	3.2321e-10	0.719593	7.58488e-07	-0.516477	0.00126076	-0.574168	0.000250605	0.566945	0.000311867	-0.512914	0.0013804	0.322005	0.0554663	-0.00405316	0.981283	0.0797184	0.643962
BmuPB020482	red	-0.148563	-0.743696	0.705217	0.0384786	0.387184	2.0239e-07	1.56677e-06	0.823687	-0.796862	6.08324e-09	0.375981	0.0238271	-0.856155	2.79786e-11	-0.544352	0.000598912	0.680894	4.875e-06	-0.380143	0.0221971	-0.104086	0.545764	0.037381	0.82864	0.0751419	0.663158
BmuPB010903	blue	0.188702	-0.743494	0.164524	0.578971	0.270377	2.04758e-07	0.33763	0.000216081	-0.840536	1.42199e-10	0.731365	4.04848e-07	-0.500692	0.00187012	-0.545103	0.000586498	0.222778	0.191559	-0.167616	0.328501	0.533581	0.000804589	-0.264586	0.118895	0.524955	0.00101212
BmuPB000639	blue	0.122572	-0.743392	0.739966	0.00342639	0.476361	2.05964e-07	2.50622e-07	0.984177	-0.791189	9.268e-09	0.690979	3.08551e-06	-0.554816	0.000445259	-0.553296	0.000465136	0.787279	1.22969e-08	-0.754376	1.07494e-07	0.139117	0.418408	0.0649915	0.706482	-0.226673	0.183708
BmuPB011367	blue	0.186093	-0.742681	0.638047	0.104634	0.277179	2.14584e-07	2.83563e-05	0.543639	-0.849458	5.74451e-11	0.700776	1.94366e-06	-0.544023	0.000604427	-0.594106	0.000133359	0.66706	8.8769e-06	-0.592209	0.000141861	0.277979	0.100684	0.0920312	0.593456	-0.0503451	0.770597
BmuPB014910	green	0.0355418	-0.742487	0.387406	0.355081	0.836955	2.16986e-07	0.0195753	0.0335785	-0.795343	6.81796e-09	0.9394	2.24339e-17	-0.289582	0.0866953	-0.505873	0.00164651	0.459931	0.00476867	-0.61019	7.77113e-05	0.57298	0.000259875	-0.202635	0.23592	0.0813309	0.637251
BmuPB015905	green	0.0387529	-0.74182	0.0528567	0.688964	0.82245	2.25454e-07	0.759481	3.38567e-06	-0.759108	8.03834e-08	0.903409	4.68157e-14	-0.26479	0.1186	-0.428001	0.00921367	0.116403	0.498995	-0.349482	0.0366825	0.707897	1.37307e-06	-0.408562	0.0133649	0.493386	0.00223057
BmuPB000670	blue	0.0627965	-0.740588	0.749267	-0.00867988	0.715977	2.41912e-07	1.46057e-07	0.959929	-0.82057	8.97325e-10	0.57917	0.000214744	-0.685586	3.94933e-06	-0.60761	8.49097e-05	0.793883	7.601e-09	-0.572528	0.000263486	0.0355134	0.837084	0.0321592	0.852293	-0.107821	0.531365
BmuPB010725	blue	0.0190924	-0.739142	0.342251	0.396891	0.911996	2.62616e-07	0.0410325	0.0165447	-0.648773	1.87208e-05	0.637087	2.94068e-05	-0.536353	0.000746434	-0.436814	0.00772913	0.407327	0.013675	-0.474623	0.00344745	0.159518	0.352734	-0.339527	0.0427754	0.231505	0.17429
BmuPB014336	turquoise	0.0594027	-0.73907	0.79434	-0.0552696	0.73074	2.63683e-07	7.34726e-09	0.748848	-0.783772	1.5769e-08	0.693452	2.75043e-06	-0.566005	0.000320751	-0.562648	0.000354351	0.826748	5.2032e-10	-0.742325	2.1902e-07	0.0983225	0.568338	0.0152905	0.929471	-0.267717	0.114431
BmuPB011270	blue	0.0313993	-0.737201	0.611843	0.125357	0.855746	2.92993e-07	7.33927e-05	0.46632	-0.748819	1.49988e-07	0.802958	3.81188e-09	-0.426947	0.00940646	-0.502577	0.00178588	0.675981	6.05326e-06	-0.751808	1.25516e-07	0.286652	0.0900773	-0.115563	0.502117	-0.166156	0.332792
BmuPB019211	green	-0.102925	-0.736625	0.185838	0.550787	0.550278	3.02601e-07	0.277848	0.000499679	-0.766235	5.12392e-08	0.874239	3.29644e-12	-0.383094	0.0210988	-0.409271	0.0131898	0.255668	0.132322	-0.423664	0.0100293	0.562273	0.000358299	-0.461206	0.00463886	0.372719	0.0251723
BmuPB011561	green	-0.0842187	-0.736446	0.0778533	0.658593	0.625303	3.05644e-07	0.651759	1.26187e-05	-0.732947	3.71182e-07	0.747251	1.6452e-07	-0.452254	0.00561856	-0.436169	0.00783045	0.137858	0.42267	-0.193263	0.258755	0.495212	0.00213522	-0.423037	0.0101521	0.577151	0.000228623
BmuPB016703	green	0.10473	-0.73486	0.132174	0.602686	0.543267	3.33901e-07	0.442228	0.00010034	-0.783501	1.6072e-08	0.943971	6.12819e-18	-0.245286	0.149328	-0.457376	0.0050383	0.20182	0.237849	-0.418684	0.0110407	0.717934	8.26554e-07	-0.311061	0.0648039	0.387277	0.0196195
BmuPB017986	green	0.037651	-0.734799	0.0370258	0.697773	0.827421	3.35041e-07	0.830245	2.24376e-06	-0.75593	9.77829e-08	0.923609	1.01665e-15	-0.203665	0.233496	-0.422561	0.0102462	0.101316	0.556561	-0.347115	0.038063	0.779364	2.14183e-08	-0.369593	0.02652	0.460018	0.00475972
BmuPB015159	blue	0.152413	-0.733911	0.424298	0.309613	0.37486	3.51936e-07	0.00990627	0.066127	-0.845042	9.0606e-11	0.883598	9.54068e-13	-0.406496	0.013887	-0.567761	0.000304332	0.492574	0.00227413	-0.537945	0.000714734	0.50125	0.00184481	-0.23135	0.174586	0.139774	0.416191
BmuPB002941	blue	-0.0358895	-0.733678	0.504898	0.22878	0.835382	3.56498e-07	0.00168672	0.179558	-0.754744	1.05119e-07	0.813162	1.67946e-09	-0.423548	0.0100518	-0.515554	0.00129087	0.573863	0.000252956	-0.654256	1.50463e-05	0.345246	0.0391827	-0.175193	0.306786	-0.0212104	0.902278
BmuPB002598	blue	0.189199	-0.732643	0.330886	0.401757	0.269095	3.77434e-07	0.048704	0.0151494	-0.788214	1.1499e-08	0.782996	1.66508e-08	-0.339722	0.042649	-0.508688	0.00153514	0.380303	0.0221367	-0.456309	0.00515469	0.514365	0.00133053	-0.274486	0.105215	0.197798	0.247528
BmuPB002778	blue	0.0624392	-0.730536	0.669807	0.0607292	0.717526	4.23595e-07	7.90045e-06	0.724958	-0.78619	1.32908e-08	0.446423	0.00634851	-0.772641	3.37194e-08	-0.586525	0.00017033	0.681139	4.82225e-06	-0.431089	0.008668	-0.0567514	0.74234	0.133122	0.438932	0.0474289	0.783558
BmuPB003819	green	-0.0483951	-0.727632	0.0803312	0.647301	0.779257	4.95742e-07	0.641408	1.98375e-05	-0.773327	3.2215e-08	0.820097	9.348e-10	-0.401239	0.0152931	-0.451477	0.00571147	0.149025	0.385694	-0.201384	0.238885	0.593444	0.00013627	-0.344438	0.0396748	0.560312	0.000379553
BmuPB001623	green	0.142631	-0.727306	0.173901	0.553405	0.406631	5.0452e-07	0.310423	0.000463679	-0.776127	2.67002e-08	0.95797	5.14942e-20	-0.236454	0.165004	-0.469457	0.00387028	0.250928	0.139898	-0.425311	0.00971259	0.702681	1.77284e-06	-0.289804	0.086443	0.318292	0.0585059
BmuPB013414	turquoise	-0.105573	-0.725755	0.720249	0.00550625	0.540007	5.48221e-07	7.33026e-07	0.974574	-0.733965	3.50895e-07	0.643101	2.33641e-05	-0.544004	0.000604737	-0.478476	0.00315882	0.762874	6.34867e-08	-0.724843	5.75522e-07	0.0845829	0.623803	-0.153301	0.372052	-0.215649	0.206534
BmuPB019441	blue	-0.0553869	-0.724777	0.292195	0.432582	0.748332	5.77551e-07	0.083762	0.00841435	-0.750561	1.35238e-07	0.812151	1.82558e-09	-0.338736	0.0432932	-0.413269	0.0122373	0.361217	0.0304266	-0.594396	0.0001321	0.522489	0.00107953	-0.31573	0.0606792	0.16905	0.324318
BmuPB010556	blue	0.0301055	-0.72416	0.634689	0.0894715	0.861632	5.96769e-07	3.2189e-05	0.603812	-0.788304	1.14247e-08	0.412953	0.0123105	-0.723007	6.34307e-07	-0.56667	0.000314442	0.623898	4.78955e-05	-0.341157	0.0417254	0.0412858	0.811048	0.180055	0.293341	0.0736774	0.669347
BmuPB019302	blue	-0.0389791	-0.722607	0.423713	0.298894	0.82143	6.47809e-07	0.0100196	0.0765936	-0.749817	1.41372e-07	0.762136	6.65134e-08	-0.490587	0.00238394	-0.464932	0.00427684	0.478938	0.00312564	-0.507689	0.0015739	0.308324	0.0673226	-0.347008	0.0381266	0.169523	0.322948
BmuPB010885	blue	-0.0121697	-0.722279	0.160354	0.561925	0.94384	6.59103e-07	0.350183	0.000361993	-0.787366	1.22205e-08	0.780074	2.03974e-08	-0.45947	0.00481634	-0.471303	0.00371429	0.231803	0.17372	-0.313589	0.0625438	0.508799	0.00153089	-0.393837	0.0174744	0.48232	0.00289205
BmuPB018276	blue	0.00113281	-0.722119	0.484312	0.237808	0.994768	6.64647e-07	0.00276171	0.162528	-0.761748	6.81578e-08	0.709377	1.27576e-06	-0.447834	0.00616484	-0.571804	0.000269356	0.534596	0.000782854	-0.59941	0.000111962	0.296374	0.0792322	-0.186866	0.275152	0.0593605	0.730924
BmuPB003383	green	0.125497	-0.721655	0.234869	0.486786	0.465819	6.81063e-07	0.167939	0.00260694	-0.74113	2.34534e-07	0.98143	5.74385e-26	-0.187477	0.273557	-0.446197	0.00637832	0.316657	0.0598856	-0.582393	0.000194142	0.665303	9.55774e-06	-0.358297	0.031895	0.178844	0.296654
BmuPB008734	blue	-0.0515578	-0.721101	0.650295	0.0708059	0.765224	7.01122e-07	1.7627e-05	0.681543	-0.810828	2.03451e-09	0.564213	0.000338318	-0.730962	4.13862e-07	-0.626288	4.39158e-05	0.694666	2.59837e-06	-0.367599	0.0274104	0.0468702	0.786048	0.0558731	0.746195	0.0595914	0.729916
BmuPB004634	blue	0.164755	-0.71947	0.61522	0.10425	0.33694	7.63352e-07	6.52384e-05	0.545127	-0.793531	7.80164e-09	0.806741	2.82891e-09	-0.444751	0.00657221	-0.562974	0.000350962	0.678943	5.3151e-06	-0.646687	2.03206e-05	0.311423	0.0644766	-0.0362569	0.83372	-0.113379	0.510284
BmuPB000177	green	0.170481	-0.71923	0.447976	0.271253	0.320179	7.72928e-07	0.0061465	0.109543	-0.766123	5.16079e-08	0.934273	8.57462e-17	-0.300463	0.0749859	-0.511865	0.00141747	0.5215	0.00110765	-0.694729	2.5907e-06	0.485279	0.00270024	-0.2306	0.176026	-0.0130967	0.93957
BmuPB000647	green	-0.0203465	-0.719043	0.191777	0.527266	0.90624	7.80457e-07	0.262504	0.000952326	-0.716904	8.71638e-07	0.938871	2.59017e-17	-0.250107	0.141243	-0.394184	0.0173664	0.274545	0.105136	-0.53831	0.000707631	0.608861	8.13486e-05	-0.495604	0.00211522	0.251939	0.138257
BmuPB005879	green	-0.0399232	-0.716204	-0.0521556	0.768359	0.817177	9.03513e-07	0.76258	4.46653e-08	-0.733185	3.66333e-07	0.829107	4.20181e-10	-0.289092	0.0872533	-0.35808	0.0320064	3.34647e-05	0.999845	-0.210863	0.217031	0.726009	5.40832e-07	-0.430386	0.00878985	0.618864	5.73623e-05
BmuPB017352	turquoise	0.0528323	-0.715998	0.805458	-0.0894597	0.759589	9.13094e-07	3.13238e-09	0.60386	-0.779541	2.11593e-08	0.577405	0.000226834	-0.706751	1.45303e-06	-0.568444	0.000298154	0.850553	5.11935e-11	-0.592396	0.000141	-0.0488506	0.777232	0.0452085	0.793467	-0.188618	0.270596
BmuPB000844	green	0.0189765	-0.715876	0.0515658	0.664311	0.912528	9.18793e-07	0.765188	9.96287e-06	-0.761254	7.03053e-08	0.810887	2.02479e-09	-0.370608	0.0260762	-0.446033	0.00640008	0.120564	0.483666	-0.177616	0.300037	0.612977	7.05574e-05	-0.352667	0.0348894	0.571204	0.000274305
BmuPB011004	blue	0.104747	-0.715683	0.184666	0.531017	0.5432	9.2794e-07	0.280946	0.000861925	-0.79882	5.24445e-09	0.888995	4.44337e-13	-0.340488	0.0421537	-0.4082	0.0134553	0.252811	0.136851	-0.393978	0.0174305	0.637554	2.88919e-05	-0.321459	0.0559053	0.374982	0.0242323
BmuPB000878	turquoise	0.0635634	-0.715583	0.902184	-0.1866	0.712654	9.32667e-07	5.74488e-14	0.275848	-0.796355	6.31992e-09	0.496209	0.00208465	-0.776514	2.60102e-08	-0.61703	6.12131e-05	0.912878	8.73175e-15	-0.606267	8.88911e-05	-0.149241	0.384997	0.118376	0.491698	-0.240228	0.158167
BmuPB020101	blue	-0.200409	-0.715283	0.577268	0.138015	0.241215	9.47096e-07	0.000227803	0.422137	-0.790231	9.93839e-09	0.656117	1.39571e-05	-0.600681	0.000107314	-0.511528	0.00142956	0.614344	6.72704e-05	-0.546655	0.000561544	0.219041	0.199312	-0.120665	0.483299	0.00185022	0.991455
BmuPB018728	blue	0.146178	-0.715186	0.332325	0.382861	0.394936	9.51804e-07	0.0476738	0.0211839	-0.798274	5.46654e-09	0.785745	1.37184e-08	-0.375196	0.0241452	-0.525967	0.000985533	0.395702	0.0169016	-0.422992	0.0101609	0.507911	0.00156521	-0.133783	0.436642	0.217155	0.203304
BmuPB021910	blue	-0.123027	-0.714211	0.333412	0.380799	0.474712	1.00025e-06	0.0469066	0.0219492	-0.753543	1.1306e-07	0.469064	0.00390422	-0.640773	2.5555e-05	-0.442903	0.00682744	0.335068	0.0457574	-0.240033	0.158516	0.225777	0.185495	-0.278816	0.0996204	0.357894	0.0321023
BmuPB013416	turquoise	-0.0711323	-0.714177	0.766246	-0.0520685	0.680153	1.00197e-06	5.12026e-08	0.762964	-0.710084	1.23154e-06	0.566261	0.000318313	-0.64357	2.29435e-05	-0.47606	0.00333722	0.796662	6.1757e-09	-0.74582	1.78895e-07	-0.0601016	0.727691	-0.0730735	0.671905	-0.227214	0.182636
BmuPB009152	blue	0.111884	-0.714116	0.336356	0.37776	0.515912	1.0051e-06	0.0448794	0.0231188	-0.79933	5.04418e-09	0.52916	0.000905677	-0.583026	0.000190311	-0.507313	0.00158871	0.343593	0.0401954	-0.185996	0.277435	0.319556	0.0574563	0.0341889	0.843083	0.384765	0.0204972
BmuPB004459	blue	-0.0388018	-0.713372	0.40826	0.305112	0.822229	1.04378e-06	0.0134403	0.0703755	-0.696488	2.38472e-06	0.750275	1.37565e-07	-0.457982	0.00497315	-0.410542	0.0128804	0.483724	0.0027996	-0.609819	7.87127e-05	0.265423	0.11769	-0.355737	0.0332293	0.102304	0.552698
BmuPB005831	blue	0.131881	-0.712616	0.283038	0.429578	0.443249	1.08444e-06	0.094387	0.0089315	-0.713864	1.01804e-06	0.755639	9.95323e-08	-0.308769	0.0669077	-0.381939	0.0215233	0.33767	0.0439979	-0.505159	0.00167586	0.474096	0.00348869	-0.201722	0.238082	0.197695	0.247779
BmuPB016531	green	0.135491	-0.71255	0.475995	0.236555	0.430754	1.08806e-06	0.00334216	0.164819	-0.751685	1.26452e-07	0.913294	8.07491e-15	-0.270341	0.11079	-0.493721	0.0022128	0.556932	0.000418847	-0.721841	6.74434e-07	0.477227	0.00325002	-0.178218	0.298375	-0.071979	0.676551
BmuPB015475	blue	-0.0458529	-0.71221	0.66981	0.0423998	0.790588	1.10689e-06	7.89937e-06	0.806045	-0.822695	7.45733e-10	0.607616	8.48933e-05	-0.672773	6.95683e-06	-0.556444	0.000424811	0.70104	1.91912e-06	-0.483332	0.00282518	0.109244	0.52593	0.123709	0.472248	0.020352	0.906215
BmuPB006608	blue	-0.040427	-0.71212	0.430183	0.281937	0.81491	1.11189e-06	0.00882519	0.0957308	-0.808019	2.55396e-09	0.700711	1.94976e-06	-0.49174	0.00231968	-0.508613	0.00153803	0.465823	0.00419396	-0.460624	0.00469771	0.380918	0.0219041	-0.177519	0.300304	0.152263	0.375336
BmuPB011383	blue	0.193197	-0.711913	0.533557	0.178356	0.258921	1.12357e-06	0.00080512	0.297994	-0.751084	1.31082e-07	0.702815	1.76137e-06	-0.433423	0.00827415	-0.488397	0.00251029	0.567089	0.000310528	-0.581579	0.000199173	0.301738	0.0736987	-0.221256	0.194691	-0.0405591	0.814315
BmuPB004973	blue	-0.0115634	-0.711488	0.467075	0.244413	0.946634	1.14787e-06	0.00407987	0.150828	-0.807756	2.6085e-09	0.501351	0.00184027	-0.765368	5.41675e-08	-0.53101	0.000862099	0.491355	0.00234097	-0.255621	0.132395	0.0836342	0.627714	-0.143508	0.403721	0.335338	0.0455728
BmuPB018762	turquoise	0.0283599	-0.709433	0.817539	-0.108105	0.869584	1.27216e-06	1.16365e-09	0.530276	-0.754092	1.0936e-07	0.372576	0.0252327	-0.826265	5.4337e-10	-0.546154	0.000569495	0.822625	7.50292e-10	-0.426077	0.00956829	-0.188383	0.271204	0.11827	0.492088	-0.129315	0.452249
BmuPB004620	turquoise	-0.0985617	-0.709092	0.744527	-0.0354348	0.567393	1.29397e-06	1.9288e-07	0.83744	-0.744424	1.94032e-07	0.546356	0.000566284	-0.709117	1.29238e-06	-0.498249	0.00198449	0.786522	1.29803e-08	-0.611939	7.31501e-05	-0.0785759	0.648734	-0.122274	0.477441	-0.144129	0.401667
BmuPB000344	blue	0.0694544	-0.708927	0.673729	0.0351985	0.687311	1.3046e-06	6.67558e-06	0.838509	-0.801254	4.35087e-09	0.654818	1.47094e-05	-0.631064	3.68477e-05	-0.606036	8.95933e-05	0.710411	1.21152e-06	-0.469103	0.00390082	0.10266	0.551309	-0.044951	0.794617	-0.0306989	0.858932
BmuPB009115	blue	-0.0164747	-0.708884	0.741124	-0.0322402	0.924024	1.30746e-06	2.34623e-07	0.851925	-0.78102	1.91064e-08	0.440101	0.00723055	-0.682365	4.56541e-06	-0.540476	0.000666796	0.721355	6.91834e-07	-0.54129	0.000652003	-0.0019221	0.991123	0.166641	0.331362	-0.108879	0.527321
BmuPB012973	blue	0.0978698	-0.708778	0.483055	0.225723	0.570129	1.3143e-06	0.00284331	0.185603	-0.739295	2.60357e-07	0.824459	6.38301e-10	-0.381807	0.0215722	-0.516024	0.00127547	0.541968	0.000639892	-0.606334	8.86894e-05	0.348397	0.0373104	-0.246156	0.147845	0.0126215	0.941759
BmuPB020882	green	0.139728	-0.708733	0.129878	0.578856	0.416345	1.31724e-06	0.450266	0.000216855	-0.749239	1.463e-07	0.910537	1.3454e-14	-0.160951	0.348369	-0.495919	0.00209927	0.193494	0.258174	-0.392553	0.017878	0.755135	1.02643e-07	-0.229504	0.178149	0.309664	0.0660803
BmuPB014450	turquoise	0.0831532	-0.708527	0.886693	-0.178166	0.629701	1.33083e-06	6.18437e-13	0.298518	-0.771011	3.75559e-08	0.567207	0.000309431	-0.694607	2.60565e-06	-0.569382	0.000289849	0.923714	9.94042e-16	-0.721794	6.76086e-07	-0.101862	0.554426	0.0196789	0.909304	-0.308179	0.0674577
BmuPB007222	blue	0.165383	-0.708054	0.639164	0.0688896	0.335077	1.36242e-06	2.71758e-05	0.689727	-0.735305	3.2575e-07	0.785105	1.43544e-08	-0.333868	0.0465883	-0.538054	0.000712607	0.681133	4.82346e-06	-0.778474	2.27638e-08	0.298628	0.0768681	-0.087867	0.610343	-0.220104	0.197084
BmuPB013686	blue	0.0300105	-0.707776	0.371996	0.33578	0.862064	1.3813e-06	0.0254787	0.0452709	-0.887876	5.22269e-13	0.516005	0.00127608	-0.767997	4.57298e-08	-0.600425	0.000108236	0.392895	0.0177696	-0.0674109	0.696066	0.244878	0.150028	0.0305077	0.859801	0.495181	0.00213678
BmuPB011005	turquoise	0.109557	-0.707137	0.828837	-0.121699	0.524737	1.4256e-06	4.3068e-10	0.479529	-0.772105	3.49397e-08	0.608639	8.19697e-05	-0.647191	1.9923e-05	-0.570686	0.000278644	0.875052	2.97144e-12	-0.649382	1.82758e-05	-0.0213272	0.901742	0.0312472	0.856438	-0.255716	0.132247
BmuPB012775	blue	-0.0161288	-0.705777	0.645164	0.0606137	0.925615	1.5243e-06	2.15664e-05	0.72546	-0.784318	1.51747e-08	0.654106	1.51372e-05	-0.515954	0.00127775	-0.54979	0.000514026	0.677382	5.69308e-06	-0.582397	0.000194119	0.2329	0.171636	0.0169279	0.92194	-0.120239	0.484855
BmuPB005809	blue	0.0860757	-0.705289	0.592823	0.112465	0.61767	1.56129e-06	0.000139056	0.513721	-0.76469	5.65678e-08	0.406868	0.0137918	-0.736241	3.09163e-07	-0.49925	0.00193691	0.586928	0.000168158	-0.335141	0.0457072	0.0274149	0.873894	0.141652	0.409893	0.0930859	0.589211
BmuPB005540	turquoise	0.0148703	-0.704483	0.868039	-0.163556	0.931405	1.62404e-06	7.10759e-12	0.340517	-0.767496	4.72357e-08	0.353015	0.0346982	-0.883284	9.96264e-13	-0.567599	0.000305817	0.871626	4.57877e-12	-0.471562	0.00369282	-0.260644	0.124697	0.221422	0.194348	-0.149166	0.38524
BmuPB005674	green	0.0486195	-0.704264	0.383118	0.321146	0.778259	1.64148e-06	0.0210899	0.0561585	-0.717826	8.3117e-07	0.949121	1.23836e-18	-0.222389	0.192358	-0.439655	0.00729656	0.458482	0.00492001	-0.699564	2.05999e-06	0.534323	0.000788647	-0.330821	0.048751	-0.0034764	0.983946
BmuPB011453	turquoise	-0.109103	-0.703373	0.875321	-0.171947	0.526465	1.71424e-06	2.87089e-12	0.315973	-0.772992	3.29415e-08	0.376163	0.0237537	-0.866309	8.74713e-12	-0.558261	0.000402986	0.870717	5.12505e-12	-0.502839	0.00177441	-0.22604	0.18497	0.158941	0.354501	-0.171787	0.31643
BmuPB004493	blue	-0.114314	-0.702982	0.651321	0.051661	0.506779	1.74716e-06	1.69226e-05	0.764767	-0.747919	1.58174e-07	0.392818	0.0177939	-0.821329	8.40199e-10	-0.623074	4.93408e-05	0.668169	8.46998e-06	-0.350192	0.0362763	-0.117507	0.494905	-0.00528826	0.975581	0.0676359	0.6951
BmuPB011760	blue	-0.0208422	-0.702905	0.217916	0.484989	0.903966	1.7537e-06	0.201687	0.00271857	-0.779343	2.14487e-08	0.537904	0.000715529	-0.656725	1.36167e-05	-0.544087	0.000603346	0.260992	0.124177	-0.0753913	0.662107	0.303955	0.0715019	-0.132327	0.441694	0.537351	0.000726425
BmuPB008678	blue	0.0793925	-0.702564	0.408267	0.294297	0.645321	1.78288e-06	0.0134384	0.0814587	-0.747632	1.6087e-07	0.83174	3.29713e-10	-0.292414	0.08352	-0.425649	0.00964862	0.462045	0.0045551	-0.607201	8.61045e-05	0.493654	0.00221633	-0.310662	0.0651666	0.0346456	0.841014
BmuPB008975	green	-0.0182288	-0.701973	0.0033119	0.698661	0.915962	1.83462e-06	0.984705	2.15083e-06	-0.707302	1.41405e-06	0.867267	7.8004e-12	-0.275379	0.104041	-0.381658	0.0216276	0.0785932	0.648661	-0.289629	0.0866416	0.664707	9.79931e-06	-0.472858	0.00358714	0.53177	0.000844718
BmuPB003356	blue	0.145198	-0.70174	0.677477	0.0242635	0.398147	1.85542e-06	5.66963e-06	0.888294	-0.826716	5.21833e-10	0.598807	0.000114225	-0.727231	5.06551e-07	-0.599529	0.000111516	0.716429	8.93142e-07	-0.519299	0.00117262	0.0582199	0.735908	0.0549848	0.750101	0.00205233	0.990522
BmuPB001781	green	-0.0579181	-0.700974	0.0552728	0.645701	0.737228	1.92523e-06	0.748834	2.11192e-05	-0.66733	8.77601e-06	0.810967	2.01169e-09	-0.292478	0.0834492	-0.315379	0.0609815	0.119762	0.486604	-0.313717	0.0624313	0.588677	0.000158997	-0.471707	0.0036809	0.427305	0.0093406
BmuPB019802	blue	-0.0214305	-0.700257	0.533025	0.167232	0.901269	1.99274e-06	0.000816735	0.329625	-0.813535	1.62841e-09	0.462798	0.004481	-0.789782	1.02677e-08	-0.633378	3.38077e-05	0.55084	0.000498926	-0.247148	0.146165	0.0514407	0.765742	0.12924	0.452512	0.247704	0.145232
BmuPB000168	blue	0.0527422	0.700022	-0.405191	-0.294832	0.759987	2.0153e-06	0.0142255	0.0808811	0.747195	1.6506e-07	-0.600916	0.000106476	0.511996	0.00141279	0.35527	0.0334776	-0.420877	0.010585	0.394416	0.0172948	-0.300711	0.074734	0.00904778	0.958232	-0.209887	0.219216
BmuPB006985	blue	0.0341029	0.700028	-0.539874	-0.160155	0.843473	2.0147e-06	0.000677937	0.35079	0.866295	8.76141e-12	-0.496677	0.0020613	0.750357	1.369e-07	0.460659	0.00469409	-0.543757	0.000608908	0.270111	0.111105	-0.155678	0.364593	-0.0334727	0.846331	-0.253713	0.135408
BmuPB008537	blue	-0.0643914	0.70006	-0.496457	-0.203603	0.709073	2.01164e-06	0.00207225	0.233641	0.86651	8.54015e-12	-0.716399	8.94529e-07	0.55187	0.000484488	0.562095	0.000360183	-0.534611	0.000782517	0.487623	0.00255635	-0.357729	0.0321871	-0.0304044	0.860271	-0.154682	0.367706
BmuPB019086	blue	-0.0135779	0.700151	-0.660966	-0.0391851	0.937354	2.00293e-06	1.14469e-05	0.820501	0.784377	1.51119e-08	-0.704518	1.62125e-06	0.50472	0.00169415	0.579301	0.000213868	-0.709204	1.28676e-06	0.662644	1.0679e-05	-0.211398	0.215839	0.0293746	0.86496	0.15783	0.357918
BmuPB013693	blue	-0.00142469	0.700152	-0.601639	-0.0985134	0.99342	2.0028e-06	0.000103931	0.567584	0.796499	6.25187e-09	-0.659386	1.22155e-05	0.554612	0.000447887	0.737468	2.88621e-07	-0.648579	1.88651e-05	0.506689	0.00161351	-0.199028	0.244541	0.0678566	0.694153	0.0421458	0.807185
BmuPB017115	blue	-0.140144	0.700698	-0.490864	-0.209834	0.414944	1.95093e-06	0.00236834	0.219333	0.862045	1.44132e-11	-0.570471	0.000280465	0.682229	4.59338e-06	0.615595	6.43838e-05	-0.527083	0.000956947	0.23466	0.168329	-0.246585	0.147117	-0.0261914	0.87948	-0.189783	0.267593
BmuPB017241	blue	-0.124714	0.700774	-0.48225	-0.218524	0.468628	1.94386e-06	0.00289675	0.2004	0.806354	2.9174e-09	-0.715844	9.2031e-07	0.458847	0.00488145	0.554879	0.000444456	-0.531204	0.00085762	0.517262	0.00123567	-0.388011	0.0193692	-0.000931146	0.9957	-0.0113884	0.947441
BmuPB017971	blue	0.0481108	0.701048	-0.245495	-0.455554	0.780522	1.91835e-06	0.148971	0.00523853	0.722605	6.47893e-07	-0.654167	1.51002e-05	0.499381	0.00193076	0.339133	0.0430329	-0.287428	0.0891712	0.421399	0.010479	-0.350996	0.0358211	0.364752	0.028724	-0.380387	0.0221046
BmuPB020990	blue	-0.0438341	0.701076	-0.546578	-0.154498	0.799616	1.91583e-06	0.00056277	0.368284	0.825563	5.78634e-10	-0.682009	4.63859e-06	0.518743	0.00118954	0.43402	0.0081758	-0.567619	0.000305636	0.598935	0.000113742	-0.322067	0.0554168	0.0613101	0.72243	-0.0575991	0.738625
BmuPB004772	red	0.0495193	0.701229	-0.67074	-0.0304895	0.774261	1.90172e-06	7.59192e-06	0.859884	0.835819	2.24614e-10	-0.459516	0.0048116	0.792796	8.23692e-09	0.52128	0.001114	-0.676181	6.00053e-06	0.326192	0.0521908	-0.021939	0.898938	-0.057708	0.738148	-0.0867823	0.614775
BmuPB003503	blue	0.00029373	0.701436	-0.780164	0.0787272	0.998643	1.8828e-06	2.02712e-08	0.648101	0.748626	1.51715e-07	-0.632193	3.53345e-05	0.548949	0.000526398	0.52915	0.000905927	-0.806227	2.94694e-09	0.805005	3.24639e-09	-0.0692555	0.688162	0.00451299	0.97916	0.27153	0.109168
BmuPB013641	blue	-0.039962	0.70165	-0.639454	-0.0621961	0.817002	1.86352e-06	2.68775e-05	0.718581	0.722987	6.34959e-07	-0.539419	0.000686457	0.642867	2.35761e-05	0.412108	0.0125078	-0.64873	1.87526e-05	0.525953	0.000985907	-0.03358	0.845844	0.000420216	0.998059	0.0120157	0.94455
BmuPB013844	red	0.174355	0.701767	-0.543107	-0.15866	0.30914	1.853e-06	0.000620021	0.355362	0.740009	2.50006e-07	-0.24632	0.147566	0.904131	4.1445e-14	0.435075	0.00800473	-0.524261	0.0010307	0.16224	0.344471	0.142142	0.408258	0.0100378	0.953667	-0.281532	0.0962296
BmuPB004639	blue	-0.00782872	0.702182	-0.628431	-0.0737508	0.963856	1.81623e-06	4.06056e-05	0.669036	0.787848	1.18055e-08	-0.616032	6.34034e-05	0.603763	9.67644e-05	0.552325	0.000478236	-0.668981	8.18299e-06	0.473266	0.00355443	-0.162586	0.343428	0.079394	0.645315	0.0701383	0.68439
BmuPB014981	blue	-0.0796115	0.702209	-0.500195	-0.202014	0.644408	1.81385e-06	0.00189293	0.237389	0.847032	7.39144e-11	-0.745135	1.86184e-07	0.547535	0.000547834	0.656889	1.35262e-05	-0.555229	0.00043999	0.527843	0.000937891	-0.337664	0.0440021	0.134653	0.433639	-0.103545	0.547863
BmuPB009458	blue	-0.197521	0.702437	-0.167955	-0.534482	0.248206	1.79391e-06	0.327509	0.000785259	0.830125	3.8277e-10	-0.605041	9.26706e-05	0.55768	0.000409853	0.512413	0.00139799	-0.198929	0.244781	0.0699961	0.684997	-0.480088	0.00304446	0.0550869	0.749651	-0.531633	0.000847827
BmuPB001948	blue	-0.127017	0.702909	-0.674303	-0.0286068	0.460389	1.7533e-06	6.51169e-06	0.868458	0.860054	1.80959e-11	-0.64508	2.16367e-05	0.643375	2.3117e-05	0.582335	0.000194499	-0.706472	1.47314e-06	0.538699	0.000700146	-0.189041	0.269503	-0.07688	0.655842	0.0554811	0.747918
BmuPB011308	blue	0.0664272	0.702983	-0.430322	-0.272661	0.700294	1.74702e-06	0.00880087	0.107642	0.825088	6.03632e-10	-0.581701	0.000198413	0.555769	0.000433183	0.730457	4.25431e-07	-0.443285	0.00677401	0.279681	0.0985307	-0.3329	0.0472669	-0.00777913	0.964085	-0.201795	0.23791
BmuPB000423	blue	-0.140377	0.702986	-0.321104	-0.381882	0.414162	1.74682e-06	0.0561923	0.0215443	0.776034	2.68689e-08	-0.483154	0.00283684	0.648478	1.89404e-05	0.500382	0.00188431	-0.335347	0.0455662	0.113935	0.508198	-0.264213	0.119435	0.00474992	0.978066	-0.34591	0.0387819
BmuPB006118	blue	-0.0102471	0.703163	-0.629645	-0.0735187	0.952702	1.73183e-06	3.88321e-05	0.670019	0.824342	6.44971e-10	-0.456947	0.00508478	0.799271	5.06708e-09	0.665757	9.37719e-06	-0.658346	1.27465e-05	0.311454	0.064448	-0.00111234	0.994863	-0.0907873	0.598479	-0.117266	0.495796
BmuPB000891	blue	-0.122003	0.703197	-0.261544	-0.441653	0.478426	1.72903e-06	0.123355	0.00700483	0.739813	2.52807e-07	-0.71458	9.81637e-07	0.421909	0.0103763	0.347711	0.0377115	-0.303097	0.072346	0.483723	0.00279971	-0.427296	0.00934224	0.286321	0.0904658	-0.320085	0.0570224
BmuPB017826	blue	0.0487293	0.703683	-0.438139	-0.265544	0.777771	1.68865e-06	0.0075247	0.117517	0.84317	1.09448e-10	-0.633953	3.30883e-05	0.600724	0.000107161	0.422545	0.0102493	-0.454253	0.0053856	0.374835	0.0242926	-0.326653	0.0518397	0.0300085	0.862073	-0.279543	0.0987047
BmuPB010374	blue	-0.0921328	0.703793	-0.676504	-0.02729	0.593047	1.67956e-06	5.91655e-06	0.874464	0.820755	8.83114e-10	-0.404245	0.014475	0.813109	1.68681e-09	0.563092	0.000349738	-0.682167	4.6061e-06	0.268852	0.112845	0.0219249	0.899002	-0.122508	0.47659	-0.0604871	0.726012
BmuPB000590	blue	-0.0242247	0.704276	-0.538235	-0.166041	0.888471	1.64053e-06	0.000709096	0.33313	0.647543	1.96498e-05	-0.470941	0.0037444	0.622698	5.0015e-05	0.360348	0.0308579	-0.557986	0.000406227	0.394552	0.0172529	0.00329742	0.984772	0.0356321	0.836547	-0.0504424	0.770165
BmuPB015704	blue	-0.121572	0.704325	-0.824829	0.120504	0.479993	1.63662e-06	6.17698e-10	0.483886	0.807113	2.74614e-09	-0.584512	0.000181582	0.638875	2.74772e-05	0.589039	0.00015716	-0.844728	9.35405e-11	0.625958	4.44477e-05	-0.0255925	0.882217	-0.167666	0.328355	0.225566	0.185918
BmuPB007555	blue	0.047863	0.704774	-0.25007	-0.454704	0.781625	1.60108e-06	0.141304	0.00533415	0.839444	1.5828e-10	-0.460953	0.00466431	0.698599	2.15728e-06	0.67069	7.60806e-06	-0.260026	0.125627	-0.0532636	0.757685	-0.311123	0.0647475	0.013666	0.936948	-0.550591	0.000502471
BmuPB014902	blue	-0.208718	0.704903	-0.588885	-0.116018	0.22185	1.59101e-06	0.000157939	0.500424	0.833507	2.79573e-10	-0.53432	0.000788711	0.676493	5.91923e-06	0.728704	4.67895e-07	-0.612809	7.09722e-05	0.295413	0.0802567	-0.153061	0.37281	-0.186871	0.27514	-0.0725636	0.674068
BmuPB020194	blue	-0.0396891	0.705014	-0.489888	-0.215127	0.818231	1.5824e-06	0.00242367	0.207662	0.883919	9.12629e-13	-0.589058	0.000157066	0.684443	4.15865e-06	0.582571	0.000193062	-0.515607	0.00128911	0.242349	0.154416	-0.284436	0.0927016	-0.0978015	0.5704	-0.240488	0.157704
BmuPB010191	blue	-0.155248	0.7053	-0.392749	-0.312551	0.365936	1.56043e-06	0.0178159	0.0634642	0.704373	1.63276e-06	-0.665336	9.54446e-06	0.457222	0.00505488	0.445492	0.00647233	-0.445911	0.00641637	0.485224	0.00270371	-0.284226	0.0929538	0.289574	0.0867035	-0.111877	0.51594
BmuPB000112	blue	0.165015	0.705549	-0.442132	-0.263416	0.336169	1.54149e-06	0.0069363	0.120595	0.894187	2.05082e-13	-0.584768	0.000180118	0.683165	4.40465e-06	0.675311	6.2325e-06	-0.459127	0.00485207	0.221857	0.193451	-0.307757	0.0678534	-0.0145125	0.933052	-0.321778	0.0556485
BmuPB006774	blue	0.0621818	0.705826	-0.448123	-0.257703	0.718643	1.52067e-06	0.0061277	0.129164	0.587772	0.000163682	-0.625467	4.52479e-05	0.283037	0.0943881	0.562429	0.000356651	-0.479616	0.00307753	0.622539	5.03008e-05	-0.242076	0.154895	0.325917	0.0524011	0.0974138	0.571936
BmuPB022287	blue	0.142684	0.705865	-0.460369	-0.245496	0.406452	1.51775e-06	0.00472368	0.148969	0.779417	2.13393e-08	-0.605485	9.1287e-05	0.516729	0.00125266	0.432847	0.00836984	-0.478468	0.00315941	0.336687	0.0446565	-0.308321	0.0673249	0.14109	0.41177	-0.143422	0.404005
BmuPB015623	blue	-0.0978454	0.705994	-0.721503	0.0155091	0.570226	1.50817e-06	6.86499e-07	0.928466	0.791054	9.35973e-09	-0.469399	0.00387524	0.803336	3.70095e-09	0.706884	1.44351e-06	-0.746775	1.69174e-07	0.410973	0.0127768	0.0802249	0.641851	-0.124596	0.469053	0.0242442	0.888382
BmuPB021202	blue	-0.184223	0.706295	-0.544053	-0.162242	0.282122	1.48601e-06	0.000603923	0.344464	0.824458	6.3837e-10	-0.656302	1.38524e-05	0.565452	0.000326079	0.77069	3.83554e-08	-0.598143	0.000116768	0.379603	0.0224034	-0.262347	0.122166	-0.071174	0.679975	-0.0481269	0.78045
BmuPB015546	blue	0.00223918	0.706624	-0.26111	-0.445514	0.989659	1.46217e-06	0.124002	0.00646934	0.740739	2.39827e-07	-0.584059	0.000184204	0.586171	0.000172265	0.305343	0.0701526	-0.280501	0.0975058	0.342654	0.0407799	-0.29606	0.0795649	0.227182	0.1827	-0.437283	0.00765627
BmuPB005015	blue	-0.110438	0.70684	-0.771262	0.0644222	0.521385	1.44667e-06	3.69388e-08	0.70894	0.797106	5.97215e-09	-0.527637	0.000943028	0.684042	4.23455e-06	0.580582	0.000205491	-0.775811	2.72758e-08	0.559196	0.000392151	-0.0172849	0.9203	-0.123038	0.474673	0.118482	0.491306
BmuPB007981	blue	-0.0811665	0.706871	-0.0883758	-0.618495	0.637934	1.44444e-06	0.608269	5.81186e-05	0.851017	4.8742e-11	-0.699349	2.08132e-06	0.496999	0.00204537	0.390447	0.0185569	-0.115967	0.500612	0.0967587	0.574536	-0.607002	8.66919e-05	0.194651	0.255283	-0.65241	1.62029e-05
BmuPB016417	blue	-0.0286935	0.707052	-0.52567	-0.181382	0.868063	1.43159e-06	0.000993267	0.289737	0.714791	9.71163e-07	-0.426656	0.00946031	0.654771	1.47371e-05	0.469349	0.00387955	-0.531802	0.000843997	0.302902	0.0725386	-0.0510948	0.767274	0.0355269	0.837023	-0.0812684	0.637511
BmuPB019641	blue	-0.0753867	0.707133	-0.0997129	-0.60742	0.662126	1.42588e-06	0.562854	8.54628e-05	0.82683	5.16497e-10	-0.674569	6.43683e-06	0.495809	0.0021048	0.362875	0.0296182	-0.137125	0.425166	0.106867	0.535025	-0.561262	0.000369115	0.197305	0.248732	-0.59705	0.000121065
BmuPB003727	blue	-0.133359	0.707271	-0.149351	-0.55792	0.43811	1.41622e-06	0.384644	0.000407005	0.778263	2.30947e-08	-0.643221	2.32551e-05	0.471924	0.00366303	0.33066	0.0488681	-0.171556	0.317091	0.228	0.181088	-0.49801	0.00199601	0.120893	0.482468	-0.529263	0.000903207
BmuPB007208	red	-0.0416	0.707835	-0.797251	0.0894153	0.809636	1.37724e-06	5.90737e-09	0.604041	0.820583	8.96365e-10	-0.364344	0.0289165	0.917948	3.27898e-15	0.664381	9.93364e-06	-0.804143	3.47442e-09	0.33836	0.0435403	0.188056	0.272052	-0.213919	0.210287	0.0212555	0.902071
BmuPB010608	turquoise	-0.00359986	0.707838	-0.84898	0.141143	0.983376	1.37709e-06	6.03894e-11	0.411593	0.785421	1.4037e-08	-0.485593	0.00268058	0.736324	3.07749e-07	0.630876	3.71052e-05	-0.850675	5.05395e-11	0.55515	0.00044099	0.100315	0.560488	-0.143282	0.40447	0.182453	0.286851
BmuPB008012	blue	-0.0599683	0.707861	-0.428418	-0.279443	0.728272	1.37549e-06	0.00913824	0.0988303	0.823984	6.65747e-10	-0.576745	0.000231515	0.576939	0.000230129	0.566848	0.000312773	-0.445713	0.00644268	0.258248	0.128327	-0.298353	0.0771536	0.0584803	0.734769	-0.237459	0.163164
BmuPB012491	blue	-0.237406	0.708148	-0.421576	-0.286572	0.16326	1.35605e-06	0.0104433	0.0901704	0.798429	5.40256e-09	-0.475523	0.00337806	0.662786	1.06162e-05	0.676922	5.80919e-06	-0.43072	0.00873175	0.154019	0.369789	-0.200801	0.240276	-0.0559448	0.74588	-0.264241	0.119394
BmuPB003744	turquoise	0.142371	0.708191	-0.73094	0.0227491	0.407496	1.35322e-06	4.14371e-07	0.895226	0.732814	3.73913e-07	-0.374304	0.0245109	0.787786	1.18584e-08	0.624306	4.7194e-05	-0.732313	3.84352e-07	0.45194	0.005656	0.165846	0.333706	-0.0451452	0.793749	0.044522	0.796537
BmuPB010333	blue	0.024578	0.708359	-0.0510848	-0.657274	0.886855	1.34196e-06	0.767318	1.33161e-05	0.808999	2.36019e-09	-0.693182	2.78523e-06	0.417095	0.011381	0.397378	0.0164002	-0.0667183	0.699042	0.138123	0.42177	-0.645988	2.08843e-05	0.201549	0.238493	-0.647997	1.9302e-05
BmuPB007374	blue	0.0525012	0.708415	-0.503501	-0.204914	0.761052	1.33823e-06	0.00174579	0.23058	0.832857	2.97121e-10	-0.6737	6.68386e-06	0.554325	0.000451589	0.623589	4.84327e-05	-0.539538	0.000684222	0.484416	0.002755	-0.32278	0.0548482	0.0147939	0.931756	-0.0943811	0.584018
BmuPB004258	blue	-0.0539839	0.708493	-0.353463	-0.355031	0.754508	1.33305e-06	0.0344529	0.0336056	0.818233	1.09683e-09	-0.623225	4.90734e-05	0.489119	0.00246802	0.649717	1.80352e-05	-0.383125	0.0210875	0.296052	0.0795743	-0.406327	0.0139304	0.0111621	0.948484	-0.247733	0.145182
BmuPB011458	blue	-0.0188796	0.708531	-0.404065	-0.304466	0.912973	1.33058e-06	0.014523	0.0710028	0.773639	3.15525e-08	-0.62116	5.2854e-05	0.539203	0.000690529	0.525326	0.00100229	-0.448347	0.00609915	0.339501	0.0427927	-0.303008	0.0724333	0.0564363	0.743722	-0.176394	0.303428
BmuPB010889	blue	-0.0297669	0.708688	-0.585313	-0.123375	0.863173	1.32019e-06	0.000177028	0.473453	0.834212	2.6161e-10	-0.601256	0.000105272	0.588153	0.000161695	0.730143	4.32751e-07	-0.608721	8.17393e-05	0.459839	0.0047781	-0.218902	0.199604	0.0130526	0.939773	-0.0254244	0.882985
BmuPB014956	blue	-0.138997	0.708778	-0.443341	-0.265437	0.418812	1.31436e-06	0.00676622	0.11767	0.829067	4.2173e-10	-0.552356	0.000477823	0.657103	1.34092e-05	0.715151	9.53481e-07	-0.468352	0.00396629	0.233494	0.170514	-0.249004	0.143064	-0.0273346	0.874261	-0.229266	0.17861
BmuPB003621	blue	-0.127489	0.708831	-0.549292	-0.159538	0.458712	1.3109e-06	0.00052132	0.352671	0.825241	5.95457e-10	-0.687474	3.62444e-06	0.484293	0.00276288	0.63755	2.88961e-05	-0.575061	0.000243839	0.453241	0.00550246	-0.317987	0.0587615	0.0194347	0.910424	-0.0621583	0.718745
BmuPB004299	turquoise	-0.0627779	0.708873	-0.867841	0.158969	0.716057	1.30817e-06	7.27938e-12	0.354415	0.779003	2.19553e-08	-0.576763	0.000231382	0.651391	1.6875e-05	0.517397	0.00123141	-0.885227	7.60594e-13	0.714853	9.68104e-07	0.0220301	0.89852	-0.108738	0.527859	0.313042	0.0630278
BmuPB020871	turquoise	0.0130448	0.70893	-0.886716	0.177786	0.939809	1.30441e-06	6.16378e-13	0.299567	0.660682	1.15816e-05	-0.479509	0.00308514	0.652235	1.63166e-05	0.559493	0.000388766	-0.907272	2.41151e-14	0.692434	2.88412e-06	0.209421	0.220262	0.026898	0.876254	0.371523	0.0256813
BmuPB020478	blue	0.0951335	0.709251	-0.635615	-0.0736364	0.581009	1.28375e-06	3.10875e-05	0.669521	0.755224	1.02087e-07	-0.500221	0.00189174	0.704196	1.64693e-06	0.447696	0.00618258	-0.655093	1.45471e-05	0.435796	0.00788945	-0.0387255	0.822573	-0.098368	0.568158	-0.015546	0.928296
BmuPB007438	turquoise	0.0246504	0.709741	-0.828924	0.119183	0.886524	1.25279e-06	4.27273e-10	0.488728	0.752275	1.22048e-07	-0.591389	0.000145684	0.596699	0.000122477	0.522922	0.0010674	-0.847388	7.12559e-11	0.784814	1.46531e-08	-0.0158155	0.927056	-0.0299048	0.862545	0.330572	0.0489316
BmuPB009923	blue	0.0468869	0.709768	-0.150394	-0.559375	0.785974	1.25108e-06	0.381296	0.000390107	0.696353	2.39994e-06	-0.741451	2.30276e-07	0.400838	0.0154049	0.37073	0.0260232	-0.224068	0.188934	0.405922	0.0140351	-0.469851	0.00383646	0.417453	0.0113037	-0.367004	0.0276808
BmuPB005819	blue	0.0982971	0.709974	-0.501356	-0.208618	0.568439	1.23829e-06	0.00184005	0.222078	0.765704	5.30152e-08	-0.380048	0.0222335	0.75176	1.25877e-07	0.618844	5.74035e-05	-0.500701	0.00186972	0.220231	0.196818	-0.0310832	0.857183	0.0924339	0.591834	-0.212292	0.213858
BmuPB006302	blue	-0.143133	0.710076	-0.153586	-0.55649	0.404964	1.23203e-06	0.371153	0.00042425	0.801458	4.28295e-09	-0.795152	6.91589e-09	0.340909	0.0418837	0.546909	0.000557561	-0.202462	0.236329	0.354573	0.033851	-0.618193	5.87454e-05	0.215424	0.20702	-0.445008	0.00653743
BmuPB016047	blue	0.00411647	0.710109	-0.491633	-0.218476	0.98099	1.22996e-06	0.00232555	0.200501	0.828963	4.25738e-10	-0.63859	2.77771e-05	0.586813	0.000168775	0.51975	0.00115904	-0.52071	0.00113061	0.51082	0.00145527	-0.263302	0.120763	0.0645077	0.708571	-0.181502	0.289412
BmuPB018951	blue	0.100679	0.710473	-0.140661	-0.569811	0.559058	1.2078e-06	0.413207	0.000286115	0.820092	9.35193e-10	-0.545836	0.000574592	0.55583	0.000432422	0.634955	3.18681e-05	-0.142856	0.405881	0.0132402	0.938909	-0.470817	0.00375483	0.144403	0.400764	-0.590382	0.000150506
BmuPB003244	blue	-0.143278	0.710741	-0.502411	-0.208329	0.404481	1.19171e-06	0.00179314	0.222732	0.863851	1.16896e-11	-0.650828	1.72578e-05	0.615154	6.53898e-05	0.469674	0.00385165	-0.522963	0.00106628	0.433256	0.00830174	-0.292882	0.083004	0.00121241	0.994401	-0.194603	0.255403
BmuPB011949	red	0.1256	0.710751	-0.51938	-0.191371	0.465452	1.19111e-06	0.00117017	0.263534	0.771285	3.68823e-08	-0.351762	0.0353914	0.915362	5.44512e-15	0.484904	0.00272396	-0.531473	0.000851473	0.138026	0.422102	0.0919823	0.593653	0.0914109	0.595958	-0.304843	0.0706364
BmuPB009166	blue	-0.157005	0.710965	-0.618	-0.0929647	0.360468	1.17841e-06	5.91484e-05	0.589699	0.800258	4.69781e-09	-0.624942	4.61189e-05	0.595845	0.000125969	0.65833	1.27547e-05	-0.641822	2.45453e-05	0.500547	0.00187675	-0.170431	0.320324	-0.0878254	0.610513	-0.0180927	0.916587
BmuPB010905	blue	0.0345304	0.711025	-0.651833	-0.0591917	0.841535	1.17487e-06	1.65807e-05	0.731661	0.865456	9.67934e-12	-0.610125	7.78868e-05	0.67065	7.62121e-06	0.785758	1.37053e-08	-0.678416	5.4401e-06	0.499713	0.00191525	-0.17057	0.319924	-0.0592311	0.731489	-0.00846963	0.960899
BmuPB000172	blue	-0.0491072	0.711506	-0.395943	-0.315564	0.776091	1.14678e-06	0.0168287	0.0608226	0.833177	2.88351e-10	-0.584136	0.000183757	0.538092	0.000711861	0.63705	2.94485e-05	-0.400163	0.0155951	0.258292	0.12826	-0.364449	0.0288668	0.0788016	0.64779	-0.256213	0.13147
BmuPB016426	blue	-0.149368	0.711526	-0.772155	0.0606289	0.38459	1.14564e-06	3.48224e-08	0.725394	0.759947	7.62965e-08	-0.612094	7.27574e-05	0.547965	0.000541233	0.622321	5.06973e-05	-0.799002	5.1719e-09	0.584757	0.000180177	-0.0818285	0.635186	-0.0529155	0.759222	0.267226	0.115124
BmuPB007592	turquoise	0.0522916	0.711634	-0.874476	0.162842	0.761978	1.13944e-06	3.19836e-12	0.34266	0.77027	3.94289e-08	-0.515476	0.00129341	0.70979	1.24975e-06	0.516009	0.00127594	-0.881358	1.29573e-12	0.677517	5.65957e-06	0.0866701	0.615235	-0.0668179	0.698614	0.274506	0.105188
BmuPB013878	blue	0.136962	0.711657	-0.514619	-0.197039	0.425722	1.13812e-06	0.00132198	0.249385	0.821749	8.10025e-10	-0.672887	6.92299e-06	0.55881	0.000396597	0.684701	4.11055e-06	-0.56181	0.000363216	0.481579	0.00294187	-0.277869	0.100825	0.054077	0.754098	-0.0877844	0.61068
BmuPB010087	blue	0.0199922	0.711769	-0.475078	-0.236691	0.907866	1.13175e-06	0.00341219	0.16457	0.914807	6.05771e-15	-0.627159	4.25418e-05	0.690852	3.10368e-06	0.557668	0.000410002	-0.501219	0.00184621	0.257683	0.129194	-0.317307	0.0593344	-0.0257504	0.881495	-0.291037	0.085052
BmuPB015852	blue	-0.11904	0.712289	-0.737532	0.025243	0.489254	1.1025e-06	2.87593e-07	0.883814	0.734819	3.34655e-07	-0.628658	4.0268e-05	0.531888	0.000842055	0.407675	0.0135871	-0.760596	7.32664e-08	0.776611	2.58398e-08	-0.0982588	0.56859	-0.0223878	0.896881	0.230179	0.17684
BmuPB012359	blue	0.151092	0.7124	-0.463598	-0.248802	0.379062	1.09632e-06	0.00440348	0.143399	0.758086	8.56397e-08	-0.524124	0.0010344	0.591743	0.000144021	0.587224	0.000166573	-0.486281	0.00263789	0.324104	0.0538046	-0.21165	0.215278	0.0445184	0.796552	-0.140468	0.413857
BmuPB013726	blue	0.0355087	0.712483	-0.495933	-0.21655	0.837105	1.09176e-06	0.00209855	0.204598	0.824194	6.53455e-10	-0.597447	0.000119489	0.671149	7.46006e-06	0.561606	0.000365409	-0.533603	0.000804117	0.387936	0.0193947	-0.178594	0.297339	-0.0272429	0.874679	-0.232092	0.173169
BmuPB000877	blue	-0.00816811	0.71276	-0.495304	-0.217455	0.96229	1.0766e-06	0.00213048	0.202665	0.858574	2.13827e-11	-0.584216	0.000183296	0.696201	2.41722e-06	0.558577	0.000399294	-0.525189	0.00100592	0.242859	0.153524	-0.242691	0.153816	-0.0311092	0.857065	-0.213363	0.211503
BmuPB007552	blue	-0.0289969	0.712804	-0.459615	-0.253189	0.866681	1.07422e-06	0.00480133	0.136246	0.649159	1.84379e-05	-0.719955	7.44318e-07	0.296833	0.0787464	0.377821	0.0230948	-0.487782	0.00254681	0.718496	8.02902e-07	-0.326815	0.0517168	0.203963	0.232797	0.0316406	0.854649
BmuPB006297	blue	0.0233323	0.713041	-0.195126	-0.517915	0.892555	1.06138e-06	0.254102	0.00121513	0.77907	2.18546e-08	-0.516177	0.00127047	0.547109	0.000554427	0.611633	7.39296e-05	-0.198854	0.244963	0.0238067	0.890384	-0.412335	0.0124545	0.094223	0.58465	-0.488772	0.00248826
BmuPB017005	blue	0.0528388	0.713183	-0.236905	-0.476278	0.759561	1.05382e-06	0.164177	0.00332082	0.813602	1.61937e-09	-0.616049	6.33659e-05	0.54229	0.000634226	0.533056	0.000816051	-0.269864	0.111446	0.192673	0.260239	-0.425257	0.00972276	0.125976	0.464104	-0.430944	0.00869296
BmuPB011888	blue	-0.0777006	0.713187	-0.101826	-0.611361	0.652399	1.05361e-06	0.554565	7.46308e-05	0.85776	2.3421e-11	-0.715706	9.26847e-07	0.510957	0.00145027	0.366035	0.0281257	-0.138318	0.421109	0.0972101	0.572744	-0.603821	9.65773e-05	0.192063	0.261779	-0.644034	2.25346e-05
BmuPB001913	blue	-0.160097	0.713236	-0.710947	-0.00228895	0.350967	1.05099e-06	1.17946e-06	0.989429	0.814703	1.47762e-09	-0.719019	7.81452e-07	0.499574	0.00192173	0.532088	0.00083755	-0.73827	2.75885e-07	0.734955	3.32147e-07	-0.22308	0.190943	-0.0667391	0.698953	0.158959	0.354447
BmuPB004894	turquoise	-0.0618702	0.713237	-0.849495	0.136258	0.719996	1.0509e-06	5.72226e-11	0.428128	0.747669	1.60521e-07	-0.485722	0.00267255	0.716837	8.74638e-07	0.658864	1.24796e-05	-0.87303	3.84128e-12	0.596267	0.000124233	0.141131	0.411635	-0.120087	0.485412	0.223701	0.189679
BmuPB019230	blue	0.107188	0.713303	-0.226932	-0.486371	0.533791	1.04742e-06	0.183195	0.00263237	0.779052	2.18815e-08	-0.690151	3.20572e-06	0.399977	0.0156479	0.634162	3.28306e-05	-0.249509	0.142228	0.270284	0.110868	-0.518788	0.00118815	0.152758	0.373767	-0.377397	0.0232615
BmuPB003696	blue	-0.0561368	0.713411	-0.499116	-0.214294	0.745037	1.04172e-06	0.00194321	0.209468	0.779369	2.141e-08	-0.572438	0.000264206	0.630759	3.72655e-05	0.347811	0.0376528	-0.50886	0.00152858	0.428482	0.00912685	-0.182607	0.286436	0.0246009	0.88675	-0.214982	0.207975
BmuPB017016	blue	-0.17937	0.713531	-0.341537	-0.371995	0.29521	1.03537e-06	0.0414841	0.0254794	0.801197	4.37022e-09	-0.56842	0.000298363	0.603256	9.84333e-05	0.508689	0.00153514	-0.366093	0.0280989	0.230476	0.176267	-0.321543	0.0558372	0.017427	0.919646	-0.30689	0.0686726
BmuPB002919	blue	-0.131456	0.713599	-0.294049	-0.419549	0.444734	1.03184e-06	0.0817277	0.010859	0.877821	2.07547e-12	-0.742181	2.20839e-07	0.507803	0.00156943	0.467873	0.00400854	-0.333854	0.0465978	0.30491	0.0705709	-0.508208	0.00155368	0.0855719	0.619737	-0.404231	0.0144787
BmuPB015049	blue	-0.028086	0.71405	-0.0708882	-0.643162	0.870833	1.00849e-06	0.681193	2.33091e-05	0.810567	2.07834e-09	-0.681558	4.73297e-06	0.40341	0.0146984	0.474797	0.00343392	-0.0858725	0.618503	0.135742	0.429894	-0.6508	1.72767e-05	0.206736	0.226371	-0.590211	0.000151341
BmuPB011253	blue	-0.132503	0.714059	-0.510726	-0.203333	0.441082	1.008e-06	0.00145871	0.234276	0.82767	4.788e-10	-0.531134	0.000859246	0.675501	6.1813e-06	0.680721	4.91268e-06	-0.52667	0.000967446	0.270984	0.10991	-0.195664	0.252769	-0.0568939	0.741715	-0.167052	0.330153
BmuPB003456	blue	-0.0718544	0.714336	-0.590717	-0.12362	0.677081	9.93899e-07	0.000148888	0.47257	0.846382	7.90219e-11	-0.567715	0.000304757	0.669479	8.01177e-06	0.519509	0.00116626	-0.598269	0.000116283	0.344721	0.0395023	-0.190161	0.266623	-0.0531056	0.758382	-0.105031	0.542103
BmuPB009602	blue	-0.107297	0.714636	-0.800336	0.0856999	0.533372	9.78853e-07	4.66984e-09	0.619211	0.828902	4.2811e-10	-0.626924	4.29099e-05	0.631993	3.55987e-05	0.572445	0.000264148	-0.827148	5.01902e-10	0.652547	1.61142e-05	-0.0782194	0.650225	-0.082446	0.632627	0.209995	0.218973
BmuPB012872	blue	-0.202703	0.714639	-0.403964	-0.310674	0.23576	9.78726e-07	0.0145498	0.065155	0.685109	4.03555e-06	-0.699018	2.11451e-06	0.316931	0.0596525	0.486958	0.00259645	-0.435195	0.0079854	0.520944	0.00112376	-0.388882	0.0190754	0.162902	0.342479	-0.0233944	0.892271
BmuPB012021	blue	0.174861	0.714718	-0.526802	-0.187916	0.307716	9.74777e-07	0.000964068	0.272416	0.788345	1.13916e-08	-0.429662	0.00891673	0.836689	2.06674e-10	0.53354	0.000805482	-0.534341	0.000788265	0.32246	0.0551025	0.0153158	0.929355	0.0728927	0.672672	-0.27722	0.101655
BmuPB014654	blue	-0.103759	0.715139	-0.390624	-0.324515	0.547031	9.54063e-07	0.0184989	0.0534836	0.828668	4.37341e-10	-0.541957	0.000640084	0.678645	5.38544e-06	0.845347	8.7836e-11	-0.422133	0.0103315	0.168135	0.326984	-0.23319	0.171087	0.0224203	0.896732	-0.333227	0.0470366
BmuPB017745	blue	-0.0259265	0.71523	-0.441265	-0.273965	0.88069	9.49668e-07	0.00706064	0.105903	0.849043	5.99965e-11	-0.455662	0.00522642	0.770942	3.77256e-08	0.682315	4.57573e-06	-0.456117	0.00517592	0.0706349	0.682272	-0.17395	0.310284	-0.0609805	0.723864	-0.332504	0.0475467
BmuPB016367	blue	-0.0364957	0.715444	-0.549266	-0.166178	0.83264	9.39352e-07	0.000521711	0.332726	0.843078	1.10463e-10	-0.406495	0.0138871	0.806033	2.99285e-09	0.7421	2.21872e-07	-0.556219	0.000427595	0.161579	0.346466	-0.0659886	0.702183	-0.135534	0.430607	-0.222768	0.191579
BmuPB005584	turquoise	0.0775201	0.715819	-0.754324	0.0385047	0.653156	9.21508e-07	1.07838e-07	0.823569	0.686167	3.84662e-06	-0.542074	0.000638025	0.553553	0.00046172	0.457339	0.00504227	-0.763165	6.23265e-08	0.669838	7.89012e-06	0.0136403	0.937067	0.095392	0.579977	0.221647	0.193883
BmuPB014986	green	-0.189803	0.715831	-0.648704	-0.0671263	0.267542	9.20942e-07	1.87716e-05	0.697289	0.681664	4.71071e-06	-0.74991	1.40585e-07	0.310752	0.0650843	0.450435	0.00583813	-0.691652	2.99071e-06	0.796139	6.42315e-09	-0.266962	0.115496	0.166046	0.333116	0.323347	0.0543992
BmuPB001224	blue	0.0350423	0.715875	-0.343539	-0.372336	0.839216	9.1886e-07	0.0402284	0.0253345	0.754952	1.03797e-07	-0.700319	1.98677e-06	0.497127	0.00203904	0.422071	0.0103439	-0.374815	0.0243008	0.525719	0.00099199	-0.342073	0.0411449	0.229152	0.178833	-0.299368	0.0761051
BmuPB005660	blue	-0.0109149	0.715877	-0.388782	-0.327095	0.949623	9.18785e-07	0.019109	0.051505	0.90696	2.54721e-14	-0.762129	6.6543e-08	0.552623	0.00047419	0.506052	0.00163924	-0.426814	0.00943099	0.382187	0.0214317	-0.471651	0.00368548	0.088461	0.607922	-0.334041	0.0464674
BmuPB005923	blue	-0.15898	0.715889	-0.608072	-0.107817	0.354382	9.18201e-07	8.35783e-05	0.531381	0.797703	5.70873e-09	-0.583865	0.000185341	0.679231	5.24809e-06	0.757521	8.86788e-08	-0.65096	1.71672e-05	0.437823	0.00757298	-0.079204	0.646108	-0.0421291	0.80726	-0.0586953	0.733829
BmuPB000783	blue	0.0780972	0.715926	-0.321132	-0.394794	0.650737	9.16445e-07	0.0561691	0.0171784	0.764343	5.78335e-08	-0.465802	0.00419591	0.634475	3.24482e-05	0.815487	1.38366e-09	-0.340099	0.0424046	0.148243	0.38822	-0.231239	0.174799	0.0505445	0.769712	-0.344888	0.0394003
BmuPB001275	blue	-0.196019	0.716077	-0.476082	-0.239995	0.251892	9.0941e-07	0.00333555	0.158584	0.849955	5.45256e-11	-0.725799	5.46931e-07	0.542586	0.000629032	0.656523	1.3729e-05	-0.540141	0.000672981	0.441927	0.00696553	-0.343573	0.0402075	0.0692838	0.688041	-0.121417	0.480558
BmuPB013061	blue	-0.0356477	0.716337	-0.42853	-0.287807	0.836476	8.97358e-07	0.0091182	0.0887315	0.856057	2.82798e-11	-0.706819	1.44817e-06	0.548999	0.000525664	0.583455	0.000187754	-0.470751	0.00376037	0.398825	0.0159776	-0.392248	0.0179748	0.142824	0.405988	-0.199065	0.244451
BmuPB007372	blue	0.0171709	0.71634	-0.263388	-0.452952	0.920823	8.97231e-07	0.120637	0.00553624	0.893286	2.35197e-13	-0.65364	1.54237e-05	0.569757	0.000286586	0.504018	0.00172371	-0.286035	0.0908019	0.132906	0.439681	-0.510614	0.00146284	0.0491034	0.776108	-0.481474	0.00294902
BmuPB018428	blue	-0.038526	0.716448	-0.371629	-0.344819	0.823473	8.92279e-07	0.0256357	0.0394424	0.815596	1.37111e-09	-0.529707	0.00089259	0.605951	8.98513e-05	0.725416	5.58228e-07	-0.38787	0.0194169	0.180729	0.291507	-0.28867	0.0877365	0.0858626	0.618544	-0.297345	0.0782072
BmuPB020700	blue	-0.176611	0.716686	-0.650106	-0.06658	0.302824	8.81449e-07	1.77597e-05	0.699637	0.782379	1.73841e-08	-0.616437	6.25049e-05	0.583632	0.000186707	0.368612	0.0269548	-0.665876	9.33071e-06	0.556111	0.000428927	-0.142811	0.406032	-0.0742794	0.666801	0.0109388	0.949513
BmuPB001658	blue	-0.135717	0.716885	-0.70111	-0.0157754	0.429981	8.72463e-07	1.91268e-06	0.92724	0.843409	1.06855e-10	-0.691491	3.01318e-06	0.562064	0.000360512	0.585825	0.000174174	-0.732248	3.8572e-07	0.555218	0.000440132	-0.210128	0.218674	-0.0478991	0.781465	0.0972712	0.572502
BmuPB019301	blue	0.0605169	0.716909	-0.415911	-0.300998	0.725882	8.7139e-07	0.0116405	0.074443	0.893093	2.42165e-13	-0.615042	6.56466e-05	0.654641	1.48148e-05	0.700184	1.99972e-06	-0.447108	0.00625871	0.213917	0.21029	-0.339687	0.0426714	0.00588651	0.972819	-0.305823	0.0696909
BmuPB006659	blue	0.141276	0.717055	-0.55261	-0.164446	0.411147	8.6486e-07	0.000474366	0.337862	0.874125	3.34429e-12	-0.536136	0.000750844	0.787354	1.22308e-08	0.590789	0.000148538	-0.55907	0.000393596	0.298767	0.0767243	-0.140586	0.413461	0.0148113	0.931676	-0.260356	0.125131
BmuPB012735	blue	-0.145916	0.717092	-0.259354	-0.457738	0.395796	8.63239e-07	0.126642	0.00499929	0.863175	1.26475e-11	-0.733801	3.54091e-07	0.519873	0.00115537	0.643388	2.31057e-05	-0.326214	0.0521741	0.250531	0.140547	-0.499721	0.00191488	0.121873	0.478897	-0.385225	0.020334
BmuPB017112	blue	-0.0786402	0.717325	-0.338245	-0.37908	0.648464	8.52943e-07	0.0436164	0.0226046	0.866578	8.47142e-12	-0.633556	3.35836e-05	0.621337	5.25199e-05	0.633385	3.37994e-05	-0.392715	0.0178267	0.197978	0.247089	-0.369868	0.0263993	0.0819661	0.634615	-0.352215	0.0351393
BmuPB011251	blue	-0.17952	0.717503	-0.644564	-0.0729399	0.294802	8.45135e-07	2.2076e-05	0.672472	0.86404	1.14339e-11	-0.541129	0.000654911	0.726107	5.38009e-07	0.650414	1.7544e-05	-0.661201	1.13364e-05	0.373467	0.0248584	-0.129072	0.453104	-0.135037	0.432315	-0.045377	0.792713
BmuPB016394	blue	0.0535978	0.717599	-0.16142	-0.556179	0.756211	8.40977e-07	0.346948	0.00042808	0.869829	5.71674e-12	-0.659119	1.23498e-05	0.551623	0.000487916	0.450678	0.00580834	-0.184609	0.281095	0.108541	0.528612	-0.541815	0.000642616	0.129266	0.452422	-0.579913	0.000209827
BmuPB015317	blue	-0.175753	0.717899	-0.375294	-0.342605	0.305216	8.28063e-07	0.0241053	0.0408101	0.854487	3.35803e-11	-0.545268	0.000583785	0.676986	5.79289e-06	0.598162	0.000116696	-0.398632	0.0160336	0.160699	0.349135	-0.305615	0.0698907	-0.119709	0.486796	-0.358183	0.0319536
BmuPB021336	blue	0.0897021	0.717914	-0.517367	-0.200547	0.602876	8.27416e-07	0.00123235	0.240885	0.874581	3.15576e-12	-0.595178	0.000128757	0.683368	4.36481e-06	0.748428	1.53494e-07	-0.548517	0.000532866	0.302972	0.0724693	-0.242827	0.15358	0.0133919	0.938211	-0.183385	0.284355
BmuPB004834	blue	0.205716	0.718092	-0.360259	-0.357833	0.228722	8.19836e-07	0.030902	0.0321336	0.771137	3.72447e-08	-0.51788	0.00121622	0.691044	3.07616e-06	0.487971	0.00253552	-0.376119	0.0237713	0.277571	0.101205	-0.200176	0.241775	0.152124	0.375779	-0.339214	0.0429798
BmuPB011912	blue	-0.0862113	0.718236	-0.4408	-0.277436	0.617114	8.13773e-07	0.00712801	0.101379	0.838797	1.68582e-10	-0.453949	0.00542045	0.755406	1.00962e-07	0.419432	0.0108835	-0.451115	0.00575523	0.137171	0.425009	-0.170145	0.321148	0.0223943	0.896851	-0.326325	0.0520892
BmuPB021393	blue	-0.148436	0.718285	-0.385551	-0.332734	0.387597	8.11711e-07	0.0202192	0.0473837	0.826987	5.09255e-10	-0.565836	0.000322368	0.641029	2.53053e-05	0.581331	0.000200727	-0.41212	0.0125049	0.242661	0.15387	-0.288726	0.0876731	-0.0434607	0.801288	-0.299468	0.0760016
BmuPB012776	blue	-0.00492468	0.718317	-0.694016	-0.0243018	0.977259	8.10355e-07	2.67885e-06	0.888118	0.859832	1.85568e-11	-0.511121	0.0014443	0.726671	5.22014e-07	0.713961	1.01306e-06	-0.69662	2.3698e-06	0.345176	0.0392253	-0.0853291	0.620734	-0.108801	0.527617	-0.0138658	0.936028
BmuPB016871	blue	-0.118307	0.718413	-0.43521	-0.283203	0.491951	8.06337e-07	0.00798296	0.0941867	0.714958	9.62924e-07	-0.646508	2.04637e-05	0.463207	0.00444122	0.55924	0.000391646	-0.470433	0.0037871	0.449957	0.00589704	-0.281948	0.0957172	0.14938	0.384552	-0.0665463	0.699782
BmuPB016093	blue	-0.0133478	0.718436	-0.17374	-0.544697	0.938414	8.05381e-07	0.310878	0.000593181	0.876319	2.52413e-12	-0.647729	1.95068e-05	0.56288	0.000351938	0.409801	0.01306	-0.195483	0.253216	0.0695535	0.686888	-0.539433	0.000686197	0.106327	0.537102	-0.592031	0.00014268
BmuPB018874	red	0.187045	0.718498	-0.730765	0.0122668	0.274685	8.02828e-07	4.18349e-07	0.943393	0.79836	5.4313e-09	-0.403829	0.0145859	0.879756	1.607e-12	0.62856	4.04134e-05	-0.747212	1.64893e-07	0.37353	0.0248322	0.1393	0.417787	-0.127528	0.458574	-0.0215466	0.900736
BmuPB011603	blue	0.0560233	0.718601	-0.085361	-0.63324	0.745535	7.98554e-07	0.620603	3.39827e-05	0.864814	1.04405e-11	-0.679342	5.2223e-06	0.531046	0.000861274	0.450093	0.00588022	-0.115393	0.50275	0.0614544	0.721803	-0.593099	0.000137812	0.216715	0.204244	-0.659397	1.221e-05
BmuPB010383	blue	-0.156814	0.71866	-0.340171	-0.378489	0.361061	7.96116e-07	0.0423584	0.0228334	0.848407	6.41075e-11	-0.823728	6.80919e-10	0.410506	0.0128892	0.415461	0.0117405	-0.393141	0.0176921	0.502193	0.00180277	-0.546229	0.000568294	0.131689	0.44392	-0.269412	0.112069
BmuPB004154	blue	-0.167858	0.718683	-0.312014	-0.40667	0.327793	7.95151e-07	0.0639449	0.0138424	0.820592	8.95607e-10	-0.57589	0.000237696	0.666181	9.21154e-06	0.451177	0.00574764	-0.3365	0.0447823	0.23127	0.174739	-0.297457	0.0780892	0.0631198	0.714575	-0.426815	0.00943095
BmuPB003982	blue	-0.195705	0.718725	-0.635363	-0.0833625	0.252667	7.93427e-07	3.13838e-05	0.628836	0.773484	3.18812e-08	-0.415829	0.0116586	0.77943	2.13215e-08	0.539163	0.000691289	-0.645227	2.1513e-05	0.279068	0.0993018	0.0419345	0.808134	-0.183562	0.283882	-0.0971942	0.572807
BmuPB014456	blue	-0.0116273	0.719144	-0.815197	0.0960535	0.94634	7.76391e-07	1.41772e-09	0.577341	0.776307	2.63771e-08	-0.543479	0.000613633	0.69366	2.72375e-06	0.548748	0.000529402	-0.839047	1.64528e-10	0.685211	4.01694e-06	0.0454779	0.792263	-0.0587447	0.733613	0.239116	0.16016
BmuPB004164	blue	-0.193773	0.719171	-0.643931	-0.0752399	0.257475	7.75308e-07	2.2625e-05	0.662745	0.77334	3.21884e-08	-0.775533	2.7792e-08	0.388001	0.0193724	0.558347	0.000401983	-0.687225	3.66583e-06	0.788646	1.11472e-08	-0.316482	0.0600346	0.0142929	0.934062	0.20601	0.228042
BmuPB013683	blue	0.0527367	0.719352	-0.613963	-0.105389	0.760011	7.68049e-07	6.81739e-05	0.540718	0.744241	1.96103e-07	-0.456979	0.0050813	0.675217	6.25816e-06	0.718807	7.90086e-07	-0.624997	4.6027e-05	0.3504	0.0361585	-0.0225156	0.896296	-0.0643335	0.709323	0.00684999	0.968372
BmuPB022033	blue	0.133666	0.719369	-0.42502	-0.294349	0.437046	7.6737e-07	0.00976799	0.0814023	0.773644	3.15418e-08	-0.608193	8.3234e-05	0.528873	0.000912635	0.543309	0.000616547	-0.4445	0.00660646	0.367684	0.0273721	-0.286768	0.0899417	0.129838	0.450405	-0.212962	0.212382
BmuPB010379	blue	-0.220664	0.719593	-0.40526	-0.314333	0.195918	7.58504e-07	0.0142074	0.0618911	0.755591	9.98287e-08	-0.576215	0.000235331	0.545165	0.000585484	0.504759	0.0016925	-0.424534	0.00986096	0.358005	0.0320448	-0.260705	0.124607	0.00592134	0.972658	-0.21678	0.204106
BmuPB008410	blue	0.0196896	0.719667	-0.631325	-0.0883424	0.909254	7.55566e-07	3.64929e-05	0.608405	0.813145	1.68185e-09	-0.629137	3.95655e-05	0.607993	8.38055e-05	0.449645	0.00593573	-0.650055	1.77951e-05	0.606744	8.74601e-05	-0.177397	0.300642	0.0429956	0.803373	0.00645417	0.970199
BmuPB005813	turquoise	0.0459475	0.719749	-0.68314	-0.0366091	0.790165	7.52348e-07	4.40966e-06	0.832128	0.614957	6.5842e-05	-0.400518	0.015495	0.669472	8.01408e-06	0.317084	0.059523	-0.693747	2.71271e-06	0.623027	4.94245e-05	0.1569	0.360794	0.0794925	0.644904	0.136883	0.425991
BmuPB005326	blue	-0.153777	0.720023	-0.543231	-0.176791	0.370551	7.41709e-07	0.000617875	0.302323	0.793556	7.78714e-09	-0.613788	6.85907e-05	0.541628	0.000645933	0.571885	0.000268691	-0.562818	0.000352583	0.438649	0.0074473	-0.219011	0.199375	0.02453	0.887075	-0.0958035	0.578337
BmuPB020508	turquoise	-0.130745	0.72014	-0.791309	0.0711696	0.44722	7.37207e-07	9.18706e-09	0.679994	0.762184	6.63122e-08	-0.651855	1.65657e-05	0.525054	0.00100947	0.624293	4.72162e-05	-0.824287	6.48118e-10	0.778821	2.2231e-08	-0.0765043	0.657421	-0.096117	0.577088	0.283445	0.0938946
BmuPB009405	blue	-0.00999882	0.720449	-0.49934	-0.221109	0.953847	7.25419e-07	0.0019327	0.194995	0.825321	5.91229e-10	-0.692301	2.90196e-06	0.617392	6.04345e-05	0.392184	0.0179955	-0.541922	0.000640705	0.516761	0.00125166	-0.242858	0.153525	0.144837	0.399334	-0.202272	0.236777
BmuPB006009	blue	0.0665082	0.720451	-0.551361	-0.16909	0.699946	7.25333e-07	0.000491582	0.324202	0.877937	2.0442e-12	-0.589492	0.000154887	0.70067	1.95361e-06	0.507817	0.0015689	-0.561237	0.000369391	0.322694	0.054916	-0.212869	0.212586	-0.00258531	0.988061	-0.216608	0.204473
BmuPB005788	blue	-0.164149	0.720509	-0.419483	-0.301026	0.338745	7.23154e-07	0.0108729	0.0744149	0.861577	1.52107e-11	-0.727729	4.93161e-07	0.562402	0.000356931	0.444855	0.00655816	-0.467564	0.0040361	0.386115	0.0200216	-0.382814	0.0212012	0.0464164	0.788073	-0.278364	0.100194
BmuPB007070	blue	-0.0129137	0.720573	-0.257635	-0.462938	0.940413	7.20736e-07	0.129268	0.00446739	0.817668	1.15089e-09	-0.706621	1.46239e-06	0.515643	0.00128794	0.400276	0.0155631	-0.285293	0.0916803	0.319583	0.0574345	-0.464502	0.0043173	0.235736	0.166329	-0.448524	0.00607661
BmuPB018102	turquoise	-0.0247269	0.720593	-0.895224	0.174632	0.886174	7.19981e-07	1.74898e-13	0.308362	0.785136	1.43233e-08	-0.47566	0.00336761	0.75987	7.66635e-08	0.625899	4.45434e-05	-0.90666	2.68417e-14	0.577253	0.000227905	0.133576	0.43736	-0.144593	0.400138	0.280637	0.097337
BmuPB013876	blue	-0.101989	0.721425	-0.0166108	-0.704814	0.553929	6.89309e-07	0.923398	1.59795e-06	0.749625	1.42989e-07	-0.792279	8.55655e-09	0.289246	0.0870779	0.384941	0.0204344	-0.0747297	0.664898	0.25151	0.138952	-0.679523	5.18075e-06	0.398242	0.016147	-0.541991	0.000639485
BmuPB005469	blue	-0.180181	0.721553	-0.267222	-0.454331	0.292997	6.84689e-07	0.115129	0.00537663	0.847033	7.39099e-11	-0.880274	1.49937e-12	0.30789	0.0677288	0.418981	0.0109781	-0.317828	0.0588947	0.433885	0.00819804	-0.68621	3.83917e-06	0.181379	0.289745	-0.2788	0.0996413
BmuPB015531	blue	0.00192458	0.721694	-0.0620459	-0.659648	0.991112	6.79662e-07	0.719233	1.20847e-05	0.824581	6.31421e-10	-0.69728	2.29694e-06	0.484092	0.00277583	0.384443	0.020612	-0.0977514	0.570598	0.0801748	0.64206	-0.601454	0.000104578	0.243722	0.152021	-0.668236	8.44616e-06
BmuPB008645	blue	0.132576	0.721932	-0.364439	-0.357493	0.440828	6.71223e-07	0.0288717	0.0323092	0.826739	5.20763e-10	-0.380076	0.0222227	0.800942	4.45692e-09	0.545385	0.000581895	-0.356134	0.0330193	-0.00812581	0.962485	-0.165025	0.336139	-0.0169184	0.921984	-0.445499	0.00647138
BmuPB018008	blue	-0.196866	0.722012	-0.59663	-0.125383	0.249809	6.68396e-07	0.000122756	0.466229	0.768174	4.5205e-08	-0.627112	4.26148e-05	0.545528	0.000579564	0.525821	0.000989341	-0.614379	6.71887e-05	0.540301	0.000670013	-0.171036	0.318584	-0.0424655	0.80575	-0.04103	0.812198
BmuPB014539	turquoise	-0.112592	0.72213	-0.843047	0.120917	0.513244	6.64257e-07	1.10804e-10	0.482379	0.771544	3.62573e-08	-0.610966	7.56559e-05	0.572936	0.000260223	0.645337	2.14214e-05	-0.8715	4.65147e-12	0.725132	5.66729e-07	-0.0298918	0.862604	-0.0629781	0.715189	0.350041	0.0363626
BmuPB018838	blue	0.178359	0.722173	-0.199423	-0.52275	0.297987	6.62781e-07	0.243586	0.00107222	0.792077	8.68461e-09	-0.745846	1.78621e-07	0.429159	0.00900576	0.465891	0.00418771	-0.228767	0.179584	0.295373	0.0802992	-0.550334	0.000506142	0.304394	0.0710726	-0.443445	0.00675171
BmuPB005800	blue	-0.153805	0.722484	-0.340631	-0.381854	0.370464	6.52008e-07	0.0420625	0.0215548	0.90018	7.98207e-14	-0.728239	4.79789e-07	0.536609	0.000741247	0.647768	1.94768e-05	-0.378374	0.0228783	0.272403	0.10799	-0.493048	0.0022486	-0.0129729	0.94014	-0.369189	0.0266984
BmuPB001498	blue	-0.00386967	0.722671	-0.834449	0.111778	0.98213	6.45637e-07	2.55823e-10	0.516315	0.83148	3.37789e-10	-0.513379	0.00136425	0.735812	3.16671e-07	0.573045	0.000259359	-0.838948	1.66131e-10	0.566184	0.000319038	0.0208001	0.904159	-0.173417	0.311791	0.165673	0.334219
BmuPB000131	blue	-0.03464	0.722761	-0.520548	-0.202213	0.841039	6.4256e-07	0.00113534	0.236918	0.784396	1.50913e-08	-0.426018	0.00957925	0.695369	2.51389e-06	0.487394	0.00257006	-0.51447	0.00132697	0.241494	0.15592	-0.10543	0.540562	-0.0373857	0.828619	-0.175531	0.305838
BmuPB014206	red	0.0789306	0.722901	-0.668436	-0.0544643	0.647251	6.37863e-07	8.37462e-06	0.752392	0.853185	3.86598e-11	-0.358562	0.0317596	0.942295	9.98308e-18	0.567473	0.000306976	-0.661167	1.13521e-05	0.190604	0.26549	0.0837242	0.627343	-0.165612	0.334398	-0.181779	0.288665
BmuPB014700	blue	0.115688	0.722902	-0.233224	-0.489678	0.501652	6.37831e-07	0.171023	0.00243571	0.752619	1.19549e-07	-0.774554	2.96808e-08	0.320428	0.0567413	0.634271	3.26969e-05	-0.283407	0.0939398	0.366083	0.0281033	-0.548528	0.000532702	0.341005	0.0418226	-0.287225	0.0894076
BmuPB008555	blue	-0.0129095	0.722908	-0.155622	-0.567285	0.940433	6.37631e-07	0.364766	0.000308706	0.854443	3.37427e-11	-0.603174	9.87047e-05	0.57674	0.000231552	0.4659	0.00418687	-0.170838	0.319154	0.0320742	0.852679	-0.510384	0.00147131	0.123072	0.474548	-0.580454	0.000206311
BmuPB011259	blue	-0.101977	0.723213	-0.565331	-0.157882	0.553974	6.27434e-07	0.000327255	0.357759	0.894165	2.05792e-13	-0.648088	1.92333e-05	0.655384	1.4377e-05	0.686467	3.79456e-06	-0.606074	8.94781e-05	0.39257	0.0178726	-0.274603	0.10506	-0.0572997	0.739936	-0.0963536	0.576147
BmuPB008370	blue	0.142472	0.723369	-0.540831	-0.182538	0.407158	6.22296e-07	0.000660311	0.286623	0.871993	4.37454e-12	-0.535271	0.000768661	0.739272	2.60686e-07	0.554347	0.000451305	-0.534033	0.000794845	0.303962	0.0714946	-0.193533	0.258077	-0.00461194	0.978703	-0.232934	0.171571
BmuPB011260	blue	-0.0812071	0.723432	-0.671372	-0.0520602	0.637765	6.20226e-07	7.38913e-06	0.763001	0.895666	1.6335e-13	-0.596886	0.000121725	0.740869	2.38063e-07	0.74222	2.2035e-07	-0.700532	1.96657e-06	0.424588	0.00985049	-0.14262	0.406665	-0.114771	0.50507	-0.0298251	0.862908
BmuPB003636	red	0.111218	0.72366	-0.797815	0.0741551	0.518431	6.12799e-07	5.66062e-09	0.667326	0.805689	3.07565e-09	-0.325372	0.0528198	0.950267	8.4803e-19	0.598379	0.000115861	-0.792248	8.5761e-09	0.310956	0.0648987	0.221489	0.194209	-0.164568	0.337499	0.0100058	0.953815
BmuPB014422	blue	-0.101508	0.723767	-0.125795	-0.597972	0.555809	6.09317e-07	0.464753	0.000117431	0.826816	5.17152e-10	-0.723573	6.15613e-07	0.429271	0.00898581	0.502682	0.00178127	-0.160316	0.350298	0.227377	0.182314	-0.596755	0.000122251	0.164259	0.338418	-0.53664	0.000740623
BmuPB006537	turquoise	0.135197	0.723811	-0.718973	-0.00483787	0.431767	6.0791e-07	7.833e-07	0.97766	0.75233	1.21646e-07	-0.389354	0.0189177	0.845382	8.75317e-11	0.56407	0.000339749	-0.721429	6.89157e-07	0.410084	0.0129911	0.179967	0.29358	-0.0599618	0.728301	-0.0430522	0.803119
BmuPB011258	blue	-0.117015	0.723918	-0.615589	-0.108329	0.496724	6.0447e-07	6.43976e-05	0.529422	0.89475	1.88156e-13	-0.603227	9.85296e-05	0.703561	1.69864e-06	0.607475	8.53029e-05	-0.641287	2.50552e-05	0.387096	0.0196815	-0.211328	0.215993	-0.0723035	0.675172	-0.0711604	0.680033
BmuPB021437	blue	-0.129405	0.724043	-0.550603	-0.173441	0.451932	6.00469e-07	0.000502295	0.311724	0.846125	8.11329e-11	-0.6411	2.52363e-05	0.595687	0.000126622	0.696147	2.42345e-06	-0.587767	0.000163707	0.429304	0.00898001	-0.256245	0.13142	-0.109708	0.524161	-0.114226	0.50711
BmuPB013341	blue	-0.14955	0.724082	-0.382728	-0.341354	0.384003	5.99245e-07	0.0212327	0.0415999	0.839616	1.55632e-10	-0.689301	3.33369e-06	0.55526	0.000439599	0.587356	0.000165874	-0.427223	0.0093557	0.359997	0.0310332	-0.380109	0.0222101	0.124321	0.470041	-0.267111	0.115286
BmuPB004050	blue	0.0897078	0.724131	-0.395682	-0.328448	0.602853	5.97701e-07	0.0169076	0.0504907	0.805388	3.14978e-09	-0.762343	6.56486e-08	0.432106	0.00849444	0.672312	7.09645e-06	-0.434919	0.0080298	0.493035	0.0022493	-0.422467	0.0102649	0.201723	0.23808	-0.210152	0.21862
BmuPB018623	blue	-0.115885	0.724214	-0.567205	-0.157009	0.500919	5.95054e-07	0.000309446	0.360455	0.84016	1.47551e-10	-0.519882	0.00115508	0.673621	6.70695e-06	0.811473	1.92998e-09	-0.586226	0.000171965	0.272333	0.108083	-0.169418	0.323252	-0.130008	0.449808	-0.0947176	0.582671
BmuPB007851	blue	0.0902159	0.724265	-0.464018	-0.260247	0.600793	5.93449e-07	0.00436322	0.125294	0.891857	2.91563e-13	-0.625697	4.48718e-05	0.664021	1.00839e-05	0.420464	0.0106696	-0.477828	0.00320582	0.305803	0.0697094	-0.322616	0.0549783	0.0118173	0.945464	-0.299786	0.0756762
BmuPB022084	blue	0.00916268	0.724565	-0.386397	-0.338168	0.957702	5.84095e-07	0.0199234	0.0436676	0.882931	1.04575e-12	-0.634031	3.29917e-05	0.625671	4.49135e-05	0.746116	1.75834e-07	-0.409349	0.0131706	0.252066	0.138051	-0.353738	0.0343031	0.0735032	0.670085	-0.359595	0.0312355
BmuPB016573	blue	-0.1232	0.724572	-0.457318	-0.267254	0.474085	5.83878e-07	0.00504457	0.115084	0.801584	4.24132e-09	-0.881842	1.21335e-12	0.311226	0.0646545	0.500814	0.00186455	-0.50872	0.00153394	0.693612	2.72993e-06	-0.510239	0.00147667	0.163697	0.340098	-0.0444818	0.796716
BmuPB012794	blue	-0.0776072	0.724672	-0.409294	-0.315378	0.65279	5.80773e-07	0.013184	0.0609829	0.896348	1.46912e-13	-0.563821	0.000342269	0.748596	1.51985e-07	0.450246	0.00586131	-0.420133	0.0107378	0.187925	0.272392	-0.273929	0.10595	-0.0138204	0.936238	-0.417117	0.0113764
BmuPB010150	red	0.197167	0.724675	-0.606721	-0.117954	0.249071	5.80686e-07	8.75268e-05	0.493254	0.836951	2.01545e-10	-0.307942	0.0676797	0.944423	5.35804e-18	0.611366	7.46166e-05	-0.599077	0.000113207	0.131589	0.444268	0.0873255	0.612554	-0.093999	0.585548	-0.248394	0.144078
BmuPB020691	blue	-0.172595	0.724707	-0.376446	-0.348261	0.314126	5.79694e-07	0.0236401	0.0373896	0.871498	4.65222e-12	-0.631591	3.61348e-05	0.624478	4.69017e-05	0.577025	0.000229517	-0.405084	0.0142535	0.242181	0.15471	-0.35158	0.0354931	0.0590741	0.732174	-0.349502	0.0366713
BmuPB002365	blue	0.136784	0.7249	-0.303927	-0.420973	0.426328	5.73779e-07	0.0715289	0.0105656	0.8525	4.16135e-11	-0.569753	0.000286622	0.651486	1.68116e-05	0.58248	0.000193615	-0.336171	0.0450048	0.114255	0.506999	-0.353716	0.0343146	0.0338541	0.844601	-0.441196	0.00707067
BmuPB013639	blue	0.00836154	0.72505	-0.365066	-0.359985	0.961398	5.69204e-07	0.0285768	0.0310395	0.92107	1.73758e-15	-0.604368	9.48085e-05	0.691962	2.94804e-06	0.527602	0.000943903	-0.383696	0.0208803	0.155811	0.364178	-0.3774	0.0232605	0.049682	0.773538	-0.430164	0.00882859
BmuPB019937	blue	-0.0719292	0.725053	-0.54046	-0.184593	0.676762	5.69136e-07	0.000667098	0.281139	0.760373	7.42937e-08	-0.598502	0.000115387	0.54178	0.000643231	0.589496	0.000154867	-0.566159	0.000319282	0.466294	0.00415073	-0.182255	0.287384	0.0320252	0.852902	-0.0350053	0.839384
BmuPB017519	blue	-0.149433	0.725201	-0.425593	-0.299608	0.38438	5.64663e-07	0.0096592	0.0758588	0.860386	1.74277e-11	-0.582678	0.000192412	0.682328	4.57305e-06	0.642425	2.39814e-05	-0.446054	0.00639732	0.238966	0.160431	-0.273715	0.106235	0.016877	0.922174	-0.302268	0.0731688
BmuPB016326	red	0.0729093	0.725364	-0.650342	-0.0750222	0.672602	5.5978e-07	1.75943e-05	0.663663	0.851385	4.68725e-11	-0.422178	0.0103224	0.90703	2.51605e-14	0.572888	0.000260604	-0.65741	1.32427e-05	0.257234	0.129887	0.0471169	0.784949	-0.169894	0.321874	-0.194342	0.256053
BmuPB000314	blue	0.00426433	0.725553	-0.406602	-0.318951	0.980308	5.54172e-07	0.0138598	0.057957	0.819369	9.95268e-10	-0.528354	0.000925292	0.629313	3.9309e-05	0.745451	1.82789e-07	-0.422999	0.0101596	0.222241	0.192661	-0.248595	0.143743	0.0806135	0.640233	-0.282191	0.0954193
BmuPB003882	turquoise	-0.0439037	0.725601	-0.883018	0.157417	0.799304	5.52735e-07	1.03335e-12	0.359194	0.794121	7.4676e-09	-0.484487	0.00275047	0.78147	1.85188e-08	0.580529	0.000205833	-0.894964	1.82067e-13	0.593756	0.000134889	0.13718	0.424979	-0.117477	0.495014	0.240869	0.157026
BmuPB011601	blue	0.0432938	0.725883	-0.418691	-0.307192	0.802036	5.445e-07	0.0110393	0.0683864	0.872652	4.028e-12	-0.645263	2.14834e-05	0.610317	7.73712e-05	0.859052	2.0265e-11	-0.45687	0.00509323	0.277969	0.100696	-0.340912	0.0418824	0.0135219	0.937612	-0.282698	0.0948008
BmuPB004795	red	0.00438139	0.725997	-0.668485	-0.0575114	0.979767	5.4119e-07	8.35726e-06	0.739009	0.825543	5.79628e-10	-0.361203	0.0304336	0.90489	3.64264e-14	0.522962	0.00106631	-0.663491	1.03095e-05	0.275461	0.103935	0.109546	0.524776	-0.136026	0.428921	-0.157472	0.359023
BmuPB013447	blue	-0.225335	0.726026	-0.528754	-0.197273	0.18638	5.40334e-07	0.000915523	0.248812	0.867903	7.22527e-12	-0.615385	6.48605e-05	0.72415	5.97095e-07	0.477834	0.00320543	-0.572955	0.000260078	0.306232	0.0692992	-0.199322	0.24383	-0.0740169	0.667911	-0.211824	0.214894
BmuPB000872	blue	-0.137804	0.726156	-0.568513	-0.157643	0.422853	5.36603e-07	0.000297535	0.358495	0.81711	1.20675e-09	-0.631101	3.67963e-05	0.520277	0.00114334	0.746054	1.76466e-07	-0.597345	0.000119893	0.419226	0.0109267	-0.25953	0.126375	-0.00972151	0.955125	-0.0194423	0.910389
BmuPB021344	blue	0.013631	0.72627	-0.329503	-0.396767	0.93711	5.3333e-07	0.0497114	0.0165816	0.850772	5.00219e-11	-0.600589	0.000107644	0.548836	0.000528088	0.756117	9.66704e-08	-0.335504	0.0454593	0.19107	0.2643	-0.409152	0.0132191	0.0547287	0.751228	-0.374129	0.0245831
BmuPB002381	blue	-0.0481187	0.726365	-0.286102	-0.440263	0.780487	5.30643e-07	0.0907234	0.00720665	0.864541	1.07812e-11	-0.674493	6.45816e-06	0.54727	0.000551921	0.435473	0.00794092	-0.305219	0.0702718	0.224425	0.188212	-0.47291	0.00358296	0.0549663	0.750182	-0.46124	0.00463543
BmuPB015272	blue	-0.197174	0.726487	-0.476574	-0.249912	0.249054	5.27189e-07	0.00329853	0.141563	0.860533	1.71373e-11	-0.514805	0.00131573	0.706919	1.44103e-06	0.609376	7.99201e-05	-0.498398	0.00197737	0.197664	0.247856	-0.224779	0.187498	-0.122982	0.474876	-0.232541	0.172315
BmuPB021955	blue	0.108955	0.727174	-0.329982	-0.397192	0.527029	5.081e-07	0.0493608	0.0164553	0.897199	1.28569e-13	-0.675397	6.20934e-06	0.611744	7.36455e-05	0.520859	0.00112623	-0.349024	0.0369464	0.249991	0.141433	-0.44234	0.0069068	0.112563	0.513354	-0.449614	0.00593954
BmuPB020153	turquoise	0.106226	0.727495	-0.829241	0.101746	0.537492	4.99411e-07	4.15058e-10	0.554876	0.786979	1.25638e-08	-0.404372	0.0144414	0.849318	5.82925e-11	0.50083	0.00186382	-0.822868	7.34455e-10	0.509119	0.00151869	0.172305	0.314952	-0.0861894	0.617203	0.100712	0.558929
BmuPB011248	blue	-0.0101267	0.727635	-0.592182	-0.135453	0.953257	4.95664e-07	0.000141985	0.430886	0.896694	1.39182e-13	-0.616271	6.2872e-05	0.694822	2.57943e-06	0.587503	0.000165094	-0.619761	5.5561e-05	0.375867	0.0238728	-0.233145	0.171173	-0.0460849	0.789552	-0.106771	0.535396
BmuPB018509	blue	-0.0738123	0.727751	-0.442355	-0.285396	0.668776	4.92572e-07	0.00690466	0.0915574	0.889949	3.86601e-13	-0.665551	9.45883e-06	0.596236	0.000124357	0.611341	7.4682e-05	-0.459109	0.004854	0.263918	0.119864	-0.368319	0.0270859	-0.0346813	0.840852	-0.303003	0.0724385
BmuPB019596	blue	-0.0484159	0.727995	-0.577547	-0.150447	0.779165	4.86158e-07	0.000225839	0.381124	0.898683	1.01594e-13	-0.702702	1.77106e-06	0.641227	2.51131e-05	0.574601	0.000247307	-0.624482	4.68948e-05	0.429457	0.0089528	-0.291866	0.0841271	-0.0143971	0.933583	-0.0877251	0.610922
BmuPB012135	blue	-0.195584	0.728037	-0.541061	-0.186976	0.252967	4.85049e-07	0.000656128	0.274865	0.848826	6.13692e-11	-0.49039	0.00239504	0.736461	3.05397e-07	0.627018	4.27623e-05	-0.547687	0.000545485	0.197264	0.248834	-0.132905	0.439685	-0.154157	0.369356	-0.22455	0.187959
BmuPB006021	blue	0.135256	0.728148	-0.471122	-0.257026	0.431562	4.82157e-07	0.00372929	0.130208	0.799624	4.93207e-09	-0.408277	0.013436	0.803594	3.62711e-09	0.601953	0.000102841	-0.471405	0.00370586	0.147493	0.390651	-0.0546102	0.751749	0.0138301	0.936193	-0.30538	0.0701171
BmuPB000995	blue	-0.011554	0.72819	-0.41428	-0.31391	0.946678	4.81071e-07	0.012006	0.0622618	0.889297	4.25234e-13	-0.572393	0.000264565	0.710062	1.23287e-06	0.474682	0.00344285	-0.424757	0.00981819	0.219865	0.197583	-0.296322	0.0792874	0.0322466	0.851896	-0.36742	0.0274915
BmuPB018600	blue	-0.0904899	0.72821	-0.482549	-0.245661	0.599683	4.80537e-07	0.00287679	0.148686	0.873666	3.54471e-12	-0.665194	9.60121e-06	0.617286	6.06613e-05	0.457828	0.00498965	-0.501158	0.00184896	0.391294	0.0182812	-0.307695	0.0679117	0.055966	0.745787	-0.264028	0.119704
BmuPB020130	blue	-0.158491	0.72831	-0.236524	-0.491787	0.355882	4.77946e-07	0.164877	0.00231708	0.839811	1.52695e-10	-0.591647	0.000144471	0.631834	3.58089e-05	0.573335	0.000257076	-0.270286	0.110865	0.0818023	0.635294	-0.402286	0.0150038	0.0332369	0.8474	-0.491847	0.00231378
BmuPB000118	blue	-0.106006	0.728581	-0.404331	-0.32425	0.538338	4.7101e-07	0.0144522	0.0536903	0.898534	1.04039e-13	-0.68959	3.28962e-06	0.632105	3.54508e-05	0.47735	0.00324091	-0.431018	0.00868022	0.338875	0.0432018	-0.381437	0.0217101	0.0571726	0.740493	-0.358193	0.0319486
BmuPB020647	blue	0.141987	0.728683	-0.349369	-0.379314	0.408772	4.68423e-07	0.0367478	0.0225141	0.803926	3.53411e-09	-0.512984	0.00137796	0.634726	3.21434e-05	0.502994	0.0017677	-0.353016	0.0346976	0.158582	0.355603	-0.287321	0.0892965	0.0744159	0.666223	-0.34155	0.0414758
BmuPB003249	blue	0.0762522	0.728828	-0.560713	-0.168115	0.658481	4.64755e-07	0.00037512	0.32704	0.860412	1.73746e-11	-0.394237	0.0173502	0.908692	1.87616e-14	0.518855	0.00118609	-0.563236	0.000348253	0.158979	0.354384	-0.010951	0.949457	-0.0573615	0.739665	-0.288188	0.0882911
BmuPB010584	blue	-0.0418039	0.728929	-0.280653	-0.448276	0.808721	4.62228e-07	0.0973168	0.00610822	0.891474	3.08706e-13	-0.674037	6.58725e-06	0.617684	5.98143e-05	0.548935	0.000526608	-0.330457	0.0490148	0.155819	0.364153	-0.45798	0.00497341	0.0756105	0.661183	-0.438559	0.00746083
BmuPB008149	blue	0.0307844	0.729144	-0.493459	-0.235684	0.858542	4.56884e-07	0.00222664	0.166425	0.922502	1.28704e-15	-0.629943	3.84074e-05	0.698281	2.1902e-06	0.701393	1.88673e-06	-0.516997	0.00124409	0.302334	0.0731022	-0.306943	0.0686226	-0.0168226	0.922424	-0.272624	0.107691
BmuPB005916	blue	0.131164	0.7292	-0.585352	-0.143849	0.445754	4.5549e-07	0.000176813	0.402594	0.880674	1.421e-12	-0.519981	0.00115214	0.844279	9.78885e-11	0.526848	0.000962913	-0.597374	0.00011978	0.35111	0.0357568	-0.0794123	0.645239	-0.0277382	0.872419	-0.250332	0.140874
BmuPB002969	blue	-0.106229	0.729303	-0.407976	-0.321326	0.537478	4.5297e-07	0.0135113	0.0560122	0.80849	2.45917e-09	-0.730001	4.36121e-07	0.46836	0.00396558	0.4313	0.00863183	-0.443029	0.00680973	0.466035	0.0041744	-0.412293	0.0124643	0.096886	0.57403	-0.173389	0.311869
BmuPB009686	red	0.13856	0.72939	-0.7084	-0.0209892	0.42029	4.50837e-07	1.3392e-06	0.903292	0.818718	1.05236e-09	-0.463737	0.00439013	0.836404	2.12385e-10	0.596643	0.000122701	-0.732373	3.83086e-07	0.406399	0.0139119	0.0695299	0.686989	-0.0716828	0.67781	-0.0151079	0.930311
BmuPB005616	green	-0.0273477	0.729416	-0.397961	-0.331455	0.874201	4.5019e-07	0.0162289	0.0482946	0.745176	1.85735e-07	-0.899928	8.31467e-14	0.276324	0.102811	0.452373	0.00560445	-0.463779	0.00438616	0.728741	4.66963e-07	-0.505455	0.00166365	0.334541	0.0461207	-0.0477686	0.782045
BmuPB013097	blue	0.0551726	0.729466	-0.386825	-0.342642	0.749274	4.48962e-07	0.0197752	0.0407872	0.770262	3.94483e-08	-0.516659	0.00125492	0.636375	3.02097e-05	0.555819	0.000432556	-0.407159	0.0137176	0.270447	0.110645	-0.204944	0.23051	0.0705605	0.68259	-0.331938	0.0479491
BmuPB015524	blue	-0.150554	0.729503	-0.692516	-0.0369873	0.380784	4.48065e-07	2.87307e-06	0.830419	0.812249	1.81094e-09	-0.763136	6.24428e-08	0.458562	0.00491154	0.526169	0.000980293	-0.733707	3.55935e-07	0.777044	2.50925e-08	-0.265119	0.118127	-0.020504	0.905517	0.185533	0.278653
BmuPB010348	blue	0.0967422	0.729645	-0.780762	0.0511172	0.574602	4.44639e-07	1.94505e-08	0.767174	0.748159	1.55951e-07	-0.543854	0.000607273	0.65963	1.20936e-05	0.439055	0.00738605	-0.793604	7.7596e-09	0.738498	2.72354e-07	0.0295058	0.864362	0.0266793	0.877252	0.197421	0.24845
BmuPB021245	blue	-0.206792	0.729724	-0.583949	-0.145776	0.226242	4.42718e-07	0.000184848	0.396254	0.866573	8.4758e-12	-0.661832	1.10445e-05	0.61516	6.53752e-05	0.703236	1.72574e-06	-0.62736	4.22312e-05	0.443897	0.00668915	-0.244669	0.150386	-0.0899826	0.601738	-0.053051	0.758624
BmuPB012700	blue	-0.122552	0.7298	-0.37838	-0.351419	0.476433	4.40915e-07	0.0228757	0.0355833	0.831369	3.41267e-10	-0.583698	0.000186319	0.64146	2.48895e-05	0.639175	2.71652e-05	-0.399171	0.0158782	0.206226	0.227544	-0.304222	0.0712408	0.0524115	0.761448	-0.319519	0.0574875
BmuPB021952	blue	0.00640251	0.729878	-0.22697	-0.502908	0.970437	4.39041e-07	0.18312	0.00177143	0.83271	3.01238e-10	-0.654359	1.49841e-05	0.567131	0.000310136	0.536695	0.000739523	-0.259994	0.125675	0.175795	0.305098	-0.444857	0.00655781	0.203454	0.233991	-0.485052	0.00271456
BmuPB014527	red	0.0443168	0.730137	-0.733942	0.00380464	0.797455	4.32902e-07	3.51344e-07	0.98243	0.848567	6.30479e-11	-0.46275	0.00448574	0.866277	8.78e-12	0.525596	0.000995194	-0.742252	2.19941e-07	0.402191	0.0150298	0.049198	0.775688	-0.0878828	0.610279	-0.0290924	0.866245
BmuPB013184	blue	-0.0167957	0.730213	-0.308547	-0.421666	0.922548	4.3111e-07	0.0671142	0.0104252	0.863107	1.27478e-11	-0.597694	0.00011852	0.597005	0.000121245	0.683894	4.26289e-06	-0.330601	0.0489103	0.160717	0.349079	-0.409039	0.0132468	0.0491017	0.776116	-0.396523	0.0166544
BmuPB001489	blue	-0.0960601	0.730254	-0.702438	-0.0278156	0.577315	4.30154e-07	1.7938e-06	0.872066	0.86426	1.11426e-11	-0.475153	0.00340642	0.805836	3.03983e-09	0.694832	2.57828e-06	-0.712793	1.07477e-06	0.30166	0.073777	-0.0128596	0.940662	-0.201725	0.238075	-0.0531976	0.757977
BmuPB011862	blue	0.0274924	0.73063	-0.565287	-0.165343	0.873541	4.21427e-07	0.000327691	0.335194	0.741945	2.2385e-07	-0.50021	0.00189223	0.66921	8.10394e-06	0.533573	0.000804772	-0.576867	0.000230641	0.500903	0.00186053	-0.0338168	0.84477	0.0711197	0.680206	-0.124091	0.470872
BmuPB000570	blue	-0.00709911	0.730827	-0.525539	-0.205289	0.967223	4.1692e-07	0.000996705	0.22971	0.852976	3.95404e-11	-0.573045	0.000259363	0.626862	4.30059e-05	0.796193	6.39703e-09	-0.54897	0.000526087	0.308851	0.0668313	-0.224626	0.187806	-0.00523736	0.975816	-0.156427	0.362262
BmuPB008101	blue	-0.0550989	0.730914	-0.647052	-0.0838621	0.749599	4.14953e-07	2.00323e-05	0.626774	0.845364	8.76905e-11	-0.70535	1.55659e-06	0.528175	0.000929689	0.785112	1.43474e-08	-0.682206	4.59792e-06	0.598041	0.000117164	-0.257727	0.129127	-0.00110218	0.99491	0.0776329	0.652682
BmuPB005790	red	-0.0119073	0.730919	-0.835563	0.104644	0.945049	4.14837e-07	2.30154e-10	0.5436	0.828963	4.25747e-10	-0.401415	0.015244	0.899814	8.47023e-14	0.641633	2.47243e-05	-0.84258	1.16106e-10	0.385234	0.0203307	0.174297	0.309305	-0.177005	0.30173	0.0779079	0.65153
BmuPB003728	blue	-0.109433	0.730929	-0.216949	-0.51398	0.525208	4.14604e-07	0.203744	0.0013436	0.775505	2.78433e-08	-0.695894	2.45246e-06	0.456023	0.0051863	0.295527	0.0801347	-0.247918	0.144873	0.349982	0.0363963	-0.474288	0.00347363	0.137525	0.423804	-0.43691	0.00771421
BmuPB019502	blue	-0.124569	0.730938	-0.377613	-0.353325	0.46915	4.14413e-07	0.0231766	0.0345281	0.834467	2.5537e-10	-0.596405	0.000123669	0.540168	0.000672481	0.472299	0.0036324	-0.384955	0.0204297	0.218409	0.200643	-0.378138	0.0229704	0.00642448	0.970336	-0.309388	0.0663339
BmuPB002247	blue	-0.0989846	0.730948	-0.392484	-0.338464	0.565724	4.1418e-07	0.0178999	0.0434718	0.798484	5.38001e-09	-0.523671	0.00104673	0.623308	4.89265e-05	0.575177	0.000242971	-0.41411	0.0120446	0.208914	0.221407	-0.267368	0.114922	-0.0350684	0.839098	-0.243964	0.151602
BmuPB004660	blue	0.0555041	0.731229	-0.56905	-0.162179	0.747817	4.0788e-07	0.000292766	0.344655	0.856132	2.80474e-11	-0.637576	2.88675e-05	0.611305	7.47742e-05	0.781348	1.86773e-08	-0.590704	0.000148951	0.399207	0.0158676	-0.248938	0.143172	-0.0267136	0.877095	-0.113176	0.511046
BmuPB008366	blue	0.0879409	0.73152	-0.410825	-0.320695	0.610042	4.01425e-07	0.0128123	0.0565241	0.845389	8.74656e-11	-0.504854	0.00168855	0.739833	2.52525e-07	0.632219	3.53005e-05	-0.441106	0.00708367	0.231862	0.173607	-0.190696	0.265254	0.088992	0.605761	-0.349683	0.0365676
BmuPB010682	blue	0.111692	0.731802	-0.522457	-0.209345	0.51664	3.9527e-07	0.00108043	0.220433	0.846491	7.81445e-11	-0.579127	0.00021503	0.712166	1.10933e-06	0.493411	0.00222921	-0.529577	0.000895697	0.382895	0.0211713	-0.187381	0.273807	0.0264847	0.878141	-0.258595	0.127796
BmuPB016353	red	0.036694	0.732148	-0.696131	-0.0360176	0.831744	3.87836e-07	2.42526e-06	0.834802	0.85408	3.50958e-11	-0.384021	0.0207633	0.906139	2.93845e-14	0.597052	0.000121058	-0.696891	2.33963e-06	0.241507	0.155897	0.0671149	0.697338	-0.178998	0.296229	-0.0990863	0.565322
BmuPB014531	blue	0.142357	0.732253	-0.471744	-0.260509	0.40754	3.85614e-07	0.00367785	0.1249	0.802286	4.0168e-09	-0.737464	2.88687e-07	0.461604	0.00459893	0.51037	0.00147183	-0.502433	0.00179216	0.576243	0.00023513	-0.379291	0.0225229	0.196131	0.251616	-0.118472	0.491341
BmuPB007016	blue	0.122172	0.73233	-0.718821	-0.0135087	0.477812	3.83991e-07	7.8949e-07	0.937673	0.868144	7.01815e-12	-0.618846	5.74001e-05	0.715901	9.17622e-07	0.504818	0.00169003	-0.733688	3.56296e-07	0.565294	0.000327624	-0.113981	0.508027	-0.0234228	0.892141	0.00879352	0.959405
BmuPB018909	blue	-0.0298321	0.732656	-0.476747	-0.255909	0.862876	3.77163e-07	0.00328564	0.131944	0.680401	4.98302e-06	-0.517159	0.00123896	0.51326	0.00136836	0.787495	1.21081e-08	-0.492351	0.00228622	0.359777	0.0311436	-0.1415	0.410399	0.139674	0.416527	-0.0842936	0.624995
BmuPB018094	turquoise	0.0757126	0.732676	-0.696886	-0.0357903	0.660753	3.76756e-07	2.34023e-06	0.835831	0.745015	1.87485e-07	-0.570236	0.00028247	0.64595	2.09151e-05	0.447212	0.00624521	-0.731114	4.10448e-07	0.606792	8.73148e-05	-0.0363878	0.833128	0.0414687	0.810226	0.116571	0.498369
BmuPB021953	blue	0.0116862	0.733079	-0.292399	-0.44068	0.946068	3.68487e-07	0.0835367	0.00714555	0.928609	3.34466e-16	-0.698206	2.19802e-06	0.638646	2.77174e-05	0.507345	0.00158741	-0.324273	0.0536721	0.213045	0.2122	-0.474368	0.00346736	0.101493	0.555867	-0.50432	0.00171095
BmuPB002317	blue	-0.129703	0.733218	-0.68898	-0.044238	0.45088	3.65678e-07	3.38319e-06	0.797807	0.839469	1.57885e-10	-0.548593	0.000531719	0.724329	5.91437e-07	0.612723	7.11854e-05	-0.726119	5.37662e-07	0.415685	0.0116905	-0.0721633	0.675768	-0.182666	0.286278	0.0275084	0.873468
BmuPB006488	blue	0.0231784	0.733254	-0.401249	-0.332005	0.89326	3.6495e-07	0.0152902	0.0479016	0.819238	1.00648e-09	-0.532212	0.000834776	0.619316	5.64487e-05	0.712112	1.11237e-06	-0.417592	0.0112738	0.218689	0.200053	-0.263047	0.121136	0.0810948	0.638232	-0.281809	0.0958882
BmuPB004989	blue	0.0278894	0.733307	-0.790014	0.0567068	0.871729	3.63872e-07	1.00962e-08	0.742535	0.773229	3.24267e-08	-0.641984	2.43925e-05	0.564084	0.000339618	0.51511	0.00130554	-0.806703	2.83744e-09	0.738778	2.68076e-07	-0.089498	0.603704	0.0216665	0.900187	0.252958	0.136615
BmuPB010327	blue	-0.0654607	0.73334	-0.545152	-0.188188	0.704457	3.63224e-07	0.000585695	0.271708	0.856905	2.5753e-11	-0.566695	0.000314203	0.699108	2.10547e-06	0.673826	6.64744e-06	-0.572995	0.000259757	0.315588	0.0608019	-0.196992	0.249499	-0.0627267	0.716279	-0.124951	0.467776
BmuPB019637	blue	0.0335975	0.733456	-0.43736	-0.296096	0.845764	3.60907e-07	0.00764431	0.0795276	0.843052	1.10758e-10	-0.590904	0.000147991	0.617935	5.92838e-05	0.621144	5.28837e-05	-0.452054	0.00564234	0.238258	0.16171	-0.322092	0.0553968	0.0193119	0.910988	-0.238072	0.162047
BmuPB006563	blue	0.138519	0.734208	-0.552725	-0.181482	0.420428	3.46206e-07	0.000472797	0.289467	0.886323	6.51731e-13	-0.664461	9.90059e-06	0.671213	7.43941e-06	0.631562	3.61725e-05	-0.583507	0.000187446	0.466028	0.00417505	-0.255022	0.133336	0.0625585	0.717009	-0.160865	0.348629
BmuPB007053	blue	0.0579843	0.734267	-0.545385	-0.188882	0.736939	3.45071e-07	0.000581893	0.269912	0.856755	2.61864e-11	-0.66504	9.66352e-06	0.593202	0.000137349	0.725581	5.53325e-07	-0.575067	0.000243789	0.500034	0.00190033	-0.283563	0.0937512	0.060378	0.726487	-0.106822	0.535198
BmuPB019461	blue	0.182512	0.73429	-0.431254	-0.303036	0.286691	3.44631e-07	0.00863968	0.0724058	0.857447	2.42519e-11	-0.475736	0.00336182	0.814411	1.51399e-09	0.497165	0.0020372	-0.439631	0.00730006	0.13445	0.434338	-0.169609	0.322699	0.0278166	0.872061	-0.398958	0.0159392
BmuPB006687	red	0.130595	0.734469	-0.707687	-0.0267819	0.447745	3.41236e-07	1.38741e-06	0.876784	0.757926	8.64924e-08	-0.311308	0.0645803	0.944576	5.11954e-18	0.481852	0.00292344	-0.709881	1.24406e-06	0.306683	0.0688688	0.242054	0.154934	0.0318644	0.853632	-0.0873573	0.612424
BmuPB017055	red	-0.100487	0.734566	-0.788098	0.0535323	0.559809	3.39399e-07	1.15953e-08	0.756499	0.830301	3.76621e-10	-0.457937	0.00497791	0.863067	1.28064e-11	0.66175	1.10817e-05	-0.805003	3.24695e-09	0.412276	0.0124682	0.121862	0.478938	-0.191164	0.264063	0.0340315	0.843797
BmuPB006194	blue	-0.118895	0.734588	-0.635377	-0.0992115	0.489784	3.38974e-07	3.13671e-05	0.564829	0.867185	7.87787e-12	-0.759977	7.61526e-08	0.533287	0.000810994	0.539774	0.000679806	-0.674848	6.35939e-06	0.637772	2.86537e-05	-0.321153	0.0561527	0.0311085	0.857068	0.0610463	0.723578
BmuPB018996	turquoise	-0.0102874	0.734594	-0.74213	0.00753633	0.952516	3.38878e-07	2.21488e-07	0.965205	0.691297	3.04043e-06	-0.55799	0.000406177	0.551444	0.000490419	0.552497	0.000475899	-0.766318	5.09667e-08	0.656096	1.39686e-05	-0.0112566	0.948048	-0.00475899	0.978024	0.30763	0.0679731
BmuPB008873	blue	0.00791832	0.734597	-0.475975	-0.258622	0.963443	3.38813e-07	0.00334368	0.127755	0.704004	1.66241e-06	-0.749607	1.43139e-07	0.400649	0.0154579	0.477999	0.00319335	-0.532987	0.000817576	0.724299	5.92381e-07	-0.283867	0.0933848	0.292593	0.0833222	0.00343415	0.984141
BmuPB000705	blue	-0.0460807	0.734734	-0.743353	0.00861926	0.78957	3.36247e-07	2.06431e-07	0.960209	0.745259	1.84842e-07	-0.654674	1.47952e-05	0.53399	0.000795756	0.476873	0.00327627	-0.78005	2.04308e-08	0.808708	2.41639e-09	-0.0750605	0.663502	0.134667	0.433589	0.23597	0.165897
BmuPB004138	blue	0.152259	0.734738	-0.348005	-0.386733	0.375351	3.36181e-07	0.0375394	0.0198069	0.872279	4.22094e-12	-0.527424	0.000948366	0.709188	1.28782e-06	0.480484	0.00301689	-0.353764	0.0342886	0.0804102	0.641079	-0.320021	0.0570747	0.0301947	0.861226	-0.438592	0.00745592
BmuPB005643	blue	-0.117447	0.734749	-0.571606	-0.163143	0.495127	3.35966e-07	0.000270979	0.341755	0.792999	8.11463e-09	-0.635453	3.1277e-05	0.59957	0.000111364	0.538619	0.000701669	-0.595584	0.000127053	0.483423	0.00281924	-0.186557	0.275961	0.014911	0.931217	-0.0959889	0.577598
BmuPB004045	blue	-0.163251	0.734813	-0.437057	-0.297756	0.341432	3.34783e-07	0.00769134	0.0777764	0.862228	1.41119e-11	-0.704046	1.65902e-06	0.586897	0.000168323	0.488724	0.00249106	-0.466232	0.00415638	0.437179	0.00767244	-0.348769	0.0370941	0.0508372	0.768415	-0.275078	0.104435
BmuPB012548	green	-0.052267	0.734957	-0.618172	-0.116785	0.762087	3.32099e-07	5.87883e-05	0.497576	0.68812	3.51905e-06	-0.702902	1.75394e-06	0.46926	0.00388725	0.45641	0.00514358	-0.670699	7.60509e-06	0.848168	6.57249e-11	-0.131629	0.444129	0.204216	0.232207	0.158794	0.354951
BmuPB014931	blue	-0.0210387	0.734974	-0.276097	-0.458877	0.903065	3.31798e-07	0.103106	0.00487836	0.774069	3.0659e-08	-0.591722	0.000144119	0.507536	0.00157991	0.581392	0.000200341	-0.290729	0.0853982	0.19225	0.261306	-0.392882	0.0177737	0.183482	0.284094	-0.344636	0.0395543
BmuPB006193	blue	-0.0634828	0.735207	-0.530248	-0.204959	0.713003	3.27516e-07	0.000879822	0.230474	0.847368	7.14003e-11	-0.49746	0.00202273	0.701	1.92281e-06	0.643179	2.32937e-05	-0.543572	0.000612059	0.210139	0.218648	-0.176401	0.303409	-0.136549	0.42713	-0.189863	0.267387
BmuPB016347	blue	0.039627	0.735237	-0.582762	-0.152475	0.818511	3.26979e-07	0.000191901	0.374665	0.848293	6.4872e-11	-0.632704	3.46695e-05	0.668325	8.41423e-06	0.687523	3.61643e-06	-0.599651	0.000111066	0.529592	0.000895343	-0.178716	0.297006	0.0439259	0.799204	-0.143323	0.404334
BmuPB006745	blue	0.0239641	0.735412	-0.773146	0.0377337	0.889664	3.23808e-07	3.26073e-08	0.827048	0.752353	1.21475e-07	-0.589226	0.000156221	0.625333	4.547e-05	0.478576	0.00315162	-0.795745	6.61582e-09	0.704859	1.59445e-06	0.00923639	0.957363	0.0870945	0.613498	0.184472	0.281458
BmuPB019666	blue	-0.0492339	0.735496	-0.490505	-0.24499	0.775529	3.22302e-07	0.00238854	0.149834	0.864802	1.04554e-11	-0.589191	0.000156394	0.625101	4.58541e-05	0.694932	2.56617e-06	-0.503254	0.00175642	0.312412	0.0635885	-0.279892	0.0982658	0.038526	0.823473	-0.189494	0.268335
BmuPB017459	blue	0.00249129	0.73554	-0.476815	-0.258725	0.988495	3.21512e-07	0.00328057	0.127599	0.830056	3.85215e-10	-0.575674	0.000239286	0.609942	7.83796e-05	0.881676	1.24111e-12	-0.495991	0.00209561	0.328925	0.0501373	-0.238602	0.161088	0.00604089	0.972107	-0.217294	0.203009
BmuPB018997	blue	0.0111309	0.735697	-0.74133	0.00563245	0.948627	3.18701e-07	2.31878e-07	0.973992	0.739842	2.52397e-07	-0.660718	1.15643e-05	0.498863	0.00195517	0.527585	0.000944339	-0.77361	3.16149e-08	0.7128	1.07439e-06	-0.114269	0.50695	0.0974956	0.571612	0.293781	0.0820197
BmuPB015660	blue	-0.137283	0.735785	-0.490571	-0.245215	0.424626	3.17139e-07	0.00238485	0.14945	0.841011	1.3569e-10	-0.767284	4.78896e-08	0.472565	0.00361078	0.611034	7.54784e-05	-0.550701	0.000500902	0.532912	0.000819214	-0.403703	0.0146197	0.0429848	0.803421	-0.0756636	0.660959
BmuPB013915	blue	-0.230706	0.735805	-0.29142	-0.444385	0.175823	3.16787e-07	0.0846237	0.00662213	0.896134	1.51904e-13	-0.794878	7.05893e-09	0.522428	0.00108126	0.497657	0.00201313	-0.354676	0.0337956	0.277218	0.101658	-0.531686	0.000846644	0.124672	0.468779	-0.398145	0.0161751
BmuPB009226	blue	-0.0839037	0.735999	-0.632827	-0.103172	0.626602	3.13383e-07	3.45105e-05	0.549315	0.75916	8.01236e-08	-0.691279	3.04297e-06	0.453531	0.00546872	0.449859	0.00590916	-0.6625	1.07429e-05	0.730573	4.22731e-07	-0.240696	0.157334	0.0751486	0.66313	0.152508	0.37456
BmuPB006173	blue	-0.156746	0.736356	-0.307295	-0.429061	0.361271	3.07191e-07	0.0682894	0.0090231	0.858746	2.09755e-11	-0.642973	2.34798e-05	0.585871	0.000173915	0.451725	0.00568164	-0.345905	0.0387849	0.151308	0.378373	-0.421447	0.0104694	0.0499365	0.772409	-0.391825	0.0181103
BmuPB016425	blue	0.0464681	0.736397	-0.629504	-0.106893	0.787842	3.06486e-07	3.90337e-05	0.534926	0.820669	8.8966e-10	-0.55451	0.000449195	0.717688	8.37121e-07	0.430044	0.00884958	-0.639025	2.73203e-05	0.453222	0.00550471	-0.097723	0.570711	0.0472792	0.784225	-0.105865	0.538881
BmuPB003084	blue	-0.131206	0.736611	-0.413679	-0.322932	0.445607	3.02839e-07	0.012143	0.0547277	0.8391	1.63684e-10	-0.455856	0.00520484	0.81594	1.33207e-09	0.597106	0.000120842	-0.430595	0.00875341	0.0677714	0.694519	-0.130367	0.448548	-0.0295095	0.864346	-0.405403	0.0141698
BmuPB012515	blue	-0.00485879	0.736662	-0.608357	-0.128306	0.977563	3.01974e-07	8.27684e-05	0.455815	0.883448	9.73945e-13	-0.668234	8.44672e-06	0.632998	3.42914e-05	0.624103	4.75426e-05	-0.642363	2.40386e-05	0.557995	0.000406121	-0.242645	0.153896	0.0195392	0.909945	-0.0434437	0.801365
BmuPB005222	blue	0.0230921	0.73703	-0.605299	-0.131731	0.893655	2.95815e-07	9.18641e-05	0.443773	0.828098	4.60594e-10	-0.587075	0.000167367	0.643797	2.27427e-05	0.384925	0.0204401	-0.621884	5.14993e-05	0.451443	0.00571561	-0.177455	0.300483	0.0597418	0.72926	-0.0350214	0.839311
BmuPB019539	red	0.0437702	0.737178	-0.648217	-0.0889603	0.799902	2.93372e-07	1.91356e-05	0.60589	0.855771	2.91858e-11	-0.405771	0.0140741	0.934591	7.91584e-17	0.628433	4.06018e-05	-0.657778	1.30457e-05	0.258491	0.127956	0.0726635	0.673644	-0.12493	0.467853	-0.204538	0.231456
BmuPB004578	blue	0.169317	0.737202	-0.664985	-0.0722169	0.323544	2.92964e-07	9.68566e-06	0.67554	0.885975	6.84657e-13	-0.531733	0.000845568	0.822436	7.62852e-10	0.595859	0.000125911	-0.671165	7.45485e-06	0.408809	0.0133037	-0.0629427	0.715343	-0.00703451	0.967521	-0.129721	0.450819
BmuPB018963	turquoise	0.0071145	0.737203	-0.790145	0.0529421	0.967152	2.92953e-07	1.00007e-08	0.759104	0.758162	8.52396e-08	-0.420117	0.0107412	0.739762	2.53551e-07	0.549039	0.000525072	-0.781325	1.87067e-08	0.448614	0.00606523	0.0909241	0.597926	-0.0822507	0.633436	0.173414	0.311798
BmuPB017116	red	0.0360806	0.737224	-0.77354	0.0363158	0.834517	2.92605e-07	3.17621e-08	0.833454	0.830644	3.64924e-10	-0.392739	0.017819	0.908513	1.93666e-14	0.575971	0.000237103	-0.771836	3.5566e-08	0.359557	0.0312544	0.146548	0.393728	-0.102881	0.550446	-0.00655486	0.969734
BmuPB009395	blue	-0.0528287	0.737265	-0.435065	-0.302201	0.759605	2.91934e-07	0.00800636	0.0732358	0.813574	1.62317e-09	-0.528439	0.000923189	0.631878	3.5751e-05	0.66835	8.40528e-06	-0.450782	0.00579563	0.242709	0.153785	-0.229749	0.177671	0.0690046	0.689235	-0.236826	0.164321
BmuPB018000	blue	-0.189399	0.737348	-0.380911	-0.356437	0.26858	2.90575e-07	0.0219068	0.0328602	0.808653	2.42711e-09	-0.52943	0.000899208	0.665364	9.53305e-06	0.512343	0.00140046	-0.397954	0.0162311	0.204482	0.231586	-0.254368	0.134368	0.00647997	0.97008	-0.307354	0.0682336
BmuPB010092	blue	-0.113506	0.737428	-0.559875	-0.177552	0.509809	2.89275e-07	0.000384439	0.300212	0.824864	6.15798e-10	-0.605923	8.9939e-05	0.60833	8.28427e-05	0.422469	0.0102645	-0.584347	0.000182534	0.418149	0.0111544	-0.233868	0.169811	-0.0118148	0.945476	-0.0697532	0.686035
BmuPB008350	blue	0.104078	0.737613	-0.530777	-0.206836	0.545793	2.86289e-07	0.000867483	0.226142	0.849606	5.6559e-11	-0.514696	0.00131939	0.736407	3.06317e-07	0.589958	0.000152581	-0.544252	0.000600582	0.270401	0.110707	-0.149348	0.384655	-0.0487648	0.777613	-0.188869	0.269947
BmuPB011257	blue	-0.0833922	0.737749	-0.592819	-0.14493	0.628713	2.84097e-07	0.000139076	0.399027	0.903456	4.64508e-14	-0.603845	9.64979e-05	0.724622	5.82308e-07	0.616838	6.16274e-05	-0.622539	5.03011e-05	0.338216	0.0436356	-0.211743	0.215073	-0.0782317	0.650174	-0.124803	0.468309
BmuPB005249	blue	-0.0866278	0.737793	-0.700934	-0.0368584	0.615408	2.834e-07	1.92889e-06	0.831001	0.831716	3.30461e-10	-0.585614	0.000175342	0.668087	8.49954e-06	0.501299	0.0018426	-0.720589	7.20141e-07	0.463073	0.00445429	-0.105093	0.541862	-0.0528814	0.759373	0.0117435	0.945804
BmuPB012002	red	0.147984	0.737929	-0.72073	-0.0171993	0.389059	2.81237e-07	7.14856e-07	0.920693	0.819724	9.65266e-10	-0.345352	0.0391189	0.958725	3.80654e-20	0.609276	8.01955e-05	-0.716785	8.76953e-07	0.286809	0.0898935	0.179022	0.296164	-0.0729578	0.672396	-0.102385	0.552381
BmuPB012439	blue	-0.0423265	0.738292	-0.251923	-0.486369	0.806374	2.7554e-07	0.138282	0.00263248	0.888175	5.00301e-13	-0.813627	1.61607e-09	0.449227	0.00598788	0.597571	0.000119002	-0.295924	0.0797105	0.371481	0.025699	-0.594505	0.000131627	0.196767	0.250051	-0.432442	0.00843778
BmuPB007580	blue	-0.0359607	0.738454	-0.601854	-0.1366	0.83506	2.73027e-07	0.000103182	0.426957	0.751996	1.24113e-07	-0.71837	8.08172e-07	0.4457	0.00644443	0.511995	0.00141282	-0.640359	2.59631e-05	0.741266	2.32723e-07	-0.237918	0.162328	0.0799038	0.643189	0.109339	0.525566
BmuPB021854	blue	-0.139929	0.738559	-0.409993	-0.328566	0.415668	2.71413e-07	0.0130133	0.0504031	0.816584	1.2617e-09	-0.488627	0.00249673	0.664415	9.91956e-06	0.553547	0.000461799	-0.423037	0.0101521	0.153557	0.371243	-0.234384	0.168844	-0.0139769	0.935517	-0.270496	0.110577
BmuPB000358	blue	-0.0646611	0.738735	-0.723134	-0.0156006	0.707908	2.68735e-07	6.3005e-07	0.928044	0.76063	7.31088e-08	-0.660263	1.1783e-05	0.518464	0.00119811	0.535181	0.000770545	-0.75209	1.23411e-07	0.712317	1.10091e-06	-0.141543	0.410254	-0.0276553	0.872797	0.212977	0.212349
BmuPB020147	blue	-0.0650259	0.738793	-0.411171	-0.327622	0.706333	2.67849e-07	0.0127296	0.0511079	0.801277	4.34336e-09	-0.572829	0.000261077	0.598277	0.000116251	0.458822	0.00488413	-0.431028	0.00867852	0.27411	0.105712	-0.271061	0.109806	0.0950331	0.58141	-0.249181	0.14277
BmuPB009844	red	0.0588931	0.738842	-0.724316	-0.0145261	0.732965	2.67119e-07	5.91869e-07	0.932989	0.884456	8.47027e-13	-0.423187	0.0101226	0.914298	6.67687e-15	0.582367	0.000194304	-0.725492	5.55976e-07	0.329547	0.0496795	0.0522382	0.762214	-0.142863	0.405859	-0.101456	0.556013
BmuPB005951	blue	-0.0134491	0.738874	-0.476745	-0.262129	0.937947	2.66622e-07	0.00328578	0.122487	0.890941	3.34085e-13	-0.682509	4.53606e-06	0.64064	2.56851e-05	0.515738	0.0012848	-0.495298	0.0021308	0.401242	0.0152921	-0.331304	0.0484029	0.0408538	0.81299	-0.284623	0.0924775
BmuPB019388	blue	-0.126255	0.739005	-0.595032	-0.143973	0.463109	2.64654e-07	0.000129375	0.402182	0.855427	3.03069e-11	-0.494393	0.00217753	0.775342	2.8151e-08	0.679258	5.24178e-06	-0.610246	7.75622e-05	0.275442	0.10396	-0.0977599	0.570565	-0.15843	0.356071	-0.13633	0.427882
BmuPB021403	blue	-0.00170413	0.739032	-0.408616	-0.330415	0.99213	2.64264e-07	0.0133515	0.0490451	0.804092	3.4884e-09	-0.649847	1.79428e-05	0.554224	0.000452914	0.604291	9.5055e-05	-0.430359	0.00879448	0.404426	0.014427	-0.312817	0.0632277	0.100211	0.560896	-0.260497	0.124918
BmuPB005286	blue	-0.0310751	0.739187	-0.520168	-0.219018	0.85722	2.61951e-07	0.00114656	0.199359	0.820423	9.08808e-10	-0.66812	8.48769e-06	0.507087	0.00159766	0.718098	8.19594e-07	-0.548167	0.000538152	0.443483	0.00674649	-0.315824	0.0605982	0.110356	0.5217	-0.0442045	0.797957
BmuPB011256	blue	-0.0860008	0.739225	-0.666605	-0.0726198	0.617977	2.61383e-07	9.04855e-06	0.67383	0.890004	3.8352e-13	-0.551177	0.000494158	0.760441	7.39774e-08	0.743824	2.00886e-07	-0.683915	4.25879e-06	0.388405	0.0192357	-0.117501	0.494927	-0.127584	0.458375	-0.0496993	0.773462
BmuPB012168	blue	0.0919415	0.739297	-0.481622	-0.257675	0.593818	2.60322e-07	0.00293898	0.129206	0.883128	1.0179e-12	-0.489933	0.00242106	0.804536	3.36877e-09	0.619195	5.66923e-05	-0.490886	0.00236712	0.133659	0.437071	-0.183509	0.284024	-0.0462622	0.788761	-0.325141	0.0529978
BmuPB018018	blue	-0.0704788	0.739325	-0.769265	0.0299394	0.682938	2.59901e-07	4.21082e-08	0.862388	0.853417	3.77045e-11	-0.625725	4.48262e-05	0.661158	1.13565e-05	0.591082	0.000147139	-0.785218	1.42398e-08	0.581754	0.000198081	-0.100366	0.560287	-0.157505	0.358921	0.0951954	0.580763
BmuPB010610	blue	0.0903098	0.739326	-0.350083	-0.389244	0.600412	2.59887e-07	0.0363388	0.0189545	0.731129	4.10097e-07	-0.566921	0.000312088	0.639178	2.71615e-05	0.386331	0.0199462	-0.386488	0.0198916	0.390612	0.0185029	-0.178176	0.298492	0.298295	0.0772137	-0.352059	0.035226
BmuPB006558	blue	-0.207161	0.739422	-0.399852	-0.33957	0.225396	2.58476e-07	0.0156833	0.0427475	0.830946	3.54875e-10	-0.706877	1.44405e-06	0.516402	0.0012632	0.389122	0.0189951	-0.424491	0.0098692	0.469461	0.00386992	-0.388408	0.0192346	0.0907525	0.59862	-0.277281	0.101577
BmuPB013707	blue	-0.0239315	0.739507	-0.564606	-0.174901	0.889813	2.57244e-07	0.00033439	0.307605	0.868095	7.0601e-12	-0.704785	1.60027e-06	0.622708	4.99971e-05	0.636687	2.98558e-05	-0.610647	7.64958e-05	0.488033	0.00253184	-0.267842	0.114257	0.0309436	0.857818	-0.0798358	0.643472
BmuPB012550	blue	0.061332	0.739572	-0.266	-0.473573	0.722335	2.56289e-07	0.116864	0.00353	0.848016	6.67673e-11	-0.599889	0.000110189	0.642898	2.3548e-05	0.456275	0.00515843	-0.287912	0.0886103	0.148586	0.387112	-0.387053	0.0196965	0.160448	0.349898	-0.483131	0.00283834
BmuPB008617	blue	-0.181202	0.73959	-0.670823	-0.0687674	0.290224	2.56033e-07	7.56502e-06	0.69025	0.826961	5.10459e-10	-0.747342	1.6364e-07	0.520156	0.00114692	0.595058	0.000129267	-0.723426	6.20405e-07	0.616115	6.32185e-05	-0.240948	0.156886	0.0501092	0.771642	0.110492	0.521181
BmuPB011261	blue	-0.0989285	0.739804	-0.555049	-0.184755	0.565945	2.52942e-07	0.000442286	0.280708	0.875662	2.74765e-12	-0.556326	0.000426272	0.706635	1.46136e-06	0.606983	8.67485e-05	-0.577258	0.00022787	0.290778	0.0853432	-0.212232	0.213991	-0.0837637	0.62718	-0.144962	0.398923
BmuPB012355	blue	-0.0829571	0.73986	-0.406187	-0.333673	0.630511	2.52141e-07	0.0139664	0.0467246	0.872854	3.92702e-12	-0.570712	0.00027843	0.670395	7.70467e-06	0.665317	9.55213e-06	-0.41691	0.0114213	0.216053	0.205664	-0.310474	0.065338	0.0351036	0.838939	-0.334457	0.0461793
BmuPB018058	blue	-0.0345397	0.739979	-0.629099	-0.110881	0.841493	2.50436e-07	3.96211e-05	0.519709	0.884668	8.22354e-13	-0.570939	0.000276518	0.782883	1.67829e-08	0.481828	0.00292504	-0.643331	2.31572e-05	0.421519	0.0104548	-0.110694	0.520415	-0.0818226	0.63521	-0.178594	0.297339
BmuPB010781	red	0.123339	0.740102	-0.568085	-0.172017	0.473583	2.48689e-07	0.000301386	0.315773	0.850783	4.9963e-11	-0.422435	0.0102712	0.919797	2.25821e-15	0.543407	0.000614861	-0.577104	0.000228955	0.184317	0.281871	0.0124703	0.942455	0.0276721	0.872721	-0.266863	0.115636
BmuPB001040	blue	-0.115141	0.740207	-0.51401	-0.226197	0.503689	2.4721e-07	0.00134257	0.184657	0.868017	7.12682e-12	-0.781614	1.83349e-08	0.494917	0.00215034	0.665157	9.61619e-06	-0.565798	0.000322733	0.521746	0.0011006	-0.401858	0.0151215	0.0629087	0.71549	-0.0555011	0.74783
BmuPB011159	blue	-0.220523	0.740344	-0.387673	-0.35267	0.19621	2.45298e-07	0.019484	0.0348876	0.898744	1.00613e-13	-0.583007	0.000190426	0.674068	6.57817e-06	0.428676	0.00909189	-0.396664	0.0166124	0.189417	0.268534	-0.347015	0.0381226	-0.0511843	0.766877	-0.394269	0.0173401
BmuPB006912	blue	-0.190244	0.740363	-0.626119	-0.114244	0.26641	2.45025e-07	4.41881e-05	0.507041	0.793513	7.81183e-09	-0.685361	3.98984e-06	0.525701	0.000992461	0.548508	0.00053301	-0.650172	1.7713e-05	0.61864	5.78203e-05	-0.203326	0.234293	-0.0055434	0.974403	0.0039432	0.98179
BmuPB020673	blue	-0.0783185	0.740497	-0.341752	-0.398744	0.649811	2.43169e-07	0.0413474	0.016001	0.858118	2.25023e-11	-0.694427	2.62774e-06	0.574327	0.000249393	0.580294	0.000207348	-0.395191	0.0170568	0.287665	0.0888969	-0.411792	0.0125823	0.13273	0.440294	-0.297982	0.0775401
BmuPB018875	blue	0.0569304	0.740558	-0.635897	-0.104661	0.741555	2.42318e-07	3.07586e-05	0.543535	0.806055	2.98751e-09	-0.654517	1.48892e-05	0.597623	0.000118795	0.664174	1.00197e-05	-0.677183	5.74319e-06	0.665702	9.39886e-06	-0.160501	0.349735	0.0544245	0.752567	0.0388497	0.822013
BmuPB002418	blue	-0.207938	0.740872	-0.27279	-0.468083	0.223622	2.38013e-07	0.107469	0.00399003	0.817735	1.14443e-09	-0.724473	5.86936e-07	0.450499	0.00583027	0.451387	0.00572231	-0.312697	0.0633339	0.240058	0.15847	-0.506922	0.00160422	0.122895	0.475189	-0.343006	0.0405598
BmuPB012658	blue	-0.0609451	0.740961	-0.636548	-0.104413	0.724018	2.36816e-07	3.00123e-05	0.544497	0.791477	9.07463e-09	-0.76961	4.11699e-08	0.445091	0.00652622	0.616314	6.27764e-05	-0.679062	5.28738e-06	0.696921	2.33634e-06	-0.283193	0.0941989	0.116157	0.499908	0.140754	0.412897
BmuPB004356	blue	0.0315194	0.741137	-0.44005	-0.301087	0.8552	2.3444e-07	0.00723796	0.0743533	0.809794	2.21319e-09	-0.54557	0.000578882	0.601174	0.000105562	0.782355	1.74137e-08	-0.459365	0.00482726	0.275306	0.104138	-0.239404	0.159642	0.0894288	0.603986	-0.214058	0.209982
BmuPB004186	blue	-0.00758631	0.741447	-0.394727	-0.34672	0.964975	2.30331e-07	0.017199	0.0382978	0.784226	1.52733e-08	-0.631111	3.67839e-05	0.524704	0.00101879	0.433568	0.00825019	-0.415525	0.011726	0.341113	0.0417536	-0.323898	0.0539658	0.161364	0.347116	-0.244753	0.150242
BmuPB003530	blue	0.00382048	0.741585	-0.762012	0.0204267	0.982357	2.28516e-07	6.70357e-08	0.905872	0.852548	4.14006e-11	-0.63345	3.3717e-05	0.653381	1.55851e-05	0.634197	3.2788e-05	-0.780602	1.96667e-08	0.582996	0.00019049	-0.128522	0.455048	-0.0372545	0.829212	0.145497	0.397167
BmuPB004180	blue	-0.189926	0.741616	-0.445501	-0.296115	0.267225	2.28107e-07	0.00647102	0.079507	0.841695	1.26799e-10	-0.643008	2.34482e-05	0.623212	4.90961e-05	0.394996	0.0171166	-0.465923	0.00418475	0.381268	0.0217729	-0.296633	0.0789572	0.057425	0.739387	-0.267089	0.115316
BmuPB010881	blue	-0.0245795	0.741673	-0.504845	-0.236828	0.886848	2.27371e-07	0.00168892	0.164318	0.756733	9.30843e-08	-0.448073	0.00613414	0.737587	2.86701e-07	0.381526	0.0216765	-0.507533	0.00158003	0.283124	0.0942828	-0.0429961	0.803371	0.0417753	0.808849	-0.230512	0.176196
BmuPB014854	blue	-0.00723	0.741833	-0.653712	-0.0881207	0.966619	2.25296e-07	1.53791e-05	0.609308	0.813317	1.65807e-09	-0.61705	6.11693e-05	0.60086	0.000106674	0.626295	4.39057e-05	-0.681359	4.77514e-06	0.528471	0.000922425	-0.174742	0.308051	-0.0204359	0.90583	0.0865632	0.615672
BmuPB011893	blue	-0.0273923	0.741896	-0.827765	0.085869	0.873998	2.24479e-07	4.74706e-10	0.618518	0.845059	9.04499e-11	-0.600233	0.000108931	0.707795	1.37997e-06	0.568664	0.000296182	-0.849933	5.46495e-11	0.660798	1.15261e-05	-0.0219687	0.898802	-0.109029	0.526748	0.182505	0.286712
BmuPB012917	blue	0.00465915	0.742023	-0.686808	-0.055215	0.978485	2.22855e-07	3.73625e-06	0.749088	0.870136	5.50514e-12	-0.49192	0.00230975	0.781639	1.83036e-08	0.737176	2.93404e-07	-0.698863	2.13024e-06	0.343303	0.0403752	-0.0580015	0.736863	-0.0867311	0.614985	-0.0345532	0.841432
BmuPB014085	blue	0.166715	0.742147	-0.179393	-0.562754	0.331145	2.21272e-07	0.295148	0.000353248	0.805103	3.22143e-09	-0.618543	5.80211e-05	0.489451	0.00244879	0.537136	0.000730684	-0.194163	0.256499	0.146647	0.393405	-0.499367	0.00193142	0.179801	0.294035	-0.494277	0.00218354
BmuPB013995	blue	-0.0200939	0.74247	-0.720005	-0.0224646	0.907399	2.17204e-07	7.42384e-07	0.896529	0.851703	4.53129e-11	-0.684069	4.22931e-06	0.585629	0.000175262	0.563137	0.000349273	-0.745312	1.84271e-07	0.634044	3.2976e-05	-0.209969	0.219031	-0.00602778	0.972167	0.151669	0.377225
BmuPB005608	blue	0.0680958	0.742542	-0.500685	-0.241857	0.693128	2.1631e-07	0.00187045	0.15528	0.890606	3.51011e-13	-0.61046	7.69918e-05	0.673207	6.82779e-06	0.714583	9.81492e-07	-0.517122	0.00124014	0.319186	0.0577621	-0.279748	0.0984466	-0.0269728	0.875912	-0.248528	0.143854
BmuPB011598	blue	-0.0242281	0.742558	-0.428187	-0.314371	0.888456	2.16113e-07	0.00918008	0.0618577	0.933334	1.0834e-16	-0.61359	6.90674e-05	0.726902	5.15582e-07	0.607794	8.43775e-05	-0.452265	0.00561724	0.190604	0.26549	-0.336061	0.0450796	-0.0555415	0.747652	-0.373168	0.0249836
BmuPB013215	blue	-0.0917064	0.742578	-0.395163	-0.347414	0.594766	2.15865e-07	0.0170653	0.0378865	0.811943	1.85699e-09	-0.520621	0.00113321	0.672752	6.96336e-06	0.560517	0.000377277	-0.4105	0.0128905	0.190087	0.266813	-0.24896	0.143136	-0.00965388	0.955437	-0.292561	0.0833576
BmuPB021248	turquoise	0.0608385	0.742814	-0.768448	0.0256333	0.724482	2.12943e-07	4.44101e-08	0.88203	0.756429	9.48389e-08	-0.472101	0.00364855	0.693201	2.78286e-06	0.731004	4.12906e-07	-0.774119	3.05574e-08	0.51916	0.00117682	0.0604579	0.726139	0.00113625	0.994752	0.167786	0.328003
BmuPB016130	pink	-0.079905	0.743206	-0.531563	-0.211644	0.643184	2.08186e-07	0.000849436	0.215293	0.827238	4.97841e-10	-0.523772	0.00104397	0.670547	7.65483e-06	0.903993	4.2427e-14	-0.549607	0.0005167	0.287496	0.0890926	-0.161748	0.345955	-0.0590805	0.732146	-0.154715	0.367605
BmuPB010908	blue	-0.0084932	0.743758	-0.143006	-0.600752	0.960791	2.01658e-07	0.405385	0.00010706	0.853759	3.63387e-11	-0.826803	5.17768e-10	0.375066	0.0241982	0.428505	0.00912274	-0.181051	0.290634	0.292948	0.0829313	-0.696221	2.41491e-06	0.320364	0.056794	-0.4969	0.00205024
BmuPB004184	red	0.0992541	0.743906	-0.664232	-0.0796741	0.564661	1.9994e-07	9.99561e-06	0.644147	0.860791	1.66411e-11	-0.432767	0.00838327	0.879541	1.65353e-12	0.584793	0.000179974	-0.666225	9.19445e-06	0.264394	0.119174	0.00735384	0.966047	-0.158803	0.354925	-0.163202	0.341579
BmuPB014279	blue	-0.0758603	0.743909	-0.509886	-0.234023	0.660131	1.99909e-07	0.00148982	0.16952	0.925359	6.9497e-16	-0.674286	6.5164e-06	0.673601	6.71269e-06	0.666958	8.9149e-06	-0.546088	0.000570551	0.354601	0.0338358	-0.321294	0.0560387	-0.104809	0.542963	-0.216609	0.204471
BmuPB007101	blue	-0.193597	0.744043	-0.29211	-0.451932	0.257916	1.98366e-07	0.0838559	0.0056569	0.842512	1.16899e-10	-0.723106	6.30973e-07	0.420702	0.0106208	0.607887	8.41115e-05	-0.32672	0.0517888	0.273168	0.106964	-0.533724	0.000801505	0.106063	0.538118	-0.30614	0.0693865
BmuPB000303	blue	-0.0441636	0.74405	-0.663299	-0.0807511	0.79814	1.9828e-07	1.0392e-05	0.639661	0.87764	2.12541e-12	-0.452487	0.00559105	0.860212	1.77751e-11	0.692677	2.85167e-06	-0.678958	5.31163e-06	0.253503	0.135744	-0.0145885	0.932702	-0.180515	0.292088	-0.123663	0.472412
BmuPB021645	blue	0.0610605	0.7442	-0.331943	-0.412257	0.723516	1.96569e-07	0.0479454	0.0124729	0.885335	7.49151e-13	-0.656069	1.39839e-05	0.655205	1.44817e-05	0.584589	0.00018114	-0.362215	0.0299379	0.252041	0.138091	-0.37982	0.0223203	0.139186	0.418172	-0.434811	0.00804717
BmuPB002075	blue	-0.118562	0.744354	-0.546823	-0.197531	0.491012	1.94818e-07	0.000558903	0.24818	0.873532	3.60545e-12	-0.729054	4.59103e-07	0.498615	0.00196698	0.779353	2.14337e-08	-0.588776	0.000158497	0.529915	0.00088767	-0.372565	0.0252374	0.0278267	0.872016	-0.0305226	0.859734
BmuPB015790	red	0.0646994	0.744449	-0.708024	-0.0364252	0.707743	1.93749e-07	1.36445e-06	0.832959	0.857858	2.3167e-11	-0.375891	0.0238633	0.920191	2.08317e-15	0.610322	7.73592e-05	-0.698745	2.14229e-06	0.272984	0.10721	0.0911269	0.597106	-0.126192	0.463334	-0.123629	0.472536
BmuPB002864	blue	-0.158194	0.744455	-0.419017	-0.325439	0.356797	1.93677e-07	0.0109705	0.0527685	0.885385	7.43904e-13	-0.56541	0.000326491	0.723067	6.32279e-07	0.535436	0.000765236	-0.435597	0.00792108	0.191203	0.263962	-0.283	0.0944337	-0.0157724	0.927254	-0.341682	0.0413921
BmuPB003088	blue	0.0543245	0.744497	-0.656886	-0.0876106	0.753007	1.93214e-07	1.35279e-05	0.61139	0.735472	3.22721e-07	-0.631218	3.66374e-05	0.618017	5.91129e-05	0.402582	0.0149228	-0.688613	3.44057e-06	0.719885	7.47056e-07	-0.0506624	0.76919	0.206914	0.225963	0.0593891	0.730799
BmuPB014036	blue	-0.0753292	0.744777	-0.659423	-0.0853532	0.662369	1.90101e-07	1.21967e-05	0.620635	0.904109	4.16006e-14	-0.513611	0.00135624	0.81789	1.1294e-09	0.652087	1.6413e-05	-0.673399	6.77155e-06	0.280498	0.0975104	-0.0907408	0.598667	-0.18211	0.287774	-0.122351	0.47716
BmuPB002553	red	0.0781659	0.744871	-0.835175	0.0903041	0.650449	1.89065e-07	2.38814e-10	0.600435	0.817428	1.1746e-09	-0.403488	0.0146774	0.90298	5.03105e-14	0.595777	0.00012625	-0.842998	1.11352e-10	0.457605	0.00501357	0.182881	0.285701	-0.0866122	0.615472	0.0963255	0.576258
BmuPB019064	blue	-0.218047	0.744976	-0.557401	-0.187575	0.201408	1.8791e-07	0.00041319	0.273302	0.894466	1.9652e-13	-0.638353	2.80288e-05	0.70982	1.24787e-06	0.543258	0.000617422	-0.584072	0.000184132	0.352507	0.0349776	-0.218933	0.199538	-0.0504852	0.769975	-0.220267	0.196745
BmuPB021189	blue	0.132212	0.744994	-0.322216	-0.422779	0.442096	1.87709e-07	0.0552977	0.010203	0.821142	8.53956e-10	-0.591157	0.000146781	0.566011	0.00032069	0.882973	1.03967e-12	-0.348421	0.0372963	0.234048	0.169473	-0.355458	0.0333775	0.123312	0.47368	-0.348326	0.0373519
BmuPB019999	blue	-0.136557	0.745263	-0.763119	0.0178562	0.427104	1.84804e-07	6.25088e-08	0.917674	0.840243	1.46348e-10	-0.55434	0.000451407	0.738576	2.7116e-07	0.677361	5.69833e-06	-0.786519	1.29826e-08	0.569309	0.000290483	-0.00848093	0.960847	-0.0944414	0.583776	0.100482	0.55983
BmuPB018970	blue	0.0233417	0.745574	-0.522211	-0.223364	0.892512	1.81478e-07	0.00108738	0.190365	0.903736	4.43101e-14	-0.573869	0.000252909	0.778078	2.33892e-08	0.673155	6.84327e-06	-0.547198	0.000553042	0.259607	0.126259	-0.188737	0.270287	0.00907836	0.958091	-0.282125	0.0955008
BmuPB007822	blue	0.0324514	0.745715	-0.292591	-0.453123	0.850966	1.79997e-07	0.0833239	0.00551622	0.888256	4.94503e-13	-0.646405	2.05461e-05	0.568077	0.000301463	0.636508	3.00582e-05	-0.306645	0.0689053	0.169167	0.323978	-0.485902	0.00266133	0.0411758	0.811542	-0.438121	0.00752746
BmuPB003417	blue	-0.213556	0.745747	-0.430886	-0.314861	0.21108	1.79664e-07	0.00870312	0.0614307	0.876408	2.49532e-12	-0.638324	2.8059e-05	0.655958	1.40472e-05	0.67664	5.88137e-06	-0.46508	0.00426289	0.339783	0.0426091	-0.316348	0.0601489	-0.0103238	0.952348	-0.271875	0.108701
BmuPB015935	blue	-0.143692	0.745835	-0.411646	-0.334189	0.403112	1.78736e-07	0.0126167	0.0463647	0.842513	1.16887e-10	-0.5681	0.000301248	0.656656	1.36551e-05	0.552689	0.000473293	-0.435297	0.007969	0.226491	0.18407	-0.287653	0.0889099	-0.00726717	0.966447	-0.270371	0.110749
BmuPB019138	blue	-0.163119	0.745845	-0.653638	-0.092207	0.341827	1.78636e-07	1.54249e-05	0.592747	0.836055	2.19601e-10	-0.704906	1.59076e-06	0.55558	0.000435555	0.631668	3.60308e-05	-0.682582	4.52141e-06	0.636618	2.99334e-05	-0.232885	0.171665	-0.0442548	0.797732	0.0332848	0.847183
BmuPB017530	blue	-0.0226045	0.7459	-0.367003	-0.378897	0.895889	1.78063e-07	0.0276811	0.0226752	0.855495	3.00798e-11	-0.574524	0.000247892	0.670452	7.68589e-06	0.538601	0.000702025	-0.383876	0.0208155	0.198734	0.245253	-0.324345	0.0536157	0.0133993	0.938176	-0.36285	0.0296303
BmuPB019142	blue	-0.0747259	0.746625	-0.64344	-0.103184	0.664914	1.70673e-07	2.3059e-05	0.549267	0.817402	1.17727e-09	-0.64981	1.79687e-05	0.528321	0.000926103	0.67702	5.78429e-06	-0.665661	9.415e-06	0.570871	0.000277091	-0.234736	0.168187	0.011114	0.948706	0.10487	0.542726
BmuPB006935	blue	-0.209301	0.746646	-0.423002	-0.323644	0.220533	1.70457e-07	0.0101589	0.0541651	0.901484	6.44947e-14	-0.765844	5.25401e-08	0.533733	0.000801301	0.605876	9.00826e-05	-0.469925	0.00383018	0.445114	0.00652317	-0.469248	0.00388826	0.00797334	0.963189	-0.214895	0.208164
BmuPB002876	blue	-0.149751	0.746674	-0.761299	0.0146246	0.383358	1.70179e-07	7.01084e-08	0.932536	0.83832	1.76573e-10	-0.494181	0.00218857	0.752425	1.20951e-07	0.700316	1.98706e-06	-0.765999	5.20208e-08	0.428528	0.00911855	0.00560164	0.974134	-0.218007	0.201493	0.0543278	0.752993
BmuPB005275	blue	0.143543	0.746699	-0.466734	-0.279965	0.403604	1.69932e-07	0.00411069	0.0981747	0.861981	1.45201e-11	-0.569419	0.000289521	0.658529	1.26518e-05	0.768781	4.34583e-08	-0.48045	0.00301923	0.296575	0.0790189	-0.255298	0.132902	0.0638009	0.711627	-0.243413	0.152557
BmuPB007564	blue	-0.0838523	0.746724	-0.25842	-0.488304	0.626814	1.69684e-07	0.128063	0.00251581	0.902368	5.57174e-14	-0.677973	5.54727e-06	0.585745	0.000174615	0.436633	0.00775742	-0.278877	0.0995439	0.181101	0.290498	-0.503718	0.00173648	0.0754528	0.661847	-0.514824	0.0013151
BmuPB004174	blue	-0.14117	0.746734	-0.610879	-0.135855	0.411503	1.69583e-07	7.58847e-05	0.429507	0.863061	1.28152e-11	-0.609303	8.01213e-05	0.637347	2.91185e-05	0.711844	1.12749e-06	-0.631486	3.62758e-05	0.409226	0.0132007	-0.191553	0.263073	-0.0710425	0.680535	-0.0596141	0.729817
BmuPB007731	blue	0.114504	0.74677	-0.699259	-0.0475108	0.506071	1.69227e-07	2.0903e-06	0.783194	0.818679	1.0559e-09	-0.503051	0.00176522	0.800286	4.68797e-09	0.492421	0.0022824	-0.709552	1.26463e-06	0.521374	0.00111129	0.0106075	0.95104	-0.0075773	0.965016	-0.0131894	0.939143
BmuPB010308	turquoise	0.0886951	0.746812	-0.827453	0.0806418	0.606969	1.68814e-07	4.88274e-10	0.640116	0.796253	6.36863e-09	-0.442813	0.00684003	0.838273	1.77391e-10	0.543741	0.000609185	-0.837959	1.82864e-10	0.533968	0.000796242	0.14559	0.396861	-0.0767515	0.656382	0.144264	0.401221
BmuPB019087	turquoise	-0.183243	0.747191	-0.671899	-0.075292	0.284733	1.65094e-07	7.22359e-06	0.662525	0.659188	1.2315e-05	-0.667503	8.71211e-06	0.487997	0.00253401	0.515033	0.00130812	-0.720641	7.18156e-07	0.730377	4.27287e-07	-0.0479396	0.781284	0.271527	0.109172	0.233852	0.169842
BmuPB012478	blue	0.00378916	0.747354	-0.409063	-0.338292	0.982502	1.6352e-07	0.013241	0.0435857	0.90261	5.35128e-14	-0.601735	0.000103596	0.70116	1.90802e-06	0.477893	0.00320107	-0.428014	0.00921124	0.192205	0.261419	-0.330431	0.0490338	-0.0024304	0.988776	-0.368678	0.0269254
BmuPB006805	blue	-0.0356711	0.747359	-0.715881	-0.0314779	0.83637	1.63473e-07	9.18559e-07	0.855389	0.865608	9.50637e-12	-0.459513	0.00481183	0.798099	5.53991e-09	0.68441	4.16484e-06	-0.715271	9.47672e-07	0.342554	0.0408423	-0.0232092	0.893119	-0.174475	0.308802	-0.00743529	0.965671
BmuPB000117	blue	-0.0973137	0.747366	-0.307995	-0.439371	0.572333	1.63409e-07	0.06763	0.00733883	0.892666	2.58288e-13	-0.525725	0.000991835	0.738206	2.76879e-07	0.636521	3.00428e-05	-0.322515	0.0550589	0.0307025	0.858915	-0.322646	0.0549542	-0.031639	0.854657	-0.518828	0.00118693
BmuPB005480	blue	-0.0955519	0.747562	-0.491364	-0.256198	0.57934	1.6154e-07	0.00234045	0.131494	0.824937	6.11808e-10	-0.58547	0.00017615	0.566267	0.000318256	0.654331	1.5001e-05	-0.511485	0.00143112	0.357214	0.032454	-0.275013	0.104522	0.0197329	0.909056	-0.125355	0.466326
BmuPB007314	blue	0.0666647	0.747787	-0.483164	-0.264623	0.699273	1.59408e-07	0.00283616	0.118841	0.921505	1.58697e-15	-0.614628	6.66057e-05	0.704643	1.61139e-06	0.718728	7.93299e-07	-0.516028	0.00127532	0.234908	0.167865	-0.297388	0.0781619	-0.0166468	0.923233	-0.271503	0.109204
BmuPB015416	blue	0.146717	0.747872	-0.581751	-0.16612	0.393179	1.58618e-07	0.000198098	0.332897	0.830742	3.6165e-10	-0.478546	0.00315375	0.802556	3.9333e-09	0.545432	0.000581125	-0.585389	0.000176602	0.397788	0.0162797	-0.0403174	0.815403	0.00840343	0.961205	-0.219766	0.197791
BmuPB011072	blue	0.1075	0.747894	-0.579148	-0.168746	0.532595	1.5841e-07	0.000214894	0.325202	0.875885	2.66986e-12	-0.466884	0.00409707	0.778881	2.21385e-08	0.583328	0.000188507	-0.569631	0.000287677	0.217391	0.202801	-0.138994	0.418822	-0.105992	0.538392	-0.187163	0.274375
BmuPB009401	blue	-0.137557	0.748134	-0.53775	-0.210384	0.423694	1.56184e-07	0.000718555	0.2181	0.86766	7.44074e-12	-0.607073	8.64824e-05	0.597065	0.000121005	0.71459	9.81173e-07	-0.554481	0.000449573	0.35204	0.0352367	-0.272214	0.108243	-0.0245549	0.886961	-0.121074	0.481805
BmuPB011809	red	0.161724	0.748139	-0.600397	-0.147743	0.346028	1.56136e-07	0.00010834	0.389842	0.83653	2.09855e-10	-0.336512	0.0447744	0.951022	6.5763e-19	0.645594	2.12076e-05	-0.593454	0.000136226	0.147842	0.389518	0.0886214	0.607269	-0.0785743	0.64874	-0.25544	0.132679
BmuPB017509	pink	0.172419	0.748186	-0.404793	-0.343393	0.314626	1.55705e-07	0.0143299	0.0403192	0.809976	2.18072e-09	-0.582792	0.000191721	0.589127	0.000156716	0.917842	3.34876e-15	-0.424842	0.00980194	0.316683	0.0598638	-0.276475	0.102616	0.111404	0.517729	-0.271349	0.109413
BmuPB002617	blue	0.119779	0.748205	-0.340695	-0.40751	0.486542	1.55532e-07	0.0420209	0.0136288	0.913112	8.35578e-15	-0.682491	4.53972e-06	0.60568	9.06843e-05	0.486087	0.0026499	-0.353927	0.0342001	0.230191	0.176817	-0.471123	0.00372926	0.101694	0.555082	-0.431765	0.00855239
BmuPB017512	red	0.0952626	0.74831	-0.758291	0.00998132	0.580494	1.54571e-07	8.45598e-08	0.953927	0.85228	4.26054e-11	-0.492808	0.00226151	0.831575	3.34814e-10	0.515332	0.00129817	-0.764821	5.60982e-08	0.465842	0.00419219	0.0365325	0.832474	-0.0735617	0.669837	-0.00729703	0.966309
BmuPB006625	blue	0.0475734	0.748351	-0.562194	-0.186157	0.782915	1.54196e-07	0.000359132	0.27701	0.796051	6.46572e-09	-0.64462	2.20277e-05	0.574987	0.000244393	0.671424	7.37245e-06	-0.595304	0.000128227	0.626362	4.37985e-05	-0.217201	0.203207	0.0646061	0.708145	-0.0313456	0.855991
BmuPB011705	blue	-0.136973	0.748409	-0.345288	-0.403121	0.425682	1.53671e-07	0.0391574	0.0147766	0.906016	3.0016e-14	-0.74379	2.01285e-07	0.540631	0.000663959	0.451163	0.00574939	-0.370909	0.0259457	0.323056	0.054629	-0.508136	0.00155644	0.0610786	0.723437	-0.380483	0.0220683
BmuPB014326	blue	-0.0419213	0.748552	-0.205879	-0.542673	0.808193	1.52378e-07	0.228344	0.000627532	0.892269	2.74146e-13	-0.729521	4.47645e-07	0.571736	0.00026991	0.388761	0.0191158	-0.239959	0.158647	0.214288	0.209482	-0.535832	0.000757055	0.160133	0.350855	-0.574195	0.000250401
BmuPB000185	blue	-0.118188	0.748586	-0.302036	-0.44655	0.492387	1.52067e-07	0.0733996	0.00633179	0.876858	2.3536e-12	-0.681493	4.74666e-06	0.561936	0.000361873	0.747675	1.60467e-07	-0.343511	0.0402462	0.233399	0.170694	-0.457658	0.00500786	0.0243083	0.888089	-0.378247	0.0229277
BmuPB020284	blue	0.0587139	0.748665	-0.442287	-0.306378	0.733748	1.51363e-07	0.00691438	0.0691594	0.886964	5.95017e-13	-0.622323	5.06935e-05	0.66751	8.70958e-06	0.646828	2.0209e-05	-0.459202	0.00484424	0.29479	0.0809261	-0.314063	0.0621276	0.038248	0.824727	-0.312901	0.0631532
BmuPB013519	red	-0.0162418	0.748692	-0.69414	-0.0545517	0.925095	1.5112e-07	2.66324e-06	0.752007	0.826073	5.52818e-10	-0.522773	0.00107158	0.789422	1.05389e-08	0.56569	0.000323775	-0.727736	4.92976e-07	0.395656	0.0169155	0.0125861	0.941922	-0.0122351	0.943539	0.00246885	0.988598
BmuPB013466	blue	0.0923294	0.748767	-0.23855	-0.510218	0.592254	1.50447e-07	0.161182	0.00147746	0.86763	7.46739e-12	-0.660651	1.15966e-05	0.613941	6.82248e-05	0.552975	0.000469427	-0.260393	0.125074	0.200402	0.241231	-0.446378	0.00635441	0.172515	0.314354	-0.548842	0.000527994
BmuPB010045	blue	-0.168025	0.748798	-0.436133	-0.312665	0.327303	1.50177e-07	0.00783603	0.0633631	0.877244	2.2382e-12	-0.663425	1.03379e-05	0.641994	2.43834e-05	0.475711	0.00336375	-0.456262	0.00515983	0.364558	0.0288154	-0.331407	0.0483294	0.0517866	0.764211	-0.320415	0.0567518
BmuPB019904	blue	0.014181	0.74892	-0.525578	-0.223342	0.934577	1.49094e-07	0.000995683	0.190408	0.890207	3.72254e-13	-0.593593	0.000135611	0.709477	1.26942e-06	0.450029	0.00588808	-0.53582	0.000757321	0.329353	0.0498216	-0.237787	0.162566	-0.0500912	0.771723	-0.265291	0.117879
BmuPB005140	blue	-0.153196	0.749136	-0.669065	-0.0800703	0.372384	1.47202e-07	8.15383e-06	0.642495	0.8524	4.20642e-11	-0.701572	1.87052e-06	0.544105	0.000603046	0.536173	0.000750079	-0.700022	2.01537e-06	0.571143	0.000274813	-0.25681	0.130542	-0.0274934	0.873536	0.0759839	0.65961
BmuPB005363	blue	0.202228	0.749175	-0.471508	-0.277667	0.236882	1.46857e-07	0.00369728	0.101082	0.824935	6.11899e-10	-0.474113	0.00348732	0.813003	1.70166e-09	0.581853	0.000197467	-0.484931	0.00272223	0.207616	0.224355	-0.0978693	0.570131	0.0824526	0.632599	-0.301893	0.0735428
BmuPB000886	blue	-0.00790939	0.749268	-0.84088	0.0916121	0.963484	1.46055e-07	1.37458e-10	0.595146	0.84272	1.14499e-10	-0.633558	3.35811e-05	0.666288	9.17015e-06	0.668572	8.32669e-06	-0.863515	1.21569e-11	0.696149	2.4232e-06	-0.0476985	0.782358	-0.0808115	0.63941	0.223827	0.189424
BmuPB003587	blue	0.138956	0.749479	-0.562966	-0.186513	0.418948	1.44234e-07	0.000351042	0.276075	0.887782	5.29386e-13	-0.687148	3.67886e-06	0.602917	9.95639e-05	0.661141	1.13643e-05	-0.584996	0.000178817	0.430876	0.00870485	-0.310315	0.0654825	0.0846285	0.623616	-0.121224	0.481258
BmuPB016864	red	0.114238	0.749532	-0.723042	-0.0264902	0.507064	1.43783e-07	6.33132e-07	0.878115	0.865768	9.32822e-12	-0.501699	0.00182468	0.872046	4.34531e-12	0.671835	7.24362e-06	-0.744095	1.97761e-07	0.44579	0.0064324	0.0436653	0.800371	-0.0225947	0.895933	-0.0427754	0.80436
BmuPB009521	blue	-0.106241	0.749544	-0.40132	-0.348224	0.537435	1.43676e-07	0.0152704	0.0374112	0.857262	2.47553e-11	-0.548633	0.000531125	0.75558	9.98933e-08	0.521675	0.00110264	-0.424597	0.00984874	0.199757	0.242783	-0.216444	0.204825	0.0405299	0.814447	-0.38392	0.0207997
BmuPB001685	blue	-0.0546855	0.749666	-0.428606	-0.32106	0.751418	1.42643e-07	0.0091046	0.0562275	0.869671	5.82814e-12	-0.65546	1.43332e-05	0.63578	3.08947e-05	0.610907	7.58103e-05	-0.455642	0.00522869	0.355784	0.0332043	-0.315321	0.0610324	0.120434	0.484142	-0.292929	0.082952
BmuPB012500	blue	-0.0472038	0.749732	-0.491574	-0.258158	0.784561	1.42084e-07	0.00232881	0.128465	0.888775	4.58731e-13	-0.560027	0.000382742	0.720277	7.31927e-07	0.505686	0.00165417	-0.503193	0.00175905	0.248581	0.143767	-0.254866	0.133582	-0.0254728	0.882764	-0.260673	0.124655
BmuPB009036	blue	-0.076786	0.749906	-0.737783	-0.0121231	0.656237	1.40624e-07	2.83561e-07	0.944055	0.87306	3.82655e-12	-0.523192	0.0010599	0.765354	5.42176e-08	0.652777	1.59668e-05	-0.752513	1.20311e-07	0.38366	0.0208934	-0.0561998	0.74476	-0.161659	0.346223	0.0318027	0.853913
BmuPB021703	blue	-0.100505	0.749996	-0.43464	-0.315356	0.559739	1.39873e-07	0.00807485	0.0610021	0.821585	8.21637e-10	-0.464246	0.00434157	0.700495	1.97008e-06	0.529775	0.000890984	-0.443612	0.00672858	0.154794	0.367355	-0.202283	0.236752	-0.0568331	0.741981	-0.260731	0.124568
BmuPB018164	blue	0.0731857	0.750138	-0.382133	-0.368005	0.67143	1.38696e-07	0.0214515	0.0272271	0.772876	3.3198e-08	-0.53197	0.000840209	0.584682	0.000180606	0.506618	0.00161637	-0.403677	0.0146268	0.233552	0.170405	-0.269866	0.111442	0.0202198	0.906821	-0.245806	0.148439
BmuPB018066	blue	-0.166362	0.750275	-0.49371	-0.256564	0.332185	1.3757e-07	0.00221335	0.130923	0.85944	1.93992e-11	-0.695056	2.55123e-06	0.473808	0.00351134	0.599588	0.000111299	-0.516487	0.00126046	0.460577	0.00470252	-0.412213	0.012483	-0.0367922	0.8313	-0.10714	0.533978
BmuPB020668	blue	-0.11354	0.750708	-0.310931	-0.439777	0.509682	1.34063e-07	0.064922	0.00727839	0.89347	2.28742e-13	-0.698057	2.21369e-06	0.588243	0.000161228	0.662898	1.05666e-05	-0.367938	0.0272571	0.196558	0.250566	-0.456637	0.00511868	0.0514745	0.765593	-0.387121	0.0196732
BmuPB008119	blue	-0.000321589	0.75107	-0.420585	-0.330485	0.998515	1.31192e-07	0.0106449	0.0489945	0.860816	1.65949e-11	-0.713593	1.03212e-06	0.57188	0.000268734	0.539356	0.000687648	-0.451569	0.00570036	0.455162	0.00528241	-0.360325	0.0308694	0.0921372	0.593029	-0.295784	0.0798597
BmuPB001282	blue	-0.109567	0.751181	-0.129036	-0.622145	0.524697	1.30323e-07	0.453232	5.10188e-05	0.83463	2.51481e-10	-0.671574	7.32514e-06	0.492958	0.00225343	0.522026	0.00109262	-0.176074	0.30432	0.0641632	0.71006	-0.557118	0.000416604	0.178844	0.296654	-0.557997	0.000406092
BmuPB021951	blue	0.013673	0.751228	-0.351928	-0.3993	0.936916	1.29955e-07	0.0352989	0.015841	0.906848	2.59721e-14	-0.720638	7.18278e-07	0.604269	9.51258e-05	0.41558	0.0117138	-0.375995	0.0238213	0.315019	0.0612938	-0.450173	0.00587039	0.117825	0.493727	-0.426771	0.00943901
BmuPB002741	blue	-0.11196	0.751285	-0.66798	-0.0833051	0.515625	1.29517e-07	8.53827e-06	0.629073	0.749143	1.4714e-07	-0.776694	2.56953e-08	0.408298	0.0134306	0.532885	0.000819818	-0.718152	8.17306e-07	0.849943	5.45938e-11	-0.245912	0.148259	0.108942	0.527079	0.232368	0.172644
BmuPB008663	blue	0.0440989	0.75133	-0.429693	-0.321637	0.79843	1.29169e-07	0.00891121	0.0557619	0.852752	4.0503e-11	-0.568326	0.00029921	0.620532	5.40538e-05	0.738517	2.72068e-07	-0.433228	0.00830641	0.263164	0.120965	-0.296053	0.0795732	0.0407949	0.813255	-0.280218	0.0978591
BmuPB015227	blue	-0.0360668	0.751767	-0.687035	-0.0647325	0.83458	1.25826e-07	3.69781e-06	0.7076	0.849333	5.82056e-11	-0.430836	0.00871169	0.878462	1.90775e-12	0.555933	0.000431143	-0.698943	2.12214e-06	0.306382	0.0691559	0.0491502	0.7759	-0.126675	0.46161	-0.0788933	0.647406
BmuPB021675	blue	-0.0251987	0.752054	-0.3169	-0.435155	0.884017	1.23676e-07	0.0596792	0.00799187	0.882893	1.05118e-12	-0.648153	1.91838e-05	0.640476	2.58467e-05	0.73788	2.82005e-07	-0.36063	0.0307173	0.176257	0.30381	-0.390963	0.0183887	0.0887278	0.606836	-0.421372	0.0104846
BmuPB009410	blue	0.185179	0.752202	-0.426415	-0.325787	0.279587	1.22582e-07	0.00950505	0.0525008	0.825207	5.97264e-10	-0.652414	1.62001e-05	0.568233	0.000300052	0.518233	0.00120526	-0.444071	0.00666522	0.406869	0.0137915	-0.331348	0.0483718	0.106489	0.536481	-0.278393	0.100157
BmuPB010077	blue	0.0720683	0.752323	-0.213499	-0.538824	0.676172	1.21695e-07	0.211203	0.000697758	0.881252	1.3144e-12	-0.639581	2.67473e-05	0.643501	2.30049e-05	0.456892	0.0050908	-0.231133	0.175002	0.143759	0.402889	-0.445819	0.0064286	0.189788	0.26758	-0.600827	0.000106792
BmuPB016862	blue	-0.205775	0.752496	-0.453023	-0.299473	0.228584	1.20436e-07	0.00552798	0.0759969	0.823251	7.10166e-10	-0.551091	0.000495371	0.661879	1.10227e-05	0.72767	4.94732e-07	-0.473878	0.00350587	0.274913	0.104652	-0.222521	0.192085	-0.0109634	0.9494	-0.229259	0.178624
BmuPB001975	green	-0.0331556	0.752547	-0.660681	-0.0918659	0.847769	1.20069e-07	1.15822e-05	0.594122	0.693429	2.75333e-06	-0.706133	1.49794e-06	0.482239	0.00289749	0.501471	0.00183488	-0.713002	1.06347e-06	0.833912	2.69123e-10	-0.110539	0.521003	0.241352	0.156172	0.192172	0.261503
BmuPB014023	blue	0.1399	0.752552	-0.453273	-0.299278	0.415765	1.20032e-07	0.00549872	0.0761972	0.818959	1.03085e-09	-0.566124	0.000319609	0.6335	3.36536e-05	0.686671	3.75962e-06	-0.469291	0.00388458	0.335165	0.0456912	-0.222318	0.192502	0.11478	0.505037	-0.256864	0.130458
BmuPB006880	red	-0.020658	0.752557	-0.758658	0.00610071	0.904811	1.19994e-07	8.26632e-08	0.97183	0.850555	5.11801e-11	-0.51933	0.00117167	0.835394	2.33894e-10	0.637335	2.91325e-05	-0.784511	1.49699e-08	0.483647	0.00280462	0.0393701	0.819668	-0.0295577	0.864126	0.0403856	0.815096
BmuPB021327	blue	-0.0326591	0.752607	-0.449792	-0.302814	0.850023	1.19634e-07	0.0059174	0.0726254	0.875717	2.72842e-12	-0.632394	3.50712e-05	0.690569	3.14452e-06	0.565502	0.000325597	-0.470258	0.00380189	0.339018	0.0431078	-0.282865	0.0945973	0.0628739	0.715641	-0.307837	0.0677781
BmuPB009534	blue	0.0587218	0.753174	-0.692395	-0.0607793	0.733713	1.15612e-07	2.88935e-06	0.72474	0.781796	1.8104e-08	-0.646271	2.06542e-05	0.620871	5.34021e-05	0.50907	0.00152058	-0.721203	6.97363e-07	0.717201	8.58391e-07	-0.0942905	0.58438	0.0674703	0.695811	0.0808315	0.639326
BmuPB010525	blue	0.0783446	0.753176	-0.492773	-0.260402	0.649701	1.156e-07	0.00226336	0.125061	0.9368	4.49093e-17	-0.678994	5.30324e-06	0.674523	6.44984e-06	0.634882	3.19564e-05	-0.511478	0.00143136	0.368621	0.0269511	-0.340034	0.0424467	0.0347209	0.840672	-0.294903	0.0808043
BmuPB000035	blue	-0.0728406	0.75319	-0.435525	-0.317665	0.672893	1.15498e-07	0.00793251	0.0590323	0.872172	4.2776e-12	-0.636078	3.05493e-05	0.635582	3.1126e-05	0.411452	0.0126628	-0.454213	0.00539018	0.320691	0.0565273	-0.318811	0.0580729	0.0716253	0.678055	-0.311079	0.0647878
BmuPB006834	blue	-0.0231568	0.753272	-0.438601	-0.314671	0.893359	1.14927e-07	0.0074545	0.061596	0.865149	1.00372e-11	-0.566709	0.000314077	0.683555	4.32831e-06	0.794244	7.39986e-09	-0.469212	0.00389139	0.177516	0.300312	-0.262069	0.122577	-0.0232837	0.892778	-0.30136	0.0740785
BmuPB018926	blue	-0.0597352	0.753339	-0.59345	-0.159888	0.729289	1.14466e-07	0.000136242	0.351603	0.84506	9.04445e-11	-0.488998	0.00247504	0.752174	1.2279e-07	0.627472	4.20578e-05	-0.607029	8.66142e-05	0.342414	0.0409303	-0.0903617	0.600202	-0.0613608	0.72221	-0.144694	0.399807
BmuPB012841	blue	-0.195397	0.753373	-0.414522	-0.338852	0.253431	1.14226e-07	0.0119512	0.0432169	0.882415	1.12226e-12	-0.623735	4.8179e-05	0.658812	1.25063e-05	0.60434	9.48986e-05	-0.441523	0.0070234	0.276608	0.102444	-0.331958	0.0479352	-0.0399925	0.816865	-0.304519	0.0709508
BmuPB006997	blue	-0.0659328	0.753576	-0.217222	-0.536354	0.702423	1.12835e-07	0.203162	0.000746404	0.855443	3.02545e-11	-0.72821	4.80531e-07	0.536412	0.000745219	0.444918	0.00654962	-0.250372	0.140808	0.29853	0.0769697	-0.498685	0.00196363	0.193904	0.257146	-0.530247	0.000879831
BmuPB005458	blue	0.0132492	0.753654	-0.465213	-0.28844	0.938868	1.12308e-07	0.00425048	0.0880012	0.905436	3.31742e-14	-0.713508	1.03657e-06	0.635747	3.09327e-05	0.460342	0.00472646	-0.491431	0.00233672	0.420297	0.0107041	-0.367249	0.0275693	0.0595786	0.729972	-0.294298	0.0814582
BmuPB001283	blue	0.0093158	0.753765	-0.384591	-0.369174	0.956996	1.11553e-07	0.0205592	0.026705	0.858771	2.09165e-11	-0.575877	0.000237797	0.637325	2.91428e-05	0.746112	1.75875e-07	-0.405092	0.0142513	0.214146	0.209791	-0.306986	0.0685812	0.101124	0.557311	-0.333658	0.046735
BmuPB016075	blue	-0.162412	0.75383	-0.464414	-0.289417	0.343951	1.11111e-07	0.00432564	0.0868831	0.807584	2.64465e-09	-0.853649	3.6773e-11	0.405019	0.0142706	0.520922	0.00112442	-0.539585	0.00068334	0.605941	8.98838e-05	-0.426364	0.0095147	0.233251	0.170973	-0.0602805	0.726912
BmuPB003159	blue	-0.134488	0.75389	-0.788772	0.0348823	0.434206	1.10711e-07	1.1046e-08	0.839941	0.801866	4.14982e-09	-0.699231	2.0931e-06	0.577391	0.000226935	0.555958	0.000430827	-0.8192	1.0098e-09	0.788574	1.12049e-08	-0.0969817	0.57365	0.000229442	0.99894	0.214462	0.209104
BmuPB019288	blue	-0.00751933	0.753907	-0.582242	-0.171665	0.965284	1.10596e-07	0.000195068	0.31678	0.875879	2.67199e-12	-0.677904	5.56424e-06	0.667095	8.86362e-06	0.59203	0.000142688	-0.608202	8.32079e-05	0.399069	0.0159075	-0.234475	0.168674	-0.00765286	0.964667	-0.148718	0.386683
BmuPB012369	blue	0.0867119	0.753941	-0.55944	-0.194501	0.615063	1.10369e-07	0.000389362	0.255657	0.921499	1.58895e-15	-0.645175	2.15572e-05	0.687606	3.60277e-06	0.726484	5.27275e-07	-0.573139	0.000258622	0.386608	0.01985	-0.270717	0.110275	0.0275109	0.873456	-0.205828	0.228463
BmuPB001096	blue	0.0174537	0.753955	-0.523151	-0.230804	0.919524	1.10279e-07	0.00106106	0.175635	0.912953	8.60884e-15	-0.561491	0.00036664	0.739508	2.57232e-07	0.677854	5.57633e-06	-0.542906	0.000623481	0.210313	0.218259	-0.239203	0.160003	-0.0924542	0.591752	-0.252649	0.137111
BmuPB012065	blue	-0.00479296	0.753991	-0.330631	-0.42336	0.977867	1.10034e-07	0.0488884	0.0100887	0.783438	1.61426e-08	-0.757031	9.13965e-08	0.475919	0.0033479	0.381833	0.0215625	-0.366819	0.027765	0.525356	0.00100151	-0.40608	0.013994	0.250887	0.139965	-0.315406	0.0609589
BmuPB019357	blue	0.0876965	0.754012	-0.497598	-0.256413	0.611039	1.09898e-07	0.00201597	0.131159	0.897033	1.31963e-13	-0.548355	0.000535313	0.714705	9.75443e-07	0.548729	0.00052969	-0.510197	0.00147822	0.215613	0.206612	-0.254835	0.13363	-0.0310172	0.857484	-0.2562	0.131491
BmuPB012447	blue	-0.0366504	0.754055	-0.460941	-0.293114	0.831941	1.09608e-07	0.00466558	0.0827486	0.90139	6.54992e-14	-0.584231	0.000183204	0.685035	4.04893e-06	0.649006	1.85494e-05	-0.478979	0.0031227	0.228065	0.18096	-0.287329	0.0892868	0.0112503	0.948077	-0.296116	0.0795059
BmuPB010634	blue	0.016474	0.754076	-0.352301	-0.401775	0.924027	1.09467e-07	0.0350919	0.0151443	0.890236	3.70689e-13	-0.664696	9.80348e-06	0.674717	6.3956e-06	0.562391	0.000357052	-0.380048	0.0222332	0.299845	0.075616	-0.358693	0.0316925	0.172133	0.315442	-0.434252	0.00813802
BmuPB006190	blue	0.0691298	0.754165	-0.449331	-0.304834	0.6887	1.08882e-07	0.00597494	0.0706449	0.898949	9.7364e-14	-0.61377	6.86346e-05	0.705711	1.5293e-06	0.395817	0.0168667	-0.462327	0.00452718	0.317066	0.0595381	-0.292695	0.08321	0.0626227	0.71673	-0.364363	0.0289075
BmuPB012578	blue	0.100636	0.754364	-0.408305	-0.346059	0.559226	1.07571e-07	0.013429	0.0386924	0.850233	5.29508e-11	-0.613796	6.85715e-05	0.632282	3.52175e-05	0.497774	0.00200743	-0.431194	0.00864994	0.352644	0.0349022	-0.320498	0.0566843	0.171939	0.315996	-0.265487	0.117597
BmuPB002779	blue	0.00397382	0.7545	-0.49679	-0.25771	0.981649	1.06686e-07	0.0020557	0.129152	0.870008	5.59275e-12	-0.511837	0.00141849	0.733651	3.57037e-07	0.613391	6.95468e-05	-0.506877	0.00160602	0.19646	0.250807	-0.204953	0.230488	-0.0530026	0.758837	-0.245966	0.148167
BmuPB022034	blue	0.1386	0.754722	-0.451908	-0.302814	0.420155	1.05258e-07	0.00565982	0.0726256	0.817077	1.21011e-09	-0.639715	2.66105e-05	0.558774	0.000397014	0.543264	0.000617309	-0.472806	0.00359134	0.387025	0.0197062	-0.305017	0.0704675	0.138285	0.421223	-0.211253	0.21616
BmuPB004008	turquoise	-0.0103319	0.754807	-0.870664	0.115857	0.952311	1.04716e-07	5.15895e-12	0.501024	0.825708	5.71148e-10	-0.529442	0.000898929	0.77582	2.72599e-08	0.632044	3.55305e-05	-0.886613	6.25502e-13	0.624721	4.64905e-05	0.0837475	0.627246	-0.136119	0.428601	0.206806	0.226211
BmuPB010314	blue	0.0900338	0.755079	-0.56033	-0.194748	0.601531	1.02997e-07	0.000379352	0.255041	0.916795	4.11934e-15	-0.677247	5.7271e-06	0.656429	1.37811e-05	0.756812	9.26335e-08	-0.597452	0.00011947	0.402776	0.0148701	-0.299227	0.0762504	-0.00683632	0.968435	-0.150059	0.382368
BmuPB006806	turquoise	0.0424546	0.755096	-0.591189	-0.163907	0.8058	1.02889e-07	0.00014663	0.33947	0.688137	3.5163e-06	-0.666865	8.95006e-06	0.488971	0.0024766	0.485493	0.00268681	-0.650781	1.72902e-05	0.705376	1.55461e-06	-0.151759	0.376938	0.236641	0.164662	0.14509	0.398503
BmuPB003239	blue	0.0948972	0.755584	-0.405317	-0.350267	0.581953	9.98715e-08	0.0141924	0.036234	0.858075	2.26107e-11	-0.7438	2.01175e-07	0.506601	0.00161707	0.44305	0.00680682	-0.427697	0.00926902	0.463711	0.00439261	-0.454604	0.00534561	0.144504	0.400433	-0.260411	0.125047
BmuPB004821	blue	0.158999	0.755857	-0.528537	-0.227319	0.354321	9.82196e-08	0.000920793	0.182429	0.779598	2.10763e-08	-0.557017	0.000417823	0.643401	2.30941e-05	0.467983	0.00399885	-0.546999	0.000556145	0.492308	0.00228858	-0.152964	0.373115	0.175379	0.306264	-0.145583	0.396885
BmuPB003460	blue	0.0315436	0.756046	-0.472025	-0.284021	0.85509	9.70881e-08	0.00365478	0.0931993	0.846769	7.59459e-11	-0.555079	0.000441901	0.658247	1.27984e-05	0.878558	1.88373e-12	-0.489289	0.00245815	0.247832	0.145017	-0.235764	0.166277	0.0136271	0.937128	-0.226739	0.183577
BmuPB020770	blue	-0.045561	0.756473	-0.802204	0.0457319	0.791892	9.45839e-08	4.04219e-09	0.791128	0.854383	3.39617e-11	-0.498364	0.00197897	0.817077	1.21008e-09	0.659341	1.22382e-05	-0.815999	1.32548e-09	0.448602	0.00606675	0.0533606	0.757257	-0.178818	0.296725	0.079724	0.643939
BmuPB003178	blue	-0.0949338	0.756517	-0.216227	-0.54029	0.581807	9.43246e-08	0.20529	0.000670219	0.846027	8.19483e-11	-0.77653	2.59823e-08	0.499154	0.00194145	0.402663	0.014901	-0.262805	0.121491	0.356	0.0330905	-0.523956	0.00103896	0.269794	0.111542	-0.481831	0.00292486
BmuPB017177	blue	0.133669	0.756544	-0.45481	-0.301734	0.437037	9.41703e-08	0.00532215	0.0737026	0.86537	9.77879e-12	-0.496713	0.00205949	0.706629	1.4618e-06	0.550105	0.000509443	-0.446145	0.0063852	0.163488	0.34072	-0.251061	0.139681	0.00734147	0.966104	-0.297927	0.0775974
BmuPB011767	red	0.110467	0.756549	-0.749526	-0.00702266	0.521278	9.41409e-08	1.4383e-07	0.967575	0.828404	4.47956e-10	-0.382627	0.0212697	0.939871	1.97229e-17	0.626603	4.34153e-05	-0.749126	1.47287e-07	0.331524	0.0482454	0.1613	0.347311	-0.095089	0.581187	-0.0473446	0.783934
BmuPB013165	blue	-0.166011	0.756563	-0.597616	-0.158947	0.33322	9.406e-08	0.000118825	0.354481	0.903765	4.40969e-14	-0.642842	2.35992e-05	0.701549	1.87261e-06	0.725494	5.55921e-07	-0.635088	3.17093e-05	0.387531	0.0195326	-0.213157	0.211955	-0.0807571	0.639636	-0.109074	0.526575
BmuPB007026	blue	0.0283763	0.756712	-0.244917	-0.511795	0.869509	9.32044e-08	0.149959	0.00142	0.880185	1.51743e-12	-0.679754	5.12795e-06	0.563435	0.000346202	0.551892	0.000484196	-0.266564	0.11606	0.20623	0.227534	-0.500542	0.00187698	0.110769	0.520131	-0.510319	0.00147371
BmuPB011143	blue	-0.104112	0.756729	-0.49419	-0.262539	0.545661	9.31072e-08	0.00218809	0.121883	0.891854	2.91677e-13	-0.663847	1.01576e-05	0.587377	0.000165761	0.500725	0.00186861	-0.515762	0.00128404	0.469045	0.0039058	-0.363796	0.0291765	-0.0476811	0.782435	-0.163025	0.342109
BmuPB004253	blue	-0.084256	0.757008	-0.432164	-0.324844	0.625149	9.15251e-08	0.00848462	0.0532283	0.916123	4.69815e-15	-0.627477	4.20498e-05	0.690931	3.09227e-06	0.559649	0.000386997	-0.460217	0.00473926	0.227086	0.18289	-0.332547	0.0475163	0.0107263	0.950493	-0.33628	0.0449308
BmuPB013284	blue	0.0344229	0.757126	-0.117357	-0.639769	0.842023	9.086e-08	0.495458	2.65555e-05	0.881095	1.3427e-12	-0.720402	7.27203e-07	0.520291	0.00114292	0.515796	0.00128291	-0.148271	0.388129	0.148087	0.388726	-0.59919	0.000112782	0.251515	0.138944	-0.639193	2.71458e-05
BmuPB000646	blue	-0.120904	0.757284	-0.395607	-0.361677	0.482427	8.99839e-08	0.0169303	0.0302007	0.799163	5.10873e-09	-0.793895	7.59401e-09	0.463448	0.0044179	0.418988	0.0109765	-0.44807	0.00613453	0.624453	4.69441e-05	-0.402183	0.015032	0.229646	0.177872	-0.212166	0.214137
BmuPB012863	blue	-0.0762125	0.757407	-0.622955	-0.134452	0.658648	8.93036e-08	4.95537e-05	0.434331	0.897996	1.13337e-13	-0.637366	2.90985e-05	0.646127	2.07708e-05	0.682806	4.4763e-06	-0.643086	2.33773e-05	0.491295	0.00234427	-0.241461	0.155979	-0.0520637	0.762986	-0.0512341	0.766657
BmuPB012568	turquoise	0.0535692	0.757429	-0.817668	0.0602386	0.756337	8.91835e-08	1.15098e-09	0.727094	0.750574	1.35138e-07	-0.52345	0.00105281	0.727445	5.0077e-07	0.545426	0.000581225	-0.838744	1.69452e-10	0.682279	4.58311e-06	0.115229	0.503361	0.0553804	0.74836	0.191944	0.26208
BmuPB015778	blue	-0.0254217	0.757435	-0.384005	-0.373431	0.882997	8.91481e-08	0.0207691	0.0248735	0.8709	5.01039e-12	-0.54348	0.000613631	0.719057	7.79882e-07	0.384039	0.0207567	-0.381403	0.0217225	0.221902	0.193357	-0.277648	0.101107	0.0577716	0.737869	-0.444182	0.00664999
BmuPB002188	blue	-0.000581583	0.757485	-0.420851	-0.336634	0.997314	8.8877e-08	0.0105904	0.044692	0.849028	6.0091e-11	-0.58627	0.000171724	0.608483	8.24111e-05	0.739938	2.51021e-07	-0.430978	0.00868712	0.306818	0.0687405	-0.314015	0.0621694	0.0757325	0.660669	-0.27108	0.10978
BmuPB016175	blue	0.0816863	0.757674	-0.512131	-0.245542	0.635775	8.78474e-08	0.00140798	0.148889	0.868759	6.51386e-12	-0.547868	0.00054271	0.738415	2.73627e-07	0.686257	3.83101e-06	-0.520872	0.00112587	0.253413	0.135888	-0.18057	0.291938	0.0462163	0.788965	-0.249493	0.142254
BmuPB009588	blue	-0.0758641	0.757733	-0.2505	-0.507233	0.660115	8.75251e-08	0.140598	0.00159184	0.878023	2.02132e-12	-0.776291	2.64069e-08	0.51142	0.00143348	0.376197	0.0237402	-0.284196	0.0929899	0.345663	0.038931	-0.543558	0.000612301	0.215324	0.207236	-0.476324	0.00331731
BmuPB014592	blue	-0.0242059	0.757908	-0.449128	-0.30878	0.888557	8.65886e-08	0.00600034	0.066898	0.93934	2.28039e-17	-0.700239	1.99445e-06	0.640974	2.53581e-05	0.65036	1.75816e-05	-0.481305	0.0029605	0.332199	0.0477631	-0.401333	0.0152668	0.00416933	0.980746	-0.306749	0.0688058
BmuPB010055	blue	-0.111922	0.757937	-0.375048	-0.382889	0.515771	8.64292e-08	0.0242053	0.0211736	0.844436	9.63468e-11	-0.561602	0.000365447	0.600401	0.000108323	0.669305	8.07106e-06	-0.386188	0.0199959	0.182516	0.28668	-0.321623	0.055773	0.0882169	0.608917	-0.329639	0.0496118
BmuPB013127	blue	-0.0478206	0.758094	-0.674945	-0.0831486	0.781814	8.5598e-08	6.3325e-06	0.62972	0.868582	6.65561e-12	-0.619318	5.6444e-05	0.672243	7.11765e-06	0.677426	5.68223e-06	-0.705257	1.56372e-06	0.503203	0.00175864	-0.157056	0.36031	-0.118889	0.489809	0.00723776	0.966583
BmuPB000113	blue	-0.0448149	0.758279	-0.38669	-0.371589	0.795226	8.46254e-08	0.0198218	0.0256528	0.828398	4.48213e-10	-0.551039	0.000496104	0.61982	5.54448e-05	0.619601	5.58798e-05	-0.405357	0.014182	0.216093	0.205577	-0.283872	0.0933788	0.0981866	0.568876	-0.304788	0.0706891
BmuPB009647	blue	-0.123401	0.758404	-0.650099	-0.108305	0.473361	8.39739e-08	1.77644e-05	0.529514	0.849311	5.83369e-11	-0.591432	0.000145479	0.612945	7.06354e-05	0.678019	5.53604e-06	-0.669085	8.14702e-06	0.460325	0.00472815	-0.184565	0.281213	-0.168524	0.32585	0.0129893	0.940065
BmuPB018352	blue	-0.0284883	0.758463	-0.411641	-0.346822	0.868999	8.36647e-08	0.0126179	0.0382368	0.895174	1.76257e-13	-0.802261	4.0245e-09	0.540323	0.000669604	0.584669	0.00018068	-0.47574	0.00336153	0.440128	0.0072265	-0.452271	0.00561658	0.137433	0.424118	-0.245072	0.149694
BmuPB003899	blue	-0.145569	0.758507	-0.649275	-0.109233	0.396932	8.3436e-08	1.83537e-05	0.525971	0.780532	1.97624e-08	-0.692693	2.84946e-06	0.499179	0.00194027	0.506261	0.00163074	-0.683843	4.27268e-06	0.748927	1.49037e-07	-0.218706	0.200015	0.0298196	0.862933	0.16142	0.346948
BmuPB021676	blue	0.0883935	0.758577	-0.37762	-0.380958	0.608197	8.30756e-08	0.0231738	0.0218894	0.871162	4.85084e-12	-0.591591	0.000144732	0.646113	2.07822e-05	0.782659	1.70472e-08	-0.400085	0.0156173	0.2031	0.234824	-0.33476	0.0459694	0.0560803	0.745285	-0.352809	0.0348115
BmuPB008239	blue	0.0310523	0.758696	-0.424369	-0.334327	0.857324	8.24644e-08	0.00989257	0.046269	0.857899	2.30592e-11	-0.565138	0.000329145	0.675282	6.24045e-06	0.401966	0.0150916	-0.439846	0.00726821	0.224132	0.188805	-0.28578	0.0911028	0.0444088	0.797043	-0.294891	0.0808166
BmuPB012870	blue	0.00272015	0.758699	-0.749962	-0.00873771	0.987438	8.24498e-08	1.40158e-07	0.959663	0.897735	1.18121e-13	-0.579993	0.000209305	0.781813	1.80826e-08	0.585358	0.000176777	-0.770849	3.79564e-08	0.503866	0.0017302	-0.0742713	0.666835	-0.0771869	0.654553	0.0147259	0.932069
BmuPB017813	green	-0.15863	0.758824	-0.566227	-0.192597	0.355454	8.18163e-08	0.000318631	0.260431	0.799398	5.01789e-09	-0.878626	1.86684e-12	0.327951	0.0508613	0.526808	0.000963918	-0.624118	4.75169e-05	0.802995	3.80098e-09	-0.437249	0.0076615	0.151457	0.3779	0.130664	0.447504
BmuPB012353	blue	0.017422	0.758864	-0.493731	-0.265133	0.919669	8.16123e-08	0.00221225	0.118106	0.849401	5.77892e-11	-0.612119	7.26939e-05	0.619969	5.51514e-05	0.89481	1.86438e-13	-0.52175	0.00110049	0.377853	0.0230821	-0.261851	0.1229	-0.00899356	0.958483	-0.181308	0.289938
BmuPB008001	blue	-0.0640578	0.758894	-0.459236	-0.299658	0.710515	8.14605e-08	0.00484071	0.0758072	0.925199	7.19889e-16	-0.774956	2.88912e-08	0.569597	0.000287973	0.576123	0.000236	-0.503661	0.00173894	0.396262	0.0167328	-0.430123	0.00883559	0.100784	0.558646	-0.246951	0.146497
BmuPB006842	blue	-0.0108781	0.759361	-0.602905	-0.156456	0.949793	7.91326e-08	9.96055e-05	0.362171	0.90344	4.65784e-14	-0.470149	0.00381113	0.852026	4.37792e-11	0.727594	4.96767e-07	-0.615378	6.48773e-05	0.19777	0.247597	-0.0767534	0.656374	-0.147148	0.391773	-0.227908	0.181269
BmuPB003510	blue	-0.149601	0.759377	-0.319735	-0.439641	0.383841	7.90543e-08	0.0573091	0.00729852	0.909518	1.61788e-14	-0.748641	1.51575e-07	0.564832	0.000332154	0.529216	0.000904334	-0.363529	0.0293039	0.243734	0.152	-0.507529	0.00158018	0.100109	0.561296	-0.386709	0.0198153
BmuPB020601	blue	0.0512981	0.759412	-0.498861	-0.260551	0.766374	7.88828e-08	0.00195529	0.124838	0.769517	4.142e-08	-0.618039	5.90661e-05	0.535726	0.000759256	0.477244	0.00324871	-0.502064	0.00180847	0.603964	9.61108e-05	-0.24406	0.151437	0.0686784	0.690632	-0.118713	0.490456
BmuPB002500	blue	0.0783498	0.759469	-0.513514	-0.245955	0.649679	7.8599e-08	0.00135957	0.148186	0.805217	3.19243e-09	-0.685076	4.04154e-06	0.519365	0.00117061	0.606818	8.72383e-05	-0.542483	0.000630835	0.495598	0.00211552	-0.307903	0.0677161	0.0642516	0.709678	-0.0684546	0.69159
BmuPB003557	blue	0.0734076	0.759789	-0.484665	-0.275123	0.670489	7.70528e-08	0.00273912	0.104376	0.89947	8.95386e-14	-0.488937	0.00247862	0.819632	9.7296e-10	0.579015	0.00021578	-0.485065	0.00271377	0.124977	0.467684	-0.181238	0.290127	-0.0803466	0.641344	-0.357146	0.0324895
BmuPB020145	blue	-0.0611065	0.759918	-0.363577	-0.396341	0.723316	7.64317e-08	0.0292809	0.016709	0.799926	4.81908e-09	-0.569334	0.000290271	0.575087	0.000243643	0.494658	0.00216372	-0.386982	0.0197209	0.249803	0.141742	-0.304641	0.0708318	0.0977617	0.570558	-0.28558	0.0913395
BmuPB005236	blue	0.0101522	0.760117	-0.475767	-0.28435	0.95314	7.54916e-08	0.00335948	0.0928045	0.89402	2.10394e-13	-0.463185	0.00444336	0.820661	8.90288e-10	0.605061	9.26073e-05	-0.476104	0.0033339	0.108437	0.529008	-0.172209	0.315227	-0.0756281	0.661108	-0.344859	0.0394178
BmuPB004862	blue	0.162753	0.760295	-0.411311	-0.348984	0.342927	7.46547e-08	0.0126962	0.0369695	0.847746	6.86595e-11	-0.546236	0.000568195	0.714411	9.90146e-07	0.508555	0.00154026	-0.412746	0.0123586	0.320484	0.0566958	-0.235802	0.166207	0.0530932	0.758437	-0.385803	0.0201307
BmuPB018952	blue	0.143902	0.760349	-0.605274	-0.155075	0.402418	7.44029e-08	9.19407e-05	0.366476	0.867767	7.34498e-12	-0.439545	0.00731284	0.82489	6.14335e-10	0.565541	0.000325215	-0.603179	9.86891e-05	0.287741	0.088808	-0.0559826	0.745714	-0.0545276	0.752113	-0.212847	0.212636
BmuPB016924	blue	-0.0556228	0.760585	-0.359827	-0.400758	0.747295	7.33163e-08	0.0311188	0.0154274	0.864894	1.03436e-11	-0.674259	6.52417e-06	0.531959	0.000840465	0.74205	2.22505e-07	-0.389267	0.0189466	0.263708	0.12017	-0.436293	0.00781078	0.0305852	0.859448	-0.309117	0.0665851
BmuPB006006	blue	-0.142403	0.760694	-0.494782	-0.265912	0.40739	7.2818e-08	0.00215734	0.116989	0.810027	2.17172e-09	-0.706211	1.49216e-06	0.505005	0.00168227	0.492842	0.00225967	-0.52746	0.000947464	0.497472	0.00202215	-0.328649	0.0503418	0.159612	0.352448	-0.123711	0.472239
BmuPB020404	blue	-0.150204	0.760792	-0.646308	-0.114484	0.381905	7.2372e-08	2.06246e-05	0.506144	0.842903	1.12414e-10	-0.776863	2.54025e-08	0.476188	0.00332756	0.69282	2.83275e-06	-0.695939	2.44728e-06	0.676024	6.04192e-06	-0.301946	0.07349	-0.0381503	0.825168	0.090172	0.60097
BmuPB017991	blue	-0.124928	0.761152	-0.449154	-0.311998	0.467861	7.07557e-08	0.00599711	0.0639584	0.852653	4.09377e-11	-0.512833	0.00138325	0.745939	1.77658e-07	0.591459	0.000145354	-0.461986	0.00456088	0.202306	0.236697	-0.201619	0.238326	-0.0544764	0.752338	-0.306972	0.0685949
BmuPB020943	blue	-0.0555107	0.761341	-0.479999	-0.281342	0.747788	6.99233e-08	0.00305069	0.0964633	0.879506	1.66123e-12	-0.616333	6.27345e-05	0.645548	2.12458e-05	0.649396	1.82658e-05	-0.501449	0.00183587	0.322847	0.0547951	-0.284934	0.0921069	0.0639027	0.711186	-0.229011	0.179108
BmuPB015140	blue	-0.0976888	0.761384	-0.443055	-0.318329	0.570846	6.97348e-08	0.00680615	0.0584748	0.868536	6.69294e-12	-0.541444	0.000649233	0.710411	1.21153e-06	0.524324	0.00102899	-0.453522	0.00546983	0.204863	0.230698	-0.261631	0.123225	-0.0256928	0.881758	-0.297537	0.0780056
BmuPB001391	blue	0.0133135	0.761431	-0.386667	-0.374764	0.938572	6.95307e-08	0.0198297	0.0243218	0.916503	4.36153e-15	-0.679582	5.16712e-06	0.674023	6.59111e-06	0.621033	5.30949e-05	-0.432421	0.00844141	0.238487	0.161295	-0.372521	0.0252558	0.0804146	0.641061	-0.37057	0.0260925
BmuPB018599	blue	-0.0276752	0.761462	-0.346988	-0.414474	0.872707	6.93959e-08	0.0381387	0.011962	0.922971	1.16519e-15	-0.700621	1.95823e-06	0.62828	4.08314e-05	0.48321	0.00283318	-0.379168	0.0225704	0.233124	0.171213	-0.442312	0.00691075	0.0892658	0.604648	-0.437172	0.00767344
BmuPB000879	blue	-0.0981829	0.761529	-0.216602	-0.544927	0.56889	6.91017e-08	0.204485	0.000589383	0.832319	3.1243e-10	-0.818003	1.11862e-09	0.417287	0.0113394	0.475403	0.00338723	-0.260271	0.125258	0.434298	0.00813038	-0.572338	0.000265011	0.26278	0.121528	-0.435716	0.0079021
BmuPB003620	blue	-0.00632539	0.761579	-0.288964	-0.472615	0.970793	6.88866e-08	0.0874003	0.00360677	0.904845	3.67065e-14	-0.769721	4.08716e-08	0.481694	0.0029341	0.638632	2.77323e-05	-0.330463	0.0490107	0.318011	0.0587409	-0.579229	0.000214351	0.169333	0.323497	-0.36745	0.0274779
BmuPB001973	blue	-0.101025	0.761863	-0.481858	-0.280005	0.5577	6.76648e-08	0.00292304	0.0981244	0.626414	4.37151e-05	-0.65667	1.36471e-05	0.385793	0.0201341	0.449919	0.00590176	-0.533543	0.000805422	0.591482	0.000145248	-0.221272	0.194658	0.24435	0.150935	0.0806093	0.640251
BmuPB013343	blue	-0.0154868	0.761971	-0.355666	-0.406305	0.928568	6.72069e-08	0.0332669	0.0139361	0.889374	4.20505e-13	-0.596173	0.000124616	0.660943	1.14575e-05	0.599799	0.000110518	-0.388928	0.0190598	0.131403	0.444916	-0.36756	0.0274282	0.0230576	0.893813	-0.378429	0.0228569
BmuPB020455	blue	0.0640274	0.761999	-0.445872	-0.316126	0.710647	6.70912e-08	0.00642145	0.0603391	0.860372	1.74549e-11	-0.622136	5.10359e-05	0.631049	3.68672e-05	0.743186	2.08427e-07	-0.471202	0.00372269	0.329804	0.0494906	-0.297276	0.0782799	-0.00815905	0.962332	-0.297406	0.0781425
BmuPB011250	blue	-0.0400884	0.762003	-0.577365	-0.184637	0.816433	6.70729e-08	0.000227115	0.28102	0.936851	4.43114e-17	-0.634857	3.19856e-05	0.730025	4.3554e-07	0.66141	1.12389e-05	-0.606845	8.71593e-05	0.337282	0.0442569	-0.25645	0.131101	-0.0734282	0.670402	-0.167574	0.328624
BmuPB012086	blue	0.0798936	0.762021	-0.495744	-0.266278	0.643231	6.69945e-08	0.0021081	0.116468	0.932245	1.41481e-16	-0.636884	2.96336e-05	0.697008	2.32672e-06	0.647702	1.95278e-05	-0.511756	0.00142136	0.295075	0.0806196	-0.314443	0.0617948	0.0135506	0.93748	-0.289221	0.0871061
BmuPB004158	blue	0.0131388	0.762026	-0.296082	-0.465944	0.939376	6.69739e-08	0.0795416	0.0041828	0.90866	1.8866e-14	-0.779338	2.14555e-08	0.519812	0.00115717	0.475745	0.00336116	-0.325059	0.0530614	0.366433	0.0279421	-0.557343	0.000413891	0.123325	0.473636	-0.429894	0.00887588
BmuPB013877	blue	-0.061995	0.762067	-0.55676	-0.205307	0.719454	6.68018e-08	0.000420948	0.229667	0.916051	4.76396e-15	-0.720181	7.35614e-07	0.642838	2.36028e-05	0.632025	3.55556e-05	-0.604785	9.3479e-05	0.458529	0.00491499	-0.318152	0.0586233	0.0508142	0.768517	-0.127485	0.458727
BmuPB000624	blue	-0.143003	0.762107	-0.366051	-0.396055	0.405394	6.66357e-08	0.0281182	0.0167948	0.857572	2.39164e-11	-0.560148	0.000381386	0.667584	8.68249e-06	0.515955	0.00127772	-0.384395	0.0206289	0.159796	0.351885	-0.316352	0.0601458	0.0163143	0.924762	-0.36523	0.0284999
BmuPB016360	blue	-0.0355884	0.762646	-0.68554	-0.0771059	0.836744	6.44051e-08	3.95749e-06	0.654893	0.870015	5.58751e-12	-0.743726	2.02029e-07	0.573877	0.000252854	0.565325	0.000327321	-0.717706	8.36336e-07	0.70687	1.44453e-06	-0.25686	0.130465	0.0158923	0.926703	0.089408	0.60407
BmuPB006804	blue	0.157831	0.762648	-0.325177	-0.437471	0.357913	6.44002e-08	0.0529705	0.00762722	0.82186	8.02169e-10	-0.602871	9.97183e-05	0.540911	0.000658849	0.432916	0.00835836	-0.327901	0.050899	0.279643	0.0985783	-0.424794	0.00981104	0.13271	0.440363	-0.343112	0.0404936
BmuPB012845	blue	0.157777	0.762862	-0.50577	-0.257092	0.358083	6.35334e-08	0.00165071	0.130106	0.849129	5.94595e-11	-0.504517	0.00170263	0.734142	3.47471e-07	0.436747	0.00773955	-0.509155	0.00151734	0.267268	0.115063	-0.168646	0.325493	0.0583222	0.73546	-0.269302	0.112222
BmuPB011599	blue	-0.0239695	0.762912	-0.549627	-0.213285	0.889639	6.33318e-08	0.000516399	0.211673	0.885581	7.23652e-13	-0.661494	1.11999e-05	0.639809	2.65151e-05	0.603235	9.8504e-05	-0.58463	0.000180906	0.447698	0.00618234	-0.281075	0.0967941	-0.0218763	0.899225	-0.113685	0.509136
BmuPB016371	blue	-0.140612	0.762984	-0.266221	-0.496763	0.413371	6.30459e-08	0.116549	0.00205704	0.840162	1.47522e-10	-0.739081	2.63517e-07	0.469773	0.00384318	0.453812	0.00543633	-0.296137	0.079483	0.339407	0.0428536	-0.502587	0.00178543	0.149625	0.383763	-0.397818	0.0162708
BmuPB009928	blue	-0.106546	0.763047	-0.384876	-0.378171	0.536258	6.27953e-08	0.0204578	0.0229575	0.874262	3.28668e-12	-0.614633	6.65942e-05	0.664202	1.00083e-05	0.469935	0.0038293	-0.401264	0.015286	0.223504	0.190079	-0.337364	0.044202	0.0540256	0.754325	-0.358696	0.0316912
BmuPB015468	blue	-0.169343	0.763097	-0.466111	-0.296986	0.323468	6.25944e-08	0.00416745	0.0785845	0.827895	4.69138e-10	-0.566736	0.000313818	0.661299	1.12903e-05	0.497882	0.00200221	-0.481883	0.00292132	0.290604	0.0855384	-0.245241	0.149405	0.0196003	0.909664	-0.213832	0.210475
BmuPB000957	blue	0.11565	0.763163	-0.556564	-0.206599	0.501794	6.23361e-08	0.000423342	0.226686	0.897237	1.27803e-13	-0.510839	0.00145458	0.830742	3.61632e-10	0.512925	0.00138001	-0.55789	0.000407362	0.276502	0.102582	-0.124563	0.469173	0.00071765	0.996686	-0.29251	0.0834137
BmuPB013101	blue	0.0604377	0.763296	-0.351068	-0.412228	0.726227	6.18111e-08	0.0357807	0.0124795	0.872281	4.21977e-12	-0.722593	6.48305e-07	0.551908	0.000483967	0.531106	0.000859871	-0.38272	0.0212355	0.33945	0.0428257	-0.444876	0.00655526	0.154139	0.369412	-0.361627	0.0302251
BmuPB000255	blue	-0.0807766	0.763324	-0.523027	-0.240297	0.639554	6.17009e-08	0.00106449	0.158044	0.898094	1.1159e-13	-0.726353	5.3098e-07	0.592554	0.000140278	0.573665	0.000254496	-0.557569	0.000411175	0.519201	0.00117558	-0.354121	0.034095	0.0402002	0.81593	-0.157143	0.36004
BmuPB015457	blue	-0.0903791	0.763409	-0.509336	-0.254073	0.600131	6.13718e-08	0.00151048	0.134837	0.853356	3.79573e-11	-0.584715	0.000180419	0.640236	2.60855e-05	0.651955	1.65002e-05	-0.52855	0.000920494	0.339232	0.0429683	-0.240413	0.157837	0.0465107	0.787652	-0.159708	0.352152
BmuPB008633	blue	0.1441	0.763842	-0.426318	-0.337525	0.401763	5.97046e-08	0.00952327	0.0440946	0.911332	1.1631e-14	-0.64992	1.78911e-05	0.682765	4.48446e-06	0.610218	7.76374e-05	-0.456449	0.00513933	0.256634	0.130816	-0.343927	0.0399892	0.105041	0.542064	-0.340652	0.0420489
BmuPB014303	blue	0.0433891	0.763879	-0.408945	-0.354934	0.801609	5.95657e-08	0.0132702	0.0336571	0.930792	2.0067e-16	-0.69497	2.56151e-06	0.661917	1.10057e-05	0.453624	0.00545795	-0.432865	0.00836694	0.298417	0.0770877	-0.403421	0.0146956	0.0871913	0.613102	-0.384818	0.0204782
BmuPB004543	blue	-0.139083	0.763931	-0.523235	-0.240695	0.418521	5.93709e-08	0.00105872	0.157335	0.861335	1.56383e-11	-0.557446	0.000412653	0.695157	2.53913e-06	0.650988	1.71479e-05	-0.543594	0.000611681	0.289469	0.0868232	-0.209623	0.219808	-0.0805707	0.640411	-0.183807	0.283228
BmuPB019311	blue	-0.156093	0.76408	-0.561079	-0.203001	0.3633	5.88106e-08	0.000371111	0.235057	0.901422	6.5152e-14	-0.616764	6.1789e-05	0.677548	5.65181e-06	0.662641	1.06801e-05	-0.591764	0.000143923	0.335534	0.0454385	-0.259142	0.126965	-0.0935058	0.587525	-0.13161	0.444196
BmuPB001268	blue	0.0184971	0.76413	-0.415187	-0.348943	0.91473	5.86211e-08	0.0118015	0.0369932	0.857594	2.38572e-11	-0.571799	0.000269393	0.645938	2.0925e-05	0.794303	7.3675e-09	-0.432227	0.00847411	0.239836	0.158867	-0.28198	0.0956789	0.0972524	0.572576	-0.299338	0.0761353
BmuPB010176	blue	-0.0839764	0.764152	-0.273596	-0.490556	0.626302	5.85418e-08	0.106394	0.00238568	0.877176	2.25831e-12	-0.623607	4.84018e-05	0.638882	2.74702e-05	0.416934	0.011416	-0.303761	0.0716919	0.110824	0.519922	-0.417873	0.0112133	0.0632848	0.713861	-0.495659	0.00211241
BmuPB001392	blue	-0.0366795	0.764163	-0.415585	-0.348578	0.831809	5.85004e-08	0.0117127	0.0372052	0.897067	1.31253e-13	-0.725998	5.41155e-07	0.607635	8.48379e-05	0.540298	0.000670072	-0.440596	0.00715776	0.421319	0.0104953	-0.388203	0.019304	0.11559	0.502018	-0.334423	0.0462028
BmuPB015231	blue	0.0675769	0.764434	-0.313332	-0.451102	0.695353	5.74991e-08	0.0627707	0.00575681	0.846924	7.47445e-11	-0.755829	9.83842e-08	0.511135	0.0014438	0.389951	0.0187199	-0.349571	0.0366317	0.423838	0.00999537	-0.4785	0.00315709	0.22532	0.186411	-0.373991	0.0246405
BmuPB014737	blue	-0.163707	0.764521	-0.379925	-0.384596	0.340068	5.71816e-08	0.0222804	0.0205573	0.86638	8.67385e-12	-0.743357	2.06387e-07	0.477507	0.00322939	0.520776	0.00112866	-0.417902	0.0112071	0.435983	0.00785973	-0.471901	0.00366493	0.0776276	0.652705	-0.248707	0.143556
BmuPB005306	blue	0.0328587	0.764678	-0.616855	-0.147823	0.849117	5.66124e-08	6.15912e-05	0.389582	0.888972	4.4579e-13	-0.574055	0.000251473	0.759234	7.97573e-08	0.467925	0.004004	-0.628022	4.12185e-05	0.457891	0.00498288	-0.158381	0.35622	-0.0768323	0.656043	-0.147801	0.389653
BmuPB003999	blue	-0.0707579	0.76484	-0.371401	-0.39344	0.681748	5.60279e-08	0.0257336	0.0175984	0.884174	8.80857e-13	-0.756583	9.39445e-08	0.53274	0.000823008	0.541731	0.000644113	-0.414031	0.0120626	0.403586	0.0146511	-0.462292	0.00453065	0.109853	0.523608	-0.314476	0.0617659
BmuPB019772	blue	-0.0753399	0.764879	-0.523561	-0.241317	0.662323	5.58903e-08	0.00104974	0.156232	0.872719	3.99451e-12	-0.677283	5.71795e-06	0.538292	0.000707986	0.735481	3.22556e-07	-0.542143	0.000636814	0.368009	0.0272254	-0.350645	0.0360196	0.0174467	0.919556	-0.108453	0.528948
BmuPB018082	blue	0.190172	0.765256	-0.516676	-0.24858	0.266595	5.45581e-08	0.00125437	0.143768	0.837743	1.86731e-10	-0.443759	0.0067082	0.85361	3.69304e-11	0.521129	0.00111839	-0.518683	0.00119139	0.19213	0.26161	-0.0498413	0.772831	0.0298044	0.863003	-0.304909	0.0705722
BmuPB020210	blue	-0.0577532	0.765297	-0.398045	-0.367252	0.73795	5.44173e-08	0.0162044	0.0275679	0.882171	1.16024e-12	-0.691563	3.00313e-06	0.601556	0.000104218	0.537962	0.000714393	-0.437999	0.00754606	0.326962	0.0516058	-0.388591	0.0191732	0.0880112	0.609755	-0.287764	0.0887819
BmuPB019537	blue	-0.108922	0.765369	-0.43933	-0.32604	0.527156	5.41641e-08	0.00734495	0.0523071	0.902081	5.84392e-14	-0.692613	2.86008e-06	0.621994	5.12962e-05	0.628892	3.99236e-05	-0.490912	0.00236567	0.296697	0.0788895	-0.375809	0.0238963	0.017796	0.91795	-0.251563	0.138866
BmuPB013697	blue	-0.187674	0.765655	-0.463297	-0.302358	0.273045	5.31826e-08	0.00443252	0.0730789	0.773782	3.1253e-08	-0.806778	2.82055e-09	0.427762	0.00925707	0.446967	0.00627718	-0.516637	0.00125563	0.633061	3.42103e-05	-0.367048	0.0276607	0.194458	0.255764	-0.0849102	0.622456
BmuPB015777	blue	0.0334175	0.765762	-0.489202	-0.27656	0.846581	5.28181e-08	0.00246317	0.102506	0.773278	3.23211e-08	-0.655244	1.44589e-05	0.57518	0.000242944	0.360867	0.0305996	-0.499489	0.0019257	0.53805	0.000712691	-0.225593	0.185863	0.135206	0.431736	-0.184046	0.282592
BmuPB017047	blue	0.0593251	0.766007	-0.53111	-0.234897	0.731078	5.19949e-08	0.000859791	0.167887	0.892158	2.78745e-13	-0.628217	4.09259e-05	0.780482	1.98307e-08	0.556789	0.000420588	-0.567383	0.000307804	0.404514	0.0144037	-0.16045	0.349893	0.0767434	0.656416	-0.277844	0.100857
BmuPB008183	blue	-0.0331127	0.766055	-0.725098	-0.0409573	0.847964	5.1835e-08	5.67773e-07	0.812525	0.877704	2.10771e-12	-0.660339	1.17461e-05	0.670685	7.60977e-06	0.545751	0.000575962	-0.758421	8.38825e-08	0.567796	0.000304012	-0.158419	0.356104	-0.0684808	0.691478	0.0613802	0.722126
BmuPB020212	blue	-0.15331	0.766063	-0.380783	-0.38528	0.372022	5.18089e-08	0.0219552	0.0203145	0.792641	8.33162e-09	-0.691044	3.07622e-06	0.480675	0.00300373	0.427501	0.00930474	-0.400781	0.015421	0.412614	0.0123892	-0.39177	0.018128	0.102335	0.552576	-0.256933	0.130351
BmuPB008845	blue	0.0556697	0.766179	-0.542542	-0.223638	0.747089	5.14227e-08	0.000629814	0.189808	0.831733	3.29926e-10	-0.463614	0.00440198	0.810603	2.07222e-09	0.507018	0.00160038	-0.540155	0.00067272	0.295367	0.0803058	-0.0495266	0.774228	0.14698	0.392321	-0.261616	0.123248
BmuPB005556	blue	-0.182756	0.766701	-0.217678	-0.549023	0.286038	4.97236e-08	0.202192	0.000525299	0.87698	2.31672e-12	-0.875392	2.84456e-12	0.390401	0.0185721	0.452707	0.00556507	-0.268931	0.112735	0.368381	0.0270581	-0.663085	1.04851e-05	0.222157	0.192834	-0.432739	0.00838804
BmuPB014020	blue	-0.139538	0.766704	-0.553163	-0.213541	0.416985	4.9715e-08	0.000466915	0.211112	0.801913	4.13466e-09	-0.772528	3.39731e-08	0.44647	0.00634236	0.433092	0.00832901	-0.592423	0.000140877	0.696737	2.35678e-06	-0.326669	0.0518278	0.117305	0.495651	-0.0236835	0.890948
BmuPB002962	blue	-0.0334821	0.766773	-0.371148	-0.395625	0.846288	4.94933e-08	0.0258424	0.0169248	0.825933	5.59801e-10	-0.69786	2.23445e-06	0.555231	0.000439973	0.417133	0.0113729	-0.393372	0.0176195	0.428043	0.00920616	-0.375449	0.0240421	0.154939	0.366902	-0.339436	0.042835
BmuPB005461	blue	-0.155462	0.766986	-0.488924	-0.278062	0.365266	4.88181e-08	0.00247937	0.100578	0.853161	3.87634e-11	-0.859314	1.96759e-11	0.384606	0.0205538	0.442216	0.00692444	-0.526469	0.000972597	0.636795	2.97334e-05	-0.49919	0.00193972	0.121564	0.48002	-0.0669722	0.697951
BmuPB013552	blue	-0.184595	0.767006	-0.562773	-0.204232	0.281133	4.87567e-08	0.000353043	0.232169	0.885859	6.95928e-13	-0.645958	2.09089e-05	0.668018	8.52436e-06	0.596432	0.000123557	-0.590155	0.000151614	0.391669	0.0181605	-0.257327	0.129742	-0.0668041	0.698673	-0.128962	0.453492
BmuPB020110	blue	0.112516	0.767025	-0.514154	-0.25287	0.513531	4.86974e-08	0.00133768	0.136756	0.84301	1.11217e-10	-0.448292	0.00610615	0.81075	2.04754e-09	0.628721	4.01756e-05	-0.514068	0.00134062	0.198139	0.246699	-0.080586	0.640347	0.0174156	0.919699	-0.284797	0.0922695
BmuPB010101	blue	-0.137099	0.767039	-0.62122	-0.145819	0.425254	4.8653e-08	5.27394e-05	0.396113	0.908293	2.01416e-14	-0.682462	4.54559e-06	0.65685	1.35478e-05	0.630501	3.7624e-05	-0.655296	1.44283e-05	0.474483	0.00345835	-0.267846	0.11425	-0.0559853	0.745702	-0.0378409	0.826564
BmuPB005689	blue	0.0646249	0.767125	-0.47233	-0.294796	0.708065	4.83825e-08	0.00362992	0.08092	0.932644	1.28362e-16	-0.655989	1.40295e-05	0.698024	2.21717e-06	0.537792	0.000717729	-0.487672	0.00255341	0.318794	0.0580871	-0.334755	0.0459729	0.0355826	0.836771	-0.331625	0.048173
BmuPB012901	blue	0.165427	0.767199	-0.389346	-0.377853	0.334947	4.81535e-08	0.0189204	0.0230823	0.875063	2.96715e-12	-0.651501	1.68012e-05	0.622227	5.08681e-05	0.630269	3.7948e-05	-0.418778	0.0110209	0.283485	0.0938452	-0.373826	0.0247088	0.0508477	0.768368	-0.327089	0.0515098
BmuPB016814	blue	-0.188941	0.767202	-0.53834	-0.228862	0.26976	4.81435e-08	0.000707057	0.179399	0.847416	7.10457e-11	-0.824034	6.6281e-10	0.478946	0.00312508	0.440905	0.00711283	-0.586341	0.000171335	0.696628	2.36891e-06	-0.382373	0.0213629	0.128037	0.456767	-0.0360121	0.834827
BmuPB003529	blue	-0.0738851	0.767262	-0.394036	-0.373226	0.668468	4.79558e-08	0.0174123	0.0249592	0.856988	2.55187e-11	-0.72965	4.44521e-07	0.600906	0.000106511	0.378964	0.0226492	-0.437856	0.00756797	0.443194	0.00678669	-0.353738	0.0343031	0.22036	0.19655	-0.341122	0.0417477
BmuPB012297	blue	-0.00390906	0.767341	-0.341622	-0.425718	0.981948	4.77138e-08	0.0414298	0.00963557	0.878787	1.8276e-12	-0.813065	1.69301e-09	0.512205	0.00140537	0.422663	0.0102259	-0.384695	0.0205219	0.456915	0.00508826	-0.499003	0.00194855	0.212216	0.214026	-0.363436	0.0293484
BmuPB018049	blue	-0.0458446	0.767359	-0.537265	-0.230094	0.790625	4.76575e-08	0.000728117	0.177005	0.905106	3.51045e-14	-0.619791	5.55026e-05	0.691654	2.99054e-06	0.638537	2.78328e-05	-0.565936	0.000321413	0.332472	0.0475697	-0.2702	0.110983	-0.0372192	0.829371	-0.177019	0.301691
BmuPB013427	blue	-0.161308	0.767498	-0.611713	-0.155786	0.347287	4.72291e-08	7.37254e-05	0.364258	0.868624	6.62171e-12	-0.75497	1.0368e-07	0.568811	0.000294881	0.663439	1.03315e-05	-0.659275	1.22711e-05	0.642245	2.4149e-05	-0.285939	0.0909149	-0.00253723	0.988283	-0.0046088	0.978717
BmuPB004499	blue	-0.109454	0.767504	-0.49543	-0.272074	0.525128	4.72132e-08	0.00212405	0.108433	0.88535	7.47587e-13	-0.563677	0.000343733	0.740042	2.49547e-07	0.616312	6.27806e-05	-0.514176	0.00133695	0.249531	0.142191	-0.22477	0.187516	-0.0513446	0.766168	-0.258183	0.128427
BmuPB010571	blue	-0.0695094	0.767555	-0.545678	-0.221877	0.687076	4.70579e-08	0.000577138	0.19341	0.841975	1.23321e-10	-0.468097	0.00398878	0.807569	2.64783e-09	0.515618	0.00128874	-0.544486	0.000596675	0.241796	0.155387	-0.0787659	0.647939	-0.0869512	0.614084	-0.254681	0.133874
BmuPB005030	blue	-0.149529	0.767684	-0.342276	-0.425408	0.384071	4.66649e-08	0.0410166	0.00969424	0.918995	2.65761e-15	-0.71376	1.02342e-06	0.580566	0.000205595	0.700622	1.9581e-06	-0.383138	0.0210829	0.265016	0.118274	-0.459	0.00486541	0.0430581	0.803093	-0.389636	0.0188242
BmuPB014546	blue	0.0495619	0.767685	-0.465049	-0.302636	0.774072	4.66614e-08	0.00426583	0.072802	0.93538	6.48053e-17	-0.601748	0.00010355	0.732711	3.76037e-07	0.555708	0.00043395	-0.479744	0.00306855	0.230763	0.175713	-0.309652	0.0660905	-0.0109724	0.949358	-0.334771	0.0459623
BmuPB017524	blue	-0.20389	0.768005	-0.54247	-0.225534	0.232969	4.57054e-08	0.000631057	0.18598	0.789878	1.01963e-08	-0.837435	1.92354e-10	0.428004	0.00921318	0.438236	0.00750986	-0.598148	0.000116751	0.752429	1.2092e-07	-0.338303	0.0435783	0.17259	0.314141	0.00160818	0.992573
BmuPB013062	blue	-0.183875	0.768149	-0.564482	-0.203666	0.283046	4.52804e-08	0.000335622	0.233493	0.887294	5.67689e-13	-0.643746	2.2788e-05	0.657982	1.29374e-05	0.567234	0.000309184	-0.595366	0.000127968	0.399414	0.0158082	-0.261587	0.123291	-0.059447	0.730546	-0.110683	0.520459
BmuPB002562	blue	-0.0104291	0.768256	-0.45511	-0.313146	0.951863	4.49649e-08	0.00528827	0.0629352	0.834039	2.65916e-10	-0.662529	1.07299e-05	0.625478	4.52294e-05	0.363662	0.0292404	-0.478176	0.00318053	0.47375	0.00351599	-0.273224	0.106889	0.0907987	0.598433	-0.287237	0.0893939
BmuPB021193	blue	-0.054938	0.768261	-0.493675	-0.274586	0.750307	4.49519e-08	0.0022152	0.105083	0.838864	1.67482e-10	-0.57631	0.000234639	0.624564	4.67546e-05	0.772297	3.44968e-08	-0.513375	0.00136439	0.318239	0.05855	-0.233515	0.170475	0.072367	0.674903	-0.175855	0.30493
BmuPB012184	blue	0.120849	0.768426	-0.630936	-0.13749	0.482628	4.44738e-08	3.70231e-05	0.423923	0.828392	4.48464e-10	-0.468063	0.00399179	0.749331	1.45508e-07	0.729203	4.55434e-07	-0.627106	4.26254e-05	0.336452	0.044815	-0.06094	0.72404	0.0145586	0.932839	-0.0644246	0.70893
BmuPB003093	blue	0.0611901	0.768552	-0.570258	-0.198294	0.722952	4.41097e-08	0.000282281	0.24632	0.945911	3.41691e-18	-0.682462	4.54571e-06	0.690394	3.16995e-06	0.619041	5.7004e-05	-0.598746	0.000114459	0.42471	0.00982724	-0.306451	0.0690902	-0.0140793	0.935046	-0.167979	0.327439
BmuPB020051	blue	0.120614	0.768676	-0.454997	-0.313679	0.483486	4.37564e-08	0.00530106	0.0624648	0.820825	8.77744e-10	-0.644703	2.19562e-05	0.619051	5.69826e-05	0.444985	0.00654059	-0.478021	0.0031918	0.447374	0.00622416	-0.274005	0.105851	0.248974	0.143113	-0.240902	0.156968
BmuPB015355	blue	-0.066798	0.768788	-0.68674	-0.0820478	0.6987	4.34382e-08	3.74777e-06	0.634276	0.769713	4.08946e-08	-0.658469	1.2683e-05	0.503722	0.00173631	0.549252	0.000521909	-0.720091	7.39085e-07	0.694783	2.58416e-06	-0.1771	0.301465	0.0647306	0.707608	0.197251	0.248865
BmuPB013320	blue	-0.103899	0.769111	-0.434143	-0.334968	0.546489	4.25329e-08	0.00815577	0.0458264	0.883072	1.02563e-12	-0.646044	2.08385e-05	0.650888	1.72166e-05	0.491429	0.00233684	-0.451281	0.00573507	0.330653	0.0488731	-0.331817	0.0480354	0.0640544	0.71053	-0.327494	0.0512043
BmuPB018653	blue	-0.0464859	0.769339	-0.719195	-0.0501438	0.787762	4.19052e-08	7.74327e-07	0.771489	0.77536	2.81174e-08	-0.736013	3.13137e-07	0.482133	0.00290455	0.562616	0.000354686	-0.756426	9.48569e-08	0.776272	2.64403e-08	-0.186545	0.275993	0.00172685	0.992025	0.210986	0.216756
BmuPB002338	blue	-0.0378115	0.769377	-0.736648	-0.0327289	0.826696	4.18023e-08	3.02216e-07	0.849706	0.901587	6.34103e-14	-0.675525	6.17474e-06	0.695026	2.5548e-06	0.685647	3.9385e-06	-0.767035	4.86636e-08	0.591426	0.000145508	-0.154346	0.368762	-0.0427025	0.804687	0.0444516	0.796851
BmuPB003948	blue	-0.0255971	0.769569	-0.483115	-0.286453	0.882195	4.12806e-08	0.00283936	0.0903099	0.926998	4.82695e-16	-0.64113	2.52069e-05	0.681785	4.68535e-06	0.556086	0.000429236	-0.508919	0.00152632	0.265871	0.117048	-0.329406	0.0497826	-0.0114749	0.947042	-0.277531	0.101257
BmuPB001307	blue	0.00694828	0.769569	-0.76373	-0.0058392	0.967919	4.12789e-08	6.01317e-08	0.973037	0.874206	3.31039e-12	-0.584971	0.000178963	0.759317	7.93467e-08	0.553352	0.000464388	-0.777252	2.47416e-08	0.59373	0.000135008	-0.0462001	0.789038	-0.0664053	0.700389	0.0261602	0.879623
BmuPB005267	blue	0.0630417	0.769713	-0.381175	-0.388538	0.714914	4.08946e-08	0.021808	0.019191	0.952313	4.21841e-19	-0.7186	7.98599e-07	0.659997	1.19127e-05	0.531223	0.000857188	-0.412265	0.0124709	0.271248	0.109551	-0.441502	0.0070265	0.0728501	0.672852	-0.418515	0.0110766
BmuPB003399	blue	-0.0871266	0.769731	-0.604364	-0.165368	0.613367	4.08447e-08	9.48216e-05	0.335123	0.894563	1.93624e-13	-0.690694	3.12637e-06	0.63784	2.85793e-05	0.709352	1.27735e-06	-0.640711	2.56154e-05	0.523321	0.00105636	-0.263105	0.121051	-0.0254139	0.883033	-0.0456315	0.791576
BmuPB003136	blue	-0.131217	0.769755	-0.417297	-0.352458	0.445569	4.07808e-08	0.0113373	0.0350049	0.797431	5.82725e-09	-0.791394	9.13018e-09	0.468311	0.00396992	0.520745	0.00112958	-0.467885	0.00400747	0.628954	3.98322e-05	-0.372866	0.0251105	0.132352	0.441608	-0.178298	0.298156
BmuPB013057	blue	-0.125969	0.769891	-0.475489	-0.294401	0.46413	4.04205e-08	0.00338064	0.0813459	0.852016	4.38256e-11	-0.538946	0.000695421	0.714937	9.63961e-07	0.579999	0.000209268	-0.49239	0.0022841	0.218255	0.200969	-0.214857	0.208246	-0.033309	0.847073	-0.250749	0.140191
BmuPB010719	blue	0.0109083	0.769964	-0.676639	-0.0933256	0.949654	4.02264e-08	5.88168e-06	0.588248	0.804146	3.47362e-09	-0.487474	0.00256526	0.813761	1.59807e-09	0.607473	8.53086e-05	-0.705419	1.55135e-06	0.349879	0.0364551	0.0606929	0.725116	0.0574593	0.739237	-0.0450022	0.794389
BmuPB022110	blue	-0.066896	0.76998	-0.469936	-0.300044	0.698278	4.01849e-08	0.00382925	0.0754121	0.883035	1.03091e-12	-0.571664	0.000270498	0.702613	1.77867e-06	0.542285	0.000634316	-0.486947	0.00259712	0.255211	0.133038	-0.265971	0.116905	-0.0441438	0.798229	-0.272922	0.107293
BmuPB015363	blue	0.0956649	0.770096	-0.51254	-0.257555	0.578889	3.9882e-08	0.00139352	0.12939	0.929756	2.56251e-16	-0.643113	2.33532e-05	0.693934	2.68907e-06	0.736193	3.10009e-07	-0.533894	0.000797821	0.340566	0.0421042	-0.291986	0.0839944	0.0368716	0.830941	-0.254996	0.133377
BmuPB005744	blue	-0.00492928	0.770244	-0.748181	-0.0220637	0.977238	3.94945e-08	1.55753e-07	0.898366	0.817255	1.192e-09	-0.561162	0.000370211	0.664087	1.00562e-05	0.682266	4.58577e-06	-0.763994	5.91333e-08	0.545089	0.000586715	-0.0488211	0.777363	-0.000919433	0.995754	0.138182	0.421571
BmuPB001651	blue	-0.142741	0.770304	-0.693695	-0.0766092	0.406264	3.93409e-08	2.71937e-06	0.65698	0.857491	2.41326e-11	-0.739981	2.50407e-07	0.563413	0.000346434	0.494051	0.00219539	-0.719134	7.76797e-07	0.669907	7.86694e-06	-0.242726	0.153755	0.00411633	0.980991	0.0623991	0.7177
BmuPB013443	blue	-0.0911413	0.77052	-0.527201	-0.243319	0.597047	3.87865e-08	0.000953965	0.152721	0.901657	6.2678e-14	-0.698946	2.12178e-06	0.650785	1.72874e-05	0.803825	3.56201e-09	-0.56723	0.000309213	0.406485	0.0138897	-0.294374	0.0813757	0.0650505	0.706227	-0.16614	0.332838
BmuPB012900	blue	0.00176194	0.770721	-0.285602	-0.485119	0.991863	3.82786e-08	0.0913139	0.00271034	0.857132	2.51137e-11	-0.72048	7.24249e-07	0.514042	0.0013415	0.514547	0.00132439	-0.319363	0.0576161	0.283914	0.0933283	-0.502997	0.00176756	0.231651	0.17401	-0.346784	0.0382597
BmuPB014411	blue	-0.100428	0.770921	-0.709347	-0.0615748	0.560043	3.77767e-08	1.27766e-06	0.72128	0.805574	3.10369e-09	-0.716999	8.67385e-07	0.522688	0.00107396	0.580764	0.00020432	-0.747711	1.60128e-07	0.768321	4.47773e-08	-0.193114	0.259129	-0.0251774	0.884114	0.192154	0.261549
BmuPB000779	blue	0.0138451	0.77098	-0.327976	-0.443004	0.936124	3.76317e-08	0.0508431	0.00681324	0.915148	5.67438e-15	-0.60284	9.98237e-05	0.690292	3.18501e-06	0.516197	0.00126984	-0.344007	0.0399395	0.132844	0.439897	-0.397792	0.0162786	0.053016	0.758778	-0.45805	0.00496588
BmuPB014215	blue	0.105658	0.771028	-0.285545	-0.485483	0.539681	3.75121e-08	0.091381	0.00268745	0.864489	1.08477e-11	-0.71631	8.98614e-07	0.566223	0.000318671	0.52834	0.00092564	-0.306937	0.0686278	0.369761	0.0264463	-0.457567	0.00501771	0.209968	0.219032	-0.448608	0.00606598
BmuPB003057	blue	0.00780213	0.771039	-0.455967	-0.315072	0.963979	3.74857e-08	0.00519251	0.0612476	0.913407	7.90515e-15	-0.660148	1.18392e-05	0.665164	9.61339e-06	0.832442	3.08882e-10	-0.482684	0.00286786	0.319472	0.0575258	-0.327118	0.0514874	0.0160717	0.925877	-0.297146	0.0784157
BmuPB014029	blue	0.00150264	0.771074	-0.465877	-0.305197	0.99306	3.73982e-08	0.00418896	0.070293	0.922525	1.28097e-15	-0.690837	3.10582e-06	0.66713	8.85064e-06	0.577375	0.000227047	-0.488578	0.00249966	0.371518	0.025683	-0.350666	0.0360076	0.0295031	0.864375	-0.325064	0.0530578
BmuPB017817	blue	-0.0327746	0.771084	-0.561407	-0.209677	0.849499	3.73749e-08	0.000367553	0.219686	0.888228	4.96446e-13	-0.607504	8.52202e-05	0.6672	8.82461e-06	0.689149	3.35702e-06	-0.579026	0.000215711	0.334151	0.0463912	-0.225347	0.186356	-0.0468745	0.786029	-0.185791	0.277973
BmuPB008258	blue	-0.0714018	0.771106	-0.492477	-0.27863	0.679006	3.73201e-08	0.0022794	0.0998567	0.930202	2.3076e-16	-0.622951	4.95611e-05	0.72545	5.57202e-07	0.585312	0.000177037	-0.51251	0.00139457	0.262524	0.121905	-0.297375	0.0781757	-0.0373632	0.828721	-0.28531	0.091659
BmuPB017469	blue	-0.104203	0.771292	-0.571005	-0.200287	0.54531	3.68658e-08	0.000275969	0.241507	0.870821	5.05952e-12	-0.521893	0.00109641	0.753266	1.14972e-07	0.64429	2.23118e-05	-0.58953	0.000154698	0.273539	0.106469	-0.141489	0.410438	-0.0954237	0.579851	-0.164234	0.338491
BmuPB002869	blue	0.0936006	0.771307	-0.541669	-0.229638	0.587145	3.68305e-08	0.000645213	0.177888	0.908952	1.79098e-14	-0.641203	2.51366e-05	0.717459	8.47075e-07	0.677294	5.71517e-06	-0.569361	0.000290035	0.356953	0.0325902	-0.247594	0.145415	0.0583352	0.735403	-0.198746	0.245224
BmuPB007582	blue	-0.120214	0.771476	-0.361335	-0.410141	0.484947	3.64216e-08	0.0303687	0.0129773	0.851834	4.46858e-11	-0.887371	5.6147e-13	0.351211	0.0357	0.538505	0.00070387	-0.408414	0.0134017	0.578206	0.000221277	-0.59658	0.000122959	0.175713	0.305329	-0.17162	0.316908
BmuPB019034	blue	0.0825456	0.771503	-0.42036	-0.351143	0.632214	3.63559e-08	0.010691	0.0357383	0.830186	3.80621e-10	-0.637233	2.92454e-05	0.575565	0.000240089	0.414094	0.0120482	-0.437613	0.00760524	0.350734	0.0359691	-0.32557	0.052667	0.100522	0.559672	-0.297588	0.077952
BmuPB006029	blue	-0.0886512	0.771637	-0.532011	-0.239626	0.607148	3.60363e-08	0.000839292	0.159243	0.866933	8.11944e-12	-0.7963	6.34599e-09	0.493636	0.00221727	0.55563	0.000434936	-0.569478	0.000289013	0.636507	3.0059e-05	-0.401376	0.015255	0.112012	0.515432	-0.0823196	0.63315
BmuPB014719	blue	-0.066981	0.77164	-0.489254	-0.282386	0.697913	3.60296e-08	0.00246015	0.0951818	0.901627	6.29898e-14	-0.531769	0.00084474	0.767454	4.73658e-08	0.544751	0.00059228	-0.500279	0.00188906	0.195358	0.253528	-0.223319	0.190455	-0.0312659	0.856353	-0.286878	0.0898129
BmuPB009858	blue	-0.0977787	0.771661	-0.449611	-0.32205	0.57049	3.59788e-08	0.00593991	0.0554303	0.871338	4.74576e-12	-0.526542	0.000970702	0.72945	4.49365e-07	0.550895	0.000498136	-0.465127	0.00425853	0.202878	0.235347	-0.236359	0.16518	-0.0343467	0.842368	-0.290908	0.0851966
BmuPB001868	blue	-0.0753959	0.771671	-0.540617	-0.231054	0.662087	3.59549e-08	0.00066421	0.175154	0.832139	3.17715e-10	-0.496147	0.00208775	0.705533	1.54266e-06	0.689714	3.2709e-06	-0.552356	0.00047782	0.316479	0.0600371	-0.146618	0.393499	-0.0190203	0.912327	-0.13171	0.443845
BmuPB004681	turquoise	-0.00751896	0.771702	-0.613302	-0.1584	0.965285	3.5881e-08	6.9763e-05	0.356161	0.746919	1.67759e-07	-0.637544	2.89022e-05	0.589369	0.000155504	0.471216	0.00372153	-0.669161	8.12075e-06	0.609348	7.99996e-05	-0.110695	0.520411	0.261657	0.123188	0.0747547	0.664793
BmuPB005881	blue	-0.0428015	0.771732	-0.303431	-0.468301	0.804243	3.5811e-08	0.0720159	0.0039708	0.870445	5.29986e-12	-0.729587	4.46038e-07	0.543494	0.000613381	0.450135	0.00587502	-0.347081	0.0380833	0.275082	0.10443	-0.475698	0.00336475	0.108528	0.528659	-0.412634	0.0123847
BmuPB003264	blue	0.035949	0.771817	-0.320809	-0.451008	0.835113	3.561e-08	0.0564315	0.00576813	0.877457	2.1769e-12	-0.601658	0.000103866	0.616951	6.13833e-05	0.718729	7.93291e-07	-0.338393	0.0435191	0.171022	0.318625	-0.386764	0.019796	0.150294	0.381614	-0.414345	0.0119913
BmuPB021221	blue	-0.12723	0.77187	-0.546995	-0.224875	0.459632	3.54859e-08	0.000556211	0.187304	0.843683	1.03953e-10	-0.570353	0.000281471	0.657572	1.31557e-05	0.52814	0.000930554	-0.56728	0.000308755	0.336387	0.0448587	-0.212621	0.213132	-0.0566943	0.742591	-0.104794	0.543019
BmuPB001768	blue	0.105198	0.771931	-0.446332	-0.325599	0.541457	3.53433e-08	0.00636047	0.0526454	0.811624	1.90633e-09	-0.529674	0.000893393	0.661581	1.11596e-05	0.72832	4.77688e-07	-0.457351	0.005041	0.26192	0.122797	-0.215855	0.206089	0.0307386	0.858751	-0.258344	0.12818
BmuPB011966	turquoise	-0.0673325	0.772114	-0.826212	0.0540975	0.696403	3.49175e-08	5.46001e-10	0.754008	0.74954	1.43712e-07	-0.481214	0.00296669	0.763708	6.02179e-08	0.58658	0.000170034	-0.843738	1.03382e-10	0.558932	0.000395189	0.152233	0.375431	0.00738768	0.965891	0.190113	0.266747
BmuPB007092	blue	0.0522467	0.772182	-0.419641	-0.352541	0.762177	3.47615e-08	0.01084	0.034959	0.874844	3.05163e-12	-0.559177	0.000392363	0.696887	2.34006e-06	0.465573	0.00421707	-0.432742	0.00838753	0.194929	0.254592	-0.294918	0.0807881	0.0053966	0.97508	-0.32669	0.0518114
BmuPB012177	blue	0.00892674	0.772315	-0.532882	-0.239432	0.958791	3.44569e-08	0.000819868	0.159592	0.832388	3.10421e-10	-0.719829	7.4922e-07	0.456574	0.00512557	0.619771	5.55423e-05	-0.541892	0.000641249	0.532991	0.000817474	-0.368943	0.0268074	0.0777082	0.652367	-0.0566317	0.742865
BmuPB018319	blue	-0.100563	0.772351	-0.288753	-0.483598	0.559512	3.43741e-08	0.0876416	0.00280782	0.937165	4.08168e-17	-0.7385	2.7233e-07	0.584162	0.000183604	0.603134	9.88384e-05	-0.328696	0.050307	0.241408	0.156072	-0.523343	0.00105575	0.0625984	0.716836	-0.458463	0.004922
BmuPB016084	blue	0.0809685	0.772481	-0.445505	-0.326976	0.638757	3.40782e-08	0.00647052	0.0515948	0.826212	5.45998e-10	-0.448069	0.00613464	0.742675	2.14663e-07	0.528176	0.00092966	-0.447723	0.00617903	0.148706	0.386722	-0.174642	0.308332	0.00309642	0.9857	-0.292115	0.0838509
BmuPB010247	blue	0.168686	0.772495	-0.528166	-0.244329	0.325377	3.40482e-08	0.000929918	0.150972	0.829618	4.00997e-10	-0.610562	7.67207e-05	0.672031	7.18279e-06	0.525076	0.00100889	-0.547642	0.000546182	0.466668	0.00411669	-0.199492	0.24342	0.103499	0.548042	-0.201147	0.239451
BmuPB013718	blue	0.0943756	0.772645	-0.429666	-0.342979	0.584039	3.37107e-08	0.00891597	0.0405766	0.854359	3.40518e-11	-0.681155	4.81864e-06	0.572431	0.000264265	0.851472	4.64391e-11	-0.46083	0.0046768	0.387807	0.0194384	-0.339733	0.042642	0.107521	0.532514	-0.248346	0.144158
BmuPB004357	blue	-0.0745255	0.772846	-0.529878	-0.242968	0.66576	3.32625e-08	0.000888544	0.153332	0.813907	1.57892e-09	-0.586253	0.000171815	0.580379	0.000206798	0.796697	6.15945e-09	-0.554029	0.000455448	0.377861	0.0230791	-0.213409	0.211402	0.0834644	0.628415	-0.0853976	0.620453
BmuPB016667	blue	-0.129828	0.772941	-0.592425	-0.180516	0.450441	3.30541e-08	0.000140869	0.292086	0.894932	1.82954e-13	-0.728517	4.72652e-07	0.662225	1.08661e-05	0.608752	8.16537e-05	-0.641805	2.4561e-05	0.525603	0.000995031	-0.258158	0.128464	0.0522994	0.761944	-0.0803002	0.641537
BmuPB011885	blue	0.0865227	0.773047	-0.29835	-0.474696	0.615838	3.28225e-08	0.0771567	0.00344175	0.880189	1.51647e-12	-0.736025	3.12918e-07	0.545364	0.000582229	0.535991	0.000753805	-0.331274	0.048425	0.339431	0.0428384	-0.483993	0.00278221	0.234298	0.169005	-0.412065	0.0125178
BmuPB008817	blue	-0.154803	0.773052	-0.687075	-0.0859769	0.367328	3.28112e-08	3.69105e-06	0.618075	0.808582	2.44093e-09	-0.65292	1.58757e-05	0.556535	0.000423694	0.80583	3.04126e-09	-0.713456	1.03934e-06	0.630531	3.7582e-05	-0.163685	0.340131	0.00890166	0.958906	0.114249	0.507023
BmuPB009080	blue	-0.0831553	0.773086	-0.531053	-0.242033	0.629692	3.27365e-08	0.0008611	0.15497	0.923789	9.78154e-16	-0.579826	0.000210398	0.741152	2.34245e-07	0.671453	7.36335e-06	-0.54719	0.000553174	0.247007	0.146404	-0.24784	0.145004	-0.0859275	0.618278	-0.246333	0.147543
BmuPB000254	blue	-0.054148	0.773148	-0.549339	-0.22381	0.753785	3.26018e-08	0.000520636	0.189458	0.877361	2.20444e-12	-0.747041	1.66559e-07	0.570168	0.000283045	0.525363	0.00100131	-0.580629	0.000205188	0.589934	0.000152696	-0.347045	0.0381045	0.0426878	0.804753	-0.100295	0.560564
BmuPB007640	blue	0.0107254	0.773183	-0.453933	-0.31925	0.950497	3.25268e-08	0.00542232	0.0577096	0.863739	1.18432e-11	-0.558648	0.000398471	0.67335	6.78578e-06	0.64501	2.16962e-05	-0.469728	0.00384701	0.261633	0.123223	-0.25397	0.135	0.0955863	0.579203	-0.262621	0.121762
BmuPB010072	blue	-0.155733	0.773276	-0.384567	-0.388709	0.364421	3.23255e-08	0.0205677	0.0191333	0.88289	1.05162e-12	-0.603549	9.74658e-05	0.64334	2.31484e-05	0.686101	3.85822e-06	-0.412157	0.0124961	0.15812	0.357024	-0.348446	0.0372819	-0.0155537	0.92826	-0.360055	0.0310045
BmuPB017803	blue	-0.0257562	0.773297	-0.431725	-0.341573	0.881469	3.22796e-08	0.00855919	0.0414612	0.860672	1.68679e-11	-0.559283	0.000391152	0.702114	1.82215e-06	0.485989	0.00265592	-0.445828	0.00642733	0.232742	0.171935	-0.270441	0.110653	-0.0182665	0.915789	-0.303453	0.0719941
BmuPB003997	blue	-0.119547	0.773448	-0.442368	-0.33108	0.487389	3.19571e-08	0.00690288	0.0485641	0.82043	9.08306e-10	-0.613401	6.9524e-05	0.594664	0.000130944	0.747839	1.58921e-07	-0.4661	0.00416849	0.370746	0.0260162	-0.267111	0.115285	0.067528	0.695563	-0.224463	0.188135
BmuPB002970	blue	-0.14123	0.773542	-0.361672	-0.41187	0.411301	3.17574e-08	0.0302032	0.0125637	0.864668	1.06218e-11	-0.885677	7.14027e-13	0.401481	0.0152259	0.577302	0.000227558	-0.428294	0.00916068	0.533682	0.000802396	-0.550624	0.000501989	0.285572	0.0913492	-0.199177	0.244181
BmuPB019291	blue	-0.0117242	0.773598	-0.757119	-0.0164791	0.945893	3.16394e-08	9.09025e-08	0.924004	0.90204	5.88289e-14	-0.598769	0.00011437	0.767381	4.75882e-08	0.55561	0.000435186	-0.769006	4.28252e-08	0.502427	0.00179246	-0.0884915	0.607798	-0.107903	0.531052	0.0092939	0.957097
BmuPB021441	blue	0.0697278	0.773633	-0.34006	-0.433572	0.686143	3.15663e-08	0.0424297	0.00824948	0.904985	3.58401e-14	-0.682276	4.58364e-06	0.643691	2.28362e-05	0.504729	0.00169377	-0.358005	0.0320451	0.270328	0.110807	-0.423324	0.0100957	0.107328	0.533254	-0.454329	0.00537687
BmuPB014102	blue	0.116561	0.773745	-0.348305	-0.42544	0.498407	3.13307e-08	0.0373639	0.00968816	0.880782	1.40057e-12	-0.647474	1.97035e-05	0.688536	3.4527e-06	0.489832	0.00242683	-0.368277	0.027105	0.294888	0.0808198	-0.340533	0.0421252	0.163818	0.339734	-0.470719	0.00376306
BmuPB015908	blue	-0.139794	0.773749	-0.273926	-0.499822	0.416122	3.13229e-08	0.105955	0.00191015	0.830267	3.77807e-10	-0.76875	4.35447e-08	0.433975	0.00818328	0.482185	0.00290107	-0.332228	0.0477426	0.352026	0.0352446	-0.521768	0.00109998	0.256977	0.130284	-0.311457	0.0644457
BmuPB001203	blue	-0.00494505	0.773854	-0.46287	-0.310983	0.977165	3.1104e-08	0.00447395	0.0648743	0.871493	4.65509e-12	-0.612691	7.12631e-05	0.63829	2.8095e-05	0.693341	2.76468e-06	-0.484468	0.00275169	0.317062	0.0595418	-0.286485	0.0902727	0.0908337	0.598291	-0.243023	0.153237
BmuPB016816	blue	-0.048405	0.773961	-0.528396	-0.245565	0.779213	3.08814e-08	0.000924245	0.148851	0.825751	5.68957e-10	-0.660633	1.16052e-05	0.647022	2.0056e-05	0.528511	0.000921441	-0.56923	0.000291181	0.446855	0.00629175	-0.222352	0.192432	-0.0125456	0.942109	-0.145237	0.398019
BmuPB015596	blue	-0.00168673	0.774	-0.638041	-0.135959	0.99221	3.08019e-08	2.83629e-05	0.42915	0.923703	9.96237e-16	-0.577689	0.000224849	0.805919	3.02006e-09	0.547462	0.000548957	-0.645309	2.1445e-05	0.353503	0.0344311	-0.142289	0.407767	-0.0169614	0.921786	-0.170594	0.319856
BmuPB006610	blue	-0.143497	0.774028	-0.511855	-0.262173	0.403756	3.07433e-08	0.00141783	0.122423	0.891144	3.24197e-13	-0.66242	1.07785e-05	0.663643	1.02443e-05	0.605216	9.21235e-05	-0.544448	0.000597306	0.364364	0.0289068	-0.291506	0.0845282	0.0152387	0.929709	-0.177544	0.300236
BmuPB003513	blue	0.0873617	0.774416	-0.597297	-0.177118	0.612406	2.99572e-08	0.000120082	0.301415	0.901527	6.40364e-14	-0.5585	0.000400191	0.807664	2.62785e-09	0.46338	0.00442447	-0.600464	0.000108096	0.360171	0.030946	-0.137944	0.42238	-0.0132284	0.938963	-0.235273	0.167187
BmuPB009635	blue	0.104857	0.774618	-0.799882	0.0252642	0.542776	2.95536e-08	4.83535e-09	0.883717	0.846535	7.7791e-11	-0.585092	0.000178277	0.733243	3.65168e-07	0.57699	0.000229765	-0.816892	1.2292e-09	0.618985	5.71161e-05	-0.0309536	0.857773	-0.0190227	0.912316	0.143345	0.404262
BmuPB010192	blue	-0.0954982	0.774667	-0.643225	-0.131442	0.579554	2.94565e-08	2.32516e-05	0.444783	0.803156	3.75349e-09	-0.745513	1.82127e-07	0.54299	0.000622032	0.441072	0.00708862	-0.679765	5.12551e-06	0.751766	1.25834e-07	-0.211864	0.214806	0.136751	0.426442	0.0535929	0.756232
BmuPB021487	blue	-0.0566987	0.774814	-0.404232	-0.370582	0.742571	2.91673e-08	0.0144785	0.0260873	0.857624	2.37786e-11	-0.582671	0.000192453	0.63738	2.90829e-05	0.680125	5.04431e-06	-0.422149	0.0103283	0.259274	0.126763	-0.29965	0.0758158	0.0935896	0.587189	-0.308019	0.0676076
BmuPB015853	blue	-0.192441	0.774825	-0.447686	-0.327139	0.260823	2.91458e-08	0.00618386	0.0514716	0.914414	6.53091e-15	-0.818769	1.04777e-09	0.511366	0.00143541	0.468363	0.00396532	-0.489525	0.00244448	0.454338	0.00537585	-0.491681	0.00232293	0.0803259	0.64143	-0.229561	0.178038
BmuPB007832	blue	-0.0485023	0.774862	-0.421573	-0.353289	0.77878	2.90733e-08	0.0104439	0.0345476	0.863363	1.23733e-11	-0.584767	0.000180124	0.66324	1.04176e-05	0.614429	6.70709e-05	-0.446223	0.00637486	0.222088	0.192975	-0.305549	0.0699535	0.0247232	0.886191	-0.276924	0.102037
BmuPB019386	blue	-0.0717227	0.775149	-0.543872	-0.231277	0.677641	2.85195e-08	0.000606974	0.174726	0.896299	1.4804e-13	-0.585086	0.000178312	0.704179	1.64832e-06	0.873315	3.70584e-12	-0.569238	0.000291111	0.291624	0.0843958	-0.218986	0.199426	-0.0693077	0.687939	-0.193228	0.258841
BmuPB012853	blue	-0.132345	0.77526	-0.385102	-0.390158	0.441632	2.83065e-08	0.0203774	0.0186517	0.932946	1.19209e-16	-0.658762	1.25314e-05	0.654958	1.46269e-05	0.592055	0.000142574	-0.410979	0.0127754	0.199207	0.244109	-0.411888	0.0125595	-0.0227283	0.895321	-0.382265	0.0214028
BmuPB004242	blue	-0.101034	0.775276	-0.517954	-0.257321	0.557666	2.82771e-08	0.00121391	0.129751	0.875915	2.65968e-12	-0.610975	7.56337e-05	0.640666	2.56597e-05	0.758607	8.29203e-08	-0.540659	0.000663445	0.392492	0.0178972	-0.251427	0.139085	0.0183152	0.915565	-0.177586	0.30012
BmuPB012769	blue	-0.0104555	0.775303	-0.535384	-0.23992	0.951741	2.82248e-08	0.000766327	0.158718	0.913933	7.15643e-15	-0.571782	0.000269533	0.736986	2.96539e-07	0.607991	8.38115e-05	-0.551672	0.000487238	0.265272	0.117906	-0.242298	0.154504	-0.0506321	0.769324	-0.211008	0.216707
BmuPB017827	blue	-0.0798081	0.775666	-0.655137	-0.120529	0.643588	2.75438e-08	1.45215e-05	0.483794	0.941738	1.1703e-17	-0.680093	5.05158e-06	0.685689	3.93088e-06	0.611849	7.33781e-05	-0.676043	6.03679e-06	0.476205	0.00332629	-0.263042	0.121144	-0.0721284	0.675916	-0.0675606	0.695424
BmuPB013346	blue	0.06466	0.775836	-0.43999	-0.335846	0.707913	2.72299e-08	0.00724683	0.0452259	0.882528	1.10517e-12	-0.60329	9.83217e-05	0.653325	1.562e-05	0.848873	6.10694e-11	-0.460363	0.00472432	0.287449	0.0891475	-0.292448	0.0834823	0.102106	0.553471	-0.293374	0.0824643
BmuPB003547	red	0.0519212	0.776031	-0.822019	0.0459881	0.763616	2.68744e-08	7.9116e-10	0.789984	0.851512	4.62449e-11	-0.475555	0.00337558	0.863505	1.21701e-11	0.594861	0.000130103	-0.832305	3.12836e-10	0.51512	0.00130522	0.101342	0.556458	-0.10023	0.56082	0.0759121	0.659912
BmuPB007803	blue	-0.10216	0.776097	-0.354232	-0.421865	0.553262	2.67551e-08	0.034035	0.0103852	0.942962	8.23641e-18	-0.676292	5.97151e-06	0.677618	5.63444e-06	0.578334	0.000220398	-0.388405	0.0192358	0.190737	0.265149	-0.422072	0.0103436	0.0600013	0.728129	-0.43722	0.00766606
BmuPB007288	blue	-0.080055	0.776198	-0.397439	-0.378758	0.642559	2.65733e-08	0.0163823	0.0227288	0.857716	2.35365e-11	-0.617394	6.04308e-05	0.59166	0.000144412	0.627527	4.19732e-05	-0.414045	0.0120594	0.279267	0.0990516	-0.348966	0.0369802	0.109068	0.5266	-0.299264	0.0762121
BmuPB013415	blue	0.0813415	0.776264	-0.620931	-0.155334	0.637207	2.64536e-08	5.32889e-05	0.365668	0.89065	3.48727e-13	-0.443505	0.00674344	0.907159	2.4601e-14	0.60168	0.000103787	-0.628249	4.08779e-05	0.230073	0.177045	-0.0168682	0.922215	-0.063234	0.714081	-0.208748	0.221784
BmuPB000514	blue	0.0465957	0.776269	-0.29852	-0.477748	0.787272	2.64456e-08	0.0769801	0.00321165	0.898706	1.01221e-13	-0.590863	0.000148186	0.660073	1.18758e-05	0.492044	0.00230298	-0.312903	0.0631509	0.110156	0.522458	-0.413909	0.0120904	0.0456591	0.791453	-0.479779	0.00306612
BmuPB003140	blue	0.0675105	0.776295	-0.567091	-0.209204	0.695639	2.63986e-08	0.000310509	0.220751	0.843976	1.00931e-10	-0.498002	0.0019964	0.812347	1.79633e-09	0.635182	3.15983e-05	-0.579345	0.00021358	0.25412	0.134762	-0.0542845	0.753184	-0.0419303	0.808153	-0.244834	0.150103
BmuPB001583	blue	-0.089665	0.776304	-0.301599	-0.474705	0.603027	2.63829e-08	0.0738382	0.00344106	0.905407	3.33394e-14	-0.837279	1.95267e-10	0.494804	0.00215617	0.605437	9.14354e-05	-0.361451	0.0303114	0.399891	0.0156724	-0.549458	0.000518882	0.225421	0.186207	-0.383193	0.0210629
BmuPB014714	blue	-0.174724	0.776369	-0.35905	-0.417319	0.308101	2.62669e-08	0.0315109	0.0113326	0.862348	1.39188e-11	-0.760109	7.55263e-08	0.524426	0.00102626	0.408224	0.0134492	-0.384614	0.0205507	0.442392	0.0068995	-0.453363	0.00548823	0.128606	0.454751	-0.350709	0.0359833
BmuPB009015	blue	-0.0256083	0.776431	-0.632401	-0.14403	0.882144	2.61572e-08	3.5062e-05	0.401996	0.847006	7.4114e-11	-0.754605	1.06007e-07	0.538327	0.000707316	0.519127	0.00117782	-0.662476	1.07536e-05	0.688017	3.53575e-06	-0.278502	0.100019	0.075191	0.662951	0.011804	0.945526
BmuPB002974	blue	-0.110265	0.776499	-0.592988	-0.183511	0.522043	2.60368e-08	0.000138312	0.284016	0.919412	2.44209e-15	-0.689004	3.37949e-06	0.674526	6.44901e-06	0.685816	3.90845e-06	-0.627075	4.26727e-05	0.439245	0.00735755	-0.26239	0.122103	-0.029081	0.866297	-0.152181	0.375597
BmuPB021010	blue	0.134249	0.776539	-0.706217	-0.0703218	0.435033	2.5967e-08	1.49172e-06	0.683608	0.873361	3.6843e-12	-0.523731	0.00104509	0.821042	8.61375e-10	0.549218	0.000522419	-0.708024	1.36442e-06	0.444369	0.00662432	-0.0301183	0.861573	-0.0381843	0.825014	-0.0829897	0.630377
BmuPB018203	blue	-0.167576	0.776553	-0.457131	-0.319421	0.328619	2.5943e-08	0.00506475	0.0575679	0.929837	2.51413e-16	-0.710278	1.21966e-06	0.657179	1.33678e-05	0.625715	4.48425e-05	-0.505516	0.00166114	0.33786	0.0438716	-0.373758	0.0247371	0.0100716	0.953511	-0.264431	0.119119
BmuPB018674	blue	-0.056348	0.776602	-0.471677	-0.304925	0.74411	2.58571e-08	0.00368337	0.0705568	0.908984	1.78076e-14	-0.577984	0.000222804	0.723598	6.14807e-07	0.665809	9.35682e-06	-0.494981	0.00214708	0.199887	0.24247	-0.280886	0.0970276	-0.0664173	0.700337	-0.282106	0.0955243
BmuPB008412	blue	-0.0786122	0.776728	-0.631114	-0.145615	0.648582	2.56359e-08	3.67797e-05	0.396781	0.922081	1.40659e-15	-0.613869	6.8397e-05	0.759356	7.9157e-08	0.484335	0.0027602	-0.643842	2.27031e-05	0.459391	0.00482457	-0.183616	0.283737	-0.0542403	0.753379	-0.153619	0.371048
BmuPB017320	blue	-0.0901187	0.776757	-0.34557	-0.431187	0.601186	2.5587e-08	0.0389869	0.00865125	0.858151	2.24197e-11	-0.847848	6.79416e-11	0.413403	0.0122064	0.568431	0.000298271	-0.400225	0.0155776	0.547201	0.000553006	-0.55607	0.000429434	0.198354	0.246176	-0.227467	0.182136
BmuPB006982	blue	-0.0771478	0.776832	-0.424409	-0.352423	0.654718	2.54572e-08	0.00988493	0.0350246	0.869246	6.139e-12	-0.541538	0.000647548	0.714517	9.84834e-07	0.667538	8.69949e-06	-0.441652	0.00700488	0.182014	0.288032	-0.256196	0.131497	0.0169784	0.921708	-0.311148	0.0647254
BmuPB004325	blue	0.136004	0.776839	-0.38842	-0.38842	0.428997	2.54439e-08	0.0192308	0.0192308	0.8916	3.02964e-13	-0.605988	8.97398e-05	0.65696	1.34874e-05	0.506047	0.00163944	-0.401713	0.0151614	0.214719	0.208546	-0.364253	0.0289594	0.0810599	0.638377	-0.355324	0.0334487
BmuPB002016	blue	0.0231588	0.776968	-0.525768	-0.2512	0.89335	2.52232e-08	0.00099072	0.139455	0.885154	7.68395e-13	-0.709587	1.26248e-06	0.628298	4.08039e-05	0.467392	0.00405138	-0.552538	0.000475331	0.449411	0.00596487	-0.317241	0.0593898	0.0986738	0.56695	-0.161358	0.347135
BmuPB004953	blue	-0.15341	0.776969	-0.582992	-0.193977	0.371709	2.52209e-08	0.000190515	0.256965	0.922884	1.18701e-15	-0.633768	3.3319e-05	0.72573	5.48954e-07	0.572902	0.000260497	-0.611949	7.31245e-05	0.367521	0.0274454	-0.226927	0.183205	-0.0714926	0.678619	-0.210213	0.218483
BmuPB014905	blue	-0.0958461	0.777095	-0.391277	-0.385818	0.578167	2.50068e-08	0.0182867	0.0201255	0.899309	9.18853e-14	-0.662873	1.05776e-05	0.642429	2.3978e-05	0.662584	1.07054e-05	-0.431534	0.00859178	0.249017	0.143042	-0.378955	0.0226527	0.0652877	0.705203	-0.316508	0.0600127
BmuPB016021	blue	0.0233932	0.777113	-0.777894	0.000781715	0.892277	2.49763e-08	2.36829e-08	0.99639	0.857041	2.53689e-11	-0.592342	0.000141249	0.753576	1.12837e-07	0.551641	0.000487666	-0.787772	1.18699e-08	0.593999	0.000133823	-0.0213544	0.901617	-0.0521689	0.76252	0.0377306	0.827061
BmuPB012155	blue	0.0229651	0.777161	-0.421699	-0.355463	0.894237	2.48939e-08	0.0104185	0.0333752	0.886562	6.30039e-13	-0.603911	9.62816e-05	0.658193	1.28264e-05	0.813233	1.6696e-09	-0.441675	0.0070017	0.256516	0.130998	-0.306076	0.0694484	0.100658	0.55914	-0.317694	0.0590077
BmuPB019711	blue	-0.138486	0.777164	-0.414801	-0.362363	0.420542	2.489e-08	0.0118882	0.0298661	0.921953	1.44517e-15	-0.680518	4.9571e-06	0.637461	2.89936e-05	0.607973	8.38619e-05	-0.445376	0.00648784	0.243227	0.152881	-0.396929	0.0165333	-0.00227416	0.989497	-0.330453	0.0490175
BmuPB002296	blue	-0.0115815	0.777172	-0.727206	-0.0499662	0.946551	2.48753e-08	5.07228e-07	0.772277	0.758433	8.38225e-08	-0.630046	3.82616e-05	0.530882	0.000865043	0.473117	0.00356635	-0.751285	1.29512e-07	0.655488	1.4317e-05	-0.131583	0.444288	-0.00882488	0.959261	0.225245	0.186561
BmuPB001134	blue	-0.160656	0.777191	-0.403586	-0.373605	0.349263	2.48431e-08	0.0146511	0.0248007	0.860447	1.73059e-11	-0.664268	9.98052e-06	0.590516	0.000149855	0.659302	1.22574e-05	-0.446913	0.00628415	0.274092	0.105736	-0.362888	0.029612	0.0299496	0.862342	-0.278077	0.100559
BmuPB016028	blue	-0.0383792	0.777204	-0.616921	-0.160283	0.824135	2.4822e-08	6.14473e-05	0.3504	0.876915	2.33635e-12	-0.623614	4.83904e-05	0.645257	2.1488e-05	0.716209	9.0328e-07	-0.639574	2.6754e-05	0.471803	0.00367297	-0.215704	0.206415	0.00116897	0.994601	-0.0366714	0.831846
BmuPB006205	blue	-0.0327147	0.777287	-0.676483	-0.100804	0.849771	2.46821e-08	5.92174e-06	0.558568	0.898303	1.07935e-13	-0.609622	7.92486e-05	0.771645	3.60176e-08	0.519325	0.00117181	-0.690392	3.17022e-06	0.484876	0.00272571	-0.112005	0.515459	-0.0500285	0.772001	-0.120057	0.485521
BmuPB006264	blue	-0.0434274	0.777319	-0.424887	-0.352432	0.801437	2.4629e-08	0.00979335	0.0350192	0.916525	4.3433e-15	-0.776192	2.65827e-08	0.557688	0.000409764	0.619036	5.70138e-05	-0.461248	0.00463462	0.383153	0.0210774	-0.465229	0.00424907	0.0916929	0.59482	-0.287478	0.089113
BmuPB000357	blue	0.0244798	0.777452	-0.533821	-0.243631	0.887304	2.44068e-08	0.000799406	0.152179	0.930126	2.34949e-16	-0.638977	2.73704e-05	0.751378	1.28798e-07	0.547065	0.000555114	-0.554294	0.000452003	0.381968	0.0215126	-0.24832	0.144201	-0.0159703	0.926344	-0.290058	0.0861544
BmuPB015176	blue	0.100558	0.777463	-0.509159	-0.268304	0.55953	2.43886e-08	0.00151717	0.11361	0.855702	2.94067e-11	-0.575521	0.00024041	0.677653	5.62574e-06	0.631021	3.69066e-05	-0.530858	0.000865599	0.332542	0.0475198	-0.213085	0.212112	0.130299	0.448786	-0.200726	0.240456
BmuPB004548	blue	-0.0640272	0.777512	-0.563802	-0.213709	0.710648	2.43086e-08	0.00034246	0.210744	0.930595	2.10289e-16	-0.602214	0.000101943	0.744282	1.95633e-07	0.67466	6.41142e-06	-0.584249	0.000183102	0.304892	0.070589	-0.240834	0.157088	-0.0990043	0.565646	-0.192853	0.259784
BmuPB020431	blue	0.0142175	0.777577	-0.567125	-0.210452	0.934409	2.42006e-08	0.000310188	0.217949	0.943919	6.22395e-18	-0.630685	3.73675e-05	0.738734	2.68752e-07	0.581547	0.000199374	-0.583799	0.000185729	0.347645	0.0377505	-0.26032	0.125185	-0.0476839	0.782423	-0.226252	0.184547
BmuPB019225	red	0.12331	0.777697	-0.58168	-0.196017	0.473688	2.40033e-08	0.000198543	0.251897	0.87533	2.86738e-12	-0.418206	0.0111421	0.928471	3.4528e-16	0.637771	2.86543e-05	-0.579731	0.000211025	0.175853	0.304938	0.00265302	0.987748	-0.057824	0.73764	-0.287876	0.0886521
BmuPB004431	blue	-0.171576	0.777764	-0.488191	-0.289573	0.317035	2.38943e-08	0.00252246	0.0867053	0.911753	1.07639e-14	-0.636839	2.96847e-05	0.706729	1.4546e-06	0.693891	2.69456e-06	-0.525762	0.000990876	0.285529	0.0913998	-0.281179	0.0966646	-0.0267413	0.876969	-0.251213	0.139434
BmuPB009299	blue	0.0550723	0.777925	-0.478684	-0.299242	0.749715	2.36331e-08	0.00314388	0.0762347	0.890061	3.80329e-13	-0.621301	5.25869e-05	0.709709	1.25476e-06	0.482336	0.00289098	-0.490651	0.00238032	0.388743	0.019122	-0.26424	0.119396	-0.00981922	0.954675	-0.327137	0.0514734
BmuPB018065	blue	0.031105	0.777969	-0.345266	-0.432703	0.857084	2.35622e-08	0.0391705	0.00839398	0.802585	3.92427e-09	-0.802831	3.84986e-09	0.418525	0.0110743	0.461934	0.00456606	-0.388524	0.0191956	0.618299	5.85253e-05	-0.472648	0.00360413	0.237208	0.163621	-0.232985	0.171475
BmuPB005618	blue	-0.0400588	0.77798	-0.440597	-0.337383	0.816567	2.35454e-08	0.00715774	0.0441892	0.932361	1.37548e-16	-0.667932	8.55546e-06	0.686637	3.76531e-06	0.479834	0.0030622	-0.457445	0.00503083	0.317274	0.0593617	-0.363073	0.0295227	0.0224901	0.896412	-0.360932	0.0305674
BmuPB013879	blue	-0.0135634	0.778059	-0.475994	-0.302065	0.937421	2.34194e-08	0.00334225	0.0733712	0.900403	7.69808e-14	-0.620788	5.35624e-05	0.694092	2.66923e-06	0.647105	1.99907e-05	-0.499089	0.0019445	0.274834	0.104756	-0.294344	0.0814082	0.0395299	0.818948	-0.259991	0.12568
BmuPB014582	blue	-0.0574987	0.778238	-0.474535	-0.303703	0.739065	2.31345e-08	0.00345428	0.071749	0.900253	7.88838e-14	-0.591565	0.000144857	0.701222	1.9024e-06	0.726531	5.25943e-07	-0.484398	0.00275616	0.262692	0.121657	-0.273104	0.10705	-0.00997374	0.953962	-0.299326	0.076148
BmuPB010025	blue	0.0644027	0.778252	-0.405991	-0.372261	0.709024	2.31125e-08	0.0140171	0.0253662	0.855893	2.87962e-11	-0.657686	1.30946e-05	0.651	1.71398e-05	0.512015	0.00141213	-0.450596	0.00581838	0.338425	0.0434978	-0.317307	0.0593344	0.122493	0.476645	-0.314164	0.062039
BmuPB003067	blue	0.015711	0.778291	-0.44106	-0.337231	0.927536	2.30502e-08	0.00709031	0.0442906	0.923254	1.09688e-15	-0.686289	3.82535e-06	0.646858	2.01854e-05	0.769527	4.1394e-08	-0.48632	0.00263549	0.280182	0.0979032	-0.369946	0.0263651	0.0541677	0.753698	-0.285676	0.0912255
BmuPB011252	blue	-0.011708	0.77832	-0.608992	-0.169328	0.945968	2.30048e-08	8.09837e-05	0.323511	0.911187	1.1947e-14	-0.594696	0.000130806	0.749774	1.41731e-07	0.762201	6.62423e-08	-0.632795	3.45518e-05	0.377504	0.0232196	-0.181013	0.290738	-0.0504946	0.769933	-0.124865	0.468084
BmuPB019270	blue	-0.0669463	0.778337	-0.453495	-0.324842	0.698062	2.29788e-08	0.00547297	0.0532296	0.813142	1.68221e-09	-0.625834	4.46488e-05	0.567911	0.000302966	0.403641	0.0146365	-0.471163	0.00372592	0.383313	0.0210192	-0.298383	0.0771225	0.107571	0.532325	-0.217896	0.201729
BmuPB001642	blue	0.0238285	0.77847	-0.484381	-0.294089	0.890284	2.27709e-08	0.00275725	0.0816851	0.862169	1.42093e-11	-0.684803	4.09168e-06	0.62066	5.38065e-05	0.455066	0.00529324	-0.506648	0.00161517	0.434604	0.00808066	-0.303995	0.0714627	0.173791	0.310732	-0.242605	0.153967
BmuPB011691	blue	0.0534956	0.778569	-0.367565	-0.411004	0.756662	2.26164e-08	0.0274257	0.0127694	0.894387	1.98924e-13	-0.663774	1.01886e-05	0.600836	0.000106762	0.67164	7.30462e-06	-0.381368	0.0217357	0.253866	0.135165	-0.414056	0.0120569	0.17371	0.310963	-0.362916	0.0295981
BmuPB008744	blue	-0.0421441	0.778663	-0.479682	-0.298981	0.807193	2.24721e-08	0.00307289	0.0765037	0.804307	3.42984e-09	-0.494741	0.00215945	0.682631	4.51137e-06	0.633699	3.34049e-05	-0.492508	0.00227772	0.266785	0.115747	-0.151295	0.378416	0.0501088	0.771645	-0.220411	0.196444
BmuPB009755	blue	-0.0148121	0.778672	-0.534786	-0.243886	0.931672	2.24582e-08	0.000778841	0.151737	0.929744	2.56966e-16	-0.764868	5.593e-08	0.583802	0.000185707	0.657664	1.31063e-05	-0.57093	0.00027659	0.524473	0.00102498	-0.380909	0.0219078	0.0220566	0.898399	-0.171876	0.316178
BmuPB002773	blue	0.0230292	0.778833	-0.426212	-0.352621	0.893943	2.22115e-08	0.00954299	0.0349147	0.882805	1.064e-12	-0.606383	8.8542e-05	0.665205	9.5971e-06	0.680957	4.86132e-06	-0.446012	0.00640283	0.28088	0.0970358	-0.295646	0.0800069	0.10673	0.535553	-0.317969	0.0587765
BmuPB011382	blue	-0.0740894	0.77895	-0.653707	-0.125243	0.667604	2.20349e-08	1.53821e-05	0.46673	0.831662	3.32111e-10	-0.771992	3.52001e-08	0.501082	0.00185239	0.437729	0.0075874	-0.692651	2.85509e-06	0.702621	1.778e-06	-0.290291	0.0858912	0.104861	0.542759	0.0940268	0.585436
BmuPB000204	blue	0.00017661	0.77915	-0.470119	-0.309032	0.999184	2.17341e-08	0.0038137	0.0666639	0.899851	8.41951e-14	-0.627707	4.16984e-05	0.666074	9.25312e-06	0.610046	7.80997e-05	-0.486641	0.0026158	0.316585	0.0599469	-0.29856	0.0769394	0.0833167	0.629025	-0.284254	0.0929194
BmuPB019228	blue	-0.132463	0.779187	-0.582102	-0.197085	0.441221	2.16794e-08	0.000195928	0.249271	0.865224	9.94848e-12	-0.691283	3.04236e-06	0.58663	0.000169761	0.766441	5.05649e-08	-0.62384	4.79963e-05	0.540781	0.000661214	-0.275116	0.104387	-0.00907331	0.958115	-0.0305819	0.859464
BmuPB001455	blue	-0.111548	0.779275	-0.538493	-0.240782	0.517181	2.15484e-08	0.000704103	0.15718	0.924314	8.73278e-16	-0.575867	0.00023787	0.741839	2.25214e-07	0.664592	9.8465e-06	-0.55692	0.000418993	0.240154	0.1583	-0.243321	0.152717	-0.117381	0.495368	-0.232216	0.172934
BmuPB017741	blue	-0.141893	0.77931	-0.499454	-0.279856	0.409086	2.1497e-08	0.00192733	0.0983113	0.877591	2.13907e-12	-0.601773	0.000103465	0.69303	2.80504e-06	0.534423	0.000786512	-0.517051	0.0012424	0.318143	0.0586307	-0.258537	0.127884	0.0227533	0.895207	-0.211405	0.215824
BmuPB002664	blue	0.124707	0.779349	-0.343744	-0.435605	0.468655	2.14396e-08	0.0401019	0.00791979	0.895292	1.73078e-13	-0.586362	0.000171221	0.752283	1.21989e-07	0.45012	0.00587688	-0.354349	0.0339716	0.169548	0.322875	-0.307945	0.0676776	0.0860123	0.617929	-0.524615	0.00102116
BmuPB001497	red	0.0903534	0.779453	-0.807363	0.0279098	0.600235	2.12871e-08	2.69188e-09	0.871637	0.843249	1.08586e-10	-0.467239	0.00406509	0.826476	5.33201e-10	0.617864	5.94329e-05	-0.80706	2.75794e-09	0.502044	0.00180934	0.0811533	0.637988	-0.0833823	0.628754	0.0698344	0.685688
BmuPB004177	blue	0.085295	0.779572	-0.224308	-0.555264	0.620874	2.11135e-08	0.188449	0.000439543	0.914367	6.59043e-15	-0.746981	1.67148e-07	0.557897	0.00040728	0.611094	7.53218e-05	-0.255992	0.131815	0.232744	0.171931	-0.550431	0.000504758	0.218539	0.200368	-0.549172	0.000523094
BmuPB004292	blue	0.0086703	0.779583	-0.63348	-0.146103	0.959974	2.10983e-08	3.36792e-05	0.395183	0.912002	1.02787e-14	-0.46734	0.00405606	0.899048	9.58221e-14	0.61438	6.71855e-05	-0.63798	2.84286e-05	0.23667	0.164607	-0.041219	0.811348	-0.135094	0.432121	-0.222726	0.191667
BmuPB005250	blue	0.152096	0.779678	-0.564823	-0.214855	0.375867	2.09607e-08	0.000332242	0.20825	0.875556	2.78553e-12	-0.521278	0.00111407	0.829881	3.91461e-10	0.565496	0.000325652	-0.565557	0.000325062	0.338682	0.0433284	-0.0875956	0.611451	-0.00203878	0.990584	-0.285642	0.0912662
BmuPB021118	blue	-0.084798	0.779687	-0.437112	-0.342576	0.622918	2.09474e-08	0.00768284	0.0408287	0.894458	1.96781e-13	-0.740819	2.38736e-07	0.585026	0.000178646	0.690773	3.11497e-06	-0.486658	0.00261478	0.366096	0.0280974	-0.403101	0.014782	0.139585	0.416825	-0.226748	0.18356
BmuPB020884	blue	0.050311	0.779949	-0.632257	-0.147691	0.770748	2.05739e-08	3.52503e-05	0.390009	0.820548	8.99039e-10	-0.457508	0.00502402	0.874062	3.37118e-12	0.583568	0.000187089	-0.639426	2.69055e-05	0.346926	0.0381752	0.0637692	0.711764	0.000614797	0.997161	-0.194103	0.256649
BmuPB008613	blue	0.0103806	0.779992	-0.39343	-0.386562	0.952086	2.05121e-08	0.0176013	0.0198661	0.958246	4.6142e-20	-0.696999	2.32768e-06	0.687161	3.67664e-06	0.559414	0.00038966	-0.426164	0.00955191	0.249351	0.142488	-0.41957	0.0108546	0.0233825	0.892326	-0.422223	0.0103134
BmuPB014086	blue	-0.105995	0.780183	-0.535397	-0.244786	0.538383	2.02438e-08	0.000766045	0.150185	0.96199	9.61407e-21	-0.670785	7.57702e-06	0.721217	6.96874e-07	0.654682	1.47903e-05	-0.564673	0.000333725	0.341202	0.041697	-0.312208	0.063771	-0.0348565	0.840058	-0.245056	0.149722
BmuPB011811	blue	0.0980276	0.780206	-0.376457	-0.403749	0.569505	2.0212e-08	0.0236357	0.0146074	0.906442	2.78795e-14	-0.680556	4.94886e-06	0.605668	9.07194e-05	0.540387	0.000668426	-0.40031	0.0155534	0.283728	0.0935523	-0.42144	0.0104708	0.194841	0.25481	-0.356567	0.032792
BmuPB001759	blue	-0.0319796	0.780274	-0.458364	-0.32191	0.853109	2.01176e-08	0.00493248	0.0555426	0.798483	5.38053e-09	-0.655336	1.4405e-05	0.544106	0.000603024	0.548231	0.000537192	-0.481261	0.00296348	0.467168	0.00407153	-0.296346	0.0792613	0.0847023	0.623312	-0.197659	0.247867
BmuPB020285	blue	-0.185164	0.780326	-0.222829	-0.557497	0.279627	2.00456e-08	0.191456	0.000412042	0.833995	2.67024e-10	-0.730558	4.23093e-07	0.442544	0.006878	0.464421	0.004325	-0.25001	0.141402	0.306007	0.0695145	-0.560214	0.000380648	0.174275	0.309366	-0.411485	0.0126549
BmuPB008411	blue	-0.0675306	0.780421	-0.604308	-0.176113	0.695553	1.99143e-08	9.49983e-05	0.304212	0.917975	3.2613e-15	-0.650848	1.7244e-05	0.715317	9.45445e-07	0.489083	0.00247011	-0.620217	5.46658e-05	0.490628	0.0023816	-0.228119	0.180852	-0.0309569	0.857758	-0.169417	0.323255
BmuPB005085	blue	-0.0913944	0.780449	-0.53182	-0.248629	0.596025	1.98753e-08	0.000843586	0.143687	0.891028	3.29825e-13	-0.696043	2.43535e-06	0.653556	1.54756e-05	0.498945	0.00195129	-0.552671	0.000473538	0.491798	0.00231645	-0.291916	0.084072	0.00601793	0.972212	-0.20311	0.234801
BmuPB015661	blue	-0.0181518	0.780519	-0.462475	-0.318045	0.916316	1.97794e-08	0.0045127	0.0587129	0.911976	1.03284e-14	-0.668496	8.3533e-06	0.64011	2.6212e-05	0.627554	4.19327e-05	-0.481064	0.00297699	0.305438	0.0700606	-0.35492	0.0336647	0.0542764	0.753219	-0.300927	0.074515
BmuPB004947	blue	-0.107372	0.780616	-0.662528	-0.118088	0.533085	1.96479e-08	1.07306e-05	0.492757	0.925203	7.19291e-16	-0.675025	6.31066e-06	0.709899	1.24297e-06	0.625251	4.56052e-05	-0.698418	2.17598e-06	0.482048	0.00291022	-0.202395	0.236487	-0.0336055	0.845728	-0.0866187	0.615445
BmuPB002539	blue	0.0236113	0.780764	-0.580501	-0.200263	0.891278	1.94484e-08	0.000206013	0.241566	0.919198	2.55071e-15	-0.623695	4.82488e-05	0.752778	1.18404e-07	0.575776	0.000238533	-0.596397	0.000123702	0.418849	0.0110059	-0.212505	0.213388	-0.0183368	0.915466	-0.200721	0.240469
BmuPB009546	blue	-0.0153564	0.780806	-0.66912	-0.111686	0.929168	1.9392e-08	8.13504e-06	0.516662	0.873511	3.61526e-12	-0.740508	2.43013e-07	0.581621	0.000198912	0.58337	0.000188261	-0.694229	2.65224e-06	0.668444	8.3718e-06	-0.258769	0.127532	0.0475753	0.782906	0.0267225	0.877055
BmuPB013229	blue	-0.0564025	0.780902	-0.687333	-0.0935697	0.743871	1.92624e-08	3.64793e-06	0.587269	0.692582	2.8643e-06	-0.706909	1.44175e-06	0.419803	0.0108063	0.467521	0.00403992	-0.727597	4.96681e-07	0.825819	5.65545e-10	-0.156308	0.362632	0.139376	0.417532	0.269823	0.111502
BmuPB014892	blue	-0.0436763	0.781107	-0.462177	-0.31893	0.800322	1.89918e-08	0.00454206	0.0579742	0.926183	5.79256e-16	-0.610923	7.57698e-05	0.736662	3.01975e-07	0.613492	6.9303e-05	-0.482907	0.00285307	0.245383	0.149161	-0.295964	0.079668	-0.019364	0.910749	-0.322544	0.0550359
BmuPB008440	blue	0.0360258	0.78134	-0.27865	-0.50269	0.834765	1.86874e-08	0.0998308	0.00178093	0.914175	6.83584e-15	-0.68972	3.26997e-06	0.639488	2.68426e-05	0.541731	0.000644105	-0.311381	0.0645146	0.227298	0.18247	-0.457259	0.00505096	0.0989311	0.565935	-0.522793	0.00107101
BmuPB014473	blue	-0.0195878	0.781389	-0.801631	0.0202414	0.909721	1.86235e-08	4.22609e-09	0.906722	0.856492	2.69566e-11	-0.674991	6.31987e-06	0.62786	4.14642e-05	0.624761	4.6423e-05	-0.82664	5.25398e-10	0.711128	1.16881e-06	-0.120658	0.483324	-0.0443247	0.797419	0.190657	0.265353
BmuPB014694	blue	0.161001	0.781408	-0.724131	-0.0572765	0.348216	1.85994e-08	5.97678e-07	0.740038	0.879111	1.75087e-12	-0.523164	0.0010607	0.830197	3.80242e-10	0.617959	5.92345e-05	-0.727268	5.05545e-07	0.466138	0.00416501	-0.015642	0.927854	-0.0384167	0.823965	-0.0655968	0.703871
BmuPB010482	blue	-0.106465	0.781642	-0.297122	-0.484521	0.536572	1.82989e-08	0.0784417	0.00274833	0.934809	7.49194e-17	-0.705045	1.58004e-06	0.62489	4.62055e-05	0.538064	0.00071242	-0.339816	0.0425882	0.164435	0.337894	-0.491094	0.0023555	0.0684046	0.691804	-0.472525	0.00361405
BmuPB020148	blue	-0.057758	0.781665	-0.426435	-0.35523	0.737929	1.82705e-08	0.00950143	0.0334991	0.848768	6.17418e-11	-0.59249	0.00014057	0.647881	1.93906e-05	0.502207	0.00180212	-0.445974	0.00640798	0.27117	0.109657	-0.282898	0.0945577	0.0800056	0.642764	-0.281271	0.0965509
BmuPB018986	blue	0.0677061	0.78182	-0.544028	-0.237792	0.694799	1.80747e-08	0.000604343	0.162557	0.818025	1.11652e-09	-0.691238	3.04863e-06	0.629349	3.92576e-05	0.482964	0.00284934	-0.580704	0.000204707	0.582293	0.000194756	-0.202465	0.236322	0.19707	0.249307	-0.11874	0.490355
BmuPB014465	blue	0.167847	0.781842	-0.51734	-0.264502	0.327824	1.8047e-08	0.00123321	0.119017	0.91258	9.23176e-15	-0.576165	0.000235692	0.769299	4.20153e-08	0.644129	2.24517e-05	-0.525874	0.000987943	0.316745	0.0598104	-0.214246	0.209573	0.0371912	0.829497	-0.310546	0.0652724
BmuPB017179	blue	-0.0143326	0.781878	-0.46152	-0.320358	0.933879	1.80012e-08	0.00460733	0.0567984	0.847364	7.14322e-11	-0.556858	0.000419747	0.678612	5.39341e-06	0.494822	0.00215527	-0.476315	0.00331804	0.245615	0.148766	-0.246676	0.146963	0.00625468	0.97112	-0.247645	0.145331
BmuPB002665	blue	-0.124739	0.781935	-0.645854	-0.136081	0.468538	1.79308e-08	2.09936e-05	0.428734	0.86568	9.42545e-12	-0.659974	1.19241e-05	0.654893	1.46651e-05	0.653194	1.57022e-05	-0.66233	1.08188e-05	0.473364	0.00354659	-0.193825	0.257345	0.0101516	0.953142	-0.0342303	0.842895
BmuPB000253	blue	-0.183632	0.781999	-0.515192	-0.266807	0.283695	1.78507e-08	0.00130281	0.115716	0.929166	2.94029e-16	-0.749538	1.43734e-07	0.603449	9.77947e-05	0.568591	0.000296841	-0.537365	0.000726137	0.43076	0.00872474	-0.380119	0.0222064	0.0304894	0.859885	-0.22797	0.181146
BmuPB010236	blue	0.0516056	0.782556	-0.451365	-0.331191	0.765012	1.71706e-08	0.00572501	0.0484841	0.880027	1.54978e-12	-0.742804	2.13071e-07	0.540217	0.000671567	0.451798	0.00567295	-0.462617	0.00449875	0.443993	0.0066759	-0.428856	0.00905981	0.145869	0.395949	-0.249226	0.142695
BmuPB017215	pink	-0.00960952	0.782644	-0.536695	-0.24595	0.955642	1.70653e-08	0.000739522	0.148195	0.84885	6.12155e-11	-0.633672	3.34386e-05	0.61065	7.64883e-05	0.900291	7.83966e-14	-0.564257	0.000337878	0.421001	0.0105598	-0.238317	0.161603	0.0254132	0.883036	-0.140676	0.413158
BmuPB014976	blue	-0.097588	0.782665	-0.45885	-0.323814	0.571246	1.70411e-08	0.00488111	0.0540315	0.882563	1.09987e-12	-0.688769	3.41598e-06	0.628539	4.04441e-05	0.436154	0.00783277	-0.479734	0.00306928	0.393304	0.0176409	-0.3265	0.051956	0.0592966	0.731203	-0.305039	0.0704459
BmuPB006434	blue	-0.0676938	0.782755	-0.399395	-0.383361	0.694852	1.69333e-08	0.0158139	0.0210017	0.920335	2.02233e-15	-0.786446	1.30508e-08	0.556498	0.000424147	0.574805	0.000245758	-0.448578	0.00606984	0.370646	0.0260596	-0.470146	0.00381139	0.0713005	0.679437	-0.320385	0.0567768
BmuPB008376	blue	-0.159174	0.782793	-0.416793	-0.366	0.353786	1.68885e-08	0.0114467	0.028142	0.908822	1.83296e-14	-0.845089	9.01738e-11	0.454664	0.0053387	0.533934	0.000796961	-0.456441	0.00514021	0.516901	0.00124717	-0.543417	0.000614702	0.0999761	0.561818	-0.229344	0.178458
BmuPB006670	blue	0.0264825	0.782873	-0.454017	-0.328856	0.878151	1.6795e-08	0.00541266	0.0501887	0.870904	5.00773e-12	-0.590082	0.000151971	0.651877	1.65517e-05	0.774195	3.04035e-08	-0.471246	0.00371898	0.289503	0.0867852	-0.274629	0.105026	0.0953206	0.580263	-0.271812	0.108787
BmuPB018993	blue	-0.03872	0.782883	-0.53901	-0.243873	0.822598	1.67831e-08	0.000694198	0.151761	0.946199	3.12744e-18	-0.64214	2.42464e-05	0.720187	7.35391e-07	0.630738	3.72949e-05	-0.56417	0.000338749	0.30747	0.068124	-0.295625	0.0800291	-0.039425	0.819421	-0.227194	0.182677
BmuPB021427	blue	0.122656	0.782921	-0.439947	-0.342974	0.476055	1.67389e-08	0.00725322	0.04058	0.914867	5.98912e-15	-0.622137	5.10339e-05	0.686524	3.78477e-06	0.49591	0.00209972	-0.457086	0.00506963	0.256028	0.131758	-0.335586	0.0454026	0.0286958	0.868053	-0.340878	0.0419037
BmuPB021456	blue	0.058651	0.783055	-0.32887	-0.454185	0.734023	1.65822e-08	0.0501778	0.00539344	0.93418	8.77691e-17	-0.696107	2.42797e-06	0.633931	3.31158e-05	0.534259	0.000790003	-0.345002	0.0393308	0.258755	0.127553	-0.466693	0.0041144	0.0738916	0.66844	-0.470433	0.00378708
BmuPB018231	blue	0.0684475	0.783099	-0.718096	-0.0650026	0.691621	1.65314e-08	8.19675e-07	0.706434	0.870037	5.57278e-12	-0.469228	0.00388997	0.867053	8.00274e-12	0.65933	1.22435e-05	-0.728328	4.77491e-07	0.337214	0.0443022	0.0293845	0.864915	-0.0248078	0.885804	-0.0482623	0.779848
BmuPB012373	blue	-0.0739645	0.783109	-0.494502	-0.288607	0.668132	1.65201e-08	0.00217186	0.0878093	0.935449	6.36744e-17	-0.699799	2.03695e-06	0.628824	4.00238e-05	0.606625	8.78142e-05	-0.525223	0.00100502	0.358453	0.0318149	-0.384299	0.0206636	-0.000369014	0.998296	-0.209069	0.221058
BmuPB017993	blue	-0.0731034	0.783281	-0.48271	-0.300572	0.671779	1.63212e-08	0.00286613	0.0748751	0.873914	3.43536e-12	-0.61159	7.40409e-05	0.642893	2.35523e-05	0.799944	4.81255e-09	-0.508495	0.00154257	0.298987	0.0764976	-0.26651	0.116138	0.0769366	0.655604	-0.228124	0.180844
BmuPB000396	blue	-0.143328	0.783452	-0.661116	-0.122336	0.404316	1.6127e-08	1.13762e-05	0.477214	0.891526	3.06286e-13	-0.582159	0.000195578	0.771558	3.62254e-08	0.669043	8.16163e-06	-0.684515	4.14521e-06	0.45136	0.00572562	-0.11222	0.514644	-0.101428	0.556124	-0.0671205	0.697314
BmuPB003933	blue	-0.0553591	0.783483	-0.537417	-0.246065	0.748454	1.60927e-08	0.000725105	0.147998	0.90711	2.48123e-14	-0.56786	0.000303428	0.766577	5.01244e-08	0.723606	6.14548e-07	-0.562571	0.000355158	0.264375	0.1192	-0.206188	0.227631	-0.0877568	0.610793	-0.226987	0.183087
BmuPB002918	blue	-0.200992	0.783587	-0.573581	-0.210006	0.23982	1.59755e-08	0.000255154	0.218947	0.912306	9.7153e-15	-0.615023	6.56899e-05	0.721149	6.99344e-07	0.629883	3.84926e-05	-0.593522	0.000135925	0.366305	0.0280011	-0.226304	0.184443	-0.0874278	0.612136	-0.166956	0.330434
BmuPB002979	blue	0.0132975	0.783604	-0.659071	-0.124533	0.938645	1.5956e-08	1.23741e-05	0.469279	0.843303	1.07995e-10	-0.667888	8.57144e-06	0.642741	2.3691e-05	0.551512	0.000489471	-0.684684	4.11372e-06	0.583942	0.000184889	-0.164892	0.336533	0.0749039	0.664162	0.011043	0.949033
BmuPB010740	blue	0.134179	0.783732	-0.440792	-0.34294	0.435275	1.58138e-08	0.00712924	0.0406012	0.874343	3.25285e-12	-0.643641	2.28804e-05	0.628578	4.03865e-05	0.584256	0.000183062	-0.461675	0.00459185	0.342473	0.0408931	-0.318566	0.0582775	0.0937484	0.586552	-0.287819	0.088718
BmuPB004250	blue	0.0188322	0.783771	-0.655204	-0.128567	0.913191	1.57702e-08	1.44819e-05	0.454891	0.939166	2.39095e-17	-0.532448	0.000829489	0.870878	5.02435e-12	0.627678	4.17427e-05	-0.671584	7.32208e-06	0.307821	0.0677934	-0.088166	0.609124	-0.139085	0.418514	-0.193617	0.257865
BmuPB001234	blue	0.0321532	0.783981	-0.347801	-0.43618	0.85232	1.55393e-08	0.0376587	0.00782871	0.908921	1.80099e-14	-0.654642	1.48143e-05	0.647001	2.00722e-05	0.477924	0.00319881	-0.368225	0.0271283	0.223389	0.190314	-0.418244	0.0111341	0.145931	0.395744	-0.4235	0.0100613
BmuPB011576	blue	0.0530966	0.78402	-0.382209	-0.401812	0.758422	1.54963e-08	0.0214235	0.0151343	0.947959	1.80123e-18	-0.715253	9.4853e-07	0.660258	1.17855e-05	0.562987	0.000350821	-0.410486	0.012894	0.285629	0.0912813	-0.432863	0.0083672	0.104708	0.543355	-0.418997	0.0109747
BmuPB005902	blue	0.0266416	0.784054	-0.425793	-0.358262	0.877424	1.5459e-08	0.00962157	0.0319132	0.866207	8.8542e-12	-0.582435	0.000193889	0.650643	1.73853e-05	0.737355	2.90469e-07	-0.444324	0.00663048	0.254602	0.133998	-0.281844	0.0958458	0.098692	0.566878	-0.298415	0.077089
BmuPB019106	blue	-0.014605	0.784064	-0.537112	-0.246952	0.932626	1.54485e-08	0.000731173	0.146496	0.919432	2.43201e-15	-0.55039	0.000505349	0.766465	5.04859e-08	0.639841	2.64826e-05	-0.553356	0.000464341	0.236669	0.16461	-0.216866	0.203922	-0.0904882	0.59969	-0.244192	0.151209
BmuPB012540	blue	0.119278	0.784248	-0.722454	-0.0617934	0.488379	1.52499e-08	6.53037e-07	0.72033	0.852402	4.2054e-11	-0.535847	0.000756761	0.76942	4.16852e-08	0.709869	1.24478e-06	-0.733735	3.55379e-07	0.447923	0.00615337	-0.0285569	0.868686	0.0237459	0.890662	0.0194314	0.91044
BmuPB019209	blue	0.0272301	0.784409	-0.549497	-0.234912	0.874738	1.50781e-08	0.000518305	0.167859	0.871999	4.37098e-12	-0.693976	2.68379e-06	0.602424	0.000101227	0.520089	0.00114892	-0.581932	0.000196979	0.507967	0.00156304	-0.295762	0.0798829	0.0616926	0.720768	-0.116271	0.499486
BmuPB005138	blue	-0.130028	0.78458	-0.68719	-0.0973906	0.44974	1.48967e-08	3.67183e-06	0.572028	0.824402	6.41543e-10	-0.619166	5.67506e-05	0.595213	0.000128608	0.749784	1.41644e-07	-0.718242	8.13537e-07	0.495579	0.00211646	-0.157483	0.35899	-0.0831047	0.629901	0.0814816	0.636625
BmuPB008233	blue	0.130815	0.784625	-0.405547	-0.379078	0.446975	1.48497e-08	0.0141324	0.0226051	0.922286	1.34721e-15	-0.715197	9.51243e-07	0.648369	1.90219e-05	0.562342	0.000357573	-0.427943	0.00922423	0.330582	0.0489239	-0.39938	0.0158181	0.206823	0.22617	-0.37535	0.0240824
BmuPB014313	blue	0.0401833	0.784906	-0.391185	-0.393721	0.816006	1.45575e-08	0.0183166	0.0175103	0.915312	5.49754e-15	-0.597487	0.000119333	0.711572	1.143e-06	0.561339	0.000368284	-0.408522	0.0133749	0.159856	0.351701	-0.351267	0.0356686	0.0112385	0.948131	-0.394654	0.0172215
BmuPB009579	blue	-0.0961668	0.784915	-0.352714	-0.432201	0.57689	1.45483e-08	0.0348634	0.00847842	0.827251	4.97272e-10	-0.663961	1.01095e-05	0.56484	0.000332079	0.441913	0.00696764	-0.376463	0.0236332	0.372975	0.0250645	-0.372068	0.0254481	0.0396208	0.818539	-0.362768	0.0296698
BmuPB012839	blue	-0.00487936	0.784928	-0.670462	-0.114466	0.977468	1.4535e-08	7.68259e-06	0.50621	0.923534	1.03317e-15	-0.659064	1.23776e-05	0.688193	3.50743e-06	0.693961	2.68572e-06	-0.690667	3.13024e-06	0.476497	0.00330435	-0.215866	0.206067	-0.0565107	0.743396	-0.0445313	0.796495
BmuPB018843	blue	-0.123775	0.784995	-0.507349	-0.277646	0.472009	1.44667e-08	0.00158727	0.10111	0.891358	3.14043e-13	-0.593258	0.000137101	0.697853	2.23525e-06	0.638085	2.83153e-05	-0.528725	0.000916226	0.283596	0.0937118	-0.259796	0.125973	-0.0375283	0.827975	-0.209888	0.219213
BmuPB015532	blue	-0.0274538	0.785021	-0.249317	-0.535704	0.873717	1.44398e-08	0.142545	0.000759693	0.906679	2.67506e-14	-0.739265	2.60789e-07	0.565356	0.000327015	0.433836	0.00820599	-0.279988	0.0981465	0.237171	0.16369	-0.537875	0.000716102	0.158436	0.35605	-0.521565	0.0011058
BmuPB003105	blue	-0.159506	0.785033	-0.509633	-0.2754	0.35277	1.44275e-08	0.00149929	0.104014	0.90155	6.37982e-14	-0.736067	3.12197e-07	0.589772	0.000153495	0.619593	5.58957e-05	-0.536349	0.000746514	0.442495	0.00688493	-0.34119	0.0417047	0.0585099	0.734639	-0.228353	0.180394
BmuPB018338	blue	0.0185286	0.785154	-0.445849	-0.339304	0.914585	1.43051e-08	0.00642451	0.0429209	0.843596	1.04866e-10	-0.649881	1.79184e-05	0.606005	8.96888e-05	0.402564	0.0149279	-0.46861	0.00394366	0.401574	0.0151999	-0.313403	0.0627086	0.0992524	0.564667	-0.263141	0.120998
BmuPB006720	blue	-0.140514	0.785236	-0.690257	-0.0949788	0.413703	1.42217e-08	3.19003e-06	0.581627	0.855932	2.86714e-11	-0.698369	2.18102e-06	0.629508	3.90276e-05	0.489425	0.00245025	-0.712368	1.0981e-06	0.674464	6.46627e-06	-0.176466	0.303227	-0.0149519	0.931029	0.0183041	0.915616
BmuPB021108	blue	-0.0441492	0.785329	-0.338567	-0.446763	0.798205	1.41285e-08	0.0434044	0.00630387	0.882401	1.1244e-12	-0.598649	0.000114826	0.724852	5.75238e-07	0.692871	2.82603e-06	-0.382155	0.0214432	0.157519	0.358877	-0.291131	0.0849466	0.137112	0.425209	-0.452291	0.00561417
BmuPB015102	blue	-0.209226	0.785386	-0.424166	-0.36122	0.220702	1.40716e-08	0.00993188	0.0304252	0.874359	3.2463e-12	-0.738964	2.6527e-07	0.525312	0.00100266	0.440806	0.00712719	-0.452075	0.00563987	0.400327	0.0155488	-0.443099	0.00680003	0.0523034	0.761926	-0.225442	0.186165
BmuPB013024	blue	0.0226161	0.785495	-0.440022	-0.345473	0.895835	1.39637e-08	0.00724212	0.0390457	0.906555	2.7336e-14	-0.567536	0.000306397	0.732816	3.73864e-07	0.515535	0.00129148	-0.453143	0.00551389	0.192387	0.260961	-0.291737	0.0842701	-0.00523772	0.975814	-0.337738	0.0439529
BmuPB020457	blue	-0.00171448	0.785528	-0.426562	-0.358965	0.992082	1.3931e-08	0.00947769	0.031554	0.961488	1.19702e-20	-0.644805	2.18695e-05	0.732089	3.89114e-07	0.594709	0.000130753	-0.448653	0.00606028	0.214925	0.208099	-0.363823	0.0291637	0.000761056	0.996485	-0.398983	0.0159322
BmuPB000133	blue	0.00837626	0.785558	-0.598261	-0.187297	0.96133	1.3901e-08	0.000116315	0.274025	0.9051	3.51409e-14	-0.579782	0.000210691	0.744607	1.91988e-07	0.797585	5.76001e-09	-0.615326	6.49951e-05	0.330279	0.0491442	-0.17412	0.309804	-0.0712607	0.679606	-0.171986	0.315862
BmuPB016863	red	0.0804604	0.785611	-0.74429	-0.0413206	0.64087	1.3849e-08	1.9554e-07	0.810891	0.868172	6.99486e-12	-0.49435	0.00217975	0.898138	1.1081e-13	0.627207	4.2467e-05	-0.757628	8.80984e-08	0.450686	0.00580743	0.0700936	0.684581	-0.00211486	0.990233	-0.0438905	0.799363
BmuPB007077	blue	-0.0501366	0.785831	-0.352552	-0.43328	0.771521	1.3634e-08	0.0349532	0.00829785	0.912134	1.00298e-14	-0.754419	1.07217e-07	0.58864	0.000159189	0.4892	0.0024633	-0.380467	0.0220744	0.383988	0.0207751	-0.462216	0.00453819	0.141765	0.409515	-0.417391	0.0113169
BmuPB008532	blue	0.0406677	0.785851	-0.724989	-0.0608612	0.813827	1.36153e-08	5.71051e-07	0.724383	0.886383	6.46286e-13	-0.49877	0.0019596	0.869086	6.25974e-12	0.586594	0.000169959	-0.721882	6.72971e-07	0.425225	0.00972899	0.0144566	0.933309	-0.064136	0.710177	-0.102878	0.550462
BmuPB019120	blue	-0.12788	0.785994	-0.506712	-0.279282	0.457322	1.3477e-08	0.00161259	0.0990324	0.952149	4.46542e-19	-0.626123	4.41812e-05	0.743179	2.08513e-07	0.657855	1.30048e-05	-0.53321	0.000812667	0.245697	0.148626	-0.28998	0.0862426	-0.0771922	0.654531	-0.289648	0.0866197
BmuPB002254	blue	-0.140704	0.786222	-0.6055	-0.180722	0.413064	1.32604e-08	9.12386e-05	0.291526	0.891246	3.19303e-13	-0.587415	0.000165558	0.72972	4.42815e-07	0.576963	0.000229957	-0.619861	5.53639e-05	0.441701	0.00699792	-0.169918	0.321806	-0.0719536	0.676659	-0.159034	0.354217
BmuPB018954	blue	0.0271609	0.786564	-0.455141	-0.331423	0.875053	1.29412e-08	0.00528481	0.0483174	0.900205	7.95011e-14	-0.653869	1.52824e-05	0.66187	1.10268e-05	0.65179	1.66093e-05	-0.477261	0.00324744	0.345744	0.0388817	-0.326063	0.0522892	0.00656379	0.969693	-0.313436	0.0626793
BmuPB004231	blue	0.0808422	0.786676	-0.27121	-0.515466	0.639282	1.28385e-08	0.109603	0.00129375	0.913547	7.69892e-15	-0.708717	1.31833e-06	0.607801	8.43593e-05	0.576961	0.000229971	-0.314097	0.0620977	0.211655	0.215267	-0.490152	0.00240857	0.174073	0.309936	-0.47957	0.00308082
BmuPB015725	blue	0.0619615	0.78675	-0.491144	-0.295606	0.7196	1.27712e-08	0.0023527	0.08005	0.855211	3.10305e-11	-0.70246	1.79189e-06	0.541686	0.000644907	0.482747	0.00286363	-0.515539	0.00129136	0.435077	0.00800438	-0.355778	0.033208	0.103483	0.548104	-0.165639	0.33432
BmuPB008442	blue	0.0134369	0.786919	-0.464472	-0.322447	0.938004	1.26179e-08	0.00432016	0.0551129	0.8826	1.0943e-12	-0.697498	2.2733e-06	0.559623	0.000387285	0.666115	9.23708e-06	-0.484918	0.00272303	0.408733	0.0133225	-0.367259	0.0275646	0.0991138	0.565214	-0.223472	0.190144
BmuPB009907	blue	0.0469682	0.78692	-0.304375	-0.482545	0.785611	1.26172e-08	0.0710916	0.00287706	0.802621	3.91336e-09	-0.717579	8.41864e-07	0.533225	0.000812343	0.428971	0.00903916	-0.347759	0.0376835	0.412774	0.0123521	-0.391684	0.0181555	0.228751	0.179615	-0.37591	0.0238555
BmuPB019484	blue	-0.00523835	0.786956	-0.463801	-0.323155	0.975811	1.25845e-08	0.00438404	0.0545506	0.925983	6.05512e-16	-0.679476	5.19139e-06	0.664075	1.00615e-05	0.508739	0.00153321	-0.481642	0.00293764	0.353035	0.0346868	-0.355505	0.0333525	0.044481	0.79672	-0.323157	0.0545489
BmuPB010537	blue	0.0353663	0.787148	-0.477375	-0.309773	0.837749	1.24131e-08	0.00323906	0.06598	0.956785	8.18517e-20	-0.645917	2.09424e-05	0.755757	9.88225e-08	0.512456	0.00139649	-0.491985	0.00230621	0.296463	0.079137	-0.31237	0.063626	0.0334253	0.846545	-0.366951	0.0277047
BmuPB017301	blue	0.0475772	0.787181	-0.323074	-0.464107	0.782898	1.23835e-08	0.0546151	0.00435473	0.901995	5.92726e-14	-0.679947	5.0843e-06	0.624151	4.74595e-05	0.602405	0.000101292	-0.365426	0.0284082	0.223467	0.190154	-0.442482	0.00688673	0.0612947	0.722497	-0.421041	0.0105516
BmuPB016072	blue	-0.16972	0.78721	-0.580762	-0.206448	0.322376	1.23578e-08	0.000204334	0.227033	0.801632	4.22574e-09	-0.738065	2.79082e-07	0.495474	0.00212182	0.443312	0.00677027	-0.612352	7.21072e-05	0.680611	4.93684e-06	-0.308146	0.0674886	0.0712306	0.679734	0.0292628	0.865469
BmuPB014163	blue	-0.0993276	0.787263	-0.541937	-0.245327	0.564371	1.23108e-08	0.00064045	0.149258	0.904281	4.04091e-14	-0.697868	2.2336e-06	0.640087	2.62348e-05	0.634938	3.18892e-05	-0.587862	0.00016321	0.427521	0.00930103	-0.30353	0.0719188	0.049607	0.773871	-0.123672	0.472382
BmuPB015268	blue	-0.129948	0.787269	-0.471541	-0.315728	0.450019	1.23056e-08	0.00369455	0.0606809	0.872028	4.35505e-12	-0.623789	4.80849e-05	0.66738	8.75756e-06	0.575242	0.000242484	-0.510139	0.00148038	0.306673	0.0688781	-0.27848	0.100047	0.0379006	0.826294	-0.226073	0.184903
BmuPB008634	blue	-0.135106	0.787323	-0.542982	-0.244342	0.432077	1.22582e-08	0.000622178	0.15095	0.941115	1.39563e-17	-0.684211	4.20239e-06	0.687338	3.64712e-06	0.659244	1.22868e-05	-0.564889	0.000331587	0.395767	0.0168818	-0.295946	0.0796869	-0.0172579	0.920423	-0.25074	0.140206
BmuPB004691	blue	-0.158958	0.787427	-0.58657	-0.200857	0.354449	1.21675e-08	0.000170086	0.240145	0.878937	1.7918e-12	-0.708971	1.30176e-06	0.572882	0.000260656	0.718138	8.179e-07	-0.610311	7.73879e-05	0.528501	0.00092169	-0.286823	0.0898775	0.0302358	0.861039	-0.0546971	0.751367
BmuPB002525	blue	-0.0309305	0.787501	-0.704424	-0.0830776	0.857878	1.21029e-08	1.62874e-06	0.630013	0.786904	1.26316e-08	-0.687469	3.62532e-06	0.544639	0.000594141	0.58749	0.000165164	-0.731905	3.93053e-07	0.798402	5.41399e-09	-0.151543	0.377627	0.052912	0.759237	0.160804	0.348815
BmuPB020451	blue	0.0195769	0.787747	-0.424119	-0.363628	0.909772	1.18919e-08	0.00994098	0.0292568	0.897883	1.15401e-13	-0.575343	0.000241732	0.71117	1.16634e-06	0.560112	0.000381781	-0.445528	0.00646743	0.170156	0.321116	-0.304088	0.0713716	0.00158556	0.992677	-0.33618	0.0449985
BmuPB015927	blue	0.13684	0.787851	-0.288115	-0.499736	0.426137	1.18029e-08	0.0883761	0.00191415	0.868964	6.3535e-12	-0.627954	4.13217e-05	0.58479	0.000179989	0.756264	9.58035e-08	-0.303818	0.0716362	0.197081	0.249282	-0.422517	0.0102549	0.20202	0.237376	-0.44443	0.00661595
BmuPB021332	blue	-0.158631	0.787857	-0.407466	-0.380391	0.355452	1.17979e-08	0.0136398	0.0221032	0.896664	1.39834e-13	-0.628152	4.10232e-05	0.698006	2.21907e-06	0.547803	0.000543702	-0.432735	0.00838861	0.249306	0.142563	-0.322865	0.0547807	0.0361758	0.834087	-0.353925	0.0342011
BmuPB015136	blue	-0.167226	0.788019	-0.516301	-0.271719	0.329642	1.16614e-08	0.00126648	0.108912	0.873318	3.70435e-12	-0.777861	2.37376e-08	0.515017	0.00130863	0.567165	0.000309816	-0.55493	0.000443799	0.517585	0.00122549	-0.377216	0.0233332	0.0549066	0.750445	-0.151158	0.378852
BmuPB008433	blue	-0.0389279	0.78811	-0.486816	-0.301294	0.821661	1.15852e-08	0.0026051	0.0741445	0.930348	2.2296e-16	-0.716015	9.12296e-07	0.634793	3.20631e-05	0.619484	5.6112e-05	-0.52227	0.00108571	0.364004	0.0290776	-0.373052	0.0250321	0.0327231	0.849732	-0.258526	0.127902
BmuPB007096	blue	0.0883837	0.788135	-0.33866	-0.449475	0.608237	1.15644e-08	0.0433427	0.0059569	0.896611	1.40985e-13	-0.639726	2.65996e-05	0.613842	6.84611e-05	0.667559	8.69157e-06	-0.356223	0.0329726	0.198919	0.244805	-0.42249	0.0102603	0.0914643	0.595743	-0.400223	0.0155781
BmuPB017507	blue	-0.113588	0.788184	-0.427585	-0.360598	0.509499	1.15244e-08	0.00928931	0.0307332	0.922519	1.28262e-15	-0.592873	0.000138832	0.717636	8.39396e-07	0.594171	0.000133073	-0.443766	0.00670723	0.208476	0.222399	-0.31621	0.0602669	-0.00668066	0.969154	-0.361547	0.0302642
BmuPB018287	blue	0.0536077	0.788283	-0.367488	-0.420796	0.756167	1.14419e-08	0.0274608	0.0106017	0.940593	1.61487e-17	-0.651865	1.65591e-05	0.673045	6.87582e-06	0.54213	0.000637043	-0.380711	0.0219823	0.216756	0.204157	-0.419912	0.0107835	0.0456965	0.791286	-0.44876	0.00604669
BmuPB009607	blue	-0.0424345	0.788345	-0.436631	-0.351714	0.80589	1.13914e-08	0.00775778	0.0354184	0.874307	3.26802e-12	-0.55683	0.000420096	0.712319	1.10084e-06	0.540289	0.000670237	-0.450746	0.00580002	0.21338	0.211465	-0.2681	0.113894	0.00300125	0.98614	-0.301577	0.0738596
BmuPB002728	blue	0.00998694	0.788403	-0.277657	-0.510746	0.953901	1.13439e-08	0.101095	0.00145799	0.92272	1.22896e-15	-0.739535	2.56835e-07	0.579549	0.000212227	0.506941	0.00160347	-0.302798	0.0726415	0.265752	0.117218	-0.53519	0.000770352	0.175968	0.304616	-0.490296	0.00240036
BmuPB004574	blue	-0.0212515	0.788504	-0.46152	-0.326984	0.902089	1.12619e-08	0.00460735	0.051589	0.911518	1.12402e-14	-0.625317	4.54963e-05	0.703205	1.72836e-06	0.385496	0.0202385	-0.475313	0.00339411	0.292781	0.0831153	-0.315496	0.0608812	0.0129951	0.940038	-0.329492	0.0497193
BmuPB008688	blue	-0.0401405	0.788614	-0.631952	-0.156662	0.816199	1.11726e-08	3.56532e-05	0.361531	0.910327	1.3977e-14	-0.704195	1.647e-06	0.621546	5.21267e-05	0.521773	0.00109982	-0.656463	1.37625e-05	0.531874	0.000842381	-0.291773	0.0842308	-0.012579	0.941955	-0.0559101	0.746032
BmuPB004787	blue	0.165655	0.788615	-0.562815	-0.2258	0.334272	1.11722e-08	0.000352615	0.185449	0.908959	1.78883e-14	-0.46368	0.00439564	0.864689	1.05953e-11	0.637876	2.85406e-05	-0.562883	0.000351899	0.235568	0.16664	-0.0968258	0.57427	0.00566663	0.973834	-0.294299	0.0814565
BmuPB002931	blue	0.0215427	0.788878	-0.704377	-0.0845012	0.900754	1.09618e-08	1.63246e-06	0.624139	0.922457	1.29954e-15	-0.505748	0.0016516	0.878968	1.7844e-12	0.678349	5.45623e-06	-0.714062	1.00787e-06	0.340035	0.0424461	-0.0298355	0.862861	-0.121712	0.479481	-0.12468	0.468749
BmuPB013949	blue	0.00626561	0.789017	-0.523464	-0.265553	0.971069	1.08527e-08	0.00105241	0.117504	0.888345	4.88193e-13	-0.549066	0.000524665	0.729057	4.59044e-07	0.784358	1.51318e-08	-0.534711	0.000780418	0.269579	0.111838	-0.193777	0.257464	0.0161391	0.925568	-0.233055	0.171342
BmuPB021258	blue	0.0906025	0.78913	-0.632322	-0.156808	0.599227	1.07642e-08	3.51654e-05	0.361079	0.88171	1.23543e-12	-0.481342	0.00295798	0.89853	1.04112e-13	0.531802	0.000844015	-0.633457	3.37084e-05	0.302478	0.0729591	-0.00804969	0.962837	-0.00745156	0.965596	-0.233265	0.170946
BmuPB007076	blue	-0.160546	0.789635	-0.526812	-0.262823	0.349598	1.03779e-08	0.000963822	0.121465	0.908613	1.90266e-14	-0.78732	1.22614e-08	0.573442	0.000256234	0.499202	0.00193918	-0.557588	0.00041095	0.541529	0.000647714	-0.377563	0.0231963	0.0750743	0.663444	-0.193293	0.258678
BmuPB015222	blue	-0.131505	0.789909	-0.263787	-0.526122	0.444561	1.01736e-08	0.120055	0.000981512	0.753008	1.16775e-07	-0.832439	3.08958e-10	0.31954	0.0574701	0.510127	0.00148083	-0.320261	0.0568779	0.499164	0.00194096	-0.533381	0.000808943	0.360558	0.0307535	-0.25444	0.134255
BmuPB017931	black	-0.0254403	0.790292	-0.708249	-0.0820434	0.882912	9.89456e-09	1.34933e-06	0.634295	0.766369	5.07993e-08	-0.724362	5.90403e-07	0.513634	0.00135544	0.535668	0.000760436	-0.756916	9.20439e-08	0.824769	6.20989e-10	-0.141507	0.410375	0.162051	0.345041	0.214191	0.209694
BmuPB012558	blue	0.15843	0.790356	-0.544014	-0.246342	0.35607	9.84863e-09	0.000604582	0.147528	0.866377	8.67623e-12	-0.527284	0.000951877	0.796455	6.27248e-09	0.572503	0.000263681	-0.547207	0.000552913	0.322527	0.0550494	-0.120023	0.485646	0.0724114	0.674714	-0.285539	0.091388
BmuPB003667	blue	-0.173852	0.790596	-0.440475	-0.350121	0.31056	9.67802e-09	0.00717555	0.036317	0.86728	7.78821e-12	-0.684264	4.1923e-06	0.620861	5.34215e-05	0.571622	0.000270846	-0.473619	0.00352633	0.403365	0.0147107	-0.315429	0.0609389	-0.00696958	0.96782	-0.282237	0.0953635
BmuPB021331	blue	-0.150203	0.790677	-0.435548	-0.35513	0.381906	9.62077e-09	0.00792898	0.0335526	0.903044	4.97766e-14	-0.714041	1.00892e-06	0.648138	1.91952e-05	0.585304	0.000177078	-0.481958	0.00291633	0.331876	0.0479933	-0.357169	0.0324773	0.100362	0.560301	-0.277664	0.101086
BmuPB007664	blue	0.0815174	0.790687	-0.732189	-0.0584977	0.636477	9.61411e-09	3.8697e-07	0.734693	0.83652	2.10053e-10	-0.583198	0.000189284	0.768563	4.40785e-08	0.655412	1.4361e-05	-0.755034	1.03277e-07	0.564458	0.000335861	-0.0127431	0.941199	0.0712711	0.679562	0.0363392	0.833348
BmuPB017742	blue	-0.149342	0.790734	-0.44913	-0.341604	0.384673	9.58146e-09	0.00600016	0.0414413	0.886763	6.12278e-13	-0.593098	0.000137818	0.672623	7.00218e-06	0.610911	7.58006e-05	-0.477849	0.00320428	0.245553	0.148871	-0.291452	0.0845877	-0.0071823	0.966839	-0.274063	0.105773
BmuPB000041	blue	-0.0689807	0.790752	-0.455212	-0.33554	0.689337	9.56866e-09	0.00527681	0.0454345	0.936738	4.56379e-17	-0.693528	2.74063e-06	0.680905	4.87272e-06	0.504079	0.00172112	-0.473457	0.0035392	0.362813	0.0296479	-0.364805	0.0286992	0.0471408	0.784842	-0.350932	0.035857
BmuPB010981	blue	-0.0274241	0.790799	-0.497481	-0.293319	0.873852	9.53548e-09	0.0020217	0.0825249	0.860231	1.7737e-11	-0.630065	3.82346e-05	0.617729	5.97178e-05	0.750878	1.32702e-07	-0.520056	0.0011499	0.375712	0.0239355	-0.270348	0.11078	0.116523	0.498548	-0.183169	0.28493
BmuPB021084	blue	0.0667378	0.790826	-0.480338	-0.310488	0.698959	9.5172e-09	0.00302703	0.0653251	0.943338	7.38218e-18	-0.640751	2.55765e-05	0.72992	4.38046e-07	0.528809	0.000914176	-0.495941	0.00209812	0.28918	0.0871535	-0.315486	0.0608892	0.0413845	0.810605	-0.327342	0.0513185
BmuPB013419	blue	-0.0536682	0.790935	-0.443064	-0.347871	0.7559	9.44173e-09	0.00680481	0.037618	0.873847	3.46448e-12	-0.583596	0.000186923	0.663172	1.04471e-05	0.645916	2.0943e-05	-0.460843	0.00467549	0.262104	0.122525	-0.277875	0.100817	0.0757508	0.660592	-0.284399	0.0927457
BmuPB007168	blue	0.0843349	0.790972	-0.566289	-0.224684	0.624825	9.41598e-09	0.000318047	0.18769	0.953046	3.26013e-19	-0.64589	2.09645e-05	0.734641	3.37993e-07	0.710694	1.19451e-06	-0.588104	0.000161951	0.360072	0.0309955	-0.273186	0.10694	-0.0230629	0.893789	-0.217797	0.201938
BmuPB005549	blue	-0.0169592	0.791074	-0.517579	-0.273496	0.921797	9.34626e-09	0.00122569	0.106527	0.927853	3.97679e-16	-0.583601	0.000186894	0.739927	2.51175e-07	0.610069	7.80375e-05	-0.536093	0.000751712	0.237733	0.162663	-0.262584	0.121817	-0.0671055	0.697378	-0.260348	0.125143
BmuPB018548	blue	0.0691	0.79116	-0.657554	-0.133606	0.688827	9.28791e-09	1.31655e-05	0.437254	0.896398	1.45771e-13	-0.460505	0.00470978	0.905951	3.03541e-14	0.637103	2.93893e-05	-0.668671	8.29162e-06	0.268677	0.113089	-0.00673793	0.968889	-0.0903528	0.600238	-0.164258	0.338422
BmuPB014911	blue	-0.0927111	0.791231	-0.371214	-0.420017	0.590718	9.24004e-09	0.025814	0.0107619	0.903368	4.71382e-14	-0.784597	1.48788e-08	0.548011	0.000540534	0.649664	1.80731e-05	-0.426119	0.00956038	0.409036	0.0132477	-0.474713	0.00344046	0.131062	0.44611	-0.290547	0.0856023
BmuPB006464	blue	-0.16613	0.791331	-0.441941	-0.34939	0.332868	9.17238e-09	0.00696356	0.0367355	0.885016	7.83423e-13	-0.743998	1.98875e-07	0.618118	5.89006e-05	0.525333	0.00100211	-0.486877	0.00260142	0.461243	0.00463506	-0.356023	0.0330781	0.119023	0.489314	-0.274521	0.105169
BmuPB001084	blue	0.145327	0.791359	-0.537433	-0.253926	0.397723	9.15353e-09	0.000724783	0.13507	0.88466	8.2326e-13	-0.44862	0.00606448	0.876123	2.58893e-12	0.547371	0.000550369	-0.529442	0.00089892	0.175757	0.305206	-0.0770515	0.655122	0.0194633	0.910293	-0.351043	0.0357949
BmuPB004427	blue	0.201843	0.791445	-0.446395	-0.34505	0.237795	9.09654e-09	0.00635221	0.039302	0.796831	6.09747e-09	-0.616476	6.24204e-05	0.647811	1.94436e-05	0.453878	0.00542867	-0.462422	0.00451784	0.368627	0.0269484	-0.217121	0.203376	0.291718	0.0842922	-0.262211	0.122367
BmuPB017919	blue	-0.151623	0.791462	-0.456589	-0.334873	0.377372	9.08502e-09	0.00512388	0.0458922	0.918522	2.9229e-15	-0.627675	4.17467e-05	0.718877	7.87225e-07	0.56312	0.000349442	-0.482561	0.00287599	0.257276	0.129822	-0.302928	0.0725127	0.00320599	0.985194	-0.313964	0.0622145
BmuPB002248	blue	-0.0492818	0.791509	-0.429647	-0.361861	0.775316	9.05388e-09	0.00891923	0.0301104	0.87465	3.12838e-12	-0.569338	0.000290233	0.681426	4.76092e-06	0.67407	6.57767e-06	-0.449033	0.00601229	0.223791	0.189495	-0.290308	0.0858719	0.0169133	0.922008	-0.283466	0.0938687
BmuPB001666	blue	0.122813	0.791545	-0.503233	-0.288312	0.475487	9.02981e-09	0.00175733	0.0881486	0.830612	3.65999e-10	-0.672104	7.16039e-06	0.636689	2.98535e-05	0.589814	0.000153291	-0.535494	0.000764033	0.518301	0.00120316	-0.234071	0.16943	0.201144	0.239457	-0.195153	0.254036
BmuPB007261	blue	-0.098643	0.791589	-0.556783	-0.234806	0.567072	9.00107e-09	0.000420664	0.168057	0.764007	5.90829e-08	-0.817645	1.1532e-09	0.338531	0.0434279	0.510645	0.0014617	-0.597805	0.000118082	0.793709	7.69977e-09	-0.389233	0.0189579	0.180348	0.292543	0.115236	0.503336
BmuPB013330	blue	0.0307305	0.791611	-0.46981	-0.321801	0.858787	8.98632e-09	0.00384002	0.0556296	0.924535	8.32348e-16	-0.656223	1.38973e-05	0.689146	3.35739e-06	0.486566	0.0026204	-0.484931	0.00272225	0.322997	0.0546757	-0.334105	0.046423	0.0534347	0.75693	-0.328607	0.0503727
BmuPB010413	blue	-0.0158078	0.791846	-0.454875	-0.33697	0.927091	8.83319e-09	0.00531477	0.0444659	0.852569	4.13069e-11	-0.739949	2.50862e-07	0.56223	0.000358755	0.437384	0.00764066	-0.486521	0.00262316	0.540639	0.000663812	-0.34536	0.0391139	0.13205	0.442659	-0.251363	0.13919
BmuPB011062	blue	-0.0286653	0.791879	-0.488587	-0.303292	0.868192	8.81169e-09	0.0024991	0.0721532	0.94891	1.3264e-18	-0.665713	9.39447e-06	0.712801	1.07436e-06	0.5137	0.00135319	-0.504366	0.00170901	0.325811	0.0524821	-0.332927	0.0472481	0.0155835	0.928123	-0.329367	0.0498112
BmuPB007306	blue	-0.0990193	0.792102	-0.666135	-0.125967	0.565587	8.66818e-09	9.22941e-06	0.464136	0.892448	2.66893e-13	-0.659809	1.20049e-05	0.663181	1.04433e-05	0.593107	0.000137778	-0.693509	2.74309e-06	0.565545	0.000325181	-0.21128	0.216101	-0.113662	0.509224	-0.00199853	0.99077
BmuPB021598	blue	-0.198789	0.792127	-0.46827	-0.323856	0.24512	8.6529e-09	0.0039735	0.0539983	0.909767	1.54701e-14	-0.704684	1.60812e-06	0.629255	3.93936e-05	0.475889	0.00335022	-0.48646	0.00262686	0.404039	0.0145299	-0.356031	0.0330738	-0.00957848	0.955785	-0.309194	0.066514
BmuPB001691	blue	-0.0940212	0.792157	-0.605423	-0.186733	0.585458	8.63379e-09	9.1477e-05	0.2755	0.877801	2.08093e-12	-0.664135	1.00361e-05	0.638847	2.75062e-05	0.609728	7.89603e-05	-0.623308	4.89263e-05	0.475609	0.00337147	-0.22423	0.188605	-0.0505902	0.76951	-0.132141	0.442344
BmuPB015826	blue	0.000506972	0.792246	-0.407913	-0.384334	0.997659	8.57709e-09	0.0135273	0.020651	0.899092	9.51442e-14	-0.596988	0.000121314	0.672145	7.14764e-06	0.691203	3.05368e-06	-0.424747	0.00982009	0.225898	0.185252	-0.324168	0.0537539	0.0743986	0.666297	-0.353087	0.0346588
BmuPB003916	blue	-0.0202958	0.792279	-0.265583	-0.526696	0.906472	8.55662e-09	0.11746	0.000966776	0.894753	1.88067e-13	-0.784283	1.52117e-08	0.540441	0.000667441	0.47613	0.00333191	-0.311573	0.0643408	0.312874	0.0631767	-0.532678	0.000824392	0.199156	0.24423	-0.46721	0.00406772
BmuPB009051	blue	0.0647148	0.792287	-0.535625	-0.256662	0.707676	8.55152e-09	0.000761324	0.130772	0.928594	3.35651e-16	-0.662931	1.05522e-05	0.673649	6.69869e-06	0.714192	1.00122e-06	-0.559486	0.000388838	0.407168	0.0137153	-0.294034	0.0817442	0.0491693	0.775815	-0.212941	0.212429
BmuPB007595	blue	-0.0489187	0.792312	-0.483633	-0.308678	0.776929	8.53584e-09	0.00280551	0.066992	0.902856	5.13621e-14	-0.666829	8.96369e-06	0.626563	4.34776e-05	0.655561	1.42744e-05	-0.510756	0.00145761	0.369759	0.0264469	-0.333063	0.0471519	0.0769204	0.655672	-0.218934	0.199536
BmuPB000250	blue	-0.202806	0.792312	-0.4935	-0.298812	0.235516	8.53552e-09	0.00222447	0.076678	0.862584	1.35448e-11	-0.826551	5.29603e-10	0.459605	0.00480231	0.543464	0.000613899	-0.558852	0.000396108	0.56103	0.000371642	-0.440711	0.00714103	0.0987391	0.566692	-0.0657088	0.703388
BmuPB013046	blue	-0.116497	0.792326	-0.497362	-0.294963	0.498645	8.52726e-09	0.00202751	0.0807393	0.933617	1.00996e-16	-0.626831	4.30558e-05	0.736615	3.0277e-07	0.666263	9.17998e-06	-0.52766	0.000942456	0.260223	0.12533	-0.28368	0.0936099	-0.00327446	0.984878	-0.275557	0.10381
BmuPB010530	blue	0.0510371	0.792781	-0.676967	-0.115814	0.767529	8.24618e-09	5.79774e-06	0.501184	0.890796	3.41336e-13	-0.640514	2.58092e-05	0.739137	2.62687e-07	0.504177	0.00171698	-0.704145	1.65107e-06	0.571841	0.000269052	-0.139002	0.418793	0.0508866	0.768196	-0.0632091	0.714188
BmuPB008215	blue	-0.0601242	0.792806	-0.42193	-0.370877	0.727593	8.23071e-09	0.0103722	0.0259596	0.898618	1.02661e-13	-0.618507	5.80942e-05	0.682367	4.56507e-06	0.573513	0.000255683	-0.444078	0.00666418	0.247191	0.146093	-0.325512	0.0527123	-0.00988584	0.954368	-0.336343	0.0448887
BmuPB021349	blue	-0.19089	0.79311	-0.476513	-0.316598	0.26476	8.04803e-09	0.00330315	0.0599361	0.937054	4.20145e-17	-0.751609	1.27026e-07	0.594626	0.000131108	0.579129	0.000215017	-0.511996	0.00141281	0.378733	0.0227386	-0.423416	0.0100777	0.0204496	0.905767	-0.230558	0.176109
BmuPB015448	blue	0.084589	0.793171	-0.570144	-0.223027	0.623778	8.01236e-09	0.000283256	0.191051	0.918437	2.97345e-15	-0.627707	4.16983e-05	0.714944	9.63642e-07	0.798361	5.43077e-09	-0.591395	0.000145657	0.340628	0.0420642	-0.239243	0.159931	0.00769692	0.964464	-0.170845	0.319131
BmuPB003949	blue	0.140066	0.793249	-0.544354	-0.248894	0.415208	7.96632e-09	0.000598871	0.143246	0.858864	2.06997e-11	-0.592291	0.000141485	0.804206	3.45731e-09	0.568972	0.000293449	-0.578853	0.000216873	0.414116	0.0120434	-0.106322	0.537123	0.170265	0.320803	-0.245214	0.14945
BmuPB017820	blue	-0.0263869	0.793276	-0.732863	-0.0604127	0.878587	7.95015e-09	3.72887e-07	0.726336	0.889457	4.15448e-13	-0.680518	4.95713e-06	0.661568	1.11656e-05	0.609138	8.0578e-05	-0.754133	1.09095e-07	0.634545	3.23631e-05	-0.158526	0.355775	-0.0102029	0.952906	0.037147	0.829697
BmuPB009391	blue	0.0403785	0.793437	-0.471249	-0.322188	0.815128	7.85614e-09	0.00371873	0.0553201	0.937914	3.34823e-17	-0.637219	2.92607e-05	0.716147	9.06158e-07	0.563424	0.000346317	-0.488479	0.00250545	0.284858	0.0921968	-0.316866	0.0597078	0.0304042	0.860272	-0.327956	0.050858
BmuPB015780	blue	0.0217546	0.793448	-0.418785	-0.374663	0.899783	7.84952e-09	0.0110192	0.0243632	0.897989	1.13469e-13	-0.734045	3.49337e-07	0.618108	5.89225e-05	0.487153	0.00258467	-0.447412	0.00621928	0.439377	0.00733789	-0.376633	0.0235654	0.156907	0.360773	-0.343456	0.0402802
BmuPB011602	blue	-0.0163524	0.793535	-0.458404	-0.335131	0.924586	7.79937e-09	0.00492827	0.0457143	0.936735	4.56729e-17	-0.664649	9.82291e-06	0.694983	2.56002e-06	0.713612	1.03115e-06	-0.493205	0.00224018	0.284267	0.0929038	-0.34494	0.0393688	0.00469998	0.978296	-0.294108	0.0816643
BmuPB010569	blue	-0.112465	0.793648	-0.638251	-0.155396	0.513721	7.73448e-09	2.81367e-05	0.365472	0.953636	2.64171e-19	-0.671135	7.46443e-06	0.723743	6.10101e-07	0.62794	4.13429e-05	-0.659874	1.19733e-05	0.436325	0.00780585	-0.243719	0.152026	-0.061307	0.722444	-0.129971	0.449938
BmuPB009995	blue	-0.0891783	0.793805	-0.481554	-0.312251	0.605003	7.64477e-09	0.00294359	0.0637318	0.941034	1.4278e-17	-0.650744	1.73154e-05	0.715806	9.22132e-07	0.662374	1.0799e-05	-0.516788	0.00125079	0.267845	0.114252	-0.320738	0.0564888	-0.0313254	0.856082	-0.277912	0.100769
BmuPB011501	blue	0.167143	0.793811	-0.454557	-0.339254	0.329888	7.64173e-09	0.00535096	0.0429536	0.918	3.24484e-15	-0.602494	0.000100991	0.75153	1.27632e-07	0.463509	0.00441205	-0.463194	0.00444251	0.252687	0.13705	-0.289484	0.0868066	0.0948223	0.582253	-0.375693	0.0239434
BmuPB000050	blue	-0.144693	0.793998	-0.601187	-0.192811	0.399809	7.53627e-09	0.000105516	0.25989	0.931001	1.90937e-16	-0.739643	2.55265e-07	0.627888	4.14222e-05	0.690484	3.15681e-06	-0.64477	2.18995e-05	0.526358	0.000975444	-0.313781	0.0623753	-0.026348	0.878765	-0.067239	0.696804
BmuPB001523	blue	-0.0223006	0.794664	-0.518404	-0.27626	0.89728	7.17249e-09	0.00119998	0.102895	0.899065	9.55571e-14	-0.621196	5.27847e-05	0.646494	2.04751e-05	0.73928	2.60565e-07	-0.533353	0.000809549	0.328282	0.0506145	-0.292844	0.0830452	0.0503812	0.770436	-0.188182	0.271725
BmuPB000784	blue	-0.0538691	0.794698	-0.202888	-0.59181	0.755015	7.15422e-09	0.235323	0.000143711	0.859555	1.91485e-11	-0.612568	7.15699e-05	0.574018	0.000251758	0.521833	0.0010981	-0.214823	0.208319	0.130851	0.446851	-0.471806	0.00367275	0.177204	0.301178	-0.533163	0.000813697
BmuPB006135	blue	0.0038546	0.794741	-0.626923	-0.167818	0.9822	7.13133e-09	4.29107e-05	0.32791	0.905011	3.56828e-14	-0.487732	0.00254979	0.870961	4.97272e-12	0.625503	4.51893e-05	-0.636836	2.9688e-05	0.291953	0.0840306	-0.061595	0.721192	-0.0887667	0.606677	-0.178513	0.297562
BmuPB021422	blue	-0.0233963	0.794779	-0.461039	-0.33374	0.892262	7.11129e-09	0.00465565	0.0466777	0.934565	7.96805e-17	-0.59762	0.000118809	0.75128	1.29555e-07	0.524728	0.00101814	-0.47521	0.00340205	0.222973	0.191162	-0.298989	0.0764957	-0.00228774	0.989435	-0.339254	0.0429539
BmuPB022112	blue	-0.0259423	0.794801	-0.450432	-0.34437	0.880618	7.09926e-09	0.00583853	0.0397169	0.934222	8.68553e-17	-0.630835	3.71615e-05	0.718482	8.03484e-07	0.50014	0.00189544	-0.467069	0.00408045	0.264737	0.118677	-0.333684	0.0467163	-0.00116199	0.994634	-0.351044	0.0357939
BmuPB011349	blue	0.0887262	0.794941	-0.425526	-0.369415	0.606842	7.02561e-09	0.00967192	0.0265983	0.867436	7.64391e-12	-0.714502	9.8555e-07	0.535151	0.000771175	0.620371	5.43655e-05	-0.456629	0.00511948	0.408649	0.0133434	-0.405459	0.0141552	0.0885304	0.607639	-0.251985	0.138182
BmuPB001609	blue	-0.157137	0.795	-0.45896	-0.33604	0.36006	6.99471e-09	0.0048696	0.0450936	0.921467	1.59974e-15	-0.681079	4.83511e-06	0.658502	1.26659e-05	0.626635	4.33645e-05	-0.498795	0.00195843	0.299211	0.0762663	-0.350805	0.0359289	0.00400649	0.981498	-0.273089	0.107069
BmuPB021045	blue	0.038862	0.795004	-0.423235	-0.371769	0.821958	6.99292e-09	0.0101132	0.0255759	0.956486	9.18381e-20	-0.683877	4.26596e-06	0.69561	2.48553e-06	0.518101	0.00120935	-0.440807	0.00712698	0.285272	0.091705	-0.391961	0.0180667	0.0705821	0.682497	-0.402263	0.0150101
BmuPB003596	blue	-0.00397391	0.795007	-0.447838	-0.347169	0.981649	6.99098e-09	0.00616424	0.0380312	0.865795	9.29844e-12	-0.768911	4.30923e-08	0.514532	0.00132491	0.417369	0.0113217	-0.474821	0.00343212	0.555591	0.000435417	-0.425017	0.00976851	0.13814	0.421713	-0.223717	0.189646
BmuPB020164	blue	-0.0507311	0.795093	-0.487911	-0.307182	0.768885	6.94667e-09	0.00253913	0.0683958	0.929632	2.638e-16	-0.607306	8.5797e-05	0.739543	2.56719e-07	0.678567	5.40409e-06	-0.51309	0.00137426	0.255019	0.13334	-0.281585	0.0961641	-0.0356803	0.836329	-0.282346	0.0952299
BmuPB020636	blue	-0.170832	0.795199	-0.52053	-0.274669	0.319171	6.89174e-09	0.00113589	0.104973	0.87568	2.74136e-12	-0.701973	1.83468e-06	0.597728	0.000118384	0.662535	1.07272e-05	-0.5598	0.000385291	0.453649	0.00545514	-0.299452	0.076018	0.00118808	0.994513	-0.143615	0.403367
BmuPB006666	blue	-0.0447904	0.79538	-0.296143	-0.499237	0.795336	6.79928e-09	0.0794773	0.00193753	0.881169	1.32925e-12	-0.79303	8.09606e-09	0.524391	0.00102718	0.512734	0.0013867	-0.333593	0.0467803	0.418701	0.011037	-0.50098	0.00185702	0.216936	0.203773	-0.437744	0.00758518
BmuPB008687	blue	0.0726339	0.795583	-0.617025	-0.178558	0.67377	6.69642e-09	6.12223e-05	0.297439	0.790807	9.53039e-09	-0.695139	2.54134e-06	0.499424	0.00192877	0.525958	0.000985759	-0.632912	3.44008e-05	0.697625	2.25955e-06	-0.244246	0.151115	0.123463	0.473134	0.0582811	0.73564
BmuPB015194	blue	-0.0360369	0.795738	-0.44722	-0.348518	0.834715	6.61934e-09	0.00624421	0.0372397	0.921955	1.44446e-15	-0.622568	5.02483e-05	0.694594	2.60725e-06	0.600117	0.000109354	-0.477412	0.00323632	0.222808	0.191498	-0.32958	0.0496552	-0.00374009	0.982728	-0.305124	0.0703641
BmuPB008116	blue	-0.187474	0.795781	-0.475582	-0.320199	0.273564	6.59783e-09	0.00337354	0.0569285	0.851797	4.48606e-11	-0.703277	1.72231e-06	0.578936	0.000216312	0.516837	0.00124922	-0.498479	0.00197347	0.474637	0.00344635	-0.325468	0.0527455	0.084261	0.625129	-0.239267	0.159889
BmuPB002372	blue	-0.180626	0.796082	-0.498788	-0.297293	0.291787	6.45102e-09	0.00195874	0.0782612	0.83873	1.69682e-10	-0.77054	3.87356e-08	0.516078	0.0012737	0.508285	0.00155069	-0.532241	0.000834127	0.605163	9.22889e-05	-0.355798	0.0331971	0.12496	0.467743	-0.14678	0.392972
BmuPB007826	blue	0.117223	0.796146	-0.589028	-0.207118	0.495953	6.41979e-09	0.000157217	0.225494	0.916176	4.64974e-15	-0.566428	0.000316722	0.787407	1.21846e-08	0.548724	0.00052977	-0.598229	0.000116438	0.334578	0.0460956	-0.186386	0.276409	0.00902567	0.958334	-0.194423	0.255851
BmuPB000291	blue	-0.053344	0.796159	-0.466837	-0.329322	0.75733	6.41363e-09	0.00410132	0.0498448	0.943851	6.34919e-18	-0.603472	9.77185e-05	0.756812	9.26326e-08	0.5709	0.000276846	-0.481414	0.00295311	0.227201	0.182662	-0.298369	0.0771372	0.00169163	0.992188	-0.340216	0.0423293
BmuPB000790	blue	0.105876	0.796203	-0.44458	-0.351623	0.53884	6.39267e-09	0.00659558	0.0354692	0.930624	2.08848e-16	-0.659615	1.2101e-05	0.68133	4.78126e-06	0.590746	0.000148746	-0.462504	0.00450982	0.309924	0.0658408	-0.348223	0.0374115	0.085722	0.619121	-0.345909	0.0387829
BmuPB013565	blue	-0.0188063	0.796279	-0.606695	-0.189585	0.91331	6.35592e-09	8.76058e-05	0.268102	0.899701	8.62578e-14	-0.591794	0.000143786	0.780118	2.03346e-08	0.666061	9.25833e-06	-0.64376	2.27754e-05	0.38797	0.0193831	-0.138271	0.421269	-0.0117532	0.945759	-0.144061	0.401893
BmuPB016410	blue	-0.00489915	0.796321	-0.507531	-0.288791	0.977377	6.33584e-09	0.0015801	0.0875987	0.922172	1.37988e-15	-0.673748	6.66999e-06	0.674346	6.49947e-06	0.477513	0.00322888	-0.521059	0.00112042	0.398361	0.0161123	-0.328933	0.0501316	-0.0105644	0.951239	-0.265077	0.118186
BmuPB008854	blue	-0.0340685	0.796381	-0.437946	-0.358435	0.843629	6.3075e-09	0.00755426	0.0318241	0.890643	3.49105e-13	-0.589284	0.00015593	0.667677	8.64832e-06	0.710236	1.22218e-06	-0.455383	0.0052576	0.256685	0.130736	-0.297628	0.0779106	0.0672042	0.696954	-0.297304	0.0782495
BmuPB012008	blue	0.188703	0.796464	-0.360025	-0.436439	0.270376	6.26838e-09	0.0310194	0.00778787	0.879579	1.64531e-12	-0.690871	3.10089e-06	0.623909	4.78765e-05	0.497794	0.00200645	-0.391724	0.0181428	0.305969	0.0695509	-0.402268	0.0150087	0.168492	0.325942	-0.377054	0.0233974
BmuPB012867	blue	-0.0252396	0.796707	-0.440485	-0.356222	0.883829	6.15461e-09	0.00717402	0.0329733	0.892136	2.79665e-13	-0.587873	0.000163154	0.680775	4.90093e-06	0.744118	1.97508e-07	-0.457905	0.00498138	0.2487	0.143568	-0.286867	0.0898253	0.0735008	0.670095	-0.307933	0.0676882
BmuPB002045	blue	-0.0375464	0.796715	-0.439959	-0.356756	0.827893	6.15078e-09	0.00725138	0.032693	0.927093	4.72414e-16	-0.62374	4.81705e-05	0.71754	8.43545e-07	0.595407	0.000127796	-0.468563	0.00394776	0.221486	0.194216	-0.325677	0.0525854	0.0026072	0.987959	-0.331562	0.0482181
BmuPB005776	blue	-0.00964286	0.796809	-0.412474	-0.384335	0.955488	6.10779e-09	0.012422	0.0206507	0.865472	9.66145e-12	-0.765338	5.42715e-08	0.532908	0.000819302	0.503857	0.00173058	-0.447527	0.00620435	0.507432	0.00158399	-0.415061	0.0118297	0.169426	0.323229	-0.285969	0.0908795
BmuPB015998	blue	-0.123572	0.796972	-0.42491	-0.372062	0.472741	6.03313e-09	0.0097889	0.0254509	0.893597	2.24365e-13	-0.705325	1.55848e-06	0.627815	4.15339e-05	0.534392	0.000787172	-0.447811	0.00616779	0.418984	0.0109774	-0.361351	0.0303607	0.0731481	0.671589	-0.336521	0.0447679
BmuPB002618	blue	-0.0754044	0.796984	-0.342337	-0.454647	0.662051	6.02759e-09	0.0409783	0.00534072	0.891222	3.20471e-13	-0.618839	5.74143e-05	0.627758	4.16204e-05	0.623297	4.89467e-05	-0.353915	0.0342065	0.209862	0.219271	-0.383284	0.0210296	0.107566	0.532343	-0.415551	0.0117203
BmuPB005383	blue	0.0735107	0.797199	-0.679712	-0.117487	0.670053	5.93039e-09	5.13753e-06	0.494977	0.836321	2.14098e-10	-0.638948	2.74008e-05	0.697538	2.26893e-06	0.525234	0.00100472	-0.701195	1.90488e-06	0.659943	1.1939e-05	-0.103118	0.549526	0.0565194	0.743358	-0.00932166	0.956969
BmuPB000979	blue	0.0849026	0.797281	-0.47217	-0.32511	0.622488	5.894e-09	0.00364289	0.0530218	0.907954	2.13863e-14	-0.6337	3.34031e-05	0.684702	4.11033e-06	0.649131	1.84584e-05	-0.487803	0.00254556	0.317498	0.0591726	-0.310369	0.0654335	0.0537106	0.755713	-0.300164	0.0752897
BmuPB012516	blue	0.0407856	0.79729	-0.57195	-0.22534	0.813296	5.88976e-09	0.00026816	0.186369	0.882128	1.16707e-12	-0.704852	1.59503e-06	0.619114	5.68558e-05	0.68871	3.42538e-06	-0.616222	6.29803e-05	0.552072	0.000481714	-0.270754	0.110224	0.11106	0.51903	-0.065945	0.702371
BmuPB009023	blue	-0.0790888	0.797418	-0.588627	-0.208791	0.64659	5.83312e-09	0.000159255	0.221686	0.911036	1.22821e-14	-0.552872	0.000470822	0.777107	2.49869e-08	0.760704	7.27722e-08	-0.604419	9.46443e-05	0.297438	0.0781091	-0.162318	0.344234	-0.0891629	0.605066	-0.182467	0.286813
BmuPB016756	blue	-0.0868321	0.797456	-0.44748	-0.349977	0.614572	5.81628e-09	0.00621051	0.0363993	0.909969	1.49143e-14	-0.797603	5.75188e-09	0.573387	0.00025667	0.501283	0.00184333	-0.494875	0.00215251	0.523433	0.00105327	-0.410701	0.0128421	0.202562	0.236091	-0.254518	0.134132
BmuPB021219	blue	0.000443158	0.797539	-0.468271	-0.329268	0.997953	5.78022e-09	0.00397342	0.0498846	0.909433	1.64296e-14	-0.556911	0.000419109	0.749754	1.41899e-07	0.614926	6.59129e-05	-0.482544	0.00287711	0.196986	0.249514	-0.25979	0.125983	-0.0162541	0.925038	-0.305866	0.0696489
BmuPB018901	blue	-0.124012	0.797577	-0.511144	-0.286433	0.471154	5.76331e-09	0.00144346	0.0903335	0.897831	1.16352e-13	-0.646566	2.04172e-05	0.669697	7.93739e-06	0.440011	0.00724383	-0.5326	0.000826124	0.319834	0.0572278	-0.295357	0.0803162	0.0624153	0.71763	-0.218935	0.199534
BmuPB014054	blue	0.0368896	0.797703	-0.457957	-0.339746	0.83086	5.70866e-09	0.00497583	0.0426333	0.895122	1.77687e-13	-0.652663	1.60398e-05	0.638178	2.82152e-05	0.673508	6.73963e-06	-0.483456	0.00281703	0.331725	0.0481014	-0.317253	0.0593797	0.119014	0.489346	-0.269686	0.111691
BmuPB009970	blue	0.032832	0.797711	-0.631365	-0.166346	0.849238	5.70524e-09	3.64379e-05	0.332232	0.8885	4.77391e-13	-0.528449	0.000922946	0.777275	2.47022e-08	0.691766	2.97499e-06	-0.640018	2.63043e-05	0.337784	0.0439224	-0.104971	0.542334	0.0220474	0.898441	-0.122896	0.475187
BmuPB000249	blue	-0.0285386	0.797931	-0.501901	-0.29603	0.868769	5.61098e-09	0.00181568	0.0795979	0.946159	3.167e-18	-0.662185	1.08842e-05	0.711653	1.13839e-06	0.534181	0.000791675	-0.51688	0.00124785	0.316238	0.0602432	-0.328279	0.0506166	0.0157395	0.927405	-0.304261	0.0712023
BmuPB015370	blue	-0.0305023	0.798002	-0.279448	-0.518553	0.859826	5.58098e-09	0.098823	0.00119536	0.886144	6.68509e-13	-0.835626	2.28775e-10	0.510002	0.00148549	0.481513	0.00294633	-0.335856	0.0452188	0.426677	0.00945644	-0.531277	0.000855953	0.250282	0.140955	-0.426938	0.00940822
BmuPB007230	blue	-0.150651	0.798254	-0.254003	-0.54425	0.380472	5.47517e-09	0.134947	0.000600609	0.808201	2.51699e-09	-0.727322	5.04088e-07	0.505944	0.00164364	0.462272	0.0045326	-0.294256	0.0815035	0.358734	0.0316715	-0.456402	0.00514449	0.166818	0.330842	-0.408818	0.0133015
BmuPB014692	blue	0.0875443	0.798267	-0.338592	-0.459675	0.61166	5.46971e-09	0.0433875	0.00479512	0.902675	5.29373e-14	-0.655982	1.40332e-05	0.652051	1.6437e-05	0.629244	3.94098e-05	-0.357307	0.0324058	0.273935	0.105944	-0.401886	0.0151138	0.120946	0.482274	-0.445525	0.00646785
BmuPB014476	blue	-0.0521379	0.798639	-0.476875	-0.321765	0.762658	5.31698e-09	0.00327612	0.0556592	0.90554	3.25823e-14	-0.675217	6.25802e-06	0.666671	9.02351e-06	0.600144	0.000109258	-0.496575	0.00206639	0.39758	0.0163409	-0.319667	0.0573656	0.0340542	0.843694	-0.294696	0.0810277
BmuPB009624	blue	0.0170922	0.798722	-0.463663	-0.335059	0.921185	5.28339e-09	0.00439722	0.0457637	0.893325	2.33833e-13	-0.572005	0.000267711	0.717381	8.50503e-07	0.583616	0.000186801	-0.479008	0.00312069	0.235707	0.166383	-0.27285	0.107389	-0.0080423	0.962871	-0.284784	0.092285
BmuPB016912	blue	-0.154074	0.798756	-0.587044	-0.211711	0.369616	5.2701e-09	0.000167534	0.215143	0.86228	1.40276e-11	-0.725597	5.52866e-07	0.587647	0.000164334	0.505993	0.00164162	-0.608637	8.19758e-05	0.583662	0.000186529	-0.272519	0.107833	0.0256763	0.881834	-0.117981	0.493151
BmuPB004502	blue	-0.101363	0.799	-0.552472	-0.246528	0.556376	5.17272e-09	0.000476232	0.147213	0.899827	8.45254e-14	-0.673096	6.86065e-06	0.650574	1.74326e-05	0.825663	5.73466e-10	-0.590511	0.000149881	0.412561	0.0124017	-0.265839	0.117094	-0.00523001	0.97585	-0.150613	0.380595
BmuPB003311	blue	-0.010204	0.799048	-0.450475	-0.348572	0.952901	5.15397e-09	0.00583315	0.0372083	0.967071	8.71755e-22	-0.674731	6.39181e-06	0.750799	1.33331e-07	0.592254	0.000141651	-0.487599	0.00255774	0.243405	0.152572	-0.339156	0.0430174	0.0412719	0.81111	-0.38386	0.0208212
BmuPB006775	blue	0.0928543	0.799153	-0.464374	-0.334779	0.590142	5.11269e-09	0.00432938	0.0459566	0.945209	4.23167e-18	-0.69976	2.0408e-06	0.662169	1.08911e-05	0.612066	7.28269e-05	-0.48393	0.00278627	0.325673	0.0525882	-0.387495	0.0195447	0.107644	0.532045	-0.299079	0.0764023
BmuPB019532	blue	-0.105714	0.799175	-0.545423	-0.253752	0.539466	5.10424e-09	0.000581272	0.135347	0.858202	2.22933e-11	-0.851079	4.84232e-11	0.437568	0.00761219	0.599398	0.000112006	-0.599761	0.000110659	0.674762	6.38327e-06	-0.422776	0.0102037	0.190442	0.265903	0.00939365	0.956637
BmuPB003931	blue	-0.0757128	0.799189	-0.472982	-0.326207	0.660752	5.09867e-09	0.00357716	0.0521794	0.938665	2.73814e-17	-0.609377	7.99175e-05	0.742954	2.11238e-07	0.650714	1.73362e-05	-0.49719	0.00203597	0.226117	0.184815	-0.300662	0.074783	-0.0515556	0.765234	-0.314302	0.0619183
BmuPB017263	blue	-0.0301931	0.799236	-0.492798	-0.306439	0.861233	5.08031e-09	0.00226204	0.0691017	0.952178	4.42104e-19	-0.609129	8.06017e-05	0.763261	6.19478e-08	0.599969	0.000109894	-0.50938	0.00150881	0.228294	0.180509	-0.290597	0.0855465	-0.0306685	0.85907	-0.324587	0.0534279
BmuPB014958	blue	-0.143084	0.799262	-0.716356	-0.082906	0.405126	5.07026e-09	8.96479e-07	0.630723	0.896345	1.46972e-13	-0.67836	5.45365e-06	0.66245	1.07652e-05	0.659373	1.22217e-05	-0.744219	1.96354e-07	0.529964	0.000886499	-0.182009	0.288046	-0.0789798	0.647045	0.0219642	0.898822
BmuPB011407	blue	-0.171565	0.799273	-0.584985	-0.214288	0.317066	5.06603e-09	0.000178879	0.209482	0.895457	1.68734e-13	-0.593146	0.0001376	0.710526	1.20459e-06	0.667966	8.54336e-06	-0.604261	9.51504e-05	0.362637	0.0297331	-0.204486	0.231576	-0.0769823	0.655412	-0.139907	0.415742
BmuPB003833	blue	-0.108496	0.799461	-0.58307	-0.216391	0.528783	4.99395e-09	0.000190051	0.204938	0.900223	7.92674e-14	-0.682702	4.49709e-06	0.637922	2.84911e-05	0.634399	3.2541e-05	-0.601808	0.000103342	0.431836	0.00854029	-0.268591	0.113208	-0.00137001	0.993673	-0.165412	0.334992
BmuPB001804	blue	0.0925871	0.799649	-0.516554	-0.283095	0.591217	4.92256e-09	0.00125828	0.0943186	0.885596	7.22143e-13	-0.513498	0.00136015	0.821595	8.2091e-10	0.565203	0.000328512	-0.528324	0.000926029	0.247825	0.145029	-0.141598	0.410071	0.0156173	0.927968	-0.309628	0.0661131
BmuPB014022	blue	0.0321884	0.799819	-0.469008	-0.330812	0.85216	4.85876e-09	0.00390907	0.0487579	0.862182	1.41884e-11	-0.620266	5.457e-05	0.621561	5.20995e-05	0.752113	1.23239e-07	-0.492134	0.00229804	0.376456	0.0236362	-0.277586	0.101186	0.113516	0.509771	-0.229392	0.178365
BmuPB003240	blue	-0.180035	0.799863	-0.422472	-0.377392	0.293396	4.84234e-09	0.0102639	0.0232638	0.834998	2.42859e-10	-0.682476	4.54292e-06	0.593794	0.000134723	0.411406	0.0126736	-0.448345	0.00609935	0.432894	0.00836213	-0.338377	0.0435292	0.0829032	0.630735	-0.281393	0.0964008
BmuPB018868	blue	0.00979042	0.799968	-0.40977	-0.390198	0.954808	4.80355e-09	0.0130675	0.0186386	0.956169	1.03659e-19	-0.665794	9.36254e-06	0.715473	9.37958e-07	0.548386	0.000534848	-0.428911	0.00904992	0.244335	0.150961	-0.385089	0.0203822	0.0423689	0.806184	-0.420038	0.0107575
BmuPB001313	blue	-0.0838738	0.800036	-0.225164	-0.574873	0.626725	4.77852e-09	0.186724	0.000245252	0.91096	1.24532e-14	-0.756148	9.64832e-08	0.588679	0.000158987	0.440967	0.00710383	-0.267026	0.115406	0.24084	0.157077	-0.524839	0.0010152	0.216094	0.205575	-0.55559	0.000435434
BmuPB004428	blue	0.047001	0.800114	-0.497396	-0.302718	0.785465	4.75025e-09	0.00202585	0.0727212	0.939491	2.18858e-17	-0.694388	2.63252e-06	0.666522	9.0804e-06	0.674285	6.51673e-06	-0.522189	0.001088	0.316562	0.0599663	-0.343855	0.0400334	0.032011	0.852966	-0.293426	0.0824077
BmuPB002194	blue	-0.116503	0.800158	-0.392562	-0.407597	0.498624	4.73401e-09	0.0178752	0.0136067	0.917926	3.29288e-15	-0.658833	1.24955e-05	0.665151	9.61867e-06	0.554832	0.000445057	-0.427055	0.00938664	0.234461	0.1687	-0.380497	0.0220629	-0.00660203	0.969517	-0.36512	0.0285515
BmuPB003187	blue	-0.0627712	0.800246	-0.448433	-0.351813	0.716086	4.7023e-09	0.00608821	0.0353632	0.951576	5.44453e-19	-0.742411	2.17939e-07	0.686401	3.80592e-06	0.535488	0.000764166	-0.494527	0.00217055	0.347499	0.0378367	-0.374007	0.0246339	0.0980521	0.569408	-0.339267	0.0429454
BmuPB004104	blue	0.158288	0.800271	-0.614621	-0.18565	0.356506	4.69307e-09	6.66212e-05	0.278344	0.919912	2.20562e-15	-0.619146	5.67912e-05	0.796897	6.06712e-09	0.579049	0.000215557	-0.639995	2.63272e-05	0.428914	0.00904934	-0.161034	0.348117	0.0718724	0.677004	-0.187197	0.274287
BmuPB017446	blue	-0.0782333	0.800672	-0.63786	-0.162812	0.650167	4.55065e-09	2.85579e-05	0.342749	0.923092	1.13547e-15	-0.725257	5.62975e-07	0.660281	1.17744e-05	0.535998	0.000753653	-0.660388	1.17226e-05	0.516445	0.00126181	-0.274785	0.104821	0.0227084	0.895412	-0.0884096	0.608131
BmuPB007996	blue	0.00063579	0.800793	-0.527452	-0.273341	0.997064	4.50863e-09	0.000947665	0.106733	0.849512	5.71221e-11	-0.786104	1.33728e-08	0.496237	0.00208326	0.511262	0.00143917	-0.575872	0.000237833	0.637137	2.93513e-05	-0.384024	0.0207621	0.108141	0.53014	-0.0453194	0.792971
BmuPB005460	blue	0.0815395	0.800864	-0.166178	-0.634685	0.636385	4.48402e-09	0.332726	3.21928e-05	0.763952	5.92921e-08	-0.755361	1.01236e-07	0.388418	0.0192313	0.491212	0.00234891	-0.203848	0.233067	0.254814	0.133663	-0.55666	0.000422165	0.382053	0.0214811	-0.435941	0.00786649
BmuPB003589	blue	0.0161193	0.801101	-0.520913	-0.280188	0.925658	4.40275e-09	0.00112467	0.0978963	0.913214	8.19797e-15	-0.74959	1.4329e-07	0.605076	9.2563e-05	0.59742	0.000119595	-0.548075	0.000539557	0.515659	0.0012874	-0.360887	0.0305901	0.0935002	0.587548	-0.185311	0.279237
BmuPB008632	blue	-0.0951826	0.801136	-0.453383	-0.347753	0.580813	4.39083e-09	0.00548591	0.0376873	0.917252	3.76405e-15	-0.795054	6.96674e-09	0.600751	0.000107066	0.43846	0.00747586	-0.495231	0.00213422	0.476611	0.00329579	-0.41104	0.0127609	0.158755	0.355071	-0.288709	0.0876923
BmuPB019587	blue	-0.0843774	0.801173	-0.457375	-0.343798	0.624649	4.37827e-09	0.00503836	0.0400685	0.908133	2.07208e-14	-0.575285	0.000242162	0.739526	2.56963e-07	0.550665	0.000501406	-0.4728	0.00359184	0.220495	0.196269	-0.273699	0.106256	-0.00669408	0.969092	-0.31222	0.0637603
BmuPB016053	blue	0.0504941	0.801198	-0.586306	-0.214892	0.769936	4.3697e-09	0.000171526	0.208169	0.908682	1.87921e-14	-0.754459	1.06955e-07	0.582189	0.00019539	0.61383	6.84908e-05	-0.616617	6.21112e-05	0.586158	0.000172338	-0.344991	0.0393374	0.0933882	0.587997	-0.0865796	0.615605
BmuPB017527	blue	0.00471195	0.801206	-0.430487	-0.370719	0.978241	4.36714e-09	0.00877221	0.0260278	0.910469	1.36221e-14	-0.609891	7.85165e-05	0.716465	8.91491e-07	0.555092	0.000441734	-0.444993	0.00653952	0.234024	0.169518	-0.317245	0.0593866	0.0491071	0.776092	-0.348628	0.037176
BmuPB010887	blue	-0.0461233	0.801279	-0.4455	-0.355779	0.78938	4.34264e-09	0.00647124	0.0332072	0.893054	2.43594e-13	-0.58828	0.000161039	0.687596	3.60432e-06	0.740998	2.36314e-07	-0.46137	0.00462232	0.263674	0.12022	-0.279964	0.0981759	0.0667842	0.698759	-0.308118	0.067515
BmuPB012476	blue	-0.000926749	0.801358	-0.448212	-0.353145	0.99572	4.31629e-09	0.00611631	0.0346266	0.93969	2.07278e-17	-0.599057	0.000113282	0.748993	1.48449e-07	0.54445	0.000597282	-0.464007	0.00436434	0.203138	0.234734	-0.312662	0.0633657	0.00200209	0.990754	-0.35789	0.0321043
BmuPB002689	blue	0.0367844	0.801538	-0.48074	-0.320798	0.831335	4.25665e-09	0.00299924	0.0564404	0.85412	3.49454e-11	-0.719373	7.67192e-07	0.559166	0.00039249	0.473441	0.00354048	-0.502139	0.00180515	0.506968	0.00160237	-0.3386	0.0433821	0.126549	0.462057	-0.231827	0.173675
BmuPB011140	blue	0.0208555	0.801734	-0.505691	-0.296043	0.903905	4.19253e-09	0.00165397	0.0795834	0.899521	8.88021e-14	-0.529667	0.00089355	0.811924	1.85991e-09	0.560387	0.000378719	-0.528195	0.000929185	0.216686	0.204305	-0.176619	0.302802	-0.0498495	0.772795	-0.284478	0.0926509
BmuPB015534	blue	-0.025316	0.801809	-0.479401	-0.322408	0.88348	4.16815e-09	0.00309277	0.0551439	0.899555	8.83154e-14	-0.564572	0.000334732	0.740922	2.37341e-07	0.629581	3.8923e-05	-0.498115	0.00199093	0.225151	0.18675	-0.248093	0.144581	-0.0589055	0.732911	-0.288038	0.0884645
BmuPB011093	blue	-0.036957	0.801935	-0.549997	-0.251939	0.830555	4.12745e-09	0.000511014	0.138257	0.95789	5.31509e-20	-0.644183	2.24049e-05	0.746703	1.6989e-07	0.552233	0.000479494	-0.565115	0.000329373	0.371939	0.025503	-0.27992	0.0982309	-0.0326419	0.850101	-0.271164	0.109665
BmuPB004501	blue	0.0165999	0.801999	-0.454534	-0.347465	0.923448	4.10727e-09	0.00535357	0.0378564	0.9317	1.61461e-16	-0.616729	6.18653e-05	0.720087	7.39234e-07	0.784026	1.54902e-08	-0.478846	0.00313223	0.227771	0.181537	-0.307499	0.0680966	-0.00136495	0.993696	-0.337999	0.0437793
BmuPB006652	blue	-0.0663864	0.802059	-0.570984	-0.231075	0.70047	4.08806e-09	0.000276144	0.175113	0.935289	6.63154e-17	-0.736489	3.0492e-07	0.645348	2.14121e-05	0.749817	1.41369e-07	-0.607532	8.51367e-05	0.50765	0.00157543	-0.306757	0.068799	0.0057032	0.973665	-0.169318	0.323541
BmuPB012811	blue	0.0115808	0.802147	-0.482504	-0.319643	0.946554	4.06019e-09	0.00287977	0.057385	0.966544	1.13755e-21	-0.663545	1.02863e-05	0.730864	4.1609e-07	0.580374	0.000206829	-0.500612	0.00187377	0.294998	0.0807021	-0.341164	0.0417214	0.0259614	0.880531	-0.342369	0.0409585
BmuPB017346	blue	-0.0154396	0.802156	-0.485274	-0.316882	0.928785	4.05734e-09	0.00270058	0.0596941	0.940635	1.59603e-17	-0.635512	3.12082e-05	0.710122	1.2292e-06	0.605352	9.16981e-05	-0.500863	0.00186233	0.272995	0.107194	-0.32161	0.0557835	0.0207496	0.904391	-0.291831	0.0841661
BmuPB011012	blue	0.0754832	0.802196	-0.466732	-0.335464	0.661719	4.04494e-09	0.00411088	0.0454863	0.953961	2.34934e-19	-0.69095	3.08963e-06	0.708363	1.34169e-06	0.545326	0.000582854	-0.487222	0.00258046	0.346048	0.0386994	-0.355544	0.0333318	0.0682049	0.69266	-0.354032	0.0341433
BmuPB017508	blue	-0.0527726	0.802221	-0.451108	-0.351113	0.759853	4.03693e-09	0.00575605	0.0357552	0.924334	8.69471e-16	-0.597457	0.00011945	0.730727	4.19196e-07	0.505353	0.00166785	-0.466382	0.00414266	0.227521	0.182031	-0.3042	0.0712615	0.0081874	0.962201	-0.338916	0.0431749
BmuPB020058	blue	-0.155813	0.802359	-0.387065	-0.415293	0.364173	3.99396e-09	0.0196922	0.0117777	0.912358	9.62157e-15	-0.680393	4.98484e-06	0.603969	9.6095e-05	0.695037	2.55348e-06	-0.412247	0.012475	0.335976	0.0451375	-0.40265	0.0149044	-0.00306597	0.985841	-0.349765	0.0365202
BmuPB010794	blue	-0.0560445	0.802401	-0.464865	-0.337536	0.745442	3.98083e-09	0.00428311	0.0440869	0.882555	1.10109e-12	-0.836736	2.05734e-10	0.52643	0.000973592	0.644474	2.21526e-05	-0.533605	0.000804072	0.557215	0.000415422	-0.416095	0.0115998	0.236668	0.164612	-0.150764	0.38011
BmuPB018881	blue	-0.0269983	0.802422	-0.423155	-0.379267	0.875796	3.97451e-09	0.0101288	0.0225325	0.869343	6.06689e-12	-0.75463	1.05851e-07	0.507091	0.0015975	0.522186	0.00108808	-0.453323	0.00549296	0.382719	0.021236	-0.45104	0.00576432	0.149995	0.382573	-0.218204	0.201076
BmuPB016319	blue	0.0873105	0.802429	-0.498634	-0.303795	0.612615	3.97222e-09	0.00196607	0.0716583	0.904753	3.72864e-14	-0.614079	6.78979e-05	0.676859	5.82522e-06	0.859208	1.99124e-11	-0.521315	0.001113	0.304178	0.0712838	-0.274618	0.105041	0.000973683	0.995503	-0.252645	0.137118
BmuPB015946	blue	-0.0427554	0.802438	-0.518373	-0.284065	0.80445	3.96954e-09	0.00120093	0.0931464	0.945566	3.79682e-18	-0.586348	0.000171294	0.777648	2.40847e-08	0.590536	0.00014976	-0.535117	0.000771893	0.235805	0.166202	-0.245263	0.149367	-0.0284455	0.869194	-0.310859	0.0649867
BmuPB002762	blue	-0.040059	0.802467	-0.422004	-0.380463	0.816565	3.96052e-09	0.0103572	0.0220759	0.948618	1.4578e-18	-0.67886	5.33472e-06	0.689274	3.33784e-06	0.532803	0.000821613	-0.44459	0.00659414	0.277712	0.101025	-0.381735	0.0215991	0.0574067	0.739467	-0.379941	0.0222743
BmuPB015510	blue	0.0325848	0.802543	-0.614818	-0.187725	0.85036	3.93726e-09	6.61633e-05	0.272913	0.927967	3.87513e-16	-0.737726	2.8446e-07	0.628416	4.06278e-05	0.692078	2.93219e-06	-0.640587	2.57373e-05	0.551511	0.000489484	-0.302101	0.0733347	0.0140267	0.935288	-0.107851	0.531249
BmuPB010467	blue	-0.0799524	0.802726	-0.684652	-0.118074	0.642986	3.88157e-09	4.11961e-06	0.492811	0.848941	6.06402e-11	-0.695857	2.45683e-06	0.58063	0.000205183	0.659503	1.21571e-05	-0.715956	9.15068e-07	0.592481	0.000140611	-0.21252	0.213354	0.0828533	0.630941	0.0924725	0.591678
BmuPB014519	blue	0.00935369	0.802898	-0.626652	-0.176246	0.956822	3.82977e-09	4.3337e-05	0.303841	0.92548	6.76783e-16	-0.675635	6.14521e-06	0.706363	1.48107e-06	0.597029	0.000121152	-0.655059	1.45672e-05	0.42261	0.0102365	-0.244139	0.1513	0.0116076	0.946431	-0.0918322	0.594258
BmuPB000458	blue	-0.100103	0.802923	-0.258742	-0.544182	0.56132	3.82222e-09	0.127573	0.000601757	0.905071	3.53184e-14	-0.770682	3.83763e-08	0.574249	0.00024999	0.53578	0.000758138	-0.297976	0.0775467	0.325388	0.0528073	-0.504924	0.00168564	0.203519	0.233839	-0.512664	0.00138915
BmuPB005225	blue	-0.062051	0.80305	-0.707529	-0.0955205	0.719211	3.78469e-09	1.39824e-06	0.579465	0.875135	2.93998e-12	-0.568002	0.000302141	0.724466	5.87155e-07	0.727534	4.98357e-07	-0.728457	4.7417e-07	0.490151	0.00240863	-0.0949255	0.58184	-0.0135874	0.93731	0.0173926	0.919804
BmuPB014253	blue	-0.145756	0.803139	-0.441924	-0.361215	0.396319	3.75858e-09	0.00696599	0.030428	0.849502	5.71811e-11	-0.575301	0.000242048	0.667348	8.76958e-06	0.432771	0.00838265	-0.460171	0.00474395	0.264601	0.118873	-0.273617	0.106365	0.00654148	0.969796	-0.276083	0.103124
BmuPB004884	blue	0.0639251	0.803284	-0.598848	-0.204436	0.711089	3.71625e-09	0.00011407	0.231694	0.913358	7.9785e-15	-0.464959	0.00427431	0.87034	5.36867e-12	0.637981	2.84277e-05	-0.59977	0.000110626	0.232702	0.17201	-0.0774439	0.653475	-0.0686695	0.69067	-0.268863	0.11283
BmuPB012118	blue	-0.16472	0.803381	-0.676396	-0.126985	0.337047	3.68809e-09	5.94439e-06	0.460505	0.940902	1.48157e-17	-0.622523	5.03298e-05	0.763525	6.0922e-08	0.624047	4.76383e-05	-0.697873	2.23309e-06	0.408987	0.0132597	-0.170527	0.320046	-0.0902634	0.6006	-0.09242	0.59189
BmuPB016683	blue	0.0680857	0.803442	-0.470258	-0.333184	0.693171	3.67055e-09	0.00380185	0.0470672	0.935225	6.74115e-17	-0.559208	0.000392011	0.799949	4.81059e-09	0.580463	0.000206256	-0.478117	0.00318481	0.182666	0.286279	-0.253774	0.135312	-0.0439288	0.799191	-0.376683	0.0235454
BmuPB018469	blue	-0.0271709	0.803477	-0.54508	-0.258397	0.875008	3.66053e-09	0.000586867	0.128099	0.939809	2.00595e-17	-0.690988	3.08422e-06	0.688207	3.50509e-06	0.670564	7.64925e-06	-0.573602	0.000254984	0.424594	0.00984935	-0.315242	0.0611	0.0127233	0.94129	-0.183896	0.282991
BmuPB000917	blue	0.0208367	0.803549	-0.644616	-0.158932	0.903991	3.63997e-09	2.20307e-05	0.354527	0.892775	2.54089e-13	-0.480512	0.00301494	0.824198	6.53254e-10	0.747258	1.64451e-07	-0.647941	1.93445e-05	0.35407	0.0341226	-0.0591431	0.731873	-0.0189601	0.912603	-0.150146	0.382088
BmuPB019267	blue	0.0588008	0.803847	-0.435446	-0.368401	0.733368	3.55611e-09	0.00794523	0.0270494	0.920551	1.93458e-15	-0.631754	3.59162e-05	0.677655	5.62545e-06	0.774553	2.96831e-08	-0.45778	0.00499474	0.27182	0.108775	-0.326409	0.0520254	0.100522	0.559673	-0.331224	0.0484603
BmuPB010852	blue	-0.120027	0.803881	-0.563653	-0.240228	0.48563	3.54646e-09	0.000343975	0.158167	0.905332	3.37688e-14	-0.681005	4.85109e-06	0.639691	2.66348e-05	0.508005	0.00156156	-0.586185	0.000172185	0.426538	0.00948222	-0.288831	0.0875524	0.0270437	0.875588	-0.177515	0.300317
BmuPB007391	blue	-0.0242151	0.804004	-0.537036	-0.266968	0.888515	3.51235e-09	0.000732679	0.115487	0.928047	3.80493e-16	-0.741916	2.24222e-07	0.635874	3.07861e-05	0.503304	0.00175427	-0.561813	0.00036319	0.522934	0.00106709	-0.343697	0.040131	0.0546144	0.751731	-0.218565	0.200314
BmuPB015606	blue	-0.159112	0.804128	-0.647831	-0.156297	0.353977	3.47832e-09	1.94285e-05	0.362665	0.900211	7.94232e-14	-0.724089	5.99011e-07	0.624852	4.62705e-05	0.636547	3.00136e-05	-0.676787	5.8437e-06	0.588098	0.000161979	-0.252416	0.137487	-0.00129243	0.994031	-0.0349184	0.839778
BmuPB000189	blue	-0.0816967	0.804306	-0.633579	-0.170728	0.635733	3.4301e-09	3.35553e-05	0.31947	0.898911	9.79491e-14	-0.772557	3.39085e-08	0.578293	0.000220681	0.558762	0.00039715	-0.663435	1.03336e-05	0.645743	2.10846e-05	-0.304967	0.0705163	0.045598	0.791726	-0.0425256	0.805481
BmuPB015100	blue	-0.0938333	0.804432	-0.53717	-0.267262	0.586212	3.39643e-09	0.000730013	0.115073	0.902498	5.45289e-14	-0.699965	2.02087e-06	0.640211	2.61103e-05	0.67503	6.30912e-06	-0.57276	0.000261628	0.519107	0.00117844	-0.302251	0.0731858	-0.000436675	0.997983	-0.168174	0.326869
BmuPB000835	blue	-0.0375401	0.804463	-0.517597	-0.286866	0.827922	3.38794e-09	0.0012251	0.0898262	0.894404	1.98404e-13	-0.644843	2.1837e-05	0.649316	1.8324e-05	0.725009	5.70464e-07	-0.542315	0.000633777	0.387824	0.0194326	-0.274357	0.105385	0.0554879	0.747888	-0.193604	0.257899
BmuPB007165	blue	-0.0275444	0.804671	-0.483217	-0.321454	0.873303	3.33303e-09	0.00283267	0.0559095	0.869059	6.28076e-12	-0.61539	6.48503e-05	0.668517	8.34603e-06	0.751291	1.29467e-07	-0.516913	0.00124678	0.335444	0.0455001	-0.247915	0.144877	0.0321513	0.852329	-0.231078	0.175109
BmuPB019752	blue	0.0968087	0.804754	-0.407468	-0.397287	0.574337	3.31121e-09	0.0136393	0.0164273	0.937169	4.07671e-17	-0.646932	2.01268e-05	0.725095	5.67851e-07	0.553288	0.000465246	-0.426631	0.00946502	0.240591	0.15752	-0.350698	0.0359897	0.0664187	0.700331	-0.435571	0.00792519
BmuPB012770	blue	0.00881026	0.804851	-0.705683	-0.0991685	0.959328	3.28606e-09	1.5314e-06	0.564998	0.884073	8.93269e-13	-0.567287	0.000308692	0.790742	9.57579e-09	0.65556	1.42753e-05	-0.727733	4.93062e-07	0.438113	0.00752874	-0.0752874	0.662545	-0.0879409	0.610042	-0.0121418	0.943969
BmuPB009996	blue	-0.0166414	0.804859	-0.459821	-0.345038	0.923258	3.28407e-09	0.00477999	0.0393091	0.933994	9.19435e-17	-0.606467	8.82893e-05	0.748054	1.56926e-07	0.547159	0.000553649	-0.474429	0.00346259	0.233909	0.169734	-0.300364	0.0750863	0.025691	0.881767	-0.338266	0.0436025
BmuPB005563	blue	-0.0146808	0.804912	-0.621313	-0.183599	0.932277	3.27037e-09	5.25647e-05	0.283782	0.82896	4.25863e-10	-0.78342	1.6163e-08	0.484233	0.00276677	0.578723	0.000217751	-0.671768	7.26432e-06	0.653133	1.57407e-05	-0.319324	0.0576478	0.123643	0.472485	0.0684741	0.691507
BmuPB012033	blue	0.144938	0.804996	-0.532934	-0.272062	0.399003	3.2487e-09	0.000818734	0.108448	0.847855	6.78919e-11	-0.600623	0.000107522	0.757878	8.67447e-08	0.52185	0.00109762	-0.55999	0.000383148	0.457118	0.00506625	-0.13463	0.433719	0.200833	0.2402	-0.220591	0.196069
BmuPB005527	blue	-0.130234	0.805034	-0.377134	-0.4279	0.449014	3.23895e-09	0.0233657	0.00923202	0.842593	1.1596e-10	-0.739137	2.6269e-07	0.491788	0.00231704	0.574411	0.000248747	-0.405135	0.0142401	0.467038	0.0040832	-0.434281	0.00813324	0.090058	0.601432	-0.297809	0.0777207
BmuPB002400	blue	0.0318815	0.805077	-0.769102	-0.0359746	0.853555	3.22804e-09	4.25569e-08	0.834997	0.89499	1.81325e-13	-0.594918	0.000129862	0.800459	4.62576e-09	0.659831	1.19941e-05	-0.783542	1.60255e-08	0.560968	0.000372327	-0.0297531	0.863236	-0.0345412	0.841486	0.0011004	0.994918
BmuPB000599	blue	-0.0528307	0.805098	-0.306569	-0.498529	0.759596	3.22275e-09	0.0689772	0.00197111	0.905866	3.08019e-14	-0.796404	6.29656e-09	0.552131	0.000480899	0.531869	0.000842489	-0.357471	0.0323208	0.374493	0.0244329	-0.505312	0.00166955	0.157231	0.359767	-0.426435	0.00950135
BmuPB000541	blue	-0.0414199	0.805106	-0.41048	-0.394626	0.810445	3.22074e-09	0.0128954	0.0172301	0.937158	4.08896e-17	-0.620506	5.41033e-05	0.768857	4.32434e-08	0.650735	1.73212e-05	-0.435972	0.00786156	0.174399	0.309016	-0.308457	0.0671981	0.0244521	0.887431	-0.430683	0.00873815
BmuPB008267	blue	0.0257077	0.805122	-0.450613	-0.354509	0.88169	3.21664e-09	0.00581636	0.0338854	0.892384	2.69463e-13	-0.597402	0.000119669	0.672856	6.93204e-06	0.738371	2.74314e-07	-0.469789	0.00384177	0.2722	0.108262	-0.286801	0.0899028	0.0915252	0.595497	-0.288663	0.0877455
BmuPB008434	blue	-0.076316	0.805145	-0.512732	-0.292413	0.658213	3.21084e-09	0.00138679	0.0835208	0.953917	2.38761e-19	-0.725517	5.55222e-07	0.635235	3.15345e-05	0.627406	4.21601e-05	-0.537924	0.000715135	0.369149	0.0267162	-0.393438	0.0175989	0.00161789	0.992528	-0.252201	0.137833
BmuPB003784	blue	-0.154511	0.805165	-0.650944	-0.154221	0.368244	3.20559e-09	1.71779e-05	0.369154	0.898205	1.09642e-13	-0.778618	2.25412e-08	0.57787	0.000223596	0.647086	2.00056e-05	-0.689257	3.34042e-06	0.659805	1.20071e-05	-0.292982	0.0828936	0.0500593	0.771864	-0.00385855	0.982181
BmuPB012631	blue	-0.00956765	0.805354	-0.441641	-0.363713	0.955835	3.15804e-09	0.00700648	0.029216	0.908183	2.05378e-14	-0.610284	7.74608e-05	0.685975	3.88032e-06	0.710868	1.18414e-06	-0.46003	0.00475843	0.261984	0.122702	-0.304224	0.0712384	0.0878311	0.61049	-0.318914	0.0579875
BmuPB008757	blue	-0.11174	0.805449	-0.322678	-0.482772	0.516456	3.13442e-09	0.0549293	0.00286202	0.8994	9.055e-14	-0.757843	8.6937e-08	0.566617	0.000314943	0.60874	8.16869e-05	-0.37429	0.0245166	0.329489	0.049722	-0.468397	0.00396233	0.155933	0.363798	-0.378208	0.0229432
BmuPB012881	blue	-0.141022	0.805652	-0.536302	-0.26935	0.411998	3.08444e-09	0.00074746	0.112154	0.953551	2.72346e-19	-0.720686	7.16484e-07	0.690606	3.13914e-06	0.552795	0.000471852	-0.559703	0.000386387	0.421418	0.0104752	-0.33531	0.045592	0.0249117	0.885329	-0.223373	0.190346
BmuPB021325	blue	0.0313961	0.805738	-0.467586	-0.338152	0.855761	3.06357e-09	0.00403411	0.0436777	0.8946	1.92526e-13	-0.583437	0.000187861	0.710761	1.1905e-06	0.619661	5.57594e-05	-0.483672	0.00280299	0.239438	0.159582	-0.275634	0.103709	0.0398528	0.817494	-0.280471	0.0975436
BmuPB010533	blue	0.0716418	0.805876	-0.466251	-0.339625	0.677984	3.03041e-09	0.00415465	0.0427123	0.940489	1.66241e-17	-0.630264	3.79551e-05	0.725332	5.60733e-07	0.523161	0.00106077	-0.480387	0.00302366	0.267846	0.11425	-0.32752	0.0511851	0.0217539	0.899786	-0.344944	0.0393661
BmuPB004458	blue	-0.0943202	0.805924	-0.652849	-0.153075	0.584261	3.01876e-09	1.59208e-05	0.372765	0.9327	1.26644e-16	-0.66815	8.47678e-06	0.721235	6.96193e-07	0.727981	4.86524e-07	-0.68491	4.07198e-06	0.43694	0.00770949	-0.202864	0.235379	-0.0228987	0.894541	-0.0869474	0.6141
BmuPB018510	blue	0.0127374	0.805953	-0.692043	-0.113909	0.941225	3.01195e-09	2.93694e-06	0.508296	0.9175	3.58404e-15	-0.674355	6.49702e-06	0.68651	3.78723e-06	0.616853	6.15961e-05	-0.70812	1.35798e-06	0.521422	0.0011099	-0.209758	0.219504	-0.0357954	0.835807	-0.0389925	0.82137
BmuPB000216	blue	-0.0513441	0.805995	-0.585476	-0.220518	0.76617	3.00193e-09	0.000176112	0.196222	0.935826	5.78047e-17	-0.688419	3.47135e-06	0.680977	4.85697e-06	0.627767	4.16055e-05	-0.605914	8.99663e-05	0.434894	0.00803381	-0.280506	0.0975	0.0386403	0.822957	-0.169146	0.32404
BmuPB007317	blue	-0.156455	0.806222	-0.501257	-0.304965	0.362173	2.94819e-09	0.00184453	0.0705175	0.856025	2.83813e-11	-0.860395	1.74081e-11	0.433813	0.00820985	0.506519	0.00162033	-0.547653	0.000546014	0.682809	4.4756e-06	-0.441427	0.00703733	0.153104	0.372675	-0.0866319	0.615391
BmuPB020583	blue	-0.0428049	0.806269	-0.55016	-0.256109	0.804228	2.9371e-09	0.000508649	0.131632	0.89613	1.51981e-13	-0.619918	5.52523e-05	0.676763	5.84964e-06	0.68472	4.10704e-06	-0.569433	0.000289405	0.366823	0.0277632	-0.244471	0.150728	0.0544755	0.752342	-0.160159	0.350777
BmuPB013344	blue	-0.0243921	0.806376	-0.445489	-0.360887	0.887705	2.91233e-09	0.00647267	0.0305899	0.925612	6.57327e-16	-0.63465	3.22357e-05	0.692647	2.85567e-06	0.586607	0.000169889	-0.4746	0.00344928	0.249411	0.142389	-0.341237	0.0416746	0.000423128	0.998046	-0.307954	0.067669
BmuPB013056	blue	0.0388624	0.806384	-0.513809	-0.292575	0.821956	2.91042e-09	0.00134945	0.0833418	0.915681	5.1192e-15	-0.609253	8.02605e-05	0.717245	8.56443e-07	0.701069	1.91643e-06	-0.539678	0.000681591	0.281072	0.0967972	-0.269264	0.112273	-0.0234656	0.891945	-0.232006	0.173333
BmuPB004213	blue	0.0299505	0.806385	-0.371039	-0.435345	0.862337	2.91033e-09	0.0258893	0.00796128	0.955733	1.22209e-19	-0.743101	2.0946e-07	0.641653	2.47054e-05	0.559739	0.00038598	-0.403653	0.0146331	0.316802	0.0597622	-0.463704	0.00439336	0.0748088	0.664564	-0.431945	0.00852167
BmuPB002189	blue	0.0510187	0.806558	-0.469626	-0.336932	0.767611	2.87043e-09	0.00385572	0.0444915	0.94442	5.36409e-18	-0.642035	2.43451e-05	0.723371	6.2223e-07	0.524371	0.00102773	-0.48324	0.00283115	0.278215	0.100383	-0.326177	0.0522026	0.0499202	0.772481	-0.350624	0.0360314
BmuPB021217	blue	-0.061438	0.806601	-0.495587	-0.311014	0.721874	2.86061e-09	0.00211607	0.0648462	0.949138	1.23122e-18	-0.613422	6.94721e-05	0.759741	7.72826e-08	0.566558	0.000315496	-0.512803	0.00138429	0.255924	0.131921	-0.288367	0.0880848	-0.0254015	0.88309	-0.310509	0.0653059
BmuPB007760	blue	-0.0679999	0.80687	-0.458743	-0.348127	0.693539	2.8e-09	0.00489245	0.0374678	0.91776	3.40401e-15	-0.60195	0.000102853	0.728316	4.77803e-07	0.610688	7.6387e-05	-0.478955	0.00312444	0.238476	0.161315	-0.294156	0.0816118	-0.0150503	0.930576	-0.310375	0.065428
BmuPB016198	blue	0.0318233	0.806883	-0.548114	-0.258769	0.853819	2.79714e-09	0.000538966	0.127532	0.915163	5.65734e-15	-0.682508	4.53643e-06	0.683131	4.41143e-06	0.53754	0.00072267	-0.578591	0.000218647	0.490996	0.00236098	-0.282117	0.0955107	0.107382	0.533048	-0.197121	0.249182
BmuPB000650	blue	-0.159416	0.80696	-0.418343	-0.388617	0.353045	2.77991e-09	0.0111129	0.0191644	0.808292	2.49868e-09	-0.7107	1.19413e-06	0.537625	0.000720999	0.375405	0.02406	-0.444477	0.00660962	0.508242	0.00155233	-0.342425	0.0409231	0.131927	0.443089	-0.257147	0.130021
BmuPB021171	blue	0.0673979	0.807025	-0.488272	-0.318754	0.696122	2.76547e-09	0.0025177	0.0581208	0.964518	3.04264e-21	-0.67123	7.43408e-06	0.730106	4.33626e-07	0.586655	0.000169627	-0.503908	0.00172838	0.324888	0.0531941	-0.336276	0.0449338	0.0392713	0.820113	-0.34312	0.0404885
BmuPB002373	blue	-0.114618	0.807096	-0.67609	-0.131006	0.505645	2.74988e-09	6.02447e-06	0.446306	0.892656	2.5865e-13	-0.711758	1.13239e-06	0.617147	6.09607e-05	0.565014	0.000330363	-0.701107	1.91289e-06	0.589213	0.000156286	-0.241965	0.155089	0.00628083	0.970999	0.00688371	0.968217
BmuPB015607	blue	-0.119455	0.807208	-0.459622	-0.347586	0.487728	2.72537e-09	0.00480059	0.0377849	0.905633	3.20653e-14	-0.720793	7.12487e-07	0.631209	3.66494e-05	0.532119	0.000836862	-0.484958	0.0027205	0.457617	0.00501232	-0.355695	0.0332519	0.0625449	0.717068	-0.295007	0.0806921
BmuPB013014	blue	-0.088396	0.807246	-0.499822	-0.307424	0.608187	2.71709e-09	0.00191017	0.068167	0.880247	1.50478e-12	-0.596232	0.000124374	0.688979	3.38334e-06	0.591127	0.000146925	-0.524287	0.00102998	0.325279	0.0528916	-0.249774	0.141791	0.0200273	0.907704	-0.204946	0.230505
BmuPB019489	blue	-0.135071	0.807251	-0.387014	-0.420237	0.4322	2.71598e-09	0.0197098	0.0107163	0.886469	6.38402e-13	-0.682385	4.56135e-06	0.603428	9.78653e-05	0.68884	3.40499e-06	-0.416641	0.0114799	0.30587	0.0696455	-0.389014	0.0190311	0.137084	0.425304	-0.303415	0.0720323
BmuPB001060	blue	0.055407	0.807288	-0.421647	-0.38564	0.748244	2.70814e-09	0.0104289	0.0201877	0.940421	1.69432e-17	-0.660854	1.14997e-05	0.722523	6.50699e-07	0.502697	0.00178061	-0.436764	0.00773695	0.282837	0.0946315	-0.351577	0.0354948	0.0841068	0.625765	-0.421757	0.0104068
BmuPB008776	blue	-0.010188	0.807295	-0.438687	-0.368608	0.952975	2.70659e-09	0.00744157	0.0269567	0.917525	3.56641e-15	-0.677377	5.69447e-06	0.65908	1.23694e-05	0.640908	2.54228e-05	-0.471548	0.00369403	0.281885	0.0957955	-0.354512	0.0338841	0.0304969	0.85985	-0.34152	0.0414943
BmuPB020414	blue	-0.1881	0.807359	-0.386988	-0.420371	0.271936	2.69269e-09	0.0197187	0.0106888	0.934629	7.84038e-17	-0.80209	4.07821e-09	0.551087	0.000495421	0.585563	0.000175626	-0.430263	0.00881128	0.370652	0.0260568	-0.494488	0.00217254	0.137427	0.424138	-0.347138	0.0380495
BmuPB003576	blue	-0.150429	0.807579	-0.507732	-0.299847	0.381183	2.64573e-09	0.0015722	0.0756137	0.876513	2.46164e-12	-0.61346	6.93801e-05	0.680933	4.86664e-06	0.663853	1.01549e-05	-0.530259	0.00087957	0.330007	0.0493429	-0.242383	0.154355	0.0169209	0.921973	-0.218639	0.200158
BmuPB010568	blue	-0.107676	0.807672	-0.495796	-0.311875	0.531921	2.6261e-09	0.00210544	0.0640689	0.868156	7.00775e-12	-0.821733	8.11127e-10	0.495592	0.00211583	0.542203	0.000635758	-0.544692	0.000593257	0.539227	0.000690087	-0.416108	0.0115969	0.197352	0.248618	-0.118646	0.490703
BmuPB003709	blue	0.0345641	0.807698	-0.44376	-0.363938	0.841383	2.62062e-09	0.006708	0.0291092	0.921553	1.57124e-15	-0.640086	2.62363e-05	0.714624	9.7948e-07	0.518826	0.001187	-0.458164	0.00495378	0.287632	0.0889353	-0.325677	0.0525853	0.0680325	0.693399	-0.365337	0.0284498
BmuPB000971	blue	-0.168529	0.807747	-0.652507	-0.15524	0.325835	2.61028e-09	1.614e-05	0.36596	0.858517	2.15197e-11	-0.730288	4.29348e-07	0.56727	0.00030885	0.61106	7.54118e-05	-0.689975	3.2318e-06	0.630134	3.81365e-05	-0.240649	0.157417	0.0328033	0.849368	0.0395796	0.818724
BmuPB016171	blue	0.0320394	0.80787	-0.467523	-0.340347	0.852837	2.5847e-09	0.00403973	0.0422445	0.947701	1.95546e-18	-0.62588	4.45745e-05	0.728201	4.80775e-07	0.678706	5.37113e-06	-0.484718	0.00273574	0.260822	0.124432	-0.313276	0.0628204	0.0534421	0.756897	-0.334964	0.0458293
BmuPB005922	blue	-0.032771	0.807926	-0.306329	-0.501597	0.849515	2.57313e-09	0.0692059	0.00182926	0.941059	1.41759e-17	-0.724341	5.91055e-07	0.623369	4.88199e-05	0.502348	0.00179591	-0.34129	0.041641	0.230128	0.176938	-0.497822	0.00200511	0.109747	0.524013	-0.468992	0.00391038
BmuPB015397	blue	-0.12266	0.807934	-0.475042	-0.332892	0.476042	2.57146e-09	0.00341499	0.0472724	0.944567	5.13316e-18	-0.626977	4.28267e-05	0.735742	3.17904e-07	0.564905	0.000331431	-0.498937	0.0019517	0.243994	0.15155	-0.311887	0.0640588	-0.0398079	0.817696	-0.319018	0.0579012
BmuPB012702	blue	-0.0265824	0.808022	-0.628992	-0.179031	0.877695	2.55334e-09	3.97773e-05	0.296141	0.930848	1.98003e-16	-0.528045	0.000932885	0.852804	4.02782e-11	0.650719	1.73326e-05	-0.641157	2.51812e-05	0.277358	0.101478	-0.106822	0.535197	-0.072496	0.674355	-0.196581	0.250509
BmuPB019704	blue	-0.0345762	0.808134	-0.473916	-0.334218	0.841328	2.53061e-09	0.00350287	0.0463446	0.935835	5.76739e-17	-0.619925	5.52378e-05	0.73241	3.82301e-07	0.571242	0.000273987	-0.49355	0.00222184	0.251785	0.138505	-0.308926	0.0667621	-0.0169312	0.921925	-0.30853	0.0671302
BmuPB002092	blue	-0.0181682	0.808147	-0.445089	-0.363059	0.91624	2.5278e-09	0.00652653	0.0295296	0.913639	7.56658e-15	-0.591923	0.000143184	0.704458	1.62605e-06	0.639843	2.64812e-05	-0.46107	0.00465249	0.228311	0.180476	-0.298292	0.0772169	0.0609155	0.724147	-0.326668	0.0518284
BmuPB002860	blue	-0.0679213	0.808152	-0.43793	-0.370222	0.693876	2.52696e-09	0.00755667	0.0262443	0.904161	4.1235e-14	-0.646519	2.04551e-05	0.689562	3.29388e-06	0.638069	2.83321e-05	-0.465451	0.00422841	0.286478	0.0902804	-0.319285	0.0576807	0.0840715	0.62591	-0.304872	0.0706076
BmuPB005791	blue	-0.115344	0.808224	-0.66622	-0.142003	0.502935	2.51234e-09	9.19639e-06	0.408719	0.947134	2.33877e-18	-0.621492	5.2229e-05	0.774053	3.0693e-08	0.712738	1.07777e-06	-0.691865	2.96136e-06	0.398293	0.016132	-0.167387	0.329171	-0.067807	0.694366	-0.110343	0.521746
BmuPB012380	blue	-0.182099	0.808305	-0.595944	-0.212361	0.287804	2.49595e-09	0.000125558	0.213706	0.913997	7.07004e-15	-0.651352	1.69014e-05	0.676437	5.93388e-06	0.557873	0.000407558	-0.613746	6.86909e-05	0.409124	0.013226	-0.239193	0.160021	-0.0236933	0.890903	-0.154715	0.367603
BmuPB003649	blue	-0.164624	0.808463	-0.464829	-0.343634	0.337332	2.46452e-09	0.0042865	0.0401698	0.915224	5.59205e-15	-0.655229	1.44675e-05	0.670657	7.61885e-06	0.503018	0.00176665	-0.490891	0.00236684	0.297968	0.0775544	-0.341192	0.0417036	0.00775482	0.964197	-0.271106	0.109744
BmuPB000048	blue	-0.0328593	0.808469	-0.581679	-0.22679	0.849114	2.46319e-09	0.000198548	0.183476	0.936603	4.72774e-17	-0.699134	2.10283e-06	0.670813	7.56799e-06	0.657568	1.31578e-05	-0.603414	9.79103e-05	0.436335	0.00780428	-0.295426	0.0802421	0.00976059	0.954945	-0.152135	0.375742
BmuPB007904	blue	-0.149193	0.808479	-0.602986	-0.205493	0.385153	2.46127e-09	9.93317e-05	0.229237	0.916782	4.12971e-15	-0.794403	7.31267e-09	0.548739	0.000529539	0.5721	0.000266943	-0.637559	2.88865e-05	0.626242	4.39906e-05	-0.365926	0.0281764	0.032084	0.852635	-0.054833	0.750769
BmuPB008147	blue	-0.0261033	0.808544	-0.626749	-0.181794	0.879883	2.44849e-09	4.31834e-05	0.288624	0.920274	2.04794e-15	-0.622682	5.00422e-05	0.716332	8.97589e-07	0.598193	0.000116576	-0.646619	2.03752e-05	0.407015	0.0137544	-0.223117	0.190867	-0.0677458	0.694629	-0.100174	0.561041
BmuPB012127	blue	-0.0545603	0.808567	-0.518181	-0.290385	0.751969	2.444e-09	0.00120686	0.0857849	0.92027	2.04939e-15	-0.609147	8.05524e-05	0.707653	1.38975e-06	0.681627	4.71852e-06	-0.534869	0.000777079	0.3038	0.0716536	-0.262648	0.121723	0.0260774	0.880001	-0.2478	0.145071
BmuPB001656	blue	-0.0144461	0.808573	-0.454363	-0.35421	0.933357	2.44266e-09	0.00537298	0.0340469	0.907532	2.30393e-14	-0.610588	7.66521e-05	0.686549	3.78047e-06	0.697593	2.26303e-06	-0.472193	0.00364103	0.272849	0.10739	-0.296499	0.0790992	0.0923283	0.592259	-0.306121	0.0694052
BmuPB011593	blue	0.118362	0.808685	-0.485189	-0.323497	0.491748	2.42069e-09	0.00270595	0.0542812	0.944288	5.57869e-18	-0.667525	8.7042e-06	0.703496	1.70402e-06	0.592986	0.000138319	-0.50124	0.00184525	0.342628	0.0407959	-0.331977	0.047921	0.0625667	0.716973	-0.325735	0.0525407
BmuPB000034	blue	-0.0034232	0.808927	-0.467468	-0.341459	0.984191	2.37393e-09	0.0040446	0.0415333	0.914649	6.24384e-15	-0.660867	1.14934e-05	0.684807	4.09086e-06	0.426664	0.00945884	-0.482765	0.00286248	0.346449	0.0384594	-0.333048	0.0471628	0.0492136	0.775619	-0.322728	0.0548895
BmuPB014173	turquoise	-0.0124018	0.808961	-0.824741	0.0157797	0.942771	2.36751e-09	6.22566e-10	0.92722	0.821648	8.1719e-10	-0.578223	0.000221162	0.761435	6.95117e-08	0.594779	0.000130453	-0.849814	5.53417e-11	0.599758	0.000110671	0.0456385	0.791545	-0.00422377	0.980495	0.164202	0.338588
BmuPB018869	blue	-0.150353	0.808983	-0.502627	-0.306356	0.381427	2.36322e-09	0.00178367	0.0691802	0.847917	6.74579e-11	-0.811764	1.88458e-09	0.453869	0.00542973	0.481304	0.00296058	-0.547213	0.000552815	0.619165	5.67534e-05	-0.412899	0.0123229	0.147047	0.392103	-0.073494	0.670124
BmuPB009800	blue	-0.131709	0.809013	-0.535245	-0.273768	0.44385	2.35758e-09	0.000769219	0.106164	0.929334	2.82764e-16	-0.675246	6.25012e-06	0.668967	8.18793e-06	0.647327	1.98175e-05	-0.563848	0.000342002	0.420979	0.0105642	-0.31111	0.0647596	-0.0432742	0.802124	-0.19995	0.242318
BmuPB011088	blue	0.0259922	0.809194	-0.441717	-0.367478	0.88039	2.32327e-09	0.00699564	0.0274653	0.933197	1.12071e-16	-0.722104	6.65196e-07	0.635419	3.13175e-05	0.526319	0.000976443	-0.461014	0.00465815	0.337546	0.0440806	-0.411977	0.0125385	0.155137	0.366282	-0.303822	0.0716314
BmuPB001051	blue	-0.108693	0.809227	-0.315051	-0.494176	0.52803	2.31707e-09	0.0612655	0.00218884	0.927628	4.18573e-16	-0.713757	1.02361e-06	0.637408	2.90517e-05	0.554856	0.00044475	-0.363499	0.0293185	0.228066	0.180957	-0.444797	0.00656604	0.129447	0.451782	-0.463019	0.00445953
BmuPB004332	blue	-0.0790956	0.809229	-0.257519	-0.55171	0.646561	2.31682e-09	0.129447	0.000486708	0.922964	1.167e-15	-0.782503	1.72339e-08	0.537998	0.000713707	0.65672	1.36193e-05	-0.309191	0.066516	0.235022	0.167653	-0.56643	0.000316709	0.141254	0.411222	-0.474181	0.003482
BmuPB006684	blue	0.0376147	0.80923	-0.440767	-0.368462	0.827585	2.31663e-09	0.00713284	0.0270218	0.887905	5.20097e-13	-0.61913	5.68233e-05	0.658594	1.26183e-05	0.793868	7.60945e-09	-0.467865	0.0040093	0.301778	0.0736584	-0.297651	0.0778864	0.115499	0.502357	-0.280198	0.0978844
BmuPB015525	blue	-0.100514	0.809242	-0.58226	-0.226983	0.559705	2.3143e-09	0.00019496	0.183095	0.932919	1.20001e-16	-0.73063	4.21426e-07	0.628109	4.10887e-05	0.600015	0.000109727	-0.606069	8.94927e-05	0.513057	0.00137543	-0.33829	0.0435869	0.0343799	0.842217	-0.122541	0.476474
BmuPB016529	blue	0.0211099	0.809306	-0.438252	-0.371054	0.902738	2.30246e-09	0.00750753	0.025883	0.907628	2.2654e-14	-0.623591	4.84292e-05	0.678585	5.3999e-06	0.76427	5.81009e-08	-0.458168	0.00495327	0.281956	0.0957083	-0.308461	0.0671945	0.104109	0.545675	-0.319987	0.0571024
BmuPB015480	blue	-0.0863812	0.80935	-0.513629	-0.295721	0.616417	2.2942e-09	0.00135563	0.0799266	0.919883	2.21871e-15	-0.788884	1.09571e-08	0.540125	0.000673269	0.594278	0.000132611	-0.54715	0.000553797	0.492578	0.00227391	-0.430188	0.00882435	0.03661	0.832124	-0.17762	0.300026
BmuPB008548	blue	-0.154216	0.809469	-0.295141	-0.514328	0.369169	2.27221e-09	0.0805477	0.0013318	0.888617	4.69378e-13	-0.799173	5.10494e-09	0.496174	0.0020864	0.473608	0.00352717	-0.332396	0.047623	0.417018	0.0113978	-0.530376	0.000876821	0.207123	0.225483	-0.40608	0.013994
BmuPB003143	blue	-0.0319995	0.809493	-0.459818	-0.349675	0.853018	2.2678e-09	0.00478029	0.0365719	0.909756	1.55013e-14	-0.578115	0.0002219	0.741385	2.31139e-07	0.609021	8.09025e-05	-0.475625	0.00337028	0.217115	0.203389	-0.271626	0.109038	-0.00142891	0.993401	-0.317991	0.0587581
BmuPB013913	blue	-0.056927	0.809519	-0.332783	-0.476736	0.74157	2.26297e-09	0.0473492	0.00328645	0.940677	1.57752e-17	-0.738976	2.6509e-07	0.67026	7.74911e-06	0.533462	0.000807173	-0.378321	0.0228991	0.273521	0.106493	-0.429923	0.00887074	0.167411	0.329101	-0.479125	0.00311234
BmuPB000285	blue	-0.100627	0.809595	-0.445593	-0.364002	0.55926	2.24908e-09	0.00645869	0.0290786	0.897243	1.27666e-13	-0.651001	1.7139e-05	0.644577	2.20646e-05	0.492034	0.00230352	-0.470156	0.00381051	0.303877	0.0715778	-0.349162	0.0368667	0.0164828	0.923987	-0.297	0.0785702
BmuPB000623	blue	-0.0143795	0.809596	-0.540335	-0.269261	0.933663	2.24904e-09	0.000669399	0.112278	0.89532	1.72341e-13	-0.483019	0.00284573	0.83655	2.09446e-10	0.687855	3.56194e-06	-0.548892	0.000527261	0.199701	0.242916	-0.117301	0.495667	-0.0246805	0.886386	-0.273221	0.106893
BmuPB016296	blue	0.0775429	0.809686	-0.506983	-0.302703	0.65306	2.23264e-09	0.0016018	0.0727355	0.92561	6.57644e-16	-0.702916	1.75274e-06	0.653804	1.53224e-05	0.748241	1.55204e-07	-0.530974	0.000862918	0.419878	0.0107905	-0.332913	0.0472575	0.070806	0.681543	-0.249657	0.141983
BmuPB015656	blue	0.0486296	0.809784	-0.328332	-0.481453	0.778214	2.21488e-09	0.0505775	0.00295047	0.899138	9.44476e-14	-0.727094	5.10296e-07	0.584247	0.000183115	0.742022	2.22867e-07	-0.364097	0.0290336	0.271281	0.109505	-0.446453	0.00634458	0.209867	0.219259	-0.404588	0.0143842
BmuPB001371	blue	0.0851323	0.809882	-0.4815	-0.328381	0.621543	2.19748e-09	0.00294721	0.0505408	0.959109	3.25623e-20	-0.664807	9.75837e-06	0.722113	6.64872e-07	0.639809	2.65149e-05	-0.497976	0.00199766	0.31277	0.0632696	-0.336491	0.0447885	0.0489295	0.776881	-0.340992	0.0418311
BmuPB014296	blue	-0.07942	0.809909	-0.509434	-0.300475	0.645207	2.19266e-09	0.00150678	0.0749734	0.923745	9.87384e-16	-0.621957	5.13642e-05	0.731545	4.00881e-07	0.544636	0.000594186	-0.530946	0.000863572	0.320583	0.0566149	-0.275514	0.103865	-0.0141399	0.934766	-0.245713	0.148599
BmuPB013509	blue	-0.0902509	0.80993	-0.505228	-0.304702	0.600651	2.18891e-09	0.00167301	0.0707732	0.948925	1.3197e-18	-0.622981	4.95068e-05	0.750114	1.38889e-07	0.607405	8.55085e-05	-0.525556	0.000996256	0.263654	0.120248	-0.289631	0.0866397	-0.0263483	0.878763	-0.288233	0.0882398
BmuPB006929	blue	0.0453472	0.810096	-0.43366	-0.376436	0.792847	2.15948e-09	0.008235	0.023644	0.918573	2.89342e-15	-0.73671	3.01156e-07	0.603847	9.64913e-05	0.622212	5.08963e-05	-0.458007	0.00497046	0.422695	0.0102196	-0.415845	0.011655	0.107551	0.5324	-0.319046	0.0578784
BmuPB015657	blue	0.0457237	0.810152	-0.485735	-0.324417	0.791165	2.14969e-09	0.00267171	0.05356	0.965679	1.74422e-21	-0.665623	9.43022e-06	0.735528	3.21729e-07	0.689343	3.32728e-06	-0.502789	0.00177658	0.313985	0.062196	-0.33123	0.0484565	0.0344256	0.84201	-0.342297	0.0410034
BmuPB022273	blue	-0.118926	0.810233	-0.528774	-0.281459	0.489671	2.13555e-09	0.000915022	0.096319	0.931591	1.65735e-16	-0.672298	7.10092e-06	0.692459	2.88065e-06	0.691332	3.03547e-06	-0.553698	0.000459807	0.389664	0.0188149	-0.306726	0.0688278	0.0306106	0.859333	-0.201798	0.237901
BmuPB019691	blue	-0.0242787	0.810449	-0.563218	-0.247231	0.888224	2.09837e-09	0.000348432	0.146026	0.915547	5.25378e-15	-0.702905	1.75368e-06	0.648617	1.88364e-05	0.70779	1.38034e-06	-0.59567	0.000126694	0.428933	0.00904596	-0.298551	0.0769487	0.0817115	0.635671	-0.1661	0.332956
BmuPB010594	blue	-0.142802	0.810462	-0.531399	-0.279062	0.406062	2.09622e-09	0.000853156	0.0993092	0.921868	1.47091e-15	-0.64519	2.15447e-05	0.680424	4.97798e-06	0.59145	0.000145397	-0.558411	0.000401229	0.321936	0.0555217	-0.302016	0.0734205	-0.050335	0.770641	-0.195472	0.253244
BmuPB013224	blue	-0.0652756	0.810564	-0.385909	-0.424655	0.705256	2.07886e-09	0.0200934	0.0098377	0.904611	3.82013e-14	-0.822033	7.90167e-10	0.488131	0.00252602	0.537613	0.000721234	-0.416814	0.0114421	0.513507	0.00135983	-0.524483	0.00102471	0.138745	0.419663	-0.300334	0.0751165
BmuPB006699	blue	0.0019644	0.810595	-0.580389	-0.230206	0.990928	2.07363e-09	0.000206736	0.176787	0.891177	3.22608e-13	-0.61266	7.13392e-05	0.698244	2.19407e-06	0.619658	5.57648e-05	-0.597471	0.000119394	0.417859	0.0112164	-0.209178	0.220812	0.066286	0.700902	-0.139396	0.417464
BmuPB020158	blue	0.019922	0.810596	-0.511617	-0.298979	0.908188	2.07345e-09	0.00142638	0.0765053	0.900154	8.01606e-14	-0.577996	0.000222719	0.713799	1.02143e-06	0.651551	1.6768e-05	-0.524238	0.00103131	0.288992	0.0873676	-0.236793	0.164382	0.0456086	0.791679	-0.247444	0.145668
BmuPB002908	blue	-0.0421399	0.810781	-0.518525	-0.292256	0.807212	2.04239e-09	0.00119622	0.0836949	0.963926	4.01342e-21	-0.77147	3.64354e-08	0.619942	5.5204e-05	0.688139	3.51601e-06	-0.552256	0.000479191	0.444304	0.00663321	-0.414931	0.0118588	0.0251432	0.88427	-0.219582	0.198175
BmuPB000782	blue	0.0383049	0.811015	-0.459105	-0.351911	0.82447	2.00373e-09	0.00485446	0.0353088	0.958404	4.33112e-20	-0.673035	6.87892e-06	0.705009	1.5828e-06	0.540283	0.000670345	-0.477965	0.00319587	0.290415	0.0857511	-0.371531	0.0256777	0.0426154	0.805078	-0.338201	0.0436456
BmuPB016523	blue	0.0253685	0.811024	-0.460487	-0.350537	0.88324	2.00229e-09	0.00471165	0.0360806	0.924745	7.9505e-16	-0.62223	5.08635e-05	0.72413	5.97736e-07	0.626633	4.33667e-05	-0.480973	0.00298322	0.261973	0.122719	-0.307694	0.0679129	0.0338443	0.844645	-0.316136	0.0603307
BmuPB003191	blue	-0.0363098	0.811039	-0.431049	-0.379991	0.833481	1.99978e-09	0.008675	0.0222552	0.894413	1.98133e-13	-0.586022	0.000173086	0.687162	3.67646e-06	0.702281	1.80753e-06	-0.448433	0.00608819	0.233451	0.170595	-0.291193	0.0848777	0.081886	0.634947	-0.319831	0.0572308
BmuPB009185	blue	-0.0600775	0.811083	-0.286962	-0.524121	0.727796	1.99271e-09	0.0897149	0.00103448	0.88662	6.24853e-13	-0.788265	1.14572e-08	0.529367	0.000900707	0.449502	0.00595352	-0.325429	0.0527757	0.376656	0.0235561	-0.515555	0.00129081	0.235161	0.167395	-0.442131	0.00693648
BmuPB019948	blue	-0.0273157	0.811166	-0.659921	-0.151245	0.874347	1.97917e-09	1.19502e-05	0.378574	0.932953	1.19e-16	-0.607201	8.61052e-05	0.783865	1.56659e-08	0.673154	6.84354e-06	-0.688097	3.52278e-06	0.403184	0.0147595	-0.143024	0.405326	-0.0405198	0.814492	-0.116325	0.499284
BmuPB000416	blue	0.0424389	0.811268	-0.727139	-0.0841289	0.80587	1.96271e-09	5.09059e-07	0.625673	0.927284	4.5256e-16	-0.553142	0.00046719	0.863257	1.25266e-11	0.596949	0.00012147	-0.739165	2.62273e-07	0.44738	0.00622337	-0.0426698	0.804834	-0.0443014	0.797524	-0.0821402	0.633893
BmuPB018673	blue	-0.102204	0.811271	-0.522417	-0.288855	0.553089	1.96217e-09	0.00108157	0.087525	0.936505	4.8498e-17	-0.640289	2.60332e-05	0.717717	8.35864e-07	0.586442	0.000170781	-0.545265	0.000583845	0.314269	0.0619469	-0.289929	0.0863015	-0.0500489	0.77191	-0.239156	0.160088
BmuPB011389	blue	-0.116992	0.811294	-0.425823	-0.385471	0.496809	1.95857e-09	0.00961596	0.0202471	0.93232	1.38931e-16	-0.639801	2.65231e-05	0.688466	3.46378e-06	0.690533	3.14973e-06	-0.452897	0.00554276	0.223834	0.189408	-0.357395	0.0323603	-0.0132268	0.938971	-0.335502	0.0454601
BmuPB011393	blue	-0.17534	0.811539	-0.640703	-0.170837	0.306373	1.91957e-09	2.56236e-05	0.319156	0.928019	3.82936e-16	-0.737956	2.80803e-07	0.676976	5.79544e-06	0.643026	2.34312e-05	-0.689824	3.25446e-06	0.559464	0.000389088	-0.253054	0.136462	-0.0241953	0.888606	-0.0529807	0.758934
BmuPB001895	blue	0.167152	0.811542	-0.420423	-0.391119	0.329861	1.91914e-09	0.0106782	0.0183378	0.91608	4.73729e-15	-0.637457	2.89978e-05	0.72613	5.37334e-07	0.651903	1.65344e-05	-0.43436	0.00812032	0.264011	0.119728	-0.307845	0.0677706	0.0970173	0.573509	-0.413296	0.0122312
BmuPB000759	blue	-0.0117056	0.811575	-0.593269	-0.218306	0.945979	1.91395e-09	0.000137052	0.20086	0.961343	1.27453e-20	-0.661384	1.12509e-05	0.746811	1.68818e-07	0.694661	2.59901e-06	-0.617397	6.0424e-05	0.391432	0.0182367	-0.256004	0.131796	-0.0270281	0.87566	-0.190817	0.264946
BmuPB005435	blue	-0.0918507	0.81159	-0.504143	-0.307447	0.594183	1.91168e-09	0.00171841	0.068146	0.942962	8.23578e-18	-0.703092	1.73787e-06	0.701211	1.90338e-06	0.493068	0.00224751	-0.522919	0.00106749	0.414933	0.0118584	-0.325455	0.0527556	0.0287284	0.867904	-0.307969	0.0676548
BmuPB006571	blue	-0.0281596	0.811643	-0.425589	-0.386054	0.870497	1.90337e-09	0.00966005	0.0200427	0.934766	7.57329e-17	-0.693793	2.70695e-06	0.677853	5.57658e-06	0.603343	9.81465e-05	-0.466226	0.00415691	0.268884	0.112801	-0.384487	0.0205962	0.0400534	0.816591	-0.329907	0.0494153
BmuPB013896	blue	-0.038384	0.811936	-0.583558	-0.228378	0.824113	1.85817e-09	0.000187145	0.180346	0.964777	2.6924e-21	-0.696182	2.41939e-06	0.71387	1.01776e-06	0.616903	6.14863e-05	-0.609254	8.02579e-05	0.407756	0.0135665	-0.300865	0.0745774	0.02288	0.894626	-0.184051	0.282578
BmuPB021369	blue	-0.0583157	0.812029	-0.496633	-0.315397	0.735489	1.8439e-09	0.0020635	0.0609665	0.888821	4.55721e-13	-0.823453	6.97671e-10	0.455737	0.00521806	0.561482	0.000366739	-0.531443	0.00085216	0.538685	0.000700408	-0.484645	0.00274039	0.105109	0.541802	-0.1049	0.542609
BmuPB011750	blue	-0.114457	0.812056	-0.602579	-0.209477	0.506246	1.8399e-09	0.000100701	0.220138	0.87233	4.19387e-12	-0.635809	3.08605e-05	0.637045	2.94543e-05	0.66448	9.89263e-06	-0.624608	4.66801e-05	0.458976	0.00486794	-0.214366	0.209311	0.0395309	0.818943	-0.066604	0.699534
BmuPB013476	blue	-0.0488309	0.812135	-0.46578	-0.346355	0.777319	1.82794e-09	0.00419793	0.0385151	0.792858	8.19947e-09	-0.836947	2.01604e-10	0.372705	0.0251781	0.527492	0.000946661	-0.517999	0.00121252	0.633336	3.38608e-05	-0.435358	0.00795934	0.279469	0.0987965	-0.0547373	0.75119
BmuPB000731	blue	0.0487529	0.812181	-0.430938	-0.381243	0.777666	1.8211e-09	0.00869413	0.0217823	0.873495	3.62256e-12	-0.61277	7.10692e-05	0.680198	5.02808e-06	0.502843	0.00177425	-0.448494	0.00608048	0.290009	0.0862105	-0.297009	0.0785601	0.0717149	0.677674	-0.310865	0.0649816
BmuPB005021	blue	-0.00621557	0.812227	-0.595943	-0.216283	0.9713	1.81424e-09	0.000125562	0.205169	0.939658	2.091e-17	-0.713109	1.05776e-06	0.671106	7.47379e-06	0.646727	2.02894e-05	-0.61639	6.26093e-05	0.506234	0.00163184	-0.294459	0.0812835	0.0403012	0.815476	-0.159428	0.35301
BmuPB000593	blue	-0.059257	0.812262	-0.535835	-0.276427	0.731376	1.80899e-09	0.000757009	0.102678	0.937558	3.67984e-17	-0.629682	3.87788e-05	0.710219	1.22323e-06	0.671816	7.2495e-06	-0.560504	0.000377424	0.28626	0.0905376	-0.278755	0.0996972	-0.0409383	0.81261	-0.232768	0.171886
BmuPB003215	blue	-0.0983136	0.812273	-0.392273	-0.42	0.568374	1.80739e-09	0.017967	0.0107654	0.937024	4.23527e-17	-0.73061	4.21895e-07	0.645827	2.10161e-05	0.430991	0.00868487	-0.418958	0.0109828	0.345295	0.0391533	-0.426821	0.00942977	0.0963979	0.575971	-0.404441	0.014423
BmuPB012218	blue	-0.161758	0.812278	-0.524324	-0.287954	0.345924	1.80658e-09	0.001029	0.0885616	0.912277	9.76683e-15	-0.738927	2.65828e-07	0.584245	0.000183125	0.636428	3.01491e-05	-0.569537	0.000288494	0.399702	0.0157259	-0.370193	0.026257	-0.053852	0.75509	-0.16864	0.32551
BmuPB016857	blue	0.102301	0.812292	-0.471764	-0.340528	0.552711	1.8045e-09	0.0036762	0.0421282	0.924523	8.34388e-16	-0.718048	8.21699e-07	0.648091	1.92308e-05	0.645882	2.09706e-05	-0.493283	0.00223605	0.43542	0.00794934	-0.355054	0.0335932	0.111592	0.517017	-0.312099	0.0638681
BmuPB008686	blue	-0.0691428	0.812314	-0.485192	-0.327122	0.688644	1.80122e-09	0.00270572	0.0514849	0.866007	9.0675e-12	-0.796274	6.35834e-09	0.507798	0.00156962	0.470281	0.00379996	-0.525786	0.000990242	0.548705	0.000530048	-0.401416	0.0152438	0.164028	0.339108	-0.14834	0.387907
BmuPB003646	blue	-0.0148608	0.81245	-0.450802	-0.361649	0.931448	1.78111e-09	0.00579328	0.0302145	0.915574	5.22644e-15	-0.595062	0.000129248	0.739771	2.5341e-07	0.60779	8.43902e-05	-0.467361	0.00405423	0.232184	0.172995	-0.290266	0.0859199	0.00922601	0.95741	-0.328843	0.0501981
BmuPB012479	blue	-0.00860213	0.812468	-0.461154	-0.351314	0.960288	1.77854e-09	0.00464408	0.0356422	0.948684	1.42708e-18	-0.61496	6.5835e-05	0.753872	1.10833e-07	0.56172	0.00036418	-0.477651	0.00321877	0.230229	0.176744	-0.312715	0.0633185	0.00491127	0.977321	-0.350691	0.0359934
BmuPB006534	blue	-0.0171008	0.812481	-0.563967	-0.248514	0.921146	1.77668e-09	0.000340796	0.143878	0.916797	4.11769e-15	-0.58374	0.000186073	0.749875	1.40885e-07	0.61693	6.1429e-05	-0.580338	0.000207065	0.297803	0.0777275	-0.215019	0.207895	-0.0564202	0.743793	-0.20259	0.236026
BmuPB001204	blue	0.012771	0.812512	-0.542378	-0.270134	0.94107	1.77208e-09	0.000632672	0.111074	0.892827	2.52078e-13	-0.671283	7.41723e-06	0.638827	2.75276e-05	0.70661	1.46315e-06	-0.56578	0.00032291	0.432825	0.0083736	-0.281513	0.0962527	0.109454	0.52513	-0.147304	0.391267
BmuPB018295	blue	-0.0278823	0.812535	-0.450441	-0.362093	0.871762	1.76876e-09	0.00583732	0.0299971	0.888166	5.00954e-13	-0.632734	3.46307e-05	0.611902	7.32432e-05	0.664483	9.89145e-06	-0.463949	0.0043698	0.300157	0.0752968	-0.336899	0.0445139	0.0835753	0.627957	-0.268952	0.112707
BmuPB010554	blue	-0.152275	0.81267	-0.438449	-0.374221	0.375299	1.74921e-09	0.00747753	0.0245454	0.830258	3.78124e-10	-0.705255	1.56382e-06	0.543502	0.000613255	0.500143	0.00189531	-0.459851	0.00477692	0.486726	0.00261062	-0.345038	0.0393091	0.102891	0.550407	-0.250209	0.141076
BmuPB010804	blue	0.0326639	0.812677	-0.486297	-0.326381	0.850001	1.74811e-09	0.00263694	0.0520469	0.96394	3.98795e-21	-0.663241	1.0417e-05	0.731702	3.97457e-07	0.628006	4.12438e-05	-0.502445	0.00179168	0.30878	0.0668975	-0.331083	0.0485621	0.0432248	0.802346	-0.341913	0.0412455
BmuPB020769	blue	-0.100292	0.812711	-0.483862	-0.328849	0.560575	1.74327e-09	0.0027907	0.0501935	0.951624	5.35491e-19	-0.623047	4.93894e-05	0.746041	1.76604e-07	0.676566	5.90046e-06	-0.509036	0.00152186	0.232972	0.1715	-0.300283	0.075169	-0.0477989	0.781911	-0.321861	0.0555817
BmuPB002144	blue	0.0226174	0.812848	-0.473043	-0.339806	0.895829	1.72358e-09	0.00357229	0.0425948	0.895217	1.75094e-13	-0.596149	0.000124713	0.700204	1.99777e-06	0.551108	0.000495136	-0.491703	0.00232167	0.259046	0.127109	-0.287022	0.0896448	0.0278691	0.871822	-0.266363	0.116347
BmuPB006026	blue	-0.0129308	0.812938	-0.451275	-0.361663	0.940334	1.71094e-09	0.00573588	0.0302076	0.906412	2.80218e-14	-0.623222	4.90783e-05	0.677262	5.72318e-06	0.721371	6.91257e-07	-0.471067	0.00373393	0.293283	0.0825639	-0.302597	0.0728414	0.0941663	0.584877	-0.305088	0.0703986
BmuPB010791	blue	0.0478142	0.813199	-0.454539	-0.358661	0.781842	1.67428e-09	0.00535297	0.0317091	0.947788	1.90198e-18	-0.673908	6.62394e-06	0.69971	2.04565e-06	0.548049	0.000539953	-0.470204	0.00380646	0.317586	0.0590987	-0.363227	0.0294485	0.0487354	0.777744	-0.360348	0.0308576
BmuPB017216	blue	0.0631121	0.813329	-0.706959	-0.10637	0.714609	1.65638e-09	1.4382e-06	0.536935	0.889025	4.4238e-13	-0.565097	0.000329546	0.799419	5.00991e-09	0.66942	8.03165e-06	-0.735796	3.16957e-07	0.488715	0.00249159	-0.0550206	0.749943	0.056937	0.741526	-0.0184123	0.915119
BmuPB016743	blue	-0.0249415	0.813418	-0.365035	-0.448383	0.885193	1.64423e-09	0.028591	0.00609459	0.950547	7.72174e-19	-0.694157	2.66122e-06	0.70192	1.83938e-06	0.569327	0.000290325	-0.401165	0.0153137	0.216879	0.203894	-0.417742	0.0112414	0.0445358	0.796475	-0.449892	0.00590499
BmuPB016098	blue	0.00584386	0.813421	-0.491181	-0.32224	0.973016	1.6438e-09	0.00235061	0.0552782	0.937082	4.17125e-17	-0.637155	2.93315e-05	0.702444	1.79327e-06	0.701791	1.85081e-06	-0.510575	0.00146426	0.293524	0.0823006	-0.307697	0.0679098	0.0743878	0.666342	-0.27408	0.105751
BmuPB010534	blue	0.104081	0.813482	-0.494265	-0.319217	0.545783	1.63552e-09	0.00218419	0.0577364	0.956178	1.03281e-19	-0.656539	1.37199e-05	0.719505	7.61977e-07	0.62776	4.16169e-05	-0.510648	0.00146158	0.317744	0.0589654	-0.321814	0.0556197	0.0571401	0.740636	-0.322571	0.0550141
BmuPB000386	blue	0.0472159	0.813535	-0.49339	-0.320146	0.784507	1.62833e-09	0.00223034	0.0569724	0.928639	3.32158e-16	-0.784241	1.52571e-08	0.577762	0.000224345	0.613265	6.98523e-05	-0.520285	0.00114311	0.472159	0.00364381	-0.427075	0.00938281	0.123675	0.472369	-0.225504	0.186041
BmuPB017000	blue	-0.10772	0.813566	-0.537481	-0.276085	0.531751	1.62421e-09	0.000723849	0.103121	0.944651	5.005e-18	-0.761729	6.82382e-08	0.637797	2.86269e-05	0.724966	5.71766e-07	-0.5838	0.000185723	0.459586	0.00480434	-0.355833	0.0331785	0.066102	0.701694	-0.168368	0.326302
BmuPB007609	blue	0.00812416	0.81361	-0.59209	-0.221521	0.962493	1.61825e-09	0.000142411	0.194144	0.90968	1.57156e-14	-0.595142	0.000128912	0.7365	3.0472e-07	0.700238	1.99456e-06	-0.608436	8.25437e-05	0.371476	0.0257012	-0.186133	0.277074	0.0431327	0.802758	-0.160544	0.349604
BmuPB000022	blue	-0.102855	0.813754	-0.608279	-0.205475	0.550548	1.59909e-09	8.299e-05	0.229278	0.942065	1.06635e-17	-0.620709	5.37127e-05	0.793169	8.01302e-09	0.686245	3.83302e-06	-0.637129	2.93599e-05	0.375901	0.023859	-0.186271	0.276711	-0.0670876	0.697455	-0.173706	0.310973
BmuPB011577	blue	0.0341486	0.813976	-0.473653	-0.340323	0.843266	1.56988e-09	0.00352367	0.0422602	0.968921	3.30962e-22	-0.683449	4.34897e-06	0.725061	5.68873e-07	0.597494	0.000119304	-0.49181	0.00231581	0.321532	0.0558467	-0.354445	0.0339201	0.0278484	0.871916	-0.35172	0.0354152
BmuPB013674	blue	-0.0187182	0.814172	-0.477042	-0.33713	0.913714	1.54445e-09	0.00326367	0.0443588	0.929258	2.87804e-16	-0.638531	2.78387e-05	0.693627	2.72794e-06	0.694703	2.59387e-06	-0.496055	0.00209239	0.296716	0.0788691	-0.307144	0.0684316	0.0684804	0.691479	-0.306501	0.0690424
BmuPB010833	blue	-0.0203912	0.814218	-0.465816	-0.348402	0.906035	1.53849e-09	0.0041946	0.0373071	0.916569	4.30564e-15	-0.605714	9.05789e-05	0.709922	1.24154e-06	0.728281	4.78702e-07	-0.483057	0.00284322	0.272162	0.108313	-0.281473	0.0963019	0.0665783	0.699645	-0.307743	0.0678668
BmuPB002205	blue	0.119295	0.814286	-0.474123	-0.340164	0.488316	1.5298e-09	0.00348658	0.0423629	0.930152	2.33493e-16	-0.720321	7.30272e-07	0.639097	2.72461e-05	0.603768	9.67477e-05	-0.498826	0.00195696	0.397219	0.0164473	-0.372512	0.0252599	0.104836	0.542857	-0.303233	0.0722115
BmuPB018457	blue	0.0448021	0.814382	-0.487726	-0.326656	0.795284	1.51767e-09	0.00255017	0.0518374	0.950701	7.33223e-19	-0.644581	2.20609e-05	0.721675	6.80331e-07	0.800865	4.48346e-09	-0.506085	0.0016379	0.293492	0.0823352	-0.307329	0.0682568	0.023334	0.892548	-0.321451	0.0559116
BmuPB009004	blue	-0.0125299	0.814438	-0.483718	-0.330721	0.942181	1.51055e-09	0.00280003	0.0488238	0.92446	8.45995e-16	-0.622464	5.0438e-05	0.696905	2.33806e-06	0.691838	2.96507e-06	-0.502875	0.00177284	0.302006	0.07343	-0.296202	0.0794146	0.0676903	0.694867	-0.277292	0.101563
BmuPB008115	blue	0.0982388	0.814966	-0.657678	-0.157288	0.568669	1.44543e-09	1.30991e-05	0.359591	0.908967	1.78601e-14	-0.544765	0.000592046	0.800336	4.66977e-09	0.684865	4.08017e-06	-0.663041	1.05041e-05	0.372843	0.0251202	-0.101924	0.55418	-0.0260726	0.880023	-0.150205	0.381901
BmuPB000252	blue	-0.133559	0.815052	-0.500861	-0.314191	0.437419	1.43502e-09	0.00186243	0.0620147	0.958382	4.36909e-20	-0.775357	2.81224e-08	0.613424	6.94662e-05	0.588672	0.000159025	-0.531406	0.000853004	0.433597	0.00824546	-0.416599	0.0114892	0.0400737	0.8165	-0.258231	0.128352
BmuPB000121	blue	-0.0380936	0.815155	-0.286334	-0.528821	0.825423	1.42272e-09	0.09045	0.000913882	0.84347	1.06202e-10	-0.845676	8.494e-11	0.434266	0.00813567	0.411811	0.0125776	-0.326861	0.0516821	0.50239	0.00179405	-0.547532	0.000547876	0.312873	0.063178	-0.374847	0.0242878
BmuPB013446	blue	0.0867784	0.815166	-0.503647	-0.311519	0.614791	1.42139e-09	0.00173952	0.0643895	0.937344	3.89335e-17	-0.70489	1.59203e-06	0.680373	4.98917e-06	0.600816	0.000106833	-0.522621	0.00107581	0.422828	0.0101934	-0.333994	0.0465002	0.0864032	0.616328	-0.292817	0.0830759
BmuPB004366	blue	0.0261455	0.815359	-0.46261	-0.352749	0.87969	1.39867e-09	0.00449945	0.0348442	0.920726	1.86566e-15	-0.630343	3.78437e-05	0.687495	3.62108e-06	0.681979	4.64481e-06	-0.480506	0.00301539	0.291193	0.0848776	-0.308955	0.0667353	0.0836704	0.627565	-0.311182	0.0646945
BmuPB006294	blue	-0.0259636	0.815386	-0.467576	-0.347809	0.880521	1.39549e-09	0.00403494	0.0376538	0.947178	2.3062e-18	-0.613844	6.84574e-05	0.763745	6.00749e-08	0.525589	0.000995398	-0.482518	0.00287888	0.23743	0.163216	-0.300171	0.0752832	0.0146296	0.932513	-0.352593	0.0349303
BmuPB001474	blue	-0.021872	0.81542	-0.472963	-0.342456	0.899245	1.39155e-09	0.00357868	0.0409036	0.958746	3.77334e-20	-0.685342	3.99321e-06	0.719057	7.79896e-07	0.504363	0.00170913	-0.491539	0.00233076	0.333234	0.0470318	-0.347771	0.0376763	0.0507627	0.768745	-0.346621	0.0383567
BmuPB008754	blue	0.0152836	0.815451	-0.452686	-0.362765	0.929503	1.38785e-09	0.00556751	0.0296711	0.932955	1.18947e-16	-0.628319	4.07723e-05	0.703084	1.73853e-06	0.697642	2.25774e-06	-0.471613	0.00368864	0.269483	0.111971	-0.3176	0.0590868	0.0696943	0.686286	-0.332852	0.0473008
BmuPB009028	blue	-0.0697621	0.815572	-0.636814	-0.178758	0.685997	1.37388e-09	2.97124e-05	0.296889	0.893216	2.37698e-13	-0.714665	9.77411e-07	0.585679	0.000174985	0.669959	7.84937e-06	-0.665281	9.56627e-06	0.564639	0.000334063	-0.275031	0.104497	0.045878	0.790476	-0.0115161	0.946852
BmuPB021002	blue	-0.0431268	0.815729	-0.472936	-0.342794	0.802785	1.35586e-09	0.00358091	0.0406923	0.949913	9.54255e-19	-0.586471	0.000170628	0.786052	1.34221e-08	0.600726	0.000107154	-0.487626	0.00255614	0.20555	0.229104	-0.275366	0.104058	-0.00983814	0.954587	-0.358084	0.0320045
BmuPB004457	blue	-0.0635506	0.815754	-0.407021	-0.408733	0.71271	1.35299e-09	0.0137527	0.0133225	0.949751	1.00659e-18	-0.751912	1.24737e-07	0.644608	2.20378e-05	0.68476	4.09963e-06	-0.454462	0.00536167	0.325668	0.052592	-0.430902	0.00870021	0.0971003	0.57318	-0.345336	0.0391285
BmuPB007819	blue	-0.0812172	0.815843	-0.56171	-0.254133	0.637723	1.34299e-09	0.00036429	0.134742	0.943373	7.30728e-18	-0.624389	4.70518e-05	0.776652	2.57691e-08	0.732932	3.71475e-07	-0.584493	0.000181694	0.31185	0.0640921	-0.223534	0.190017	-0.0308604	0.858197	-0.246076	0.14798
BmuPB010500	blue	-0.178286	0.815876	-0.465764	-0.350112	0.298187	1.33922e-09	0.00419936	0.0363223	0.959863	2.387e-20	-0.729684	4.43683e-07	0.640131	2.61906e-05	0.645471	2.13099e-05	-0.493664	0.0022158	0.329611	0.049632	-0.414701	0.0119107	0.0096827	0.955304	-0.300038	0.0754186
BmuPB014516	blue	-0.0465138	0.815894	-0.587992	-0.227902	0.787638	1.33714e-09	0.00016253	0.181279	0.9185	2.93567e-15	-0.81632	1.29006e-09	0.584568	0.000181264	0.6626	1.06982e-05	-0.639392	2.69412e-05	0.632778	3.45738e-05	-0.348036	0.037521	0.0894185	0.604028	-0.0573812	0.739579
BmuPB003076	blue	-0.00623251	0.815939	-0.46768	-0.348259	0.971222	1.3321e-09	0.00402572	0.0373905	0.920292	2.04038e-15	-0.600331	0.000108576	0.736779	3.0001e-07	0.609686	7.9072e-05	-0.486687	0.00261301	0.244039	0.151472	-0.286832	0.0898667	0.00520041	0.975986	-0.307681	0.0679252
BmuPB003505	blue	0.0310264	0.816062	-0.564649	-0.251413	0.857442	1.31844e-09	0.000333962	0.13911	0.908847	1.825e-14	-0.70928	1.28188e-06	0.678784	5.35264e-06	0.674422	6.47812e-06	-0.610298	7.74233e-05	0.433438	0.00827169	-0.280882	0.0970333	0.0511601	0.766985	-0.15383	0.370383
BmuPB016266	blue	-0.106295	0.816175	-0.601175	-0.215	0.537225	1.30595e-09	0.000105558	0.207936	0.895976	1.55667e-13	-0.771935	3.53331e-08	0.561169	0.00037013	0.556994	0.000418093	-0.636043	3.05897e-05	0.547891	0.000542365	-0.330169	0.0492247	0.0642928	0.709499	-0.0594655	0.730465
BmuPB012093	blue	-0.08738	0.816208	-0.445204	-0.371004	0.612332	1.30234e-09	0.00651095	0.0259047	0.898598	1.0298e-13	-0.587448	0.000165385	0.730029	4.35456e-07	0.541359	0.00065076	-0.461796	0.00457976	0.237799	0.162544	-0.277566	0.101212	0.00455357	0.978972	-0.320603	0.0565989
BmuPB018780	blue	-0.0251554	0.816209	-0.506166	-0.310043	0.884214	1.30216e-09	0.00163459	0.0657316	0.945613	3.74381e-18	-0.626842	4.30374e-05	0.742689	2.14489e-07	0.721048	7.03068e-07	-0.530313	0.000878291	0.271124	0.10972	-0.287965	0.0885489	-0.0448243	0.795184	-0.281204	0.0966345
BmuPB005955	blue	0.0862097	0.816235	-0.5974	-0.218835	0.61712	1.29938e-09	0.000119677	0.199744	0.921263	1.66927e-15	-0.619964	5.51613e-05	0.764462	5.73947e-08	0.584228	0.000183224	-0.604574	9.41488e-05	0.437946	0.00755416	-0.194937	0.254572	0.000584939	0.997299	-0.217561	0.20244
BmuPB015436	blue	-0.0157099	0.816288	-0.487919	-0.328369	0.927542	1.29353e-09	0.00253862	0.0505498	0.911413	1.14591e-14	-0.598631	0.000114896	0.723929	6.04121e-07	0.543551	0.000612419	-0.504317	0.00171107	0.269745	0.111609	-0.27366	0.106308	-0.012832	0.940789	-0.278271	0.100311
BmuPB006144	blue	-0.135477	0.816369	-0.582475	-0.233895	0.430804	1.2847e-09	0.000193644	0.169761	0.935182	6.81458e-17	-0.733804	3.54036e-07	0.640455	2.58684e-05	0.559385	0.000389994	-0.612097	7.27501e-05	0.474241	0.00347728	-0.315124	0.0612028	-0.0173987	0.919777	-0.163129	0.341797
BmuPB017425	blue	-0.0861464	0.81639	-0.533832	-0.282558	0.61738	1.28247e-09	0.000799157	0.0949717	0.859712	1.88105e-11	-0.758219	8.4936e-08	0.550302	0.000506614	0.572491	0.000263777	-0.572369	0.000264763	0.601069	0.000105933	-0.32123	0.0560899	0.107774	0.531544	-0.104262	0.545082
BmuPB009099	blue	-0.002001	0.816426	-0.464433	-0.351993	0.990759	1.27861e-09	0.00432382	0.035263	0.903603	4.53108e-14	-0.609196	8.04175e-05	0.680084	5.05363e-06	0.746306	1.73884e-07	-0.484881	0.00272539	0.26547	0.117622	-0.287248	0.089381	0.0738607	0.668571	-0.286652	0.0900766
BmuPB009005	blue	-0.0212999	0.816503	-0.472787	-0.343717	0.901867	1.27027e-09	0.00359291	0.0401186	0.918844	2.73946e-15	-0.62915	3.95462e-05	0.68665	3.76315e-06	0.70659	1.46456e-06	-0.49282	0.00226087	0.307611	0.0679906	-0.30009	0.075365	0.0804422	0.640946	-0.288145	0.0883412
BmuPB019048	blue	-0.119662	0.816514	-0.483303	-0.333211	0.48697	1.26915e-09	0.00282706	0.047048	0.871901	4.4249e-12	-0.766517	5.03162e-08	0.549365	0.000520239	0.558073	0.0004052	-0.523529	0.00105063	0.438159	0.00752165	-0.371744	0.0255863	0.160745	0.348995	-0.187083	0.274585
BmuPB006303	blue	-0.0735612	0.816537	-0.48676	-0.329777	0.669839	1.26665e-09	0.0026085	0.0495109	0.966978	9.14301e-22	-0.751204	1.30146e-07	0.667707	8.63751e-06	0.694036	2.67627e-06	-0.532442	0.000829638	0.377642	0.023165	-0.388792	0.0191056	0.0398739	0.817399	-0.276044	0.103175
BmuPB008759	blue	-0.0940731	0.816538	-0.400588	-0.41595	0.585251	1.26659e-09	0.0154753	0.0116318	0.93735	3.88718e-17	-0.715247	9.48821e-07	0.649024	1.85361e-05	0.703041	1.74215e-06	-0.441036	0.00709375	0.320263	0.0568764	-0.399191	0.0158722	0.0921171	0.59311	-0.357807	0.032147
BmuPB007382	blue	0.0460122	0.816551	-0.485034	-0.331517	0.789876	1.26516e-09	0.00271569	0.0482504	0.916218	4.61173e-15	-0.614567	6.67484e-05	0.709289	1.28133e-06	0.761779	6.80237e-08	-0.502102	0.00180677	0.293086	0.0827795	-0.270686	0.110317	0.0744986	0.665874	-0.289067	0.0872822
BmuPB009048	blue	0.00390351	0.816552	-0.479083	-0.337469	0.981974	1.26508e-09	0.00311533	0.0441319	0.949369	1.14161e-18	-0.759283	7.95182e-08	0.615161	6.53723e-05	0.57742	0.000226728	-0.510258	0.00147595	0.466872	0.00409817	-0.423365	0.0100877	0.0791142	0.646484	-0.257695	0.129175
BmuPB010967	blue	-0.122966	0.816604	-0.521199	-0.295405	0.474934	1.25951e-09	0.00111636	0.0802644	0.953748	2.53754e-19	-0.640596	2.57288e-05	0.738424	2.73488e-07	0.583458	0.000187735	-0.540438	0.000667497	0.287575	0.0890011	-0.295221	0.0804617	-0.0286195	0.8684	-0.275269	0.104186
BmuPB001943	blue	-0.044915	0.816798	-0.470332	-0.346466	0.794778	1.23906e-09	0.00379561	0.0384492	0.907134	2.47092e-14	-0.625326	4.54809e-05	0.677333	5.70542e-06	0.693402	2.75675e-06	-0.490683	0.00237852	0.299232	0.0762445	-0.29364	0.0821736	0.0807712	0.639577	-0.283878	0.0933717
BmuPB013677	blue	0.0140256	0.817084	-0.453964	-0.36312	0.935293	1.20941e-09	0.00541872	0.0295004	0.809659	2.2375e-09	-0.698762	2.1405e-06	0.556166	0.000428243	0.48534	0.00269647	-0.503326	0.0017533	0.459862	0.0047758	-0.322312	0.0552207	0.0749022	0.66417	-0.180384	0.292445
BmuPB006750	blue	-0.00719677	0.817095	-0.420738	-0.396357	0.966772	1.20826e-09	0.0106135	0.0167042	0.957441	6.34516e-20	-0.685522	3.96075e-06	0.698927	2.1237e-06	0.709173	1.28874e-06	-0.452421	0.00559884	0.272793	0.107465	-0.379841	0.0223122	0.0700249	0.684875	-0.386237	0.019979
BmuPB009014	blue	0.0305102	0.817169	-0.675584	-0.141585	0.85979	1.20078e-09	6.15894e-06	0.410116	0.945071	4.41152e-18	-0.663537	1.02898e-05	0.751796	1.25609e-07	0.614354	6.7248e-05	-0.691211	3.05253e-06	0.477942	0.00319756	-0.192741	0.260068	0.006109	0.971792	-0.111947	0.515676
BmuPB014221	blue	0.0308658	0.817171	-0.478763	-0.338408	0.858172	1.2005e-09	0.00313819	0.0435088	0.941892	1.12032e-17	-0.618279	5.85662e-05	0.737239	2.92357e-07	0.567116	0.000310271	-0.496634	0.00206342	0.241864	0.155267	-0.305157	0.0703325	0.014041	0.935222	-0.322592	0.0549972
BmuPB000851	blue	-0.0518692	0.817177	-0.480692	-0.336485	0.763846	1.19995e-09	0.00300252	0.0447928	0.894859	1.85037e-13	-0.680854	4.88365e-06	0.599162	0.000112886	0.583726	0.000186154	-0.503876	0.00172975	0.384726	0.020511	-0.35186	0.0353372	0.137392	0.424256	-0.205084	0.230186
BmuPB008491	blue	-0.134953	0.817242	-0.554515	-0.262727	0.432606	1.19333e-09	0.00044914	0.121606	0.86127	1.57551e-11	-0.789396	1.05591e-08	0.543963	0.000605439	0.575959	0.000237194	-0.60638	8.85502e-05	0.5533	0.00046508	-0.322076	0.0554097	0.161353	0.34715	-0.0724797	0.674424
BmuPB017812	blue	0.0352574	0.817319	-0.647313	-0.170006	0.838242	1.18553e-09	1.98283e-05	0.321549	0.94799	1.78351e-18	-0.720664	7.17296e-07	0.675335	6.22597e-06	0.631285	3.65469e-05	-0.670667	7.61546e-06	0.508585	0.00153911	-0.28148	0.096293	0.0331947	0.847592	-0.082127	0.633948
BmuPB011567	blue	-0.0917684	0.817657	-0.358186	-0.45947	0.594516	1.15205e-09	0.0319517	0.00481633	0.879634	1.63324e-12	-0.785496	1.39622e-08	0.558721	0.000397617	0.48374	0.00279856	-0.400997	0.0153605	0.450473	0.00583351	-0.431481	0.00860075	0.201532	0.238533	-0.362916	0.0295986
BmuPB012580	blue	-0.0386971	0.817663	-0.479534	-0.338129	0.822701	1.15144e-09	0.00308337	0.0436931	0.95499	1.61266e-19	-0.632525	3.49004e-05	0.754214	1.08556e-07	0.594299	0.000132519	-0.497861	0.00200323	0.256278	0.131368	-0.312886	0.0631665	-0.00500479	0.976889	-0.331408	0.0483287
BmuPB000549	blue	-0.0701978	0.817711	-0.486327	-0.331384	0.684137	1.14674e-09	0.00263508	0.0483455	0.944848	4.7189e-18	-0.614574	6.67326e-05	0.755578	9.99089e-08	0.633619	3.35042e-05	-0.505344	0.00166822	0.252049	0.138079	-0.287419	0.0891818	-0.00966145	0.955402	-0.311123	0.064748
BmuPB000042	blue	-0.0823375	0.817752	-0.446384	-0.371368	0.633076	1.14276e-09	0.00635369	0.0257476	0.935704	5.96457e-17	-0.731974	3.91564e-07	0.657138	1.339e-05	0.539177	0.000691026	-0.468691	0.00393657	0.418085	0.0111679	-0.383605	0.0209131	0.0826617	0.631734	-0.352361	0.0350587
BmuPB016258	blue	0.0657195	0.817858	-0.442432	-0.375426	0.703342	1.13251e-09	0.00689377	0.0240517	0.939154	2.39924e-17	-0.585781	0.000174415	0.772495	3.40467e-08	0.563807	0.000342416	-0.450433	0.0058384	0.217676	0.202196	-0.289136	0.0872038	0.0407362	0.813519	-0.411741	0.0125941
BmuPB015514	blue	-0.0490336	0.818042	-0.628839	-0.189203	0.776418	1.11486e-09	4.00006e-05	0.269085	0.874181	3.32079e-12	-0.645999	2.08747e-05	0.626778	4.31381e-05	0.613381	6.95727e-05	-0.641711	2.465e-05	0.474738	0.00343849	-0.241377	0.156126	-0.0322428	0.851914	-0.0651145	0.705951
BmuPB003731	blue	0.0132461	0.818043	-0.460593	-0.35745	0.938882	1.11475e-09	0.00470081	0.0323316	0.920655	1.89334e-15	-0.63085	3.71402e-05	0.68837	3.47915e-06	0.730899	4.15296e-07	-0.479805	0.00306427	0.289196	0.0871352	-0.307537	0.0680602	0.0951513	0.580938	-0.307716	0.0678918
BmuPB016081	blue	0.152411	0.818068	-0.68763	-0.130439	0.374868	1.11237e-09	3.59887e-06	0.448295	0.847606	6.96671e-11	-0.579404	0.000213184	0.792106	8.66573e-09	0.568504	0.000297615	-0.699322	2.08402e-06	0.547896	0.000542291	-0.0291724	0.865881	0.0818716	0.635007	-0.0780488	0.65094
BmuPB007944	blue	-0.0576825	0.818232	-0.562228	-0.256004	0.738259	1.09697e-09	0.000358772	0.131796	0.940222	1.79002e-17	-0.625534	4.51383e-05	0.785397	1.40609e-08	0.653694	1.53901e-05	-0.591009	0.000147488	0.341319	0.0416223	-0.2156	0.20664	-0.000787257	0.996364	-0.230653	0.175924
BmuPB010640	blue	-0.138732	0.818411	-0.590741	-0.227671	0.419707	1.08028e-09	0.000148772	0.181735	0.906294	2.86021e-14	-0.784623	1.48521e-08	0.593377	0.000136568	0.645764	2.10675e-05	-0.642099	2.42851e-05	0.591359	0.000145827	-0.320149	0.0569696	0.0747303	0.664896	-0.0528956	0.759309
BmuPB011445	blue	-0.14665	0.818484	-0.600432	-0.218052	0.393395	1.07361e-09	0.000108212	0.201398	0.88902	4.42704e-13	-0.759999	7.60469e-08	0.585416	0.00017645	0.535489	0.000764136	-0.631416	3.63693e-05	0.606236	8.89868e-05	-0.307859	0.0677577	0.119734	0.486704	-0.0470589	0.785207
BmuPB009268	blue	0.00982055	0.818658	-0.406514	-0.412144	0.954669	1.05775e-09	0.0138823	0.0124992	0.944344	5.48613e-18	-0.627851	4.14786e-05	0.728587	4.70868e-07	0.550039	0.000510402	-0.424781	0.00981347	0.204123	0.232424	-0.355895	0.0331459	0.0531363	0.758247	-0.402896	0.0148376
BmuPB010352	blue	-0.0106592	0.818829	-0.488115	-0.330714	0.950802	1.04241e-09	0.00252698	0.0488288	0.904329	4.00818e-14	-0.626961	4.28511e-05	0.666259	9.1813e-06	0.688096	3.52304e-06	-0.507276	0.00159014	0.31158	0.064335	-0.289095	0.0872498	0.0750459	0.663563	-0.253523	0.135711
BmuPB016985	blue	-0.0788319	0.818835	-0.429539	-0.389296	0.647663	1.04188e-09	0.00893834	0.0189372	0.95227	4.28266e-19	-0.661162	1.13547e-05	0.717742	8.34814e-07	0.664168	1.00223e-05	-0.463828	0.00438142	0.230335	0.176539	-0.357363	0.0323768	0.0198929	0.908321	-0.360339	0.0308624
BmuPB012459	blue	-0.103358	0.818961	-0.480095	-0.338867	0.54859	1.03066e-09	0.00304398	0.0432072	0.877158	2.26366e-12	-0.870635	5.17725e-12	0.48411	0.00277468	0.450311	0.0058533	-0.525369	0.00100117	0.613263	6.98594e-05	-0.452441	0.00559646	0.206509	0.226892	-0.159684	0.352226
BmuPB000334	blue	-0.131018	0.818999	-0.555518	-0.26348	0.446266	1.02737e-09	0.000436336	0.120502	0.923459	1.04996e-15	-0.627094	4.26432e-05	0.702629	1.77732e-06	0.673532	6.73278e-06	-0.577433	0.000226636	0.353545	0.0344077	-0.259587	0.12629	-0.0533918	0.757119	-0.190384	0.266052
BmuPB021673	blue	0.0499893	0.81921	-0.512367	-0.306843	0.772175	1.00894e-09	0.00139963	0.0687172	0.912811	8.84066e-15	-0.765246	5.45945e-08	0.592319	0.000141355	0.581923	0.000197035	-0.540487	0.000666592	0.547535	0.000547826	-0.377127	0.0233685	0.138514	0.420445	-0.20597	0.228133
BmuPB017949	blue	-0.167343	0.819301	-0.427454	-0.391847	0.329301	1.00109e-09	0.00931337	0.0181033	0.851723	4.52164e-11	-0.87684	2.35915e-12	0.411825	0.0125743	0.520912	0.0011247	-0.489017	0.00247393	0.650235	1.76687e-05	-0.487733	0.00254974	0.206374	0.227202	-0.122585	0.476312
BmuPB018029	blue	-0.0707891	0.819389	-0.483379	-0.33601	0.681615	9.93517e-10	0.00282209	0.0451142	0.94136	1.30279e-17	-0.665215	9.59296e-06	0.673424	6.76414e-06	0.729525	4.47547e-07	-0.507921	0.00156483	0.315705	0.0607009	-0.339903	0.0425315	0.0601658	0.727412	-0.271404	0.109339
BmuPB007054	blue	-0.0774511	0.819529	-0.602872	-0.216657	0.653445	9.8167e-10	9.9716e-05	0.204368	0.916659	4.23047e-15	-0.687922	3.5511e-06	0.648778	1.87171e-05	0.71018	1.22562e-06	-0.63415	3.28452e-05	0.485151	0.00270832	-0.267108	0.11529	0.0451252	0.793839	-0.0838564	0.626797
BmuPB005994	blue	0.0315227	0.819822	-0.484414	-0.335407	0.855185	9.57201e-10	0.00275512	0.045525	0.936911	4.36259e-17	-0.666193	9.20695e-06	0.698422	2.17552e-06	0.614194	6.76237e-05	-0.500891	0.00186108	0.34221	0.0410584	-0.32886	0.0501854	0.0528228	0.759631	-0.317211	0.0594156
BmuPB021109	blue	-0.042701	0.819964	-0.319741	-0.500223	0.804694	9.45556e-10	0.0573047	0.0018916	0.918139	3.15637e-15	-0.745923	1.77824e-07	0.609169	8.04929e-05	0.498094	0.00199195	-0.368516	0.0269981	0.260069	0.125562	-0.473628	0.00352558	0.184695	0.280868	-0.435018	0.00801378
BmuPB014937	blue	-0.12135	0.820201	-0.693134	-0.127067	0.4808	9.26445e-10	2.79157e-06	0.460213	0.889341	4.2252e-13	-0.790235	9.93589e-09	0.584242	0.000183141	0.672694	6.98076e-06	-0.745024	1.87387e-07	0.700204	1.99785e-06	-0.250801	0.140106	0.0804386	0.640961	0.0861315	0.617441
BmuPB020669	blue	-0.11392	0.820218	-0.542979	-0.277239	0.508256	9.25069e-10	0.000622224	0.101631	0.936972	4.29331e-17	-0.680861	4.88221e-06	0.705056	1.57916e-06	0.68044	4.97438e-06	-0.579557	0.000212171	0.374056	0.0246136	-0.288814	0.0875722	0.0189818	0.912503	-0.196298	0.251206
BmuPB011185	blue	-0.192744	0.82041	-0.392556	-0.427854	0.26006	9.09852e-10	0.0178772	0.0092403	0.823011	7.25309e-10	-0.859227	1.9871e-11	0.423021	0.0101551	0.454207	0.00539085	-0.453239	0.00550277	0.616577	6.21977e-05	-0.462966	0.00446469	0.239863	0.158818	-0.205835	0.228445
BmuPB019938	blue	0.00766238	0.820442	-0.535347	-0.285096	0.964624	9.07304e-10	0.0007671	0.0919141	0.931752	1.59447e-16	-0.675854	6.08689e-06	0.676655	5.87749e-06	0.670264	7.74777e-06	-0.558148	0.000404319	0.409912	0.0130329	-0.29645	0.0791511	0.0524917	0.761094	-0.219383	0.198593
BmuPB000701	blue	-0.0188299	0.820463	-0.460762	-0.359701	0.913201	9.05684e-10	0.0046837	0.0311819	0.913084	8.40016e-15	-0.596416	0.000123623	0.727909	4.8841e-07	0.715692	9.27506e-07	-0.479306	0.00309949	0.250453	0.140675	-0.278543	0.0999666	-0.00827038	0.961818	-0.318862	0.0580306
BmuPB009986	blue	-0.0518891	0.820571	-0.519225	-0.301346	0.763758	8.97251e-10	0.00117485	0.074092	0.936519	4.83187e-17	-0.818873	1.03848e-09	0.587826	0.000163398	0.647729	1.95064e-05	-0.573681	0.000254373	0.532567	0.000826854	-0.400853	0.0154009	0.115138	0.503702	-0.167301	0.329424
BmuPB000372	blue	0.108349	0.820709	-0.573499	-0.24721	0.529344	8.86627e-10	0.000255791	0.146062	0.950168	8.76651e-19	-0.568722	0.000295669	0.837124	1.98208e-10	0.688152	3.51389e-06	-0.580508	0.000205965	0.311505	0.064402	-0.164312	0.338259	0.000885633	0.99591	-0.29919	0.0762878
BmuPB020434	blue	-0.0526796	0.820797	-0.482303	-0.338494	0.760264	8.79847e-10	0.00289315	0.0434523	0.937974	3.29496e-17	-0.703715	1.68602e-06	0.680096	5.05083e-06	0.446138	0.00638619	-0.501653	0.00182673	0.403098	0.0147826	-0.349571	0.0366315	0.0475376	0.783074	-0.319867	0.0572004
BmuPB006051	blue	-0.0112156	0.820852	-0.435116	-0.385736	0.948237	8.75666e-10	0.00799802	0.0201541	0.898214	1.09483e-13	-0.707513	1.39941e-06	0.664431	9.91274e-06	0.515178	0.00130328	-0.472113	0.00364761	0.351238	0.0356848	-0.34023	0.0423205	0.178465	0.297696	-0.312975	0.0630872
BmuPB017338	blue	-0.0675652	0.820887	-0.426526	-0.394361	0.695404	8.73051e-10	0.00948446	0.0173118	0.961642	1.1196e-20	-0.724577	5.83718e-07	0.682153	4.60888e-06	0.49717	0.00203692	-0.450473	0.00583345	0.348897	0.0370201	-0.405495	0.0141459	0.0652887	0.705199	-0.393492	0.0175819
BmuPB008242	blue	0.0659253	0.820907	-0.613241	-0.207666	0.702455	8.71545e-10	6.99117e-05	0.224243	0.90088	7.12175e-14	-0.60887	8.13245e-05	0.784911	1.45528e-08	0.589185	0.000156424	-0.628732	4.01592e-05	0.48106	0.00297726	-0.135489	0.430763	0.0597035	0.729427	-0.197266	0.248828
BmuPB001992	blue	-0.0401934	0.820982	-0.364081	-0.456901	0.815961	8.65847e-10	0.0290411	0.00508976	0.91582	4.98279e-15	-0.648294	1.90779e-05	0.674714	6.39649e-06	0.560534	0.000377089	-0.39013	0.0186608	0.223394	0.190304	-0.386876	0.0197575	0.0881703	0.609106	-0.397855	0.0162602
BmuPB000893	blue	0.0246094	0.820999	-0.398392	-0.422607	0.886711	8.64611e-10	0.0161033	0.0102371	0.961458	1.21307e-20	-0.654614	1.4831e-05	0.717816	8.31601e-07	0.591993	0.000142859	-0.423644	0.0100331	0.197872	0.247348	-0.387006	0.0197126	0.057296	0.739953	-0.420656	0.0106302
BmuPB005917	blue	0.0475769	0.821097	-0.465015	-0.356082	0.782899	8.57282e-10	0.00426902	0.0330471	0.958982	3.42914e-20	-0.706881	1.44374e-06	0.686874	3.72494e-06	0.5128	0.00138438	-0.484283	0.00276353	0.349579	0.036627	-0.380594	0.0220262	0.0753547	0.662261	-0.348015	0.0375332
BmuPB012547	blue	0.00506577	0.821217	-0.417325	-0.403892	0.976608	8.48401e-10	0.0113313	0.0145692	0.959623	2.63716e-20	-0.727783	4.91721e-07	0.661545	1.11761e-05	0.670873	7.54877e-06	-0.451685	0.00568655	0.293477	0.0823513	-0.421669	0.0104246	0.13298	0.439426	-0.361037	0.0305156
BmuPB014614	blue	0.0172785	0.821255	-0.49318	-0.328074	0.920329	8.45605e-10	0.00224151	0.0507694	0.954149	2.19513e-19	-0.662179	1.08866e-05	0.717573	8.42106e-07	0.646297	2.06334e-05	-0.511092	0.00144534	0.315202	0.0611346	-0.326621	0.0518639	0.0322685	0.851797	-0.3189	0.0579992
BmuPB002146	blue	-0.0466507	0.821521	-0.449414	-0.372107	0.787027	8.26225e-10	0.00596452	0.0254315	0.920295	2.03895e-15	-0.611554	7.41318e-05	0.700387	1.9803e-06	0.705646	1.53413e-06	-0.465161	0.00425533	0.25467	0.13389	-0.305512	0.0699898	0.0773978	0.653668	-0.325645	0.0526095
BmuPB007421	blue	0.0252357	0.821539	-0.481453	-0.340086	0.883848	8.24977e-10	0.00295043	0.0424134	0.945061	4.42551e-18	-0.620299	5.45053e-05	0.746441	1.72518e-07	0.660433	1.17009e-05	-0.504062	0.00172183	0.244852	0.150072	-0.296259	0.0793535	0.0185201	0.914624	-0.307775	0.0678366
BmuPB007413	blue	-0.0156121	0.821591	-0.452464	-0.369127	0.927992	8.21232e-10	0.00559377	0.0267257	0.93036	2.22295e-16	-0.624978	4.60592e-05	0.706952	1.43869e-06	0.716003	9.12847e-07	-0.471236	0.00371984	0.269058	0.11256	-0.310249	0.0655428	0.0786295	0.648509	-0.330798	0.0487682
BmuPB000474	blue	-0.0950848	0.821624	-0.59554	-0.226084	0.581204	8.189e-10	0.000127238	0.184882	0.935168	6.84062e-17	-0.685214	4.01642e-06	0.706394	1.47879e-06	0.795638	6.66904e-09	-0.631178	3.66927e-05	0.449434	0.00596203	-0.25084	0.140043	-0.0380961	0.825412	-0.144232	0.401328
BmuPB007916	blue	-0.136806	0.821628	-0.553957	-0.267671	0.426254	8.18581e-10	0.000456391	0.114497	0.927053	4.7668e-16	-0.610702	7.63505e-05	0.761345	6.99045e-08	0.687415	3.63434e-06	-0.577367	0.000227105	0.341457	0.0415349	-0.214337	0.209375	-0.0626404	0.716654	-0.230958	0.175338
BmuPB008879	blue	0.00830874	0.821684	-0.50938	-0.312304	0.961641	8.14607e-10	0.00150882	0.0636848	0.982583	1.94939e-26	-0.705739	1.52717e-06	0.717967	8.25144e-07	0.676588	5.89472e-06	-0.533701	0.000802001	0.335384	0.0455408	-0.35451	0.0338851	0.0418817	0.808371	-0.301918	0.0735185
BmuPB001374	blue	0.0338739	0.821718	-0.528856	-0.292862	0.844511	8.12208e-10	0.000913048	0.0830255	0.960607	1.74637e-20	-0.693145	2.79014e-06	0.70436	1.63382e-06	0.621807	5.16408e-05	-0.553753	0.000459072	0.354547	0.0338654	-0.336252	0.0449499	0.0277216	0.872495	-0.246068	0.147994
BmuPB002880	blue	-0.140876	0.821748	-0.448608	-0.37314	0.412487	8.10047e-10	0.00606593	0.0249952	0.890513	3.55864e-13	-0.810714	2.05357e-09	0.553421	0.000463466	0.644843	2.18375e-05	-0.505472	0.00166292	0.515825	0.00128195	-0.41417	0.0120309	0.147974	0.389093	-0.210547	0.217734
BmuPB021436	blue	0.0681426	0.821912	-0.421463	-0.400449	0.692927	7.98583e-10	0.010466	0.0155145	0.885713	7.10376e-13	-0.622677	5.00528e-05	0.661177	1.13477e-05	0.513201	0.0013704	-0.44115	0.00707726	0.260405	0.125056	-0.329646	0.0496069	0.0975018	0.571587	-0.338868	0.0432063
BmuPB014120	blue	-0.0405419	0.821954	-0.514172	-0.307781	0.814393	7.9566e-10	0.00133706	0.0678307	0.922875	1.18922e-15	-0.596557	0.000123051	0.751321	1.29236e-07	0.619192	5.66984e-05	-0.53064	0.000870655	0.277404	0.10142	-0.2541	0.134794	-0.0207767	0.904267	-0.258659	0.127699
BmuPB008887	blue	-0.0171177	0.822018	-0.535503	-0.286516	0.921068	7.91199e-10	0.000763859	0.0902369	0.908026	2.11162e-14	-0.631786	3.58733e-05	0.678103	5.51573e-06	0.720357	7.28909e-07	-0.557063	0.000417268	0.378831	0.0227007	-0.2611	0.124016	0.0785351	0.648904	-0.191669	0.262778
BmuPB010767	blue	0.000723339	0.822108	-0.514196	-0.307912	0.996659	7.84993e-10	0.00133625	0.0677078	0.926012	6.01611e-16	-0.729653	4.44445e-07	0.65379	1.53307e-05	0.576529	0.000233062	-0.535788	0.000757972	0.479094	0.00311453	-0.341244	0.0416704	0.0843412	0.624799	-0.256436	0.131123
BmuPB015652	blue	0.022367	0.822124	-0.43734	-0.384785	0.896976	7.83896e-10	0.00764748	0.02049	0.907379	2.36681e-14	-0.600565	0.000107733	0.687947	3.54713e-06	0.717352	8.5175e-07	-0.454848	0.00531789	0.243728	0.15201	-0.302307	0.0731293	0.0978801	0.570089	-0.324179	0.0537456
BmuPB014378	blue	0.0429466	0.822145	-0.512405	-0.30974	0.803592	7.82457e-10	0.00139827	0.0660099	0.95857	4.05109e-20	-0.678115	5.51276e-06	0.723116	6.30671e-07	0.560828	0.00037385	-0.531312	0.000855145	0.346804	0.0382478	-0.319284	0.0576809	0.0326702	0.849973	-0.313206	0.0628825
BmuPB014042	blue	0.155168	0.822242	-0.510054	-0.312188	0.366184	7.75883e-10	0.00148356	0.0637882	0.929631	2.63833e-16	-0.577305	0.000227542	0.826182	5.4747e-10	0.616869	6.15614e-05	-0.522386	0.00108243	0.255595	0.132435	-0.197786	0.247557	0.0148654	0.931427	-0.339755	0.0426275
BmuPB006743	blue	0.0144031	0.822243	-0.467441	-0.354802	0.933555	7.75789e-10	0.00404699	0.0337281	0.91322	8.18846e-15	-0.618619	5.78637e-05	0.694279	2.64601e-06	0.786873	1.26592e-08	-0.487527	0.00256209	0.285994	0.0908498	-0.288602	0.0878154	0.0929526	0.589747	-0.293459	0.0823716
BmuPB008457	blue	-0.0427068	0.822296	-0.54982	-0.272477	0.804668	7.72197e-10	0.000513589	0.107889	0.898606	1.02851e-13	-0.640112	2.621e-05	0.665593	9.4421e-06	0.743847	2.00629e-07	-0.573825	0.000253256	0.401086	0.0153357	-0.256489	0.13104	0.0790019	0.646953	-0.152631	0.374172
BmuPB000934	blue	-0.0198172	0.822454	-0.538991	-0.283463	0.908669	7.61598e-10	0.000694557	0.0938723	0.91882	2.75281e-15	-0.608345	8.28005e-05	0.722579	6.48774e-07	0.717403	8.4952e-07	-0.555345	0.000438525	0.334558	0.046109	-0.237132	0.16376	0.0701073	0.684523	-0.226266	0.184519
BmuPB011127	blue	-0.0245283	0.822538	-0.506627	-0.315911	0.887082	7.56052e-10	0.001616	0.0605239	0.939043	2.47252e-17	-0.726164	5.36379e-07	0.66557	9.45122e-06	0.551259	0.000493006	-0.534245	0.000790313	0.417493	0.0112949	-0.336118	0.0450411	0.104385	0.544605	-0.263104	0.121052
BmuPB001163	blue	-0.146725	0.822577	-0.468412	-0.354164	0.393151	7.53492e-10	0.003961	0.0340716	0.947024	2.42086e-18	-0.751802	1.25561e-07	0.586668	0.000169558	0.604182	9.5405e-05	-0.493212	0.00223983	0.409633	0.0131009	-0.443328	0.00676805	-0.0214279	0.90128	-0.273355	0.106714
BmuPB010347	blue	-0.0456214	0.822624	-0.462465	-0.360159	0.791621	7.50378e-10	0.00451369	0.0309521	0.904649	3.79526e-14	-0.748989	1.4849e-07	0.587383	0.00016573	0.484941	0.00272159	-0.488705	0.00249215	0.461154	0.00464408	-0.392366	0.0179373	0.119978	0.48581	-0.27837	0.100186
BmuPB007252	blue	-0.0946789	0.822656	-0.494518	-0.328138	0.582826	7.48264e-10	0.00217101	0.0507219	0.953152	3.13989e-19	-0.627431	4.21209e-05	0.74487	1.89072e-07	0.692531	2.8711e-06	-0.51509	0.0013062	0.26857	0.113238	-0.296039	0.0795873	-0.0340581	0.843676	-0.305261	0.0702315
BmuPB000203	blue	-0.00538089	0.822743	-0.31424	-0.508503	0.975153	7.42564e-10	0.0619721	0.00154226	0.930696	2.05276e-16	-0.773388	3.20846e-08	0.606243	8.8963e-05	0.49034	0.00239789	-0.358353	0.0318663	0.334981	0.0458177	-0.49042	0.00239338	0.19577	0.252506	-0.465287	0.00424359
BmuPB009754	blue	0.0251401	0.822746	-0.505055	-0.317691	0.884285	7.42376e-10	0.00168018	0.0590099	0.954384	2.01479e-19	-0.764338	5.78501e-08	0.635822	3.08459e-05	0.585873	0.000173905	-0.53754	0.000722677	0.461845	0.0045749	-0.388373	0.0192464	0.0979039	0.569994	-0.25956	0.12633
BmuPB015799	blue	-0.096507	0.822945	-0.533516	-0.28943	0.575536	7.29514e-10	0.000806009	0.0868684	0.924227	8.89803e-16	-0.786446	1.30505e-08	0.564618	0.000334277	0.534702	0.000780606	-0.562988	0.000350815	0.551873	0.000484452	-0.403424	0.0146947	0.0645679	0.708311	-0.167374	0.329208
BmuPB001512	blue	-0.0908723	0.822968	-0.635752	-0.187216	0.598135	7.28051e-10	3.09274e-05	0.274237	0.910285	1.40841e-14	-0.66693	8.92566e-06	0.711458	1.14959e-06	0.718895	7.8649e-07	-0.675982	6.053e-06	0.487055	0.00259059	-0.195032	0.254336	0.035498	0.837153	-0.0602454	0.727065
BmuPB007397	blue	-0.0625672	0.822983	-0.408323	-0.414659	0.716971	7.27136e-10	0.0134245	0.0119201	0.941167	1.37522e-17	-0.737691	2.85022e-07	0.667893	8.56966e-06	0.498672	0.00196427	-0.4347	0.00806513	0.361225	0.0304228	-0.402519	0.0149402	0.150966	0.379465	-0.406563	0.0138699
BmuPB000693	blue	-0.0596782	0.823185	-0.582766	-0.240419	0.729538	7.14313e-10	0.000191877	0.157827	0.920225	2.06847e-15	-0.560491	0.000377568	0.814653	1.4838e-09	0.688967	3.38516e-06	-0.608038	8.36758e-05	0.274532	0.105154	-0.148875	0.386179	-0.0462899	0.788637	-0.214133	0.20982
BmuPB001373	blue	0.0618989	0.823249	-0.505817	-0.317432	0.719872	7.10296e-10	0.0016488	0.0592283	0.957794	5.52046e-20	-0.705082	1.57713e-06	0.680529	4.95466e-06	0.625618	4.50014e-05	-0.525113	0.00100793	0.368163	0.0271559	-0.360057	0.0310035	0.0535459	0.756439	-0.284361	0.0927917
BmuPB019678	blue	0.0575096	0.82326	-0.772205	-0.0510545	0.739016	7.09626e-10	3.47073e-08	0.767452	0.907426	2.34712e-14	-0.561256	0.000369185	0.830559	3.67803e-10	0.695481	2.50077e-06	-0.787608	1.20104e-08	0.544218	0.000601143	-0.0161326	0.925597	-0.0516753	0.764704	0.00699493	0.967703
BmuPB019912	blue	0.158573	0.823335	-0.615062	-0.208274	0.35563	7.04919e-10	6.56008e-05	0.222859	0.919599	2.35087e-15	-0.544274	0.00060022	0.833436	2.81438e-10	0.585498	0.000175994	-0.613249	6.98919e-05	0.351082	0.0357729	-0.120122	0.485285	-0.015655	0.927794	-0.233405	0.170683
BmuPB018459	blue	-0.00599374	0.823569	-0.485216	-0.338353	0.972324	6.90535e-10	0.00270422	0.043545	0.956739	8.33289e-20	-0.65628	1.38647e-05	0.721859	6.73804e-07	0.789858	1.02115e-08	-0.505918	0.00164466	0.291354	0.0846977	-0.315857	0.0605697	0.0246241	0.886644	-0.326399	0.052033
BmuPB009896	blue	-0.038805	0.823696	-0.499839	-0.323857	0.822215	6.82867e-10	0.00190937	0.053998	0.974193	1.46146e-23	-0.701113	1.91239e-06	0.715844	9.2032e-07	0.67059	7.64067e-06	-0.52939	0.000900156	0.336553	0.0447466	-0.351544	0.0355136	0.0388791	0.82188	-0.297191	0.0783689
BmuPB001819	blue	0.00227413	0.823913	-0.395536	-0.428376	0.989498	6.69939e-10	0.0169518	0.00914586	0.930601	2.09989e-16	-0.684797	4.09273e-06	0.631215	3.66419e-05	0.509809	0.00149268	-0.41534	0.0117673	0.316781	0.0597798	-0.418446	0.0110912	0.133023	0.439276	-0.374379	0.0244799
BmuPB006511	blue	0.0483657	0.824155	-0.453874	-0.370282	0.779388	6.55706e-10	0.00542915	0.0262181	0.839694	1.5445e-10	-0.685371	3.98794e-06	0.564214	0.00033831	0.485231	0.00270331	-0.474886	0.00342703	0.469351	0.0038794	-0.336422	0.0448348	0.103717	0.547197	-0.24221	0.15466
BmuPB000085	blue	0.00680238	0.824168	-0.434355	-0.389813	0.968592	6.55006e-10	0.00812117	0.0187657	0.919684	2.3107e-15	-0.610827	7.60216e-05	0.698546	2.16267e-06	0.73078	4.18002e-07	-0.451693	0.00568553	0.244127	0.15132	-0.313287	0.0628106	0.0862511	0.616951	-0.342252	0.0410318
BmuPB004817	blue	-0.108244	0.824178	-0.639386	-0.184792	0.529745	6.54391e-10	2.69467e-05	0.280611	0.905898	3.06346e-14	-0.767114	4.84167e-08	0.601504	0.000104403	0.589596	0.000154371	-0.671401	7.37984e-06	0.667152	8.84229e-06	-0.280612	0.0973676	0.0267249	0.877044	-0.046145	0.789284
BmuPB007088	blue	-0.0627987	0.82439	-0.291978	-0.532412	0.715967	6.42254e-10	0.0840032	0.0008303	0.910329	1.39726e-14	-0.731474	4.0244e-07	0.570164	0.000283084	0.609239	8.02988e-05	-0.331904	0.0479737	0.274793	0.104811	-0.483282	0.00282846	0.104582	0.543839	-0.469582	0.00385951
BmuPB009568	blue	0.0446508	0.824509	-0.791259	-0.0332501	0.79596	6.35505e-10	9.22107e-09	0.84734	0.870688	5.14373e-12	-0.658083	1.28846e-05	0.715036	9.5912e-07	0.595271	0.000128367	-0.816819	1.23685e-09	0.696643	2.36723e-06	-0.0697458	0.686066	-0.00490685	0.977341	0.1178	0.493822
BmuPB010038	blue	0.0455562	0.824716	-0.476914	-0.347802	0.791913	6.23945e-10	0.00327319	0.0376585	0.950962	6.71312e-19	-0.745923	1.77824e-07	0.649715	1.80367e-05	0.646549	2.04312e-05	-0.519107	0.00117844	0.412956	0.0123098	-0.392353	0.0179414	0.0782086	0.650271	-0.257091	0.130107
BmuPB001257	blue	-0.0407097	0.824776	-0.460551	-0.364225	0.813638	6.20609e-10	0.00470511	0.0289728	0.965356	2.04015e-21	-0.693531	2.74023e-06	0.704229	1.64429e-06	0.584416	0.000182136	-0.483118	0.00283922	0.321896	0.0555539	-0.370805	0.0259906	0.0320013	0.853011	-0.358709	0.0316843
BmuPB019906	blue	0.0111631	0.824823	-0.49395	-0.330872	0.948479	6.18045e-10	0.00220068	0.0487142	0.942685	8.92269e-18	-0.61694	6.14068e-05	0.744242	1.96084e-07	0.638685	2.76765e-05	-0.514228	0.00133518	0.25919	0.126892	-0.292722	0.0831796	-0.00786965	0.963667	-0.296077	0.079547
BmuPB009500	blue	-0.0789075	0.824903	-0.492879	-0.332024	0.647347	6.13629e-10	0.00225767	0.0478876	0.93656	4.78029e-17	-0.622374	5.06e-05	0.74029	2.46042e-07	0.675321	6.2299e-06	-0.511754	0.00142147	0.268588	0.113213	-0.283147	0.0942545	0.0142334	0.934336	-0.297495	0.0780496
BmuPB016923	blue	0.0236921	0.824989	-0.546187	-0.278802	0.890909	6.08977e-10	0.000568972	0.0996381	0.879216	1.72662e-12	-0.608445	8.25171e-05	0.693862	2.69818e-06	0.539477	0.000685365	-0.562025	0.000360928	0.383441	0.0209727	-0.223764	0.189551	0.0699261	0.685296	-0.177425	0.300564
BmuPB005746	blue	-0.112636	0.825339	-0.438245	-0.387093	0.513077	5.90312e-10	0.00750849	0.0196827	0.95247	3.99257e-19	-0.680226	5.02186e-06	0.710013	1.23587e-06	0.569401	0.000289678	-0.462397	0.00452028	0.299574	0.0758928	-0.361478	0.0302983	0.0391984	0.820441	-0.374067	0.0246088
BmuPB019478	blue	-0.0611261	0.825347	-0.516278	-0.309069	0.723231	5.89844e-10	0.0012672	0.0666292	0.965901	1.56485e-21	-0.737738	2.84268e-07	0.695186	2.53572e-06	0.632229	3.52874e-05	-0.558029	0.000405723	0.399275	0.0158483	-0.35285	0.0347885	0.0605144	0.725893	-0.241649	0.155647
BmuPB001441	blue	0.115928	0.825388	-0.556028	-0.26936	0.500758	5.87715e-10	0.000429953	0.112141	0.942402	9.68141e-18	-0.670185	7.77413e-06	0.701377	1.88817e-06	0.719195	7.74314e-07	-0.573949	0.000252291	0.396877	0.0165489	-0.289159	0.0871769	0.0392637	0.820147	-0.218254	0.20097
BmuPB014939	blue	-0.0697639	0.825481	-0.692922	-0.132559	0.685989	5.82871e-10	2.81928e-06	0.440888	0.889109	4.37038e-13	-0.717564	8.4251e-07	0.612079	7.27954e-05	0.676348	5.95688e-06	-0.720439	7.25785e-07	0.592733	0.000139464	-0.217711	0.202121	0.00276406	0.987235	0.0241618	0.888759
BmuPB017232	blue	0.00881018	0.825584	-0.480996	-0.344588	0.959328	5.77528e-10	0.0029816	0.0395836	0.945132	4.33138e-18	-0.656872	1.35359e-05	0.734608	3.38612e-07	0.586429	0.000170852	-0.507091	0.00159748	0.286325	0.0904611	-0.31337	0.0627371	0.0415871	0.809694	-0.306126	0.0694002
BmuPB008408	blue	-0.158077	0.825778	-0.582846	-0.242932	0.357156	5.67624e-10	0.000191397	0.153396	0.937405	3.83127e-17	-0.724395	5.89393e-07	0.675574	6.16161e-06	0.702401	1.79705e-06	-0.617042	6.11871e-05	0.465123	0.00425888	-0.285634	0.091276	-0.0165612	0.923626	-0.171124	0.318331
[truncated: 7,140 more rows]
